# Supplementary material for: Differential gene expression analysis and SNP/InDel marker discovery in resistant wild Asparagus kiusianus and susceptible A. officinalis in response to Phomopsis asparagi infection
Source: Data Brief. 2018 Nov 13;21:2117–21. doi: 10.1016/j.dib.2018.11.034 (PMC6262200; doi:10.1016/j.dib.2018.11.034)
Supplement: Supplementary file 2 — Supplementary material [file mmc2.csv]

		Table S1. InDel distribution in Asparagus kiusianus using A. officinalis reference genome
genbankID	position	something	ref	alt	freq	quality	tags	genotypeTags	info	V11
NC_033794.1	49182	.	C	CTCTGCTCCCAAACGTTCACAT	53.7	PASS	AC=2;AF=1;AN=2;DP=2;ExcessHet=3.0103;FS=0;MLEAC=2;MLEAF=1;MQ=60;QD=26.85;SOR=2.303	GT:AD:DP:GQ:PL	1/1:0,2:2:6:90,6,0	LOC109844822
NC_033794.1	60887	.	C	CAT	37.7	PASS	AC=2;AF=1;AN=2;DP=2;ExcessHet=3.0103;FS=0;MLEAC=2;MLEAF=1;MQ=39.5;QD=18.85;SOR=2.303	GT:AD:DP:GQ:PL	1/1:0,2:2:6:74,6,0	LOC109829498
NC_033794.1	61880	.	A	ATT	26.71	PASS	AC=2;AF=1;AN=2;DP=2;ExcessHet=3.0103;FS=0;MLEAC=2;MLEAF=1;MQ=27;QD=13.36;SOR=2.303	GT:AD:DP:GQ:PL	1/1:0,2:2:6:63,6,0	LOC109829498
NC_033794.1	63420	.	CA	C	33.71	PASS	AC=2;AF=1;AN=2;DP=1;ExcessHet=3.0103;FS=0;MLEAC=2;MLEAF=1;MQ=40;QD=33.71;SOR=1.609	GT:AD:DP:GQ:PL	1/1:0,1:1:6:70,6,0	LOC109829498
NC_033794.1	64949	.	C	CCTACCGGCACAAGATCTAGATGAATT	201.8	PASS	AC=2;AF=1;AN=2;DP=3;ExcessHet=3.0103;FS=0;MLEAC=2;MLEAF=1;MQ=34.76;QD=30.19;SOR=2.833	GT:AD:DP:GQ:PL	1/1:0,3:3:18:239,18,0	LOC109829505
NC_033794.1	72393	.	CG	C	53.7	PASS	AC=2;AF=1;AN=2;DP=2;ExcessHet=3.0103;FS=0;MLEAC=2;MLEAF=1;MQ=60;QD=26.85;SOR=2.303	GT:AD:DP:GQ:PL	1/1:0,2:2:6:90,6,0	LOC109844852
NC_033794.1	72402	.	G	GC	53.7	PASS	AC=2;AF=1;AN=2;DP=2;ExcessHet=3.0103;FS=0;MLEAC=2;MLEAF=1;MQ=60;QD=26.85;SOR=2.303	GT:AD:DP:GQ:PL	1/1:0,2:2:6:90,6,0	LOC109844852
NC_033794.1	72433	.	C	CA	53.7	PASS	AC=2;AF=1;AN=2;DP=2;ExcessHet=3.0103;FS=0;MLEAC=2;MLEAF=1;MQ=60;QD=26.85;SOR=2.303	GT:AD:DP:GQ:PL	1/1:0,2:2:6:90,6,0	LOC109844852
NC_033794.1	72444	.	G	GA	34.71	PASS	AC=2;AF=1;AN=2;DP=2;ExcessHet=3.0103;FS=0;MLEAC=2;MLEAF=1;MQ=60;QD=17.35;SOR=2.303	GT:AD:DP:GQ:PL	1/1:0,2:2:6:71,6,0	LOC109844852
NC_033794.1	80997	.	A	AG	2437.73	PASS	AC=2;AF=1;AN=2;BaseQRankSum=-0.735;ClippingRankSum=0;DP=54;ExcessHet=3.0103;FS=0;MLEAC=2;MLEAF=1;MQ=58.58;MQRankSum=-0.414;QD=32.85;ReadPosRankSum=1.224;SOR=5.709	GT:AD:DP:GQ:PL	1/1:2,51:53:88:2475,88,0	LOC109844859
NC_033794.1	81001	.	G	GGGA	4192.73	PASS	AC=2;AF=1;AN=2;BaseQRankSum=0.248;ClippingRankSum=0;DP=71;ExcessHet=3.0103;FS=0;MLEAC=2;MLEAF=1;MQ=58.93;MQRankSum=-0.355;QD=29.8;ReadPosRankSum=0.301;SOR=6.273	GT:AD:DP:GQ:PL	1/1:2,68:70:99:4230,205,0	LOC109844859
NC_033794.1	81015	.	AG	A	1559.73	PASS	AC=1;AF=0.5;AN=2;BaseQRankSum=-0.938;ClippingRankSum=0;DP=230;ExcessHet=3.0103;FS=0;MLEAC=1;MLEAF=0.5;MQ=56.21;MQRankSum=1.712;QD=15.14;ReadPosRankSum=0.242;SOR=0.983	GT:AD:DP:GQ:PL	0/1:28,75:103:99:1597,0,518	LOC109844859
NC_033794.1	81016	.	G	GA	131.73	PASS	AC=1;AF=0.5;AN=2;BaseQRankSum=-0.278;ClippingRankSum=0;DP=230;ExcessHet=3.0103;FS=0;MLEAC=1;MLEAF=0.5;MQ=56.21;MQRankSum=-2.454;QD=1.28;ReadPosRankSum=-0.243;SOR=0.204	GT:AD:DP:GQ:PL	0/1:84,19:103:99:169,0,2035	LOC109844859
NC_033794.1	81023	.	G	GGA	13103.7	PASS	AC=2;AF=1;AN=2;BaseQRankSum=-0.218;ClippingRankSum=0;DP=314;ExcessHet=3.0103;FS=0;MLEAC=2;MLEAF=1;MQ=53.75;MQRankSum=0.071;QD=29.98;ReadPosRankSum=0.335;SOR=6.165	GT:AD:DP:GQ:PL	1/1:6,307:313:99:13141,793,0	LOC109844859
NC_033794.1	84006	.	CGA	C	141	PASS	AC=2;AF=1;AN=2;DP=4;ExcessHet=3.0103;FS=0;MLEAC=2;MLEAF=1;MQ=60;QD=27.96;SOR=0.693	GT:AD:DP:GQ:PL	1/1:0,4:4:12:178,12,0	LOC109844859
NC_033794.1	85132	.	ATATATAAT	A	82.73	PASS	AC=1;AF=0.5;AN=2;BaseQRankSum=-0.319;ClippingRankSum=0;DP=4;ExcessHet=3.0103;FS=0;MLEAC=1;MLEAF=0.5;MQ=60;MQRankSum=0;QD=20.68;ReadPosRankSum=1.15;SOR=0.446	GT:AD:DP:GQ:PL	0/1:1,3:4:99:120,0,147	LOC109844859
NC_033794.1	85284	.	ATG	A	127.73	PASS	AC=1;AF=0.5;AN=2;BaseQRankSum=-0.319;ClippingRankSum=0;DP=4;ExcessHet=3.0103;FS=0;MLEAC=1;MLEAF=0.5;MQ=60;MQRankSum=0;QD=31.93;ReadPosRankSum=1.15;SOR=0.446	GT:AD:DP:GQ:PL	0/1:1,3:4:48:165,0,48	LOC109844859
NC_033794.1	86039	.	TTATTTAAA	T	187.87	PASS	AC=2;AF=1;AN=2;DP=6;ExcessHet=3.0103;FS=0;MLEAC=2;MLEAF=1;MQ=60;QD=30.66;SOR=1.981	GT:AD:DP:GQ:PL	1/1:0,5:5:15:225,15,0	LOC109844859
NC_033794.1	86778	.	CA	C	53.7	PASS	AC=2;AF=1;AN=2;DP=2;ExcessHet=3.0103;FS=0;MLEAC=2;MLEAF=1;MQ=60;QD=26.85;SOR=2.303	GT:AD:DP:GQ:PL	1/1:0,2:2:6:90,6,0	LOC109844859
NC_033794.1	87119	.	G	GT	6206.73	PASS	AC=2;AF=1;AN=2;BaseQRankSum=0.66;ClippingRankSum=0;DP=337;ExcessHet=3.0103;FS=7.584;MLEAC=2;MLEAF=1;MQ=60;MQRankSum=0;QD=18.87;ReadPosRankSum=-1.814;SOR=4.636	GT:AD:DP:GQ:PL	1/1:3,326:329:99:6244,923,0	LOC109844859
NC_033794.1	87142	.	C	CAA	9771.73	PASS	AC=2;AF=1;AN=2;BaseQRankSum=1.906;ClippingRankSum=0;DP=331;ExcessHet=3.0103;FS=6.727;MLEAC=2;MLEAF=1;MQ=60;MQRankSum=0;QD=31.32;ReadPosRankSum=0.841;SOR=4.202	GT:AD:DP:GQ:PL	1/1:4,308:312:99:9809,824,0	LOC109844859
NC_033794.1	87515	.	A	AT	69.87	PASS	AC=2;AF=1;AN=2;DP=5;ExcessHet=3.0103;FS=0;MLEAC=2;MLEAF=1;MQ=60;QD=13.97;SOR=1.981	GT:AD:DP:GQ:PL	1/1:0,5:5:15:107,15,0	NA
NC_033794.1	94730	.	A	AT	157.8	PASS	AC=2;AF=1;AN=2;DP=6;ExcessHet=3.0103;FS=0;MLEAC=2;MLEAF=1;MQ=60;QD=26.3;SOR=3.912	GT:AD:DP:GQ:PL	1/1:0,6:6:18:195,18,0	LOC109844874
NC_033794.1	94753	.	C	CG	187.87	PASS	AC=2;AF=1;AN=2;DP=5;ExcessHet=3.0103;FS=0;MLEAC=2;MLEAF=1;MQ=60;QD=27.75;SOR=3.611	GT:AD:DP:GQ:PL	1/1:0,5:5:15:225,15,0	LOC109844874
NC_033794.1	94768	.	T	TC	187.87	PASS	AC=2;AF=1;AN=2;DP=5;ExcessHet=3.0103;FS=0;MLEAC=2;MLEAF=1;MQ=60;QD=29.35;SOR=3.611	GT:AD:DP:GQ:PL	1/1:0,5:5:15:225,15,0	LOC109844874
NC_033794.1	94788	.	G	GC	98.25	PASS	AC=2;AF=1;AN=2;DP=3;ExcessHet=3.0103;FS=0;MLEAC=2;MLEAF=1;MQ=60;QD=32.75;SOR=2.833	GT:AD:DP:GQ:PL	1/1:0,3:3:9:135,9,0	LOC109844874
NC_033794.1	94814	.	G	GGC	53.7	PASS	AC=2;AF=1;AN=2;DP=2;ExcessHet=3.0103;FS=0;MLEAC=2;MLEAF=1;MQ=60;QD=26.85;SOR=2.303	GT:AD:DP:GQ:PL	1/1:0,2:2:6:90,6,0	LOC109844874
NC_033794.1	96192	.	CTG	C	727.73	PASS	AC=2;AF=1;AN=2;DP=21;ExcessHet=3.0103;FS=0;MLEAC=2;MLEAF=1;MQ=53.95;QD=34.65;SOR=2.636	GT:AD:DP:GQ:PL	1/1:0,21:21:63:765,63,0	LOC109844874
NC_033794.1	96195	.	AGGCTCAGTCCACTCAACAACATCTCTACCCCAGAGCCAATGCAACCTCCTCCATCTGACCATAAATCTGAGGCTCAGTCCACTCAAATTGTTGTGAAGACAAGAGCCAATGCAACCTCCTCCATCTGACCATAAATCT	A	727.73	PASS	AC=2;AF=1;AN=2;DP=21;ExcessHet=3.0103;FS=0;MLEAC=2;MLEAF=1;MQ=53.95;QD=34.65;SOR=2.636	GT:AD:DP:GQ:PL	1/1:0,21:21:63:765,63,0	LOC109844874
NC_033794.1	96789	.	AAGGCAAGTGTTGTAATAAATATTGTTGTGTATAGTTTCATATGTTCATGTGTATTGAGTACTTAATGTCTATGATAC	A	518.73	PASS	AC=2;AF=1;AN=2;DP=13;ExcessHet=3.0103;FS=0;MLEAC=2;MLEAF=1;MQ=46.11;QD=32.87;SOR=1.609	GT:AD:DP:GQ:PL	1/1:0,13:13:39:556,39,0	LOC109844874
NC_033794.1	98783	.	TTGC	T	738.73	PASS	AC=2;AF=1;AN=2;DP=19;ExcessHet=3.0103;FS=0;MLEAC=2;MLEAF=1;MQ=60;QD=32.21;SOR=0.793	GT:AD:DP:GQ:PL	1/1:0,19:19:57:776,57,0	LOC109844874
NC_033794.1	99092	.	T	TAA	98.25	PASS	AC=2;AF=1;AN=2;DP=3;ExcessHet=3.0103;FS=0;MLEAC=2;MLEAF=1;MQ=60;QD=32.75;SOR=1.179	GT:AD:DP:GQ:PL	1/1:0,3:3:9:135,9,0	LOC109844874
NC_033794.1	99256	.	A	AG	105	PASS	AC=2;AF=1;AN=2;DP=4;ExcessHet=3.0103;FS=0;MLEAC=2;MLEAF=1;MQ=60;QD=26.25;SOR=3.258	GT:AD:DP:GQ:PL	1/1:0,4:4:12:142,12,0	LOC109844874
NC_033794.1	100594	.	G	GAATCGATACTACGATATGATCCT	2546.73	PASS	AC=2;AF=1;AN=2;DP=58;ExcessHet=3.0103;FS=0;MLEAC=2;MLEAF=1;MQ=60;QD=27.64;SOR=2.001	GT:AD:DP:GQ:PL	1/1:0,58:58:99:2584,175,0	LOC109844865
NC_033794.1	100596	.	T	TCGACGAAGCTAGCAGGGATGGGCCACGCGGC	2546.73	PASS	AC=2;AF=1;AN=2;DP=40;ExcessHet=3.0103;FS=0;MLEAC=2;MLEAF=1;MQ=60;QD=31.46;SOR=1.981	GT:AD:DP:GQ:PL	1/1:0,40:40:99:2584,175,0	LOC109844865
NC_033794.1	101621	.	GTAAGTAAAGCCAAATAGGAAACATATATCGGTCGGTCGCGTAGTTTTCCAGCATGACATTGAACAAATATAAGTTCGGCGTCGCATGAAAGTTTGTGCTTTGT	G	2316.73	PASS	AC=2;AF=1;AN=2;BaseQRankSum=2.847;ClippingRankSum=0;DP=103;ExcessHet=3.0103;FS=2.464;MLEAC=2;MLEAF=1;MQ=60;MQRankSum=0;QD=25.18;ReadPosRankSum=2.425;SOR=0.946	GT:AD:DP:GQ:PL	1/1:3,89:92:99:2354,216,0	LOC109844865
NC_033794.1	101727	.	GTAAACAGGGGA	G	2299.73	PASS	AC=2;AF=1;AN=2;BaseQRankSum=-0.223;ClippingRankSum=0;DP=101;ExcessHet=3.0103;FS=2.44;MLEAC=2;MLEAF=1;MQ=60;MQRankSum=0;QD=26.13;SOR=0.897	GT:AD:DP:GQ:PL	1/1:3,85:88:99:2337,208,0	LOC109844865
NC_033794.1	102033	.	GAGGTAGAGCGTTTTATCGTTATTTGGGTTGAATTCGTGATTGAATGAATACGTACGTCTTTAATTGCTTCTTGTTGGGTTGATTTTTGC	G	2119.73	PASS	AC=1;AF=0.5;AN=2;BaseQRankSum=1.011;ClippingRankSum=0;DP=71;ExcessHet=3.0103;FS=1.177;MLEAC=1;MLEAF=0.5;MQ=60.15;MQRankSum=-1.909;QD=31.64;ReadPosRankSum=1.782;SOR=1.077	GT:AD:DP:GQ:PL	0/1:14,53:67:99:2157,0,410	LOC109844865
NC_033794.1	102037	.	T	TC	243.73	PASS	AC=1;AF=0.5;AN=2;BaseQRankSum=-0.889;ClippingRankSum=0;DP=66;ExcessHet=3.0103;FS=0;MLEAC=1;MLEAF=0.5;MQ=60.16;MQRankSum=2.236;QD=3.81;ReadPosRankSum=4.978;SOR=0.843	GT:AD:DP:GQ:PL	0/1:53,11:64:99:281,0,2165	LOC109844865
NC_033794.1	102414	.	G	GTCCTTTTT	262.77	PASS	AC=2;AF=1;AN=2;DP=8;ExcessHet=3.0103;FS=0;MLEAC=2;MLEAF=1;MQ=60;QD=29.77;SOR=4.174	GT:AD:DP:GQ:PL	1/1:0,7:7:21:300,21,0	LOC109844865
NC_033794.1	103209	.	C	CAG	28.71	PASS	AC=2;AF=1;AN=2;DP=2;ExcessHet=3.0103;FS=0;MLEAC=2;MLEAF=1;MQ=60;QD=14.35;SOR=2.303	GT:AD:DP:GQ:PL	1/1:0,2:2:6:65,6,0	LOC109844883
NC_033794.1	103761	.	TACAGTAAGGACACAAAACTGAGAAAA	T	2359.73	PASS	AC=2;AF=1;AN=2;BaseQRankSum=0.622;ClippingRankSum=0;DP=97;ExcessHet=3.0103;FS=2.217;MLEAC=2;MLEAF=1;MQ=60;MQRankSum=0;QD=26.51;ReadPosRankSum=2.948;SOR=0.564	GT:AD:DP:GQ:PL	1/1:3,86:89:99:2397,176,0	LOC109844883
NC_033794.1	103789	.	TGTCCATAAACAGAGCCAGAGATCTTACAAATGCATTAGATCATCCTCTTACCTTC	T	2359.73	PASS	AC=2;AF=1;AN=2;BaseQRankSum=-0.264;ClippingRankSum=0;DP=90;ExcessHet=3.0103;FS=2.217;MLEAC=2;MLEAF=1;MQ=60;MQRankSum=0;QD=26.51;ReadPosRankSum=1.15;SOR=0.564	GT:AD:DP:GQ:PL	1/1:3,86:89:99:2397,176,0	LOC109844883
NC_033794.1	105544	.	TTAGAAC	T	53.7	PASS	AC=2;AF=1;AN=2;DP=2;ExcessHet=3.0103;FS=0;MLEAC=2;MLEAF=1;MQ=65.19;QD=26.85;SOR=0.693	GT:AD:DP:GQ:PL	1/1:0,2:2:6:90,6,0	LOC109844883
NC_033794.1	106726	.	GCCTGCATGAGACAGATGGAAGTTAAGAAATGCGAGGCCATTTGACTAGTCAAAGACAAATCAAGAGTGGGTTTCA	G	1447.73	PASS	AC=2;AF=1;AN=2;DP=39;ExcessHet=3.0103;FS=0;MLEAC=2;MLEAF=1;MQ=60;QD=25.14;SOR=3.611	GT:AD:DP:GQ:PL	1/1:0,33:33:99:1485,103,0	LOC109844883
NC_033794.1	114455	.	C	CA	1537.73	PASS	AC=2;AF=1;AN=2;DP=35;ExcessHet=3.0103;FS=0;MLEAC=2;MLEAF=1;MQ=60;QD=27.23;SOR=7.168	GT:AD:DP:GQ:PL	1/1:0,35:35:99:1575,105,0	LOC109844892
NC_033794.1	114459	.	T	TC	1537.73	PASS	AC=2;AF=1;AN=2;DP=35;ExcessHet=3.0103;FS=0;MLEAC=2;MLEAF=1;MQ=60;QD=26.98;SOR=7.168	GT:AD:DP:GQ:PL	1/1:0,35:35:99:1575,105,0	LOC109844892
NC_033794.1	114461	.	CAT	C	1537.73	PASS	AC=2;AF=1;AN=2;DP=35;ExcessHet=3.0103;FS=0;MLEAC=2;MLEAF=1;MQ=60;QD=28.18;SOR=7.168	GT:AD:DP:GQ:PL	1/1:0,35:35:99:1575,105,0	LOC109844892
NC_033794.1	114465	.	C	CT	1537.73	PASS	AC=2;AF=1;AN=2;DP=35;ExcessHet=3.0103;FS=0;MLEAC=2;MLEAF=1;MQ=60;QD=30.66;SOR=7.168	GT:AD:DP:GQ:PL	1/1:0,35:35:99:1575,105,0	LOC109844892
NC_033794.1	114644	.	A	ATTCCC	53.7	PASS	AC=2;AF=1;AN=2;DP=3;ExcessHet=3.0103;FS=0;MLEAC=2;MLEAF=1;MQ=60;QD=26.85;SOR=2.303	GT:AD:DP:GQ:PL	1/1:0,2:2:6:90,6,0	LOC109844892
NC_033794.1	117248	.	AGTAATTACATGCTGATACTTAAAAATTAATTTTGTAATAATTTCAAAATCTGTTAACTGATTGCAGCAAAACTTCTCAATCTTTTGCAG	A	962.74	PASS	AC=2;AF=1;AN=2;BaseQRankSum=-0.763;ClippingRankSum=0;DP=25;ExcessHet=3.0103;FS=0;MLEAC=2;MLEAF=1;MQ=60;MQRankSum=0;QD=31.16;ReadPosRankSum=0.81;SOR=0.293	GT:AD:DP:GQ:PL	1/1:1,24:25:30:1000,30,0	LOC109844892
NC_033794.1	119493	.	T	TTTAA	822.73	PASS	AC=2;AF=1;AN=2;DP=24;ExcessHet=3.0103;FS=0;MLEAC=2;MLEAF=1;MQ=60.45;QD=31.11;SOR=2.531	GT:AD:DP:GQ:PL	1/1:0,20:20:60:860,60,0	LOC109844892
NC_033794.1	119568	.	T	TAA	53.7	PASS	AC=2;AF=1;AN=2;DP=5;ExcessHet=3.0103;FS=0;MLEAC=2;MLEAF=1;MQ=60;QD=26.85;SOR=0.693	GT:AD:DP:GQ:PL	1/1:0,2:2:6:90,6,0	LOC109844892
NC_033794.1	119647	.	T	TTTGTA	412.74	PASS	AC=2;AF=1;AN=2;DP=10;ExcessHet=3.0103;FS=0;MLEAC=2;MLEAF=1;MQ=60;QD=29.46;SOR=4.804	GT:AD:DP:GQ:PL	1/1:0,10:10:30:450,30,0	NA
NC_033794.1	119650	.	T	TCTGGACAATG	412.74	PASS	AC=2;AF=1;AN=2;DP=10;ExcessHet=3.0103;FS=0;MLEAC=2;MLEAF=1;MQ=60;QD=31.26;SOR=4.804	GT:AD:DP:GQ:PL	1/1:0,10:10:30:450,30,0	NA
NC_033794.1	125631	.	G	GAA	341.73	PASS	AC=2;AF=1;AN=2;DP=16;ExcessHet=3.0103;FS=0;MLEAC=2;MLEAF=1;MQ=60.67;QD=26.29;SOR=5.283	GT:AD:DP:GQ:PL	1/1:0,13:13:39:379,39,0	LOC109844903
NC_033794.1	125678	.	A	AT	706.73	PASS	AC=2;AF=1;AN=2;DP=16;ExcessHet=3.0103;FS=0;MLEAC=2;MLEAF=1;MQ=58.95;QD=28.53;SOR=5.67	GT:AD:DP:GQ:PL	1/1:0,16:16:51:744,51,0	LOC109844903
NC_033794.1	125687	.	A	ATCTGGTTTTCC	637.73	PASS	AC=2;AF=1;AN=2;DP=15;ExcessHet=3.0103;FS=0;MLEAC=2;MLEAF=1;MQ=58.88;QD=26.28;SOR=5.549	GT:AD:DP:GQ:PL	1/1:0,15:15:45:675,45,0	LOC109844903
NC_033794.1	128035	.	C	CGT	277.77	PASS	AC=2;AF=1;AN=2;DP=6;ExcessHet=3.0103;FS=0;MLEAC=2;MLEAF=1;MQ=60;QD=31.28;SOR=2.303	GT:AD:DP:GQ:PL	1/1:0,6:6:21:315,21,0	LOC109844918
NC_033794.1	128366	.	T	TTA	98.25	PASS	AC=2;AF=1;AN=2;DP=4;ExcessHet=3.0103;FS=0;MLEAC=2;MLEAF=1;MQ=60;QD=32.75;SOR=1.179	GT:AD:DP:GQ:PL	1/1:0,3:3:9:135,9,0	LOC109844918
NC_033794.1	128455	.	C	CA	143	PASS	AC=2;AF=1;AN=2;DP=4;ExcessHet=3.0103;FS=0;MLEAC=2;MLEAF=1;MQ=60;QD=29.9;SOR=1.609	GT:AD:DP:GQ:PL	1/1:0,4:4:12:180,12,0	LOC109844918
NC_033794.1	128468	.	ACTGCAAT	A	98.25	PASS	AC=2;AF=1;AN=2;DP=3;ExcessHet=3.0103;FS=0;MLEAC=2;MLEAF=1;MQ=60;QD=32.75;SOR=1.179	GT:AD:DP:GQ:PL	1/1:0,3:3:9:135,9,0	LOC109844918
NC_033794.1	128577	.	TA	T	187.87	PASS	AC=2;AF=1;AN=2;DP=5;ExcessHet=3.0103;FS=0;MLEAC=2;MLEAF=1;MQ=60;QD=31.4;SOR=1.022	GT:AD:DP:GQ:PL	1/1:0,5:5:15:225,15,0	LOC109844918
NC_033794.1	128595	.	A	AT	187.87	PASS	AC=2;AF=1;AN=2;DP=5;ExcessHet=3.0103;FS=0;MLEAC=2;MLEAF=1;MQ=60;QD=25.9;SOR=1.022	GT:AD:DP:GQ:PL	1/1:0,5:5:15:225,15,0	LOC109844918
NC_033794.1	129312	.	TAACCTATCCAATAAAGCTTCAATTTTCCATTCGAAAGACTGAAATACAAAAACATGAAAGATGTGGAAAGATTGAATCAGGAATTATA	T	372.74	PASS	AC=2;AF=1;AN=2;DP=11;ExcessHet=3.0103;FS=0;MLEAC=2;MLEAF=1;MQ=60;QD=28.46;SOR=1.085	GT:AD:DP:GQ:PL	1/1:0,10:10:29:410,29,0	LOC109844918
NC_033794.1	132977	.	GCCTGTGATTAATAGATTTGATACCTAAGTTTTTAAACAAATAATTTATAGAGATTCAAAAAATATAGGGTCTTTTAAGAGAATTTATATCA	G	1814.73	PASS	AC=2;AF=1;AN=2;DP=42;ExcessHet=3.0103;FS=0;MLEAC=2;MLEAF=1;MQ=60;QD=29.4;SOR=6.091	GT:AD:DP:GQ:PL	1/1:0,42:42:99:1852,126,0	LOC109844933
NC_033794.1	133620	.	ATCATAGGC	A	53.7	PASS	AC=2;AF=1;AN=2;DP=2;ExcessHet=3.0103;FS=0;MLEAC=2;MLEAF=1;MQ=60;QD=26.85;SOR=2.303	GT:AD:DP:GQ:PL	1/1:0,2:2:6:90,6,0	LOC109844933
NC_033794.1	133899	.	T	TTTG	2185.73	PASS	AC=2;AF=1;AN=2;DP=51;ExcessHet=3.0103;FS=0;MLEAC=2;MLEAF=1;MQ=60;QD=27.3;SOR=1.519	GT:AD:DP:GQ:PL	1/1:0,50:50:99:2223,148,0	LOC109844933
NC_033794.1	133900	.	A	ATGGTGTCTCATCACTGTTCTCACTCTGGTCCTTCTTTCCTC	2187.73	PASS	AC=2;AF=1;AN=2;DP=49;ExcessHet=3.0103;FS=0;MLEAC=2;MLEAF=1;MQ=60;QD=28.44;SOR=1.473	GT:AD:DP:GQ:PL	1/1:0,49:49:99:2225,149,0	LOC109844933
NC_033794.1	140626	.	T	TCAG	143	PASS	AC=2;AF=1;AN=2;DP=4;ExcessHet=3.0103;FS=0;MLEAC=2;MLEAF=1;MQ=60;QD=26.31;SOR=1.609	GT:AD:DP:GQ:PL	1/1:0,4:4:12:180,12,0	LOC109844940
NC_033794.1	155824	.	GA	G	623.7	PASS	AC=2;AF=1;AN=2;BaseQRankSum=-0.319;ClippingRankSum=0;DP=16;ExcessHet=3.0103;FS=0;MLEAC=2;MLEAF=1;MQ=60;MQRankSum=0;QD=31.35;ReadPosRankSum=1.522;SOR=4.174	GT:AD:DP:GQ:PL	1/1:1,15:16:6:660,6,0	LOC109844955
NC_033794.1	155881	.	AAACCGC	A	1515.73	PASS	AC=2;AF=1;AN=2;DP=37;ExcessHet=3.0103;FS=0;MLEAC=2;MLEAF=1;MQ=60.29;QD=29.44;SOR=7.223	GT:AD:DP:GQ:PL	1/1:0,36:36:99:1553,108,0	LOC109844955
NC_033794.1	156298	.	TTTTG	T	76.37	PASS	AC=1;AF=0.5;AN=2;BaseQRankSum=0.493;ClippingRankSum=0;DP=10;ExcessHet=3.0103;FS=8.751;MLEAC=1;MLEAF=0.5;MQ=54.14;MQRankSum=0.14;QD=7.64;ReadPosRankSum=-0.967;SOR=1.715	GT:AD:DP:GQ:PL	0/1:2,8:10:8:113,0,8	LOC109844955
NC_033794.1	156337	.	TGG	T	412.74	PASS	AC=2;AF=1;AN=2;DP=12;ExcessHet=3.0103;FS=0;MLEAC=2;MLEAF=1;MQ=52.98;QD=29.51;SOR=1.085	GT:AD:DP:GQ:PL	1/1:0,10:10:30:450,30,0	LOC109844955
NC_033794.1	156339	.	G	GTTTT	396.73	PASS	AC=2;AF=1;AN=2;DP=12;ExcessHet=3.0103;FS=0;MLEAC=2;MLEAF=1;MQ=52.98;QD=28.29;SOR=0.941	GT:AD:DP:GQ:PL	1/1:0,10:10:30:433,30,0	LOC109844955
NC_033794.1	156381	.	T	TG	214.74	PASS	AC=2;AF=1;AN=2;DP=17;ExcessHet=3.0103;FS=0;MLEAC=2;MLEAF=1;MQ=48.73;QD=21.47;SOR=1.609	GT:AD:DP:GQ:PL	1/1:0,10:10:30:252,30,0	LOC109844955
NC_033794.1	157406	.	AC	A	460.73	PASS	AC=1;AF=0.5;AN=2;BaseQRankSum=-0.122;ClippingRankSum=0;DP=13;ExcessHet=3.0103;FS=0;MLEAC=1;MLEAF=0.5;MQ=60;MQRankSum=0;QD=28.03;ReadPosRankSum=0.592;SOR=0.859	GT:AD:DP:GQ:PL	0/1:2,11:13:48:498,0,48	LOC109844955
NC_033794.1	157408	.	ATTGAATAG	A	483.73	PASS	AC=1;AF=0.5;AN=2;BaseQRankSum=-0.39;ClippingRankSum=0;DP=14;ExcessHet=3.0103;FS=0;MLEAC=1;MLEAF=0.5;MQ=60;MQRankSum=0;QD=34.55;ReadPosRankSum=0.183;SOR=0.693	GT:AD:DP:GQ:PL	0/1:2,12:14:45:521,0,45	LOC109844955
NC_033794.1	158062	.	CA	C	581.5	PASS	AC=2;AF=1;AN=2;BaseQRankSum=1.641;ClippingRankSum=0;DP=16;ExcessHet=3.0103;FS=6.021;MLEAC=2;MLEAF=1;MQ=60;MQRankSum=0;QD=32.05;ReadPosRankSum=-0.881;SOR=2.381	GT:AD:DP:GQ:PL	1/1:1,15:16:3:617,3,0	LOC109844955
NC_033794.1	159002	.	T	TG	138	PASS	AC=2;AF=1;AN=2;DP=4;ExcessHet=3.0103;FS=0;MLEAC=2;MLEAF=1;MQ=60;QD=34.5;SOR=3.258	GT:AD:DP:GQ:PL	1/1:0,4:4:12:175,12,0	LOC109844955
NC_033794.1	160091	.	TTTG	T	1426.73	PASS	AC=2;AF=1;AN=2;DP=33;ExcessHet=3.0103;FS=0;MLEAC=2;MLEAF=1;MQ=60.33;QD=33.29;SOR=7.054	GT:AD:DP:GQ:PL	1/1:0,33:33:99:1464,99,0	LOC109844964
NC_033794.1	160267	.	G	GCAAT	1216.73	PASS	AC=2;AF=1;AN=2;DP=26;ExcessHet=3.0103;FS=0;MLEAC=2;MLEAF=1;MQ=60;QD=28.59;SOR=1.697	GT:AD:DP:GQ:PL	1/1:0,26:26:84:1254,84,0	LOC109844964
NC_033794.1	160270	.	GC	G	1087.73	PASS	AC=2;AF=1;AN=2;DP=24;ExcessHet=3.0103;FS=0;MLEAC=2;MLEAF=1;MQ=60;QD=26.47;SOR=1.051	GT:AD:DP:GQ:PL	1/1:0,24:24:75:1125,75,0	LOC109844964
NC_033794.1	160275	.	A	AG	1087.73	PASS	AC=2;AF=1;AN=2;DP=23;ExcessHet=3.0103;FS=0;MLEAC=2;MLEAF=1;MQ=60;QD=26.84;SOR=1.179	GT:AD:DP:GQ:PL	1/1:0,23:23:75:1125,75,0	LOC109844964
NC_033794.1	160277	.	A	AT	1042.73	PASS	AC=2;AF=1;AN=2;DP=23;ExcessHet=3.0103;FS=0;MLEAC=2;MLEAF=1;MQ=60;QD=33.97;SOR=1.179	GT:AD:DP:GQ:PL	1/1:0,23:23:72:1080,72,0	LOC109844964
NC_033794.1	160891	.	T	TTGTTGAAGTACCAGAAGATATTCTGAAGATCAAGCAAGAG	337.87	PASS	AC=1;AF=0.5;AN=2;BaseQRankSum=-0.674;ClippingRankSum=0;DP=10;ExcessHet=3.0103;FS=0;MLEAC=1;MLEAF=0.5;MQ=60;MQRankSum=0;QD=33.79;ReadPosRankSum=-1.645;SOR=0.569	GT:AD:DP:GQ:PL	0/1:1,9:10:15:375,0,15	LOC109844964
NC_033794.1	165833	.	G	GAATATTGAACAAGCTGACACCTGAGAAATTTGATCTTCTCAA	547.74	PASS	AC=1;AF=0.5;AN=2;BaseQRankSum=0.237;ClippingRankSum=0;DP=15;ExcessHet=3.0103;FS=3.31;MLEAC=1;MLEAF=0.5;MQ=60;MQRankSum=0;QD=33.53;ReadPosRankSum=-2.155;SOR=0.643	GT:AD:DP:GQ:PL	0/1:1,14:15:28:585,0,28	LOC109844964
NC_033794.1	166180	.	AAGGTTTTTGTGAACCAGAGAACTTTTCTTTTGTTTTACGGTGTACAACTGGGGGGAGTAAAGCTGCTCAATATTTTTTGATGGTGC	A	2121.73	PASS	AC=2;AF=1;AN=2;BaseQRankSum=1.759;ClippingRankSum=0;DP=51;ExcessHet=3.0103;FS=0;MLEAC=2;MLEAF=1;MQ=60;MQRankSum=0;QD=34.18;SOR=0.275	GT:AD:DP:GQ:PL	1/1:1,49:50:99:2159,105,0	LOC109844964
NC_033794.1	166957	.	G	GAGCCAAGACA	827.73	PASS	AC=2;AF=1;AN=2;DP=20;ExcessHet=3.0103;FS=0;MLEAC=2;MLEAF=1;MQ=60;QD=27.85;SOR=0.892	GT:AD:DP:GQ:PL	1/1:0,20:20:66:865,66,0	LOC109844964
NC_033794.1	166959	.	T	TCTCTGAAATCCACAGTGAAGCAG	780.73	PASS	AC=2;AF=1;AN=2;DP=7;ExcessHet=3.0103;FS=0;MLEAC=2;MLEAF=1;MQ=60;QD=31.07;SOR=0.941	GT:AD:DP:GQ:PL	1/1:0,7:7:60:818,60,0	LOC109844964
NC_033794.1	168602	.	TATCATGA	T	1537.73	PASS	AC=2;AF=1;AN=2;DP=33;ExcessHet=3.0103;FS=0;MLEAC=2;MLEAF=1;MQ=60;QD=33.77;SOR=1.981	GT:AD:DP:GQ:PL	1/1:0,33:33:99:1575,105,0	LOC109844964
NC_033794.1	168612	.	CATT	C	1447.73	PASS	AC=2;AF=1;AN=2;DP=31;ExcessHet=3.0103;FS=0;MLEAC=2;MLEAF=1;MQ=60;QD=26.39;SOR=2.093	GT:AD:DP:GQ:PL	1/1:0,31:31:99:1485,99,0	LOC109844964
NC_033794.1	168616	.	GTTATATCA	G	1357.73	PASS	AC=2;AF=1;AN=2;DP=31;ExcessHet=3.0103;FS=0;MLEAC=2;MLEAF=1;MQ=60;QD=25.8;SOR=2.093	GT:AD:DP:GQ:PL	1/1:0,31:31:93:1395,93,0	LOC109844964
NC_033794.1	170895	.	AAGAGAGAGAG	A	160.87	PASS	AC=2;AF=1;AN=2;DP=5;ExcessHet=3.0103;FS=0;MLEAC=2;MLEAF=1;MQ=52.92;QD=32.17;SOR=3.611	GT:AD:DP:GQ:PL	1/1:0,5:5:15:198,15,0	LOC109844974
NC_033794.1	170955	.	G	GA	367.74	PASS	AC=2;AF=1;AN=2;DP=9;ExcessHet=3.0103;FS=0;MLEAC=2;MLEAF=1;MQ=33.41;QD=27.39;SOR=4.615	GT:AD:DP:GQ:PL	1/1:0,9:9:27:405,27,0	LOC109844974
NC_033794.1	171145	.	T	TGC	162.73	PASS	AC=1;AF=0.5;AN=2;BaseQRankSum=1.18;ClippingRankSum=0;DP=7;ExcessHet=3.0103;FS=0;MLEAC=1;MLEAF=0.5;MQ=35.76;MQRankSum=0.712;QD=23.25;ReadPosRankSum=-1.068;SOR=0.527	GT:AD:DP:GQ:PL	0/1:2,5:7:69:200,0,69	LOC109844974
NC_033794.1	171146	.	A	AT	162.73	PASS	AC=1;AF=0.5;AN=2;BaseQRankSum=1.18;ClippingRankSum=0;DP=7;ExcessHet=3.0103;FS=0;MLEAC=1;MLEAF=0.5;MQ=35.76;MQRankSum=0.712;QD=23.25;ReadPosRankSum=-1.068;SOR=0.527	GT:AD:DP:GQ:PL	0/1:2,5:7:69:200,0,69	LOC109844974
NC_033794.1	171147	.	A	AGCTGCCACTGCAGCT	162.73	PASS	AC=1;AF=0.5;AN=2;BaseQRankSum=1.834;ClippingRankSum=0;DP=6;ExcessHet=3.0103;FS=0;MLEAC=1;MLEAF=0.5;MQ=37.02;MQRankSum=0.842;QD=27.12;ReadPosRankSum=-0.842;SOR=0.368	GT:AD:DP:GQ:PL	0/1:2,4:6:69:200,0,69	LOC109844974
NC_033794.1	172602	.	CT	C	62	PASS	AC=2;AF=1;AN=2;DP=4;ExcessHet=3.0103;FS=0;MLEAC=2;MLEAF=1;MQ=60;QD=15.5;SOR=1.609	GT:AD:DP:GQ:PL	1/1:0,4:4:12:99,12,0	LOC109844974
NC_033794.1	174862	.	T	TAAATAAA	307.74	PASS	AC=2;AF=1;AN=2;DP=11;ExcessHet=3.0103;FS=0;MLEAC=2;MLEAF=1;MQ=60;QD=34.19;SOR=3.056	GT:AD:DP:GQ:PL	1/1:0,9:9:26:345,26,0	LOC109844974
NC_033794.1	174864	.	C	CCGAAAGCGTA	307.74	PASS	AC=2;AF=1;AN=2;DP=7;ExcessHet=3.0103;FS=0;MLEAC=2;MLEAF=1;MQ=60;QD=24.13;SOR=2.303	GT:AD:DP:GQ:PL	1/1:0,6:6:26:345,26,0	LOC109844974
NC_033794.1	174866	.	C	CCTCGAA	231.82	PASS	AC=2;AF=1;AN=2;DP=5;ExcessHet=3.0103;FS=0;MLEAC=2;MLEAF=1;MQ=60;QD=30.87;SOR=1.609	GT:AD:DP:GQ:PL	1/1:0,4:4:17:269,17,0	LOC109844974
NC_033794.1	175379	.	TGTGTCAA	T	53.7	PASS	AC=2;AF=1;AN=2;DP=2;ExcessHet=3.0103;FS=0;MLEAC=2;MLEAF=1;MQ=60;QD=26.85;SOR=2.303	GT:AD:DP:GQ:PL	1/1:0,2:2:6:90,6,0	LOC109844974
NC_033794.1	176462	.	G	GAA	288.73	PASS	AC=2;AF=1;AN=2;DP=15;ExcessHet=3.0103;FS=0;MLEAC=1;MLEAF=0.5;MQ=60;QD=26.25;SOR=4.407	GT:AD:DP:GQ:PL	1/1:0,11:11:36:320,36,0	LOC109844974
NC_033794.1	176506	.	T	TTA	412.74	PASS	AC=2;AF=1;AN=2;DP=10;ExcessHet=3.0103;FS=0;MLEAC=2;MLEAF=1;MQ=60;QD=28.79;SOR=4.804	GT:AD:DP:GQ:PL	1/1:0,10:10:30:450,30,0	LOC109844974
NC_033794.1	176509	.	A	ATTTG	412.74	PASS	AC=2;AF=1;AN=2;DP=10;ExcessHet=3.0103;FS=0;MLEAC=2;MLEAF=1;MQ=60;QD=27.48;SOR=4.804	GT:AD:DP:GQ:PL	1/1:0,10:10:30:450,30,0	LOC109844974
NC_033794.1	185686	.	TC	T	98.25	PASS	AC=2;AF=1;AN=2;DP=3;ExcessHet=3.0103;FS=0;MLEAC=2;MLEAF=1;MQ=60;QD=32.75;SOR=2.833	GT:AD:DP:GQ:PL	1/1:0,3:3:9:135,9,0	LOC109844990
NC_033794.1	187954	.	AACCTGCAAGTATATATTTAAACAAAGCCGTCAAGGGTCAACCGTTGGATACAGAAATACTTTTTCTTAGGGAAGAACCAGAAACCT	A	472.73	PASS	AC=2;AF=1;AN=2;DP=13;ExcessHet=3.0103;FS=0;MLEAC=2;MLEAF=1;MQ=60;QD=31.16;SOR=1.609	GT:AD:DP:GQ:PL	1/1:0,13:13:38:510,38,0	LOC109844990
NC_033794.1	188206	.	T	TGAATGCTATTTATCAGCTCCTGAGGATGCTCGATTCGTAATCC	292.73	PASS	AC=1;AF=0.5;AN=2;BaseQRankSum=0.431;ClippingRankSum=0;DP=10;ExcessHet=3.0103;FS=2.73;MLEAC=1;MLEAF=0.5;MQ=60;MQRankSum=0;QD=29.27;ReadPosRankSum=-2.287;SOR=1.863	GT:AD:DP:GQ:PL	0/1:2,8:10:99:330,0,365	LOC109844990
NC_033794.1	190057	.	C	CAGCCTGAACACTATCACTGTTCCTCCCGATT	271.77	PASS	AC=2;AF=1;AN=2;DP=7;ExcessHet=3.0103;FS=0;MLEAC=2;MLEAF=1;MQ=60;QD=27.4;SOR=0.941	GT:AD:DP:GQ:PL	1/1:0,7:7:21:309,21,0	LOC109844990
NC_033794.1	192755	.	AACCTACAACAAAAGAGCATCAGCTGATACAAAAATCCCAAAGGGAAAAAAATCACTAAAATGGGATAAAGCCACGAAATTT	A	624.73	PASS	AC=2;AF=1;AN=2;DP=14;ExcessHet=3.0103;FS=0;MLEAC=2;MLEAF=1;MQ=60;QD=28.73;SOR=1.329	GT:AD:DP:GQ:PL	1/1:0,14:14:45:662,45,0	LOC109844990
NC_033794.1	195007	.	AAGGTTGTTGTTTAATCTCAAATTTCACATTTTTCATTCAGTTTTCATATGCTAAAACTGTAGCTCATGTATGC	A	567.73	PASS	AC=1;AF=0.5;AN=2;BaseQRankSum=0.084;ClippingRankSum=0;DP=18;ExcessHet=3.0103;FS=0;MLEAC=1;MLEAF=0.5;MQ=60;MQRankSum=0;QD=31.54;ReadPosRankSum=0.102;SOR=1.609	GT:AD:DP:GQ:PL	0/1:2,16:18:99:605,0,309	LOC109828837
NC_033794.1	196234	.	G	GGCACTGGATACCCTTGGAAGTACCAAATGGAGGGTGAATAGAA	386.74	PASS	AC=2;AF=1;AN=2;DP=12;ExcessHet=3.0103;FS=0;MLEAC=2;MLEAF=1;MQ=60;QD=31.22;SOR=1.085	GT:AD:DP:GQ:PL	1/1:0,10:10:29:424,29,0	LOC109828837
NC_033794.1	200149	.	TA	T	18.76	PASS	AC=2;AF=1;AN=2;DP=3;ExcessHet=3.0103;FS=0;MLEAC=2;MLEAF=1;MQ=60;QD=9.38;SOR=0.693	GT:AD:DP:GQ:PL	1/1:0,2:2:6:55,6,0	LOC109828837
NC_033794.1	202463	.	CGAAGGTACATGTTTTATTGCTATTTGCAGAACTGGAACACGTCTATTCAACAAATCTATGTTAAGGTGTATGACCTCTTGAATATGTGCTTCTTTTG	C	790.82	PASS	AC=1;AF=0.5;AN=2;BaseQRankSum=-0.215;ClippingRankSum=0;DP=24;ExcessHet=3.0103;FS=3.203;MLEAC=1;MLEAF=0.5;MQ=60;MQRankSum=0;QD=32.95;ReadPosRankSum=-1.136;SOR=0.411	GT:AD:DP:GQ:PL	0/1:2,22:24:17:828,0,17	LOC109828837
NC_033794.1	203274	.	T	TATAAGAACTTCTCTTCAGGTTTTGGCATTACAACGTGATG	456.73	PASS	AC=2;AF=1;AN=2;DP=11;ExcessHet=3.0103;FS=0;MLEAC=2;MLEAF=1;MQ=60;QD=37.77;SOR=2.494	GT:AD:DP:GQ:PL	1/1:0,11:11:32:494,32,0	LOC109828837
NC_033794.1	205023	.	A	ACT	778.73	PASS	AC=2;AF=1;AN=2;DP=24;ExcessHet=3.0103;FS=0;MLEAC=2;MLEAF=1;MQ=60;QD=33.86;SOR=2.833	GT:AD:DP:GQ:PL	1/1:0,23:23:69:816,69,0	NA
NC_033794.1	205196	.	A	AT	118.77	PASS	AC=2;AF=1;AN=2;DP=7;ExcessHet=3.0103;FS=0;MLEAC=2;MLEAF=1;MQ=60;QD=16.97;SOR=2.584	GT:AD:DP:GQ:PL	1/1:0,7:7:21:156,21,0	NA
NC_033794.1	205209	.	T	TGTTCG	322.75	PASS	AC=2;AF=1;AN=2;DP=8;ExcessHet=3.0103;FS=0;MLEAC=2;MLEAF=1;MQ=60;QD=29.14;SOR=2.833	GT:AD:DP:GQ:PL	1/1:0,8:8:24:360,24,0	NA
NC_033794.1	215506	.	AAT	A	32.71	PASS	AC=2;AF=1;AN=2;DP=2;ExcessHet=3.0103;FS=0;MLEAC=2;MLEAF=1;MQ=60;QD=16.35;SOR=2.303	GT:AD:DP:GQ:PL	1/1:0,2:2:6:69,6,0	LOC109845000
NC_033794.1	227078	.	T	TAA	53.7	PASS	AC=2;AF=1;AN=2;DP=2;ExcessHet=3.0103;FS=0;MLEAC=2;MLEAF=1;MQ=60;QD=26.85;SOR=2.303	GT:AD:DP:GQ:PL	1/1:0,2:2:6:90,6,0	LOC109845000
NC_033794.1	227081	.	CGG	C	53.7	PASS	AC=2;AF=1;AN=2;DP=2;ExcessHet=3.0103;FS=0;MLEAC=2;MLEAF=1;MQ=60;QD=26.85;SOR=2.303	GT:AD:DP:GQ:PL	1/1:0,2:2:6:90,6,0	LOC109845000
NC_033794.1	229376	.	T	TGTCTAAGTCAA	53.7	PASS	AC=2;AF=1;AN=2;DP=2;ExcessHet=3.0103;FS=0;MLEAC=2;MLEAF=1;MQ=60;QD=26.85;SOR=0.693	GT:AD:DP:GQ:PL	1/1:0,2:2:6:90,6,0	LOC109845000
NC_033794.1	229443	.	C	CTAAATTTATAGTGATG	53.7	PASS	AC=2;AF=1;AN=2;DP=2;ExcessHet=3.0103;FS=0;MLEAC=2;MLEAF=1;MQ=59.5;QD=26.85;SOR=2.303	GT:AD:DP:GQ:PL	1/1:0,2:2:6:90,6,0	LOC109845000
NC_033794.1	270072	.	T	TCCCAAGAACCAATCCTCAAAAAAGCAGCA	96.37	PASS	AC=2;AF=1;AN=2;DP=3;ExcessHet=3.0103;FS=0;MLEAC=2;MLEAF=1;MQ=60;QD=32.12;SOR=1.179	GT:AD:DP:GQ:PL	1/1:0,3:3:8:133,8,0	LOC109845008
NC_033794.1	270789	.	G	GAGCTTTTATCTTCTTGCTAAGAGGACCATGC	53.7	PASS	AC=2;AF=1;AN=2;DP=2;ExcessHet=3.0103;FS=0;MLEAC=2;MLEAF=1;MQ=60;QD=26.85;SOR=2.303	GT:AD:DP:GQ:PL	1/1:0,2:2:6:90,6,0	LOC109845008
NC_033794.1	279406	.	T	TGAGTTGTTTCTCAGGAAGTCTAGAGAACCGCCATC	222.74	PASS	AC=2;AF=1;AN=2;DP=9;ExcessHet=3.0103;FS=0;MLEAC=2;MLEAF=1;MQ=60;QD=24.75;SOR=0.892	GT:AD:DP:GQ:PL	1/1:0,9:9:27:260,27,0	LOC109845025
NC_033794.1	282659	.	C	CCTGTTGCTGCCCTTTCAGATACAGTTGCAGGATTTGA	277.77	PASS	AC=2;AF=1;AN=2;DP=5;ExcessHet=3.0103;FS=0;MLEAC=2;MLEAF=1;MQ=60;QD=25.51;SOR=1.022	GT:AD:DP:GQ:PL	1/1:0,5:5:21:315,21,0	LOC109845025
NC_033794.1	284224	.	CCCTGAAACCAGAAGCCGTAAATGAACATTAGAAAGTAAATAAATTTCACGGAAATAAGCAAAAGACAACATGAATTGCAACTCA	C	53.7	PASS	AC=2;AF=1;AN=2;DP=2;ExcessHet=3.0103;FS=0;MLEAC=2;MLEAF=1;MQ=60;QD=26.85;SOR=2.303	GT:AD:DP:GQ:PL	1/1:0,2:2:6:90,6,0	LOC109845025
NC_033794.1	290972	.	A	AT	603.9	PASS	AC=2;AF=1;AN=2;BaseQRankSum=-0.756;ClippingRankSum=0;DP=16;ExcessHet=3.0103;FS=9.031;MLEAC=2;MLEAF=1;MQ=58.01;MQRankSum=-0.429;QD=27.65;ReadPosRankSum=1.752;SOR=4.034	GT:AD:DP:GQ:PL	1/1:1,15:16:14:641,14,0	LOC109845038
NC_033794.1	290995	.	T	TTTTTTTTGGTCCCTGTAGCAGGTAACATAACTAGCCACAGAGC	4327.73	PASS	AC=2;AF=1;AN=2;BaseQRankSum=-0.814;ClippingRankSum=0;DP=45;ExcessHet=3.0103;FS=0;MLEAC=2;MLEAF=1;MQ=57.78;MQRankSum=-0.786;QD=31.56;ReadPosRankSum=-1.341;SOR=3.352	GT:AD:DP:GQ:PL	1/1:3,42:45:99:4365,175,0	LOC109845038
NC_033794.1	291023	.	GCT	G	5923.73	PASS	AC=2;AF=1;AN=2;BaseQRankSum=1.873;ClippingRankSum=0;DP=146;ExcessHet=3.0103;FS=0;MLEAC=2;MLEAF=1;MQ=59.62;MQRankSum=-0.214;QD=27.07;ReadPosRankSum=0.316;SOR=4.407	GT:AD:DP:GQ:PL	1/1:5,136:141:99:5961,208,0	LOC109845038
NC_033794.1	291028	.	GCTC	G	5686.73	PASS	AC=1;AF=0.5;AN=2;BaseQRankSum=3.444;ClippingRankSum=0;DP=153;ExcessHet=3.0103;FS=0;MLEAC=1;MLEAF=0.5;MQ=59.63;MQRankSum=-0.421;QD=29.31;ReadPosRankSum=-3.782;SOR=2.342	GT:AD:DP:GQ:PL	0/1:14,139:153:99:5724,0,149	LOC109845038
NC_033794.1	291065	.	A	AG	2544.73	PASS	AC=1;AF=0.5;AN=2;BaseQRankSum=-1.367;ClippingRankSum=0;DP=137;ExcessHet=3.0103;FS=2.235;MLEAC=1;MLEAF=0.5;MQ=60.08;MQRankSum=0.419;QD=19.28;ReadPosRankSum=-0.568;SOR=0.33	GT:AD:DP:GQ:PL	0/1:18,114:132:99:2582,0,259	LOC109845038
NC_033794.1	291105	.	TA	T	5140.73	PASS	AC=2;AF=1;AN=2;BaseQRankSum=1.792;ClippingRankSum=0;DP=130;ExcessHet=3.0103;FS=0;MLEAC=2;MLEAF=1;MQ=60;MQRankSum=0;QD=28.92;ReadPosRankSum=0.532;SOR=1.127	GT:AD:DP:GQ:PL	1/1:8,120:128:99:5178,99,0	LOC109845038
NC_033794.1	291157	.	TA	T	8449.73	PASS	AC=1;AF=0.5;AN=2;BaseQRankSum=-0.025;ClippingRankSum=0;DP=223;ExcessHet=3.0103;FS=2.368;MLEAC=1;MLEAF=0.5;MQ=59.98;MQRankSum=-0.434;QD=34.06;ReadPosRankSum=-1.461;SOR=1.097	GT:AD:DP:GQ:PL	0/1:20,203:223:99:8487,0,401	LOC109845038
NC_033794.1	291163	.	TAACAGCAAC	T	8882.73	PASS	AC=1;AF=0.5;AN=2;BaseQRankSum=0.277;ClippingRankSum=0;DP=230;ExcessHet=3.0103;FS=3.797;MLEAC=1;MLEAF=0.5;MQ=59.98;MQRankSum=-0.45;QD=29.29;ReadPosRankSum=-1.028;SOR=1.269	GT:AD:DP:GQ:PL	0/1:22,208:230:99:8920,0,447	LOC109845038
NC_033794.1	291174	.	AC	A	53.73	PASS	AC=1;AF=0.5;AN=2;BaseQRankSum=-0.172;ClippingRankSum=0;DP=239;ExcessHet=3.0103;FS=2.481;MLEAC=1;MLEAF=0.5;MQ=59.98;MQRankSum=0.416;QD=0.22;ReadPosRankSum=-0.045;SOR=0.375	GT:AD:DP:GQ:PL	0/1:221,18:239:91:91,0,9355	LOC109845038
NC_033794.1	292992	.	T	TA	232.8	PASS	AC=2;AF=1;AN=2;DP=6;ExcessHet=3.0103;FS=0;MLEAC=2;MLEAF=1;MQ=60;QD=31.33;SOR=1.329	GT:AD:DP:GQ:PL	1/1:0,6:6:18:270,18,0	NA
NC_033794.1	293136	.	C	CAT	53.7	PASS	AC=2;AF=1;AN=2;DP=2;ExcessHet=3.0103;FS=0;MLEAC=2;MLEAF=1;MQ=60;QD=26.85;SOR=2.303	GT:AD:DP:GQ:PL	1/1:0,2:2:6:90,6,0	NA
NC_033794.1	293194	.	C	CA	52.25	PASS	AC=2;AF=1;AN=2;DP=3;ExcessHet=3.0103;FS=0;MLEAC=2;MLEAF=1;MQ=60;QD=17.42;SOR=1.179	GT:AD:DP:GQ:PL	1/1:0,3:3:9:89,9,0	NA
NC_033794.1	293324	.	C	CA	53.7	PASS	AC=2;AF=1;AN=2;DP=2;ExcessHet=3.0103;FS=0;MLEAC=2;MLEAF=1;MQ=60;QD=26.85;SOR=0.693	GT:AD:DP:GQ:PL	1/1:0,2:2:6:90,6,0	NA
NC_033794.1	293402	.	A	AT	109.87	PASS	AC=2;AF=1;AN=2;DP=5;ExcessHet=3.0103;FS=0;MLEAC=2;MLEAF=1;MQ=60;QD=21.97;SOR=1.981	GT:AD:DP:GQ:PL	1/1:0,5:5:15:147,15,0	NA
NC_033794.1	293607	.	C	CA	187.87	PASS	AC=2;AF=1;AN=2;DP=5;ExcessHet=3.0103;FS=0;MLEAC=2;MLEAF=1;MQ=60;QD=29.65;SOR=1.022	GT:AD:DP:GQ:PL	1/1:0,5:5:15:225,15,0	NA
NC_033794.1	293979	.	AT	A	98.25	PASS	AC=2;AF=1;AN=2;DP=3;ExcessHet=3.0103;FS=0;MLEAC=2;MLEAF=1;MQ=60;QD=32.75;SOR=1.179	GT:AD:DP:GQ:PL	1/1:0,3:3:9:135,9,0	NA
NC_033794.1	301484	.	CATT	C	187.87	PASS	AC=2;AF=1;AN=2;DP=4;ExcessHet=3.0103;FS=0;MLEAC=2;MLEAF=1;MQ=60;QD=27.17;SOR=3.258	GT:AD:DP:GQ:PL	1/1:0,4:4:15:225,15,0	LOC109845029
NC_033794.1	301576	.	CACA	C	239.77	PASS	AC=1;AF=0.5;AN=2;BaseQRankSum=-0.674;ClippingRankSum=0;DP=8;ExcessHet=3.0103;FS=0;MLEAC=1;MLEAF=0.5;MQ=60;MQRankSum=0;QD=29.97;ReadPosRankSum=-1.15;SOR=2.833	GT:AD:DP:GQ:PL	0/1:1,7:8:21:277,0,21	LOC109845029
NC_033794.1	304850	.	TACC	T	660.73	PASS	AC=2;AF=1;AN=2;DP=15;ExcessHet=3.0103;FS=0;MLEAC=2;MLEAF=1;MQ=60;QD=30.08;SOR=1.112	GT:AD:DP:GQ:PL	1/1:0,15:15:48:698,48,0	LOC109845029
NC_033794.1	304854	.	TGCCAACATACCATTGTGTTGAGAATTGTAATAAAGTTTAACTTCTTGTCATAAAAGACTGAACTTA	T	660.73	PASS	AC=2;AF=1;AN=2;DP=16;ExcessHet=3.0103;FS=0;MLEAC=2;MLEAF=1;MQ=60;QD=31.39;SOR=0.941	GT:AD:DP:GQ:PL	1/1:0,16:16:48:698,48,0	LOC109845029
NC_033794.1	307718	.	GCTGCAGTCAAGTAAAACCATCAAATGAATACATTAAGCTGAATGAGAATCTGAGTTCTTCAAATATTTGTACAACCATAAAGTAC	G	772.73	PASS	AC=2;AF=1;AN=2;DP=19;ExcessHet=3.0103;FS=0;MLEAC=2;MLEAF=1;MQ=59.45;QD=29.38;SOR=1.493	GT:AD:DP:GQ:PL	1/1:0,18:18:54:810,54,0	LOC109845029
NC_033794.1	308571	.	TCCTAGAAAAAGAAGATTAAAAAAAGTCAGATGTCACTATCTGCAAAATTAGTATTATGTAACCATGCTAAAAATTTTCAAAGGACGCA	T	447.73	PASS	AC=2;AF=1;AN=2;DP=11;ExcessHet=3.0103;FS=0;MLEAC=2;MLEAF=1;MQ=55.4;QD=29.12;SOR=0.859	GT:AD:DP:GQ:PL	1/1:0,11:11:36:485,36,0	LOC109845029
NC_033794.1	311857	.	GGA	G	367	PASS	AC=1;AF=0.5;AN=2;BaseQRankSum=1.47;ClippingRankSum=0;DP=11;ExcessHet=3.0103;FS=0;MLEAC=1;MLEAF=0.5;MQ=55.48;MQRankSum=-0.402;QD=33.36;ReadPosRankSum=-0.632;SOR=3.442	GT:AD:DP:GQ:PL	0/1:1,10:11:12:404,0,12	LOC109845029
NC_033794.1	311904	.	C	CT	253.77	PASS	AC=1;AF=0.5;AN=2;BaseQRankSum=0;ClippingRankSum=0;DP=8;ExcessHet=3.0103;FS=0;MLEAC=1;MLEAF=0.5;MQ=60;MQRankSum=0;QD=31.72;ReadPosRankSum=0.157;SOR=2.833	GT:AD:DP:GQ:PL	0/1:1,7:8:21:291,0,21	LOC109845029
NC_033794.1	317620	.	TTCA	T	43.73	PASS	AC=1;AF=0.5;AN=2;BaseQRankSum=-0.431;ClippingRankSum=0;DP=11;ExcessHet=3.0103;FS=4.771;MLEAC=1;MLEAF=0.5;MQ=56.15;MQRankSum=-0.967;QD=14.58;ReadPosRankSum=0;SOR=2.225	GT:AD:DP:GQ:PL	0/1:1,2:3:36:81,0,36	LOC109845048
NC_033794.1	317625	.	CTATAATTACAAATTTCATATTACTACTAAGAAGAATCACATTGAAATAGCGGAGAACTAGAATATAACGAAGTGACATAAGGACCTACCCCTGAATTTCTAACAT	C	37.73	PASS	AC=1;AF=0.5;AN=2;BaseQRankSum=1.645;ClippingRankSum=0;DP=12;ExcessHet=3.0103;FS=10;MLEAC=1;MLEAF=0.5;MQ=54.98;MQRankSum=-1.282;QD=7.55;SOR=2.204	GT:AD:DP:GQ:PL	0/1:3,2:5:75:75,0,120	LOC109845048
NC_033794.1	324049	.	TAACCAGCAGCAGCTACGAATGAATACCAACATCAATCAACGCATC	T	373.73	PASS	AC=1;AF=0.5;AN=2;BaseQRankSum=1.856;ClippingRankSum=0;DP=14;ExcessHet=3.0103;FS=2.92;MLEAC=1;MLEAF=0.5;MQ=57.06;MQRankSum=-0.914;QD=28.75;ReadPosRankSum=1.955;SOR=1.492	GT:AD:DP:GQ:PL	0/1:3,10:13:99:411,0,146	LOC109845048
NC_033794.1	324087	.	A	AT	13.91	PASS	AC=1;AF=0.5;AN=2;BaseQRankSum=1.808;ClippingRankSum=0;DP=13;ExcessHet=3.0103;FS=0;MLEAC=1;MLEAF=0.5;MQ=56.83;MQRankSum=0.934;QD=1.07;ReadPosRankSum=2.295;SOR=0.33	GT:AD:DP:GQ:PL	0/1:11,2:13:51:51,0,456	LOC109845048
NC_033794.1	324089	.	C	CT	13.91	PASS	AC=1;AF=0.5;AN=2;BaseQRankSum=0.934;ClippingRankSum=0;DP=13;ExcessHet=3.0103;FS=0;MLEAC=1;MLEAF=0.5;MQ=56.83;MQRankSum=0.934;QD=1.07;ReadPosRankSum=2.295;SOR=0.33	GT:AD:DP:GQ:PL	0/1:11,2:13:51:51,0,456	LOC109845048
NC_033794.1	324094	.	CAATAACTAGCTA	C	11.08	PASS	AC=1;AF=0.5;AN=2;BaseQRankSum=0.405;ClippingRankSum=0;DP=14;ExcessHet=3.0103;FS=0;MLEAC=1;MLEAF=0.5;MQ=57.06;MQRankSum=0.889;QD=0.79;ReadPosRankSum=2.295;SOR=0.269	GT:AD:DP:GQ:PL	0/1:12,2:14:48:48,0,498	LOC109845048
NC_033794.1	324104	.	CT	C	373.73	PASS	AC=1;AF=0.5;AN=2;BaseQRankSum=1.603;ClippingRankSum=0;DP=14;ExcessHet=3.0103;FS=0;MLEAC=1;MLEAF=0.5;MQ=57.06;MQRankSum=-0.914;QD=28.75;SOR=1.022	GT:AD:DP:GQ:PL	0/1:3,10:13:96:411,0,96	LOC109845048
NC_033794.1	324107	.	GATAAACACGCGATCAAAAGGGAGAAGATGAAAC	G	373.73	PASS	AC=1;AF=0.5;AN=2;BaseQRankSum=1.878;ClippingRankSum=0;DP=14;ExcessHet=3.0103;FS=0;MLEAC=1;MLEAF=0.5;MQ=57.06;MQRankSum=-0.914;QD=28.75;SOR=1.022	GT:AD:DP:GQ:PL	0/1:3,10:13:96:411,0,96	LOC109845048
NC_033794.1	324111	.	A	AGGG	37.73	PASS	AC=1;AF=0.5;AN=2;BaseQRankSum=0.524;ClippingRankSum=0;DP=5;ExcessHet=3.0103;FS=3.979;MLEAC=1;MLEAF=0.5;MQ=56.86;MQRankSum=0.524;QD=7.55;SOR=0.061	GT:AD:DP:GQ:PL	0/1:3,2:5:75:75,0,87	LOC109845048
NC_033794.1	324112	.	AC	A	37.73	PASS	AC=1;AF=0.5;AN=2;BaseQRankSum=0.253;ClippingRankSum=0;DP=5;ExcessHet=3.0103;FS=3.979;MLEAC=1;MLEAF=0.5;MQ=56.86;MQRankSum=0.524;QD=7.55;SOR=0.061	GT:AD:DP:GQ:PL	0/1:3,2:5:75:75,0,87	LOC109845048
NC_033794.1	324116	.	G	GAATGA	37.73	PASS	AC=1;AF=0.5;AN=2;BaseQRankSum=-0.253;ClippingRankSum=0;DP=5;ExcessHet=3.0103;FS=3.979;MLEAC=1;MLEAF=0.5;MQ=56.86;MQRankSum=0.524;QD=7.55;SOR=0.061	GT:AD:DP:GQ:PL	0/1:3,2:5:75:75,0,87	LOC109845048
NC_033794.1	324118	.	G	GA	37.73	PASS	AC=1;AF=0.5;AN=2;BaseQRankSum=0.126;ClippingRankSum=0;DP=5;ExcessHet=3.0103;FS=3.979;MLEAC=1;MLEAF=0.5;MQ=56.86;MQRankSum=0.524;QD=7.55;ReadPosRankSum=1.036;SOR=0.061	GT:AD:DP:GQ:PL	0/1:3,2:5:75:75,0,87	LOC109845048
NC_033794.1	324126	.	G	GGA	37.73	PASS	AC=1;AF=0.5;AN=2;BaseQRankSum=-1.645;ClippingRankSum=0;DP=5;ExcessHet=3.0103;FS=3.979;MLEAC=1;MLEAF=0.5;MQ=56.86;MQRankSum=0.524;QD=7.55;ReadPosRankSum=0.524;SOR=0.061	GT:AD:DP:GQ:PL	0/1:3,2:5:75:75,0,87	LOC109845048
NC_033794.1	324304	.	A	AT	422.25	PASS	AC=1;AF=0.5;AN=2;BaseQRankSum=0;ClippingRankSum=0;DP=13;ExcessHet=3.0103;FS=0;MLEAC=1;MLEAF=0.5;MQ=60;MQRankSum=0;QD=35.29;ReadPosRankSum=-1.163;SOR=1.329	GT:AD:DP:GQ:PL	0/1:1,11:12:9:459,0,9	LOC109845048
NC_033794.1	324306	.	A	AGC	448.7	PASS	AC=1;AF=0.5;AN=2;BaseQRankSum=0.173;ClippingRankSum=0;DP=13;ExcessHet=3.0103;FS=0;MLEAC=1;MLEAF=0.5;MQ=60;MQRankSum=0;QD=35.14;ReadPosRankSum=-1.163;SOR=1.329	GT:AD:DP:GQ:PL	0/1:1,11:12:6:485,0,6	LOC109845048
NC_033794.1	324355	.	A	AT	246.75	PASS	AC=2;AF=1;AN=2;BaseQRankSum=0.588;ClippingRankSum=0;DP=17;ExcessHet=3.0103;FS=0;MLEAC=2;MLEAF=1;MQ=60;MQRankSum=0;QD=16.45;ReadPosRankSum=1.276;SOR=2.584	GT:AD:DP:GQ:PL	1/1:1,14:15:23:284,23,0	LOC109845048
NC_033794.1	324364	.	C	CTTTAA	583.73	PASS	AC=2;AF=1;AN=2;DP=14;ExcessHet=3.0103;FS=0;MLEAC=2;MLEAF=1;MQ=60;QD=33.4;SOR=3.912	GT:AD:DP:GQ:PL	1/1:0,14:14:42:621,42,0	LOC109845048
NC_033794.1	480811	.	CCCTGACAAAGAAGGATAAGATATCACCATTAATATTTGAAAAATGGATACCAGGTTGTTTTATTTGCTAAACAGATCTACACA	C	1231.73	PASS	AC=2;AF=1;AN=2;DP=28;ExcessHet=3.0103;FS=0;MLEAC=2;MLEAF=1;MQ=60;QD=29.15;SOR=0.836	GT:AD:DP:GQ:PL	1/1:0,28:28:88:1269,88,0	LOC109845063
NC_033794.1	481016	.	T	TTCCAGAGCCCGAGCTGTCTCTAGAGCAATCCTGACTCGAGTATCC	589.73	PASS	AC=2;AF=1;AN=2;DP=14;ExcessHet=3.0103;FS=0;MLEAC=2;MLEAF=1;MQ=60;QD=34.86;SOR=1.329	GT:AD:DP:GQ:PL	1/1:0,14:14:42:627,42,0	LOC109845063
NC_033794.1	484612	.	A	ATACT	22.75	PASS	AC=1;AF=0.5;AN=2;BaseQRankSum=-0.431;ClippingRankSum=0;DP=3;ExcessHet=3.0103;FS=0;MLEAC=1;MLEAF=0.5;MQ=63.51;MQRankSum=0.431;QD=7.58;ReadPosRankSum=-0.967;SOR=1.179	GT:AD:DP:GQ:PL	0/1:1,2:3:46:60,0,46	LOC109845063
NC_033794.1	491838	.	C	CG	53.7	PASS	AC=2;AF=1;AN=2;DP=2;ExcessHet=3.0103;FS=0;MLEAC=2;MLEAF=1;MQ=60;QD=26.85;SOR=2.303	GT:AD:DP:GQ:PL	1/1:0,2:2:6:90,6,0	LOC109845063
NC_033794.1	491845	.	A	AAACTACATTAAAGAAGG	53.7	PASS	AC=2;AF=1;AN=2;DP=2;ExcessHet=3.0103;FS=0;MLEAC=2;MLEAF=1;MQ=60;QD=26.85;SOR=2.303	GT:AD:DP:GQ:PL	1/1:0,2:2:6:90,6,0	LOC109845063
NC_033794.1	497932	.	GCCTGCGCAAGAAAAATACCACCACTATTAAGGCCAAAGAAACTTGAAACAATTTGTTGATATATCGAACGAAGATTGTTACTTA	G	232.8	PASS	AC=2;AF=1;AN=2;DP=6;ExcessHet=3.0103;FS=0;MLEAC=2;MLEAF=1;MQ=60;QD=28.32;SOR=1.329	GT:AD:DP:GQ:PL	1/1:0,6:6:18:270,18,0	LOC109845063
NC_033794.1	500271	.	A	ACT	98.25	PASS	AC=2;AF=1;AN=2;DP=3;ExcessHet=3.0103;FS=0;MLEAC=2;MLEAF=1;MQ=60;QD=32.75;SOR=1.179	GT:AD:DP:GQ:PL	1/1:0,3:3:9:135,9,0	LOC109845063
NC_033794.1	545619	.	A	AGACAGT	1746.73	PASS	AC=2;AF=1;AN=2;BaseQRankSum=-0.858;ClippingRankSum=0;DP=46;ExcessHet=3.0103;FS=0;MLEAC=2;MLEAF=1;MQ=60.24;MQRankSum=0.324;QD=32.85;ReadPosRankSum=-0.268;SOR=0.267	GT:AD:DP:GQ:PL	1/1:1,38:39:61:1784,61,0	LOC109828871
NC_033794.1	556418	.	GATGC	G	772.73	PASS	AC=2;AF=1;AN=2;DP=18;ExcessHet=3.0103;FS=0;MLEAC=2;MLEAF=1;MQ=60;QD=28.78;SOR=4.407	GT:AD:DP:GQ:PL	1/1:0,18:18:54:810,54,0	LOC109828871
NC_033794.1	556425	.	TGAGAAGAGTA	T	772.73	PASS	AC=2;AF=1;AN=2;DP=18;ExcessHet=3.0103;FS=0;MLEAC=2;MLEAF=1;MQ=60;QD=28.33;SOR=4.407	GT:AD:DP:GQ:PL	1/1:0,18:18:54:810,54,0	LOC109828871
NC_033794.1	556437	.	TA	T	772.73	PASS	AC=2;AF=1;AN=2;DP=18;ExcessHet=3.0103;FS=0;MLEAC=2;MLEAF=1;MQ=60;QD=28.4;SOR=4.407	GT:AD:DP:GQ:PL	1/1:0,18:18:54:810,54,0	LOC109828871
NC_033794.1	556441	.	TCTACTTTCACTCGTTTCTGCAACATTA	T	772.73	PASS	AC=2;AF=1;AN=2;DP=18;ExcessHet=3.0103;FS=0;MLEAC=2;MLEAF=1;MQ=60;QD=31.33;SOR=4.407	GT:AD:DP:GQ:PL	1/1:0,18:18:54:810,54,0	LOC109828871
NC_033794.1	556549	.	GTTTTTGGCAATTGTTGTTACCAGAGGATGGCCGCATGTCATGTCCGTCTTCGC	G	187.87	PASS	AC=2;AF=1;AN=2;DP=5;ExcessHet=3.0103;FS=0;MLEAC=2;MLEAF=1;MQ=60;QD=29.87;SOR=3.611	GT:AD:DP:GQ:PL	1/1:0,5:5:15:225,15,0	LOC109828871
NC_033794.1	556613	.	AT	A	277.77	PASS	AC=2;AF=1;AN=2;DP=7;ExcessHet=3.0103;FS=0;MLEAC=2;MLEAF=1;MQ=60;QD=30.03;SOR=4.174	GT:AD:DP:GQ:PL	1/1:0,7:7:21:315,21,0	LOC109828871
NC_033794.1	593053	.	AT	A	232.8	PASS	AC=2;AF=1;AN=2;DP=6;ExcessHet=3.0103;FS=0;MLEAC=2;MLEAF=1;MQ=60;QD=36.37;SOR=3.912	GT:AD:DP:GQ:PL	1/1:0,6:6:18:270,18,0	LOC109845082
NC_033794.1	593170	.	C	CTT	339.73	PASS	AC=2;AF=1;AN=2;DP=19;ExcessHet=3.0103;FS=0;MLEAC=2;MLEAF=1;MQ=60;QD=28.31;SOR=3.611	GT:AD:DP:GQ:PL	1/1:0,12:12:35:377,35,0	LOC109845082
NC_033794.1	593224	.	G	GACA	6896.73	PASS	AC=2;AF=1;AN=2;BaseQRankSum=-0.452;ClippingRankSum=0;DP=174;ExcessHet=3.0103;FS=0;MLEAC=2;MLEAF=1;MQ=60;MQRankSum=0;QD=29.99;ReadPosRankSum=-1.196;SOR=5.271	GT:AD:DP:GQ:PL	1/1:3,168:171:99:6934,421,0	LOC109845082
NC_033794.1	593306	.	G	GAGTCCCTCGCC	8536.73	PASS	AC=2;AF=1;AN=2;DP=197;ExcessHet=3.0103;FS=0;MLEAC=2;MLEAF=1;MQ=58.82;QD=30.16;SOR=7.145	GT:AD:DP:GQ:PL	1/1:0,181:181:99:8574,586,0	LOC109845082
NC_033794.1	593380	.	GCAA	G	3484.73	PASS	AC=2;AF=1;AN=2;BaseQRankSum=1.263;ClippingRankSum=0;DP=82;ExcessHet=3.0103;FS=0;MLEAC=2;MLEAF=1;MQ=54.42;MQRankSum=-1.004;QD=31.3;ReadPosRankSum=0.798;SOR=1.031	GT:AD:DP:GQ:PL	1/1:2,80:82:99:3522,160,0	LOC109845082
NC_033794.1	593397	.	ACGAGGCATCTCC	A	3157.73	PASS	AC=2;AF=1;AN=2;BaseQRankSum=0.625;ClippingRankSum=0;DP=73;ExcessHet=3.0103;FS=0;MLEAC=2;MLEAF=1;MQ=54.25;MQRankSum=-1.008;QD=27.55;ReadPosRankSum=1.253;SOR=0.904	GT:AD:DP:GQ:PL	1/1:2,71:73:99:3195,136,0	LOC109845082
NC_033794.1	593452	.	CATGATG	C	643.73	PASS	AC=2;AF=1;AN=2;DP=23;ExcessHet=3.0103;FS=0;MLEAC=2;MLEAF=1;MQ=54.88;QD=32.19;SOR=0.892	GT:AD:DP:GQ:PL	1/1:0,20:20:60:681,60,0	LOC109845082
NC_033794.1	593461	.	G	GTAAATAAA	643.73	PASS	AC=2;AF=1;AN=2;DP=16;ExcessHet=3.0103;FS=0;MLEAC=2;MLEAF=1;MQ=54.99;QD=34.13;SOR=0.941	GT:AD:DP:GQ:PL	1/1:0,16:16:60:681,60,0	LOC109845082
NC_033794.1	595276	.	T	TA	87.8	PASS	AC=2;AF=1;AN=2;DP=6;ExcessHet=3.0103;FS=0;MLEAC=2;MLEAF=1;MQ=60;QD=14.63;SOR=2.303	GT:AD:DP:GQ:PL	1/1:0,6:6:18:125,18,0	LOC109845082
NC_033794.1	595806	.	C	CAGGAGGAGGAGGAGGAGGAGGAGGAGG	253.73	PASS	AC=1;AF=0.5;AN=2;BaseQRankSum=0.674;ClippingRankSum=0;DP=8;ExcessHet=3.0103;FS=0;MLEAC=1;MLEAF=0.5;MQ=60;MQRankSum=0;QD=31.72;ReadPosRankSum=0.319;SOR=0.693	GT:AD:DP:GQ:PL	0/1:1,7:8:99:291,0,213	LOC109845082
NC_033794.1	595914	.	GAAGGTGCTCCAGAAGATCTTATATTATATTTCCCATTGTAGAGTGCATAAATTTTAATTTTGTTTTCCCTTCTTCATTTACTTCTC	G	5411.73	PASS	AC=2;AF=1;AN=2;BaseQRankSum=-1.287;ClippingRankSum=0;DP=129;ExcessHet=3.0103;FS=0;MLEAC=2;MLEAF=1;MQ=60;MQRankSum=0;QD=28.59;ReadPosRankSum=1.54;SOR=4.014	GT:AD:DP:GQ:PL	1/1:1,124:125:99:5449,281,0	LOC109845082
NC_033794.1	612900	.	AGC	A	325.74	PASS	AC=2;AF=1;AN=2;DP=11;ExcessHet=3.0103;FS=0;MLEAC=2;MLEAF=1;MQ=60;QD=32.57;SOR=3.258	GT:AD:DP:GQ:PL	1/1:0,10:10:30:363,30,0	LOC109845099
NC_033794.1	613440	.	TGTTGTTG	T	53.7	PASS	AC=2;AF=1;AN=2;DP=2;ExcessHet=3.0103;FS=0;MLEAC=2;MLEAF=1;MQ=60;QD=26.85;SOR=0.693	GT:AD:DP:GQ:PL	1/1:0,2:2:6:90,6,0	LOC109828912
NC_033794.1	613455	.	CT	C	55.52	PASS	AC=2;AF=1;AN=2;DP=2;ExcessHet=3.0103;FS=0;MLEAC=2;MLEAF=1;MQ=60;QD=27.76;SOR=0.693	GT:AD:DP:GQ:PL	1/1:0,2:2:7:92,7,0	LOC109828912
NC_033794.1	613974	.	AATTG	A	143	PASS	AC=2;AF=1;AN=2;DP=4;ExcessHet=3.0103;FS=0;MLEAC=2;MLEAF=1;MQ=60;QD=32.26;SOR=1.609	GT:AD:DP:GQ:PL	1/1:0,4:4:12:180,12,0	LOC109828912
NC_033794.1	613984	.	T	TTTA	138	PASS	AC=2;AF=1;AN=2;DP=4;ExcessHet=3.0103;FS=0;MLEAC=2;MLEAF=1;MQ=60;QD=34.5;SOR=1.609	GT:AD:DP:GQ:PL	1/1:0,4:4:12:175,12,0	LOC109828912
NC_033794.1	614034	.	TA	T	88.74	PASS	AC=1;AF=0.5;AN=2;BaseQRankSum=-0.431;ClippingRankSum=0;DP=6;ExcessHet=3.0103;FS=0;MLEAC=1;MLEAF=0.5;MQ=60;MQRankSum=0;QD=14.79;ReadPosRankSum=-0.674;SOR=0.707	GT:AD:DP:GQ:PL	0/1:1,5:6:27:126,0,27	LOC109828912
NC_033794.1	614054	.	A	AT	121.74	PASS	AC=1;AF=0.5;AN=2;BaseQRankSum=-0.253;ClippingRankSum=0;DP=5;ExcessHet=3.0103;FS=0;MLEAC=1;MLEAF=0.5;MQ=60;MQRankSum=0;QD=24.35;ReadPosRankSum=-0.524;SOR=0.223	GT:AD:DP:GQ:PL	0/1:1,4:5:30:159,0,30	LOC109828912
NC_033794.1	614392	.	T	TC	232.8	PASS	AC=2;AF=1;AN=2;DP=5;ExcessHet=3.0103;FS=0;MLEAC=2;MLEAF=1;MQ=42.38;QD=28.19;SOR=1.981	GT:AD:DP:GQ:PL	1/1:0,5:5:18:270,18,0	LOC109828912
NC_033794.1	614399	.	AC	A	277.77	PASS	AC=2;AF=1;AN=2;DP=7;ExcessHet=3.0103;FS=0;MLEAC=2;MLEAF=1;MQ=41.72;QD=34.46;SOR=2.584	GT:AD:DP:GQ:PL	1/1:0,7:7:21:315,21,0	LOC109828912
NC_033794.1	614411	.	GT	G	277.77	PASS	AC=2;AF=1;AN=2;DP=7;ExcessHet=3.0103;FS=0;MLEAC=2;MLEAF=1;MQ=41.72;QD=28.53;SOR=2.584	GT:AD:DP:GQ:PL	1/1:0,7:7:21:315,21,0	LOC109828912
NC_033794.1	614433	.	C	CG	682.73	PASS	AC=2;AF=1;AN=2;DP=15;ExcessHet=3.0103;FS=0;MLEAC=2;MLEAF=1;MQ=40.81;QD=28.37;SOR=1.473	GT:AD:DP:GQ:PL	1/1:0,15:15:48:720,48,0	LOC109828912
NC_033794.1	614444	.	G	GC	862.73	PASS	AC=2;AF=1;AN=2;DP=20;ExcessHet=3.0103;FS=0;MLEAC=2;MLEAF=1;MQ=40.13;QD=27.35;SOR=1.127	GT:AD:DP:GQ:PL	1/1:0,20:20:60:900,60,0	LOC109828912
NC_033794.1	614450	.	CG	C	862.73	PASS	AC=2;AF=1;AN=2;DP=20;ExcessHet=3.0103;FS=0;MLEAC=2;MLEAF=1;MQ=40.13;QD=31.61;SOR=1.127	GT:AD:DP:GQ:PL	1/1:0,20:20:60:900,60,0	LOC109828912
NC_033794.1	614456	.	A	AG	952.73	PASS	AC=2;AF=1;AN=2;DP=22;ExcessHet=3.0103;FS=0;MLEAC=2;MLEAF=1;MQ=40.11;QD=34.74;SOR=1.329	GT:AD:DP:GQ:PL	1/1:0,22:22:66:990,66,0	LOC109828912
NC_033794.1	614468	.	CG	C	1056.73	PASS	AC=2;AF=1;AN=2;DP=27;ExcessHet=3.0103;FS=0;MLEAC=2;MLEAF=1;MQ=42.1;QD=30.14;SOR=1.302	GT:AD:DP:GQ:PL	1/1:0,27:27:81:1094,81,0	LOC109828912
NC_033794.1	614501	.	C	CAT	532.73	PASS	AC=1;AF=0.5;AN=2;BaseQRankSum=1.171;ClippingRankSum=0;DP=27;ExcessHet=3.0103;FS=0;MLEAC=1;MLEAF=0.5;MQ=46.23;MQRankSum=0.796;QD=19.73;ReadPosRankSum=1.677;SOR=0.569	GT:AD:DP:GQ:PL	0/1:13,14:27:99:570,0,493	LOC109828912
NC_033794.1	614502	.	C	CA	532.73	PASS	AC=1;AF=0.5;AN=2;BaseQRankSum=1.197;ClippingRankSum=0;DP=28;ExcessHet=3.0103;FS=0;MLEAC=1;MLEAF=0.5;MQ=46.79;MQRankSum=1.004;QD=19.03;ReadPosRankSum=1.361;SOR=0.678	GT:AD:DP:GQ:PL	0/1:13,15:28:99:570,0,493	LOC109828912
NC_033794.1	614521	.	CG	C	1312.73	PASS	AC=2;AF=1;AN=2;DP=28;ExcessHet=3.0103;FS=0;MLEAC=2;MLEAF=1;MQ=51.16;QD=28.86;SOR=0.836	GT:AD:DP:GQ:PL	1/1:0,28:28:90:1350,90,0	LOC109828912
NC_033794.1	614526	.	C	CA	1527.73	PASS	AC=2;AF=1;AN=2;DP=32;ExcessHet=3.0103;FS=0;MLEAC=2;MLEAF=1;MQ=52.94;QD=23.72;SOR=1.112	GT:AD:DP:GQ:PL	1/1:0,32:32:99:1565,105,0	LOC109828912
NC_033794.1	614531	.	G	GA	1465.73	PASS	AC=2;AF=1;AN=2;DP=33;ExcessHet=3.0103;FS=0;MLEAC=2;MLEAF=1;MQ=53.74;QD=29.82;SOR=1.022	GT:AD:DP:GQ:PL	1/1:0,33:33:99:1503,102,0	LOC109828912
NC_033794.1	614698	.	GAGGTGCTAAGTAACTATCACTTCGAGAGCTCTGCTTTTTTTTTCTTTTCCTTTTTTTTTTTTTTTTTGAGAAAACACCCCCCCTCAAATAATAATAATAATAATAATAATAAAACATGCGAGCCTTCTCTTTTTCTCGAC	G	1203.73	PASS	AC=1;AF=0.5;AN=2;BaseQRankSum=2.938;ClippingRankSum=0;DP=57;ExcessHet=3.0103;FS=2.436;MLEAC=1;MLEAF=0.5;MQ=58.42;MQRankSum=1.402;QD=22.29;ReadPosRankSum=0.606;SOR=1.226	GT:AD:DP:GQ:PL	0/1:21,33:54:99:1241,0,785	LOC109828912
NC_033794.1	614704	.	CTAA	C	107.73	PASS	AC=1;AF=0.5;AN=2;BaseQRankSum=-2.363;ClippingRankSum=0;DP=41;ExcessHet=3.0103;FS=0;MLEAC=1;MLEAF=0.5;MQ=59.34;MQRankSum=-0.927;QD=2.76;ReadPosRankSum=3.891;SOR=0.678	GT:AD:DP:GQ:PL	0/1:33,6:39:99:145,0,1325	LOC109828912
NC_033794.1	614708	.	G	GC	107.73	PASS	AC=1;AF=0.5;AN=2;BaseQRankSum=-3.242;ClippingRankSum=0;DP=41;ExcessHet=3.0103;FS=0;MLEAC=1;MLEAF=0.5;MQ=59.34;MQRankSum=-0.927;QD=2.76;ReadPosRankSum=3.891;SOR=0.678	GT:AD:DP:GQ:PL	0/1:33,6:39:99:145,0,1325	LOC109828912
NC_033794.1	614740	.	T	TCCCC	77.73	PASS	AC=1;AF=0.5;AN=2;BaseQRankSum=-1.256;ClippingRankSum=0;DP=34;ExcessHet=3.0103;FS=2.762;MLEAC=1;MLEAF=0.5;MQ=59.2;MQRankSum=-2.157;QD=2.29;ReadPosRankSum=2.433;SOR=1.493	GT:AD:DP:GQ:PL	0/1:32,2:34:99:115,0,1286	LOC109828912
NC_033794.1	614746	.	TCC	T	119.73	PASS	AC=1;AF=0.5;AN=2;BaseQRankSum=-1.645;ClippingRankSum=0;DP=36;ExcessHet=3.0103;FS=5.553;MLEAC=1;MLEAF=0.5;MQ=57.82;MQRankSum=-4.926;QD=3.33;ReadPosRankSum=3.309;SOR=2.359	GT:AD:DP:GQ:PL	0/1:32,4:36:99:157,0,1283	LOC109828912
NC_033794.1	614752	.	T	TC	119.73	PASS	AC=1;AF=0.5;AN=2;BaseQRankSum=-2.314;ClippingRankSum=0;DP=38;ExcessHet=3.0103;FS=1.921;MLEAC=1;MLEAF=0.5;MQ=57.02;MQRankSum=-5.375;QD=3.15;ReadPosRankSum=3.926;SOR=1.493	GT:AD:DP:GQ:PL	0/1:32,6:38:99:157,0,1283	LOC109828912
NC_033794.1	614757	.	T	TC	119.73	PASS	AC=1;AF=0.5;AN=2;BaseQRankSum=-1.045;ClippingRankSum=0;DP=38;ExcessHet=3.0103;FS=1.921;MLEAC=1;MLEAF=0.5;MQ=57.02;MQRankSum=-5.375;QD=3.15;ReadPosRankSum=3.927;SOR=1.493	GT:AD:DP:GQ:PL	0/1:32,6:38:99:157,0,1283	LOC109828912
NC_033794.1	614760	.	T	TCTTG	119.73	PASS	AC=1;AF=0.5;AN=2;BaseQRankSum=-1.441;ClippingRankSum=0;DP=38;ExcessHet=3.0103;FS=1.921;MLEAC=1;MLEAF=0.5;MQ=57.02;MQRankSum=-5.375;QD=3.15;ReadPosRankSum=3.926;SOR=1.493	GT:AD:DP:GQ:PL	0/1:32,6:38:99:157,0,1283	LOC109828912
NC_033794.1	614766	.	G	GC	119.73	PASS	AC=1;AF=0.5;AN=2;BaseQRankSum=-0.6;ClippingRankSum=0;DP=38;ExcessHet=3.0103;FS=1.921;MLEAC=1;MLEAF=0.5;MQ=57.02;MQRankSum=-5.375;QD=3.15;ReadPosRankSum=3.926;SOR=1.493	GT:AD:DP:GQ:PL	0/1:32,6:38:99:157,0,1283	LOC109828912
NC_033794.1	614808	.	T	TAATAATA	158.73	PASS	AC=1;AF=0.5;AN=2;BaseQRankSum=0.635;ClippingRankSum=0;DP=41;ExcessHet=3.0103;FS=1.986;MLEAC=1;MLEAF=0.5;MQ=58.11;MQRankSum=-5.249;QD=3.97;ReadPosRankSum=3.599;SOR=1.329	GT:AD:DP:GQ:PL	0/1:33,7:40:99:196,0,1322	LOC109828912
NC_033794.1	614980	.	CGTACTTCCCGATCCCCTACCACATCATGTCAATCCTGGCTTCTGTGTTACCACTAAAAATTGCAATATGATTAAAACCGGGCTGCTATTTTAATTAATTAATTGCAACAGTACACCTCCAG	C	1666.73	PASS	AC=1;AF=0.5;AN=2;BaseQRankSum=2.197;ClippingRankSum=0;DP=66;ExcessHet=3.0103;FS=0;MLEAC=1;MLEAF=0.5;MQ=60.33;MQRankSum=-2.472;QD=28.25;ReadPosRankSum=0.363;SOR=0.582	GT:AD:DP:GQ:PL	0/1:16,43:59:99:1704,0,531	LOC109828912
NC_033794.1	615000	.	C	CTACT	96.73	PASS	AC=1;AF=0.5;AN=2;BaseQRankSum=0.102;ClippingRankSum=0;DP=55;ExcessHet=3.0103;FS=0;MLEAC=1;MLEAF=0.5;MQ=60;MQRankSum=0;QD=1.79;ReadPosRankSum=3.979;SOR=0.999	GT:AD:DP:GQ:PL	0/1:48,6:54:99:134,0,1936	LOC109828912
NC_033794.1	615294	.	AAGGTACTTGGTCTTTGCCTTGGGTGTTACCGTTGTTATTATTGTAATAATATGAGAGGAAGCTTTTGGGAATTTTAATGATGCGGGGAACCCATTTTAC	A	1709.73	PASS	AC=1;AF=0.5;AN=2;BaseQRankSum=3.945;ClippingRankSum=0;DP=58;ExcessHet=3.0103;FS=6.468;MLEAC=1;MLEAF=0.5;MQ=60;MQRankSum=0;QD=29.48;ReadPosRankSum=-0.826;SOR=0.174	GT:AD:DP:GQ:PL	0/1:15,43:58:99:1747,0,476	LOC109828912
NC_033794.1	615857	.	G	GTCTACAAAGAAACAAGGAATGGTATGTTAGGGAAAGACTATTCCACAAAATTTTC	1490.73	PASS	AC=2;AF=1;AN=2;DP=6;ExcessHet=3.0103;FS=0;MLEAC=2;MLEAF=1;MQ=60;QD=29.35;SOR=0.693	GT:AD:DP:GQ:PL	1/1:0,6:6:99:1528,101,0	LOC109828912
NC_033794.1	615904	.	GAGGTTAGATTTCATCAACTGCCTCCACTGTTTTTCTGATAAATTATGAGCCACATAGCATCTTTCTTGATTTATT	G	1078.73	PASS	AC=2;AF=1;AN=2;DP=30;ExcessHet=3.0103;FS=0;MLEAC=2;MLEAF=1;MQ=60;QD=35.02;SOR=1.022	GT:AD:DP:GQ:PL	1/1:0,26:26:81:1116,81,0	LOC109828912
NC_033794.1	616657	.	A	ATT	22.73	PASS	AC=2;AF=1;AN=2;DP=2;ExcessHet=3.0103;FS=0;MLEAC=2;MLEAF=1;MQ=60;QD=11.36;SOR=2.303	GT:AD:DP:GQ:PL	1/1:0,2:2:6:59,6,0	LOC109828912
NC_033794.1	617297	.	T	TG	1630.73	PASS	AC=1;AF=0.5;AN=2;BaseQRankSum=0.533;ClippingRankSum=0;DP=42;ExcessHet=3.0103;FS=3.222;MLEAC=1;MLEAF=0.5;MQ=60.26;MQRankSum=0.312;QD=30.55;ReadPosRankSum=-2.41;SOR=0.453	GT:AD:DP:GQ:PL	0/1:1,41:42:99:1668,0,103	LOC109828912
NC_033794.1	617298	.	T	TAGGCAATGATCCGAGAGAAGATCGCTATTTCAGTATACCAAAGC	1630.73	PASS	AC=1;AF=0.5;AN=2;BaseQRankSum=0.047;ClippingRankSum=0;DP=41;ExcessHet=3.0103;FS=3.34;MLEAC=1;MLEAF=0.5;MQ=60;MQRankSum=0;QD=33.06;ReadPosRankSum=-2.516;SOR=0.54	GT:AD:DP:GQ:PL	0/1:1,40:41:99:1668,0,103	LOC109828912
NC_033794.1	619177	.	C	CTT	126.79	PASS	AC=2;AF=1;AN=2;DP=6;ExcessHet=3.0103;FS=0;MLEAC=2;MLEAF=1;MQ=60;QD=25.36;SOR=1.981	GT:AD:DP:GQ:PL	1/1:0,5:5:19:164,19,0	LOC109828912
NC_033794.1	619637	.	T	TA	10.17	PASS	AC=1;AF=0.5;AN=2;BaseQRankSum=-1.501;ClippingRankSum=0;DP=6;ExcessHet=3.0103;FS=0;MLEAC=1;MLEAF=0.5;MQ=60;MQRankSum=0;QD=1.69;ReadPosRankSum=-1.282;SOR=0.307	GT:AD:DP:GQ:PL	0/1:4,2:6:47:47,0,112	LOC109845103
NC_033794.1	621042	.	T	TA	182.74	PASS	AC=2;AF=1;AN=2;DP=10;ExcessHet=3.0103;FS=0;MLEAC=2;MLEAF=1;MQ=60;QD=18.27;SOR=2.303	GT:AD:DP:GQ:PL	1/1:0,10:10:30:220,30,0	LOC109845103
NC_033794.1	621097	.	GCTCAAGC	G	337.87	PASS	AC=1;AF=0.5;AN=2;BaseQRankSum=0.524;ClippingRankSum=0;DP=10;ExcessHet=3.0103;FS=0;MLEAC=1;MLEAF=0.5;MQ=60;MQRankSum=0;QD=33.79;ReadPosRankSum=0.14;SOR=0.525	GT:AD:DP:GQ:PL	0/1:1,9:10:15:375,0,15	LOC109845103
NC_033794.1	644445	.	A	AAG	143	PASS	AC=2;AF=1;AN=2;DP=20;ExcessHet=3.0103;FS=0;MLEAC=2;MLEAF=1;MQ=43.19;QD=29.3;SOR=3.258	GT:AD:DP:GQ:PL	1/1:0,4:4:12:180,12,0	NA
NC_033794.1	644450	.	A	AG	143	PASS	AC=2;AF=1;AN=2;DP=19;ExcessHet=3.0103;FS=0;MLEAC=2;MLEAF=1;MQ=43.7;QD=29.79;SOR=3.258	GT:AD:DP:GQ:PL	1/1:0,4:4:12:180,12,0	NA
NC_033794.1	657886	.	C	CACAAAA	119	PASS	AC=2;AF=1;AN=2;DP=5;ExcessHet=3.0103;FS=0;MLEAC=2;MLEAF=1;MQ=62.13;QD=29.75;SOR=2.833	GT:AD:DP:GQ:PL	1/1:0,4:4:12:156,12,0	LOC109845115
NC_033794.1	659588	.	A	ACTTATACT	103	PASS	AC=2;AF=1;AN=2;DP=4;ExcessHet=3.0103;FS=0;MLEAC=2;MLEAF=1;MQ=60;QD=25.75;SOR=1.609	GT:AD:DP:GQ:PL	1/1:0,4:4:12:140,12,0	LOC109845115
NC_033794.1	659591	.	G	GCATCCTGTAATAGTA	53.7	PASS	AC=2;AF=1;AN=2;DP=2;ExcessHet=3.0103;FS=0;MLEAC=2;MLEAF=1;MQ=60;QD=26.85;SOR=0.693	GT:AD:DP:GQ:PL	1/1:0,2:2:6:90,6,0	LOC109845115
NC_033794.1	660531	.	TCTGCACAATAAAAGTAGAATAAACATCGTAATATTATTATTGACCATAAATACCACCTCAAATTGGAAAGAAATGAACTATAATACTTAC	T	138.8	PASS	AC=2;AF=1;AN=2;DP=8;ExcessHet=3.0103;FS=0;MLEAC=2;MLEAF=1;MQ=60;QD=23.13;SOR=1.329	GT:AD:DP:GQ:PL	1/1:0,6:6:18:176,18,0	LOC109845115
NC_033794.1	660726	.	T	TGCTCCATTAGATTGCGAACAGCCAA	118	PASS	AC=2;AF=1;AN=2;DP=4;ExcessHet=3.0103;FS=0;MLEAC=2;MLEAF=1;MQ=60;QD=29.5;SOR=1.609	GT:AD:DP:GQ:PL	1/1:0,4:4:12:155,12,0	LOC109845115
NC_033794.1	662218	.	GA	G	22.73	PASS	AC=2;AF=1;AN=2;DP=3;ExcessHet=3.0103;FS=0;MLEAC=2;MLEAF=1;MQ=60;QD=11.36;SOR=2.303	GT:AD:DP:GQ:PL	1/1:0,2:2:6:59,6,0	LOC109845115
NC_033794.1	662564	.	TC	T	122	PASS	AC=2;AF=1;AN=2;DP=7;ExcessHet=3.0103;FS=0;MLEAC=2;MLEAF=1;MQ=60;QD=30.5;SOR=1.609	GT:AD:DP:GQ:PL	1/1:0,4:4:12:159,12,0	NA
NC_033794.1	663435	.	AATAGGTGCTATTCTCTTTTATTCCGTCTTATTATATTATTGGCTCAATATTTGTTTTTATATACATATGTATTTTTTAACATTTTG	A	105	PASS	AC=2;AF=1;AN=2;DP=5;ExcessHet=3.0103;FS=0;MLEAC=2;MLEAF=1;MQ=60;QD=35;SOR=1.179	GT:AD:DP:GQ:PL	1/1:0,3:3:12:142,12,0	LOC109828922
NC_033794.1	672219	.	CT	C	72	PASS	AC=2;AF=1;AN=2;DP=4;ExcessHet=3.0103;FS=0;MLEAC=2;MLEAF=1;MQ=60;QD=18;SOR=0.693	GT:AD:DP:GQ:PL	1/1:0,4:4:12:109,12,0	LOC109828922
NC_033794.1	672414	.	G	GAA	13.96	PASS	AC=1;AF=0.5;AN=2;BaseQRankSum=-0.431;ClippingRankSum=0;DP=3;ExcessHet=3.0103;FS=0;MLEAC=1;MLEAF=0.5;MQ=60;MQRankSum=0;QD=4.65;ReadPosRankSum=0;SOR=0.223	GT:AD:DP:GQ:PL	0/1:1,2:3:19:51,0,19	LOC109828922
NC_033794.1	673309	.	G	GAGATGA	53.7	PASS	AC=2;AF=1;AN=2;DP=2;ExcessHet=3.0103;FS=0;MLEAC=2;MLEAF=1;MQ=40;QD=26.85;SOR=2.303	GT:AD:DP:GQ:PL	1/1:0,2:2:6:90,6,0	LOC109828922
NC_033794.1	674438	.	G	GATTTATTTCATTCT	143	PASS	AC=2;AF=1;AN=2;DP=6;ExcessHet=3.0103;FS=0;MLEAC=2;MLEAF=1;MQ=60;QD=29.57;SOR=3.258	GT:AD:DP:GQ:PL	1/1:0,4:4:12:180,12,0	LOC109828922
NC_033794.1	674440	.	T	TCGTGTCGGTACGGGTCTCTCTGATGAG	143	PASS	AC=2;AF=1;AN=2;DP=6;ExcessHet=3.0103;FS=0;MLEAC=2;MLEAF=1;MQ=60;QD=32.97;SOR=3.258	GT:AD:DP:GQ:PL	1/1:0,4:4:12:180,12,0	LOC109828922
NC_033794.1	676897	.	A	AAG	22.73	PASS	AC=2;AF=1;AN=2;DP=2;ExcessHet=3.0103;FS=0;MLEAC=2;MLEAF=1;MQ=45.19;QD=11.36;SOR=0.693	GT:AD:DP:GQ:PL	1/1:0,2:2:6:59,6,0	LOC109828922
NC_033794.1	677968	.	C	CTATTTTATTAA	143	PASS	AC=2;AF=1;AN=2;DP=4;ExcessHet=3.0103;FS=0;MLEAC=2;MLEAF=1;MQ=60;QD=32.37;SOR=1.609	GT:AD:DP:GQ:PL	1/1:0,4:4:12:180,12,0	LOC109828922
NC_033794.1	677971	.	T	TCCCTCC	98.25	PASS	AC=2;AF=1;AN=2;DP=3;ExcessHet=3.0103;FS=0;MLEAC=2;MLEAF=1;MQ=60;QD=32.75;SOR=1.179	GT:AD:DP:GQ:PL	1/1:0,3:3:9:135,9,0	LOC109828922
NC_033794.1	677974	.	C	CTTATA	98.25	PASS	AC=2;AF=1;AN=2;DP=3;ExcessHet=3.0103;FS=0;MLEAC=2;MLEAF=1;MQ=60;QD=32.75;SOR=1.179	GT:AD:DP:GQ:PL	1/1:0,3:3:9:135,9,0	LOC109828922
NC_033794.1	678064	.	A	AGGGGG	143	PASS	AC=2;AF=1;AN=2;DP=1;ExcessHet=3.0103;FS=0;MLEAC=2;MLEAF=1;MQ=60;QD=31.22;SOR=1.609	GT:AD:DP:GQ:PL	1/1:0,1:1:12:180,12,0	LOC109828922
NC_033794.1	678067	.	A	ACCTTTATATT	143	PASS	AC=2;AF=1;AN=2;DP=4;ExcessHet=3.0103;FS=0;MLEAC=2;MLEAF=1;MQ=60;QD=25.59;SOR=3.258	GT:AD:DP:GQ:PL	1/1:0,4:4:12:180,12,0	LOC109828922
NC_033794.1	678069	.	GT	G	143	PASS	AC=2;AF=1;AN=2;DP=4;ExcessHet=3.0103;FS=0;MLEAC=2;MLEAF=1;MQ=60;QD=33.78;SOR=3.258	GT:AD:DP:GQ:PL	1/1:0,4:4:12:180,12,0	LOC109828922
NC_033794.1	678072	.	ACT	A	143	PASS	AC=2;AF=1;AN=2;DP=4;ExcessHet=3.0103;FS=0;MLEAC=2;MLEAF=1;MQ=60;QD=28.72;SOR=3.258	GT:AD:DP:GQ:PL	1/1:0,4:4:12:180,12,0	LOC109828922
NC_033794.1	678076	.	AACTGCTTC	A	143	PASS	AC=2;AF=1;AN=2;DP=4;ExcessHet=3.0103;FS=0;MLEAC=2;MLEAF=1;MQ=60;QD=31.19;SOR=3.258	GT:AD:DP:GQ:PL	1/1:0,4:4:12:180,12,0	LOC109828922
NC_033794.1	678089	.	ACTT	A	143	PASS	AC=2;AF=1;AN=2;DP=4;ExcessHet=3.0103;FS=0;MLEAC=2;MLEAF=1;MQ=60;QD=25.63;SOR=3.258	GT:AD:DP:GQ:PL	1/1:0,4:4:12:180,12,0	LOC109828922
NC_033794.1	678222	.	AAGGTAATGAGTTTTCTTTGGTGTTAAATAAATGATCTTTGTACTTAGGTAATGAGTTTGGCAGGGATTAAATATC	A,AAGGGATTAAATATC	721.73	PASS	AC=1,1;AF=0.5,0.5;AN=2;DP=20;ExcessHet=3.0103;FS=0;MLEAC=1,1;MLEAF=0.5,0.5;MQ=58.86;QD=31.56;SOR=1.244	GT:AD:DP:GQ:PL	1/2:0,6,10:16:99:759,429,402,261,0,222	LOC109828922
NC_033794.1	680099	.	TGTAAGTTTTGTTGTTTAATTGGAAAATTATATCGGTTGAACAGAATTTTATTTCAAGCACCTCATCTTCCATTGCCTCAAAAAAGAACTTATTTAATGACAATTATGTTCCTGAAG	T	491.77	PASS	AC=2;AF=1;AN=2;BaseQRankSum=1.235;ClippingRankSum=0;DP=16;ExcessHet=3.0103;FS=3.979;MLEAC=2;MLEAF=1;MQ=60;MQRankSum=0;QD=32.78;ReadPosRankSum=1.509;SOR=1.108	GT:AD:DP:GQ:PL	1/1:1,14:15:21:529,21,0	LOC109828922
NC_033794.1	683912	.	C	CAGCCA	828.73	PASS	AC=1;AF=0.5;AN=2;BaseQRankSum=0.581;ClippingRankSum=0;DP=39;ExcessHet=3.0103;FS=3.123;MLEAC=1;MLEAF=0.5;MQ=59.9;MQRankSum=1.077;QD=21.25;ReadPosRankSum=-1.004;SOR=1.773	GT:AD:DP:GQ:PL	0/1:19,20:39:99:866,0,709	LOC109845122
NC_033794.1	685835	.	G	GAA	48.73	PASS	AC=1;AF=0.5;AN=2;BaseQRankSum=0.343;ClippingRankSum=0;DP=13;ExcessHet=3.0103;FS=2.616;MLEAC=1;MLEAF=0.5;MQ=60;MQRankSum=0;QD=4.06;ReadPosRankSum=-0.731;SOR=0.169	GT:AD:DP:GQ:PL	0/1:8,4:12:86:86,0,208	LOC109845122
NC_033794.1	686022	.	C	CCT	313.74	PASS	AC=2;AF=1;AN=2;DP=7;ExcessHet=3.0103;FS=0;MLEAC=2;MLEAF=1;MQ=60;QD=30.89;SOR=1.609	GT:AD:DP:GQ:PL	1/1:0,7:7:30:351,30,0	LOC109845122
NC_033794.1	686143	.	C	CTTTTTT	519.73	PASS	AC=2;AF=1;AN=2;DP=14;ExcessHet=3.0103;FS=0;MLEAC=1;MLEAF=0.5;MQ=60.77;QD=32.7;SOR=1.609	GT:AD:DP:GQ:PL	1/1:0,11:11:38:480,38,0	LOC109845122
NC_033794.1	686263	.	T	TA	142.75	PASS	AC=2;AF=1;AN=2;DP=12;ExcessHet=3.0103;FS=0;MLEAC=2;MLEAF=1;MQ=60.9;QD=17.84;SOR=1.863	GT:AD:DP:GQ:PL	1/1:0,8:8:24:180,24,0	LOC109845122
NC_033794.1	686412	.	A	AATCACT	637.73	PASS	AC=2;AF=1;AN=2;DP=15;ExcessHet=3.0103;FS=0;MLEAC=2;MLEAF=1;MQ=58.89;QD=26.67;SOR=1.112	GT:AD:DP:GQ:PL	1/1:0,15:15:45:675,45,0	LOC109845122
NC_033794.1	686415	.	AAT	A	547.73	PASS	AC=2;AF=1;AN=2;DP=13;ExcessHet=3.0103;FS=0;MLEAC=2;MLEAF=1;MQ=59.16;QD=34.48;SOR=1.179	GT:AD:DP:GQ:PL	1/1:0,13:13:39:585,39,0	LOC109845122
NC_033794.1	686421	.	C	CGGG	592.73	PASS	AC=2;AF=1;AN=2;DP=13;ExcessHet=3.0103;FS=0;MLEAC=2;MLEAF=1;MQ=59.16;QD=25.72;SOR=1.179	GT:AD:DP:GQ:PL	1/1:0,13:13:42:630,42,0	LOC109845122
NC_033794.1	686425	.	T	TACAAGTGAATGA	637.73	PASS	AC=2;AF=1;AN=2;DP=14;ExcessHet=3.0103;FS=0;MLEAC=2;MLEAF=1;MQ=59.22;QD=34.21;SOR=1.329	GT:AD:DP:GQ:PL	1/1:0,14:14:45:675,45,0	LOC109845122
NC_033794.1	686642	.	C	CTTTCTTTT,CTTTTTTTTT	4601.73	PASS	AC=1,1;AF=0.5,0.5;AN=2;BaseQRankSum=-2.441;ClippingRankSum=0;DP=113;ExcessHet=3.0103;FS=0;MLEAC=1,1;MLEAF=0.5,0.5;MQ=49.7;MQRankSum=-1.7;QD=31.85;ReadPosRankSum=-1.424;SOR=4.849	GT:AD:DP:GQ:PL	1/2:3,40,67:110:99:4639,1952,1823,1220,0,1039	LOC109845122
NC_033794.1	686651	.	CCG	C	3483.73	PASS	AC=2;AF=1;AN=2;BaseQRankSum=5.466;ClippingRankSum=0;DP=121;ExcessHet=3.0103;FS=0;MLEAC=2;MLEAF=1;MQ=49.09;MQRankSum=-1.513;QD=29.78;ReadPosRankSum=-2.628;SOR=5.549	GT:AD:DP:GQ:PL	1/1:6,111:117:99:3521,153,0	LOC109845122
NC_033794.1	686663	.	CCTT	C	5002.73	PASS	AC=2;AF=1;AN=2;BaseQRankSum=0.233;ClippingRankSum=0;DP=118;ExcessHet=3.0103;FS=0;MLEAC=2;MLEAF=1;MQ=48.78;MQRankSum=-1.797;QD=27.99;ReadPosRankSum=-2.37;SOR=6.718	GT:AD:DP:GQ:PL	1/1:3,114:117:99:5040,220,0	LOC109845122
NC_033794.1	699641	.	A	AATT	322.75	PASS	AC=2;AF=1;AN=2;DP=8;ExcessHet=3.0103;FS=0;MLEAC=2;MLEAF=1;MQ=60;QD=31.39;SOR=2.833	GT:AD:DP:GQ:PL	1/1:0,8:8:24:360,24,0	NA
NC_033794.1	699993	.	CTCTAA	C	81.25	PASS	AC=2;AF=1;AN=2;DP=3;ExcessHet=3.0103;FS=0;MLEAC=2;MLEAF=1;MQ=60;QD=27.08;SOR=2.833	GT:AD:DP:GQ:PL	1/1:0,3:3:9:118,9,0	NA
NC_033794.1	700010	.	TCCCGGCCCC	T	78.14	PASS	AC=2;AF=1;AN=2;DP=3;ExcessHet=3.0103;FS=0;MLEAC=2;MLEAF=1;MQ=60;QD=26.05;SOR=2.833	GT:AD:DP:GQ:PL	1/1:0,3:3:9:114,9,0	NA
NC_033794.1	700021	.	TG	T	19.3	PASS	AC=2;AF=1;AN=2;DP=3;ExcessHet=3.0103;FS=0;MLEAC=2;MLEAF=1;MQ=60;QD=6.43;SOR=2.833	GT:AD:DP:GQ:PL	1/1:0,3:3:9:56,9,0	NA
NC_033794.1	711203	.	G	GAAA	53.7	PASS	AC=2;AF=1;AN=2;DP=2;ExcessHet=3.0103;FS=0;MLEAC=2;MLEAF=1;MQ=55.66;QD=26.85;SOR=2.303	GT:AD:DP:GQ:PL	1/1:0,2:2:6:90,6,0	LOC109845133
NC_033794.1	711993	.	A	AAGAGAG	387.74	PASS	AC=2;AF=1;AN=2;BaseQRankSum=0;ClippingRankSum=0;DP=18;ExcessHet=3.0103;FS=0;MLEAC=2;MLEAF=1;MQ=60;MQRankSum=0;QD=28.4;ReadPosRankSum=-0.16;SOR=3.442	GT:AD:DP:GQ:PL	1/1:1,10:11:27:425,27,0	LOC109845133
NC_033794.1	717039	.	T	TATA	211.75	PASS	AC=1;AF=0.5;AN=2;BaseQRankSum=-1.068;ClippingRankSum=0;DP=7;ExcessHet=3.0103;FS=0;MLEAC=1;MLEAF=0.5;MQ=60;MQRankSum=0;QD=30.25;ReadPosRankSum=0.792;SOR=2.584	GT:AD:DP:GQ:PL	0/1:1,6:7:24:249,0,24	LOC109845141
NC_033794.1	717045	.	CGA	C	232.77	PASS	AC=1;AF=0.5;AN=2;BaseQRankSum=-1.15;ClippingRankSum=0;DP=8;ExcessHet=3.0103;FS=0;MLEAC=1;MLEAF=0.5;MQ=60;MQRankSum=0;QD=29.1;ReadPosRankSum=0.489;SOR=2.833	GT:AD:DP:GQ:PL	0/1:1,7:8:21:270,0,21	LOC109845141
NC_033794.1	717142	.	GAAGT	G	1065.73	PASS	AC=2;AF=1;AN=2;DP=26;ExcessHet=3.0103;FS=0;MLEAC=2;MLEAF=1;MQ=60;QD=26.16;SOR=4.174	GT:AD:DP:GQ:PL	1/1:0,25:25:75:1103,75,0	LOC109845141
NC_033794.1	717200	.	T	TAATAA	562.73	PASS	AC=2;AF=1;AN=2;DP=14;ExcessHet=3.0103;FS=0;MLEAC=2;MLEAF=1;MQ=59.53;QD=29.96;SOR=3.767	GT:AD:DP:GQ:PL	1/1:0,13:13:42:600,42,0	LOC109845141
NC_033794.1	717261	.	G	GTC	740.73	PASS	AC=2;AF=1;AN=2;BaseQRankSum=0.163;ClippingRankSum=0;DP=22;ExcessHet=3.0103;FS=0;MLEAC=2;MLEAF=1;MQ=59.7;MQRankSum=0;QD=33.67;SOR=0.473	GT:AD:DP:GQ:PL	1/1:1,21:22:38:778,38,0	LOC109845141
NC_033794.1	717267	.	TTCA	T	831.74	PASS	AC=2;AF=1;AN=2;BaseQRankSum=0.4;ClippingRankSum=0;DP=24;ExcessHet=3.0103;FS=0;MLEAC=2;MLEAF=1;MQ=59.72;MQRankSum=0;QD=28.61;ReadPosRankSum=-0.831;SOR=0.399	GT:AD:DP:GQ:PL	1/1:1,22:23:27:869,27,0	LOC109845141
NC_033794.1	717394	.	G	GT	846.73	PASS	AC=2;AF=1;AN=2;DP=38;ExcessHet=3.0103;FS=0;MLEAC=2;MLEAF=1;MQ=60;QD=22.28;SOR=1.863	GT:AD:DP:GQ:PL	1/1:0,38:38:99:884,114,0	LOC109845141
NC_033794.1	717419	.	CG	C	1023.73	PASS	AC=2;AF=1;AN=2;DP=35;ExcessHet=3.0103;FS=0;MLEAC=2;MLEAF=1;MQ=59.67;QD=30.11;SOR=1.609	GT:AD:DP:GQ:PL	1/1:0,34:34:99:1061,102,0	LOC109845141
NC_033794.1	735723	.	T	TCATGGCGGCGTTCGAGCAGCTGAGTATGTTAAAC	727.73	PASS	AC=2;AF=1;AN=2;DP=17;ExcessHet=3.0103;FS=0;MLEAC=2;MLEAF=1;MQ=60;QD=28.81;SOR=1.061	GT:AD:DP:GQ:PL	1/1:0,17:17:51:765,51,0	LOC109845141
NC_033794.1	736518	.	G	GCTATAGCTGTTTCACGAGATCACAAACCTGACCAAACTGATGAAC	885.73	PASS	AC=2;AF=1;AN=2;DP=21;ExcessHet=3.0103;FS=0;MLEAC=2;MLEAF=1;MQ=60;QD=33.2;SOR=0.99	GT:AD:DP:GQ:PL	1/1:0,21:21:63:923,63,0	LOC109845141
NC_033794.1	736815	.	GCAGGTAAGGTACGCTTCTTCTGCGATGCAAATTTATTATGCAGGAAGGTTTGTAATTCAAGTATGTCTA	G	1963.73	PASS	AC=1;AF=0.5;AN=2;BaseQRankSum=1.018;ClippingRankSum=0;DP=53;ExcessHet=3.0103;FS=4.105;MLEAC=1;MLEAF=0.5;MQ=60;MQRankSum=0;QD=27.47;ReadPosRankSum=-0.722;SOR=0.23	GT:AD:DP:GQ:PL	0/1:5,48:53:99:2001,0,757	LOC109845141
NC_033794.1	737560	.	GAGGTACTTCTAAACATTCCATCTTCACTTTCATGCATATTTGAAACTTTCCTAACCGTGTGGTTAGTATTTCCCGTTTTC	G	1518.73	PASS	AC=2;AF=1;AN=2;DP=35;ExcessHet=3.0103;FS=0;MLEAC=2;MLEAF=1;MQ=57.17;QD=27.22;SOR=2.964	GT:AD:DP:GQ:PL	1/1:0,35:35:99:1556,105,0	LOC109845141
NC_033794.1	737954	.	AT	A	263.73	PASS	AC=1;AF=0.5;AN=2;BaseQRankSum=-0.431;ClippingRankSum=0;DP=9;ExcessHet=3.0103;FS=0;MLEAC=1;MLEAF=0.5;MQ=60;MQRankSum=0;QD=29.3;ReadPosRankSum=0.319;SOR=2.093	GT:AD:DP:GQ:PL	0/1:2,7:9:99:301,0,129	LOC109845141
NC_033794.1	747317	.	TG	T	88.8	PASS	AC=2;AF=1;AN=2;DP=6;ExcessHet=3.0103;FS=0;MLEAC=2;MLEAF=1;MQ=60;QD=14.8;SOR=3.912	GT:AD:DP:GQ:PL	1/1:0,6:6:18:126,18,0	LOC109845155
NC_033794.1	748329	.	G	GATA	98.25	PASS	AC=2;AF=1;AN=2;DP=3;ExcessHet=3.0103;FS=0;MLEAC=2;MLEAF=1;MQ=60;QD=32.75;SOR=1.179	GT:AD:DP:GQ:PL	1/1:0,3:3:9:135,9,0	LOC109845155
NC_033794.1	748330	.	G	GACATAAGCATCAGC	98.25	PASS	AC=2;AF=1;AN=2;DP=3;ExcessHet=3.0103;FS=0;MLEAC=2;MLEAF=1;MQ=60;QD=32.75;SOR=1.179	GT:AD:DP:GQ:PL	1/1:0,3:3:9:135,9,0	LOC109845155
NC_033794.1	770191	.	G	GGGT	98.25	PASS	AC=2;AF=1;AN=2;DP=3;ExcessHet=3.0103;FS=0;MLEAC=2;MLEAF=1;MQ=59.67;QD=32.75;SOR=2.833	GT:AD:DP:GQ:PL	1/1:0,3:3:9:135,9,0	LOC109845155
NC_033794.1	770208	.	C	CG	772.73	PASS	AC=2;AF=1;AN=2;DP=18;ExcessHet=3.0103;FS=0;MLEAC=2;MLEAF=1;MQ=51.4;QD=31.45;SOR=5.892	GT:AD:DP:GQ:PL	1/1:0,18:18:54:810,54,0	LOC109845155
NC_033794.1	770225	.	GC	G	1087.73	PASS	AC=2;AF=1;AN=2;DP=23;ExcessHet=3.0103;FS=0;MLEAC=2;MLEAF=1;MQ=52.29;QD=29.93;SOR=6.358	GT:AD:DP:GQ:PL	1/1:0,23:23:75:1125,75,0	LOC109845155
NC_033794.1	770283	.	G	GC	1132.73	PASS	AC=2;AF=1;AN=2;DP=25;ExcessHet=3.0103;FS=0;MLEAC=2;MLEAF=1;MQ=52.18;QD=32.67;SOR=6.518	GT:AD:DP:GQ:PL	1/1:0,25:25:78:1170,78,0	LOC109845155
NC_033794.1	770287	.	A	AG	1132.73	PASS	AC=2;AF=1;AN=2;DP=26;ExcessHet=3.0103;FS=0;MLEAC=2;MLEAF=1;MQ=52.5;QD=32.94;SOR=5.136	GT:AD:DP:GQ:PL	1/1:0,26:26:78:1170,78,0	LOC109845155
NC_033794.1	770296	.	C	CG	1042.73	PASS	AC=2;AF=1;AN=2;DP=21;ExcessHet=3.0103;FS=0;MLEAC=2;MLEAF=1;MQ=53.28;QD=28.58;SOR=3.816	GT:AD:DP:GQ:PL	1/1:0,21:21:72:1080,72,0	LOC109845155
NC_033794.1	770311	.	C	CG	592.73	PASS	AC=2;AF=1;AN=2;DP=13;ExcessHet=3.0103;FS=0;MLEAC=2;MLEAF=1;MQ=56.83;QD=26.24;SOR=2.833	GT:AD:DP:GQ:PL	1/1:0,13:13:42:630,42,0	LOC109845155
NC_033794.1	770323	.	GC	G	354.74	PASS	AC=2;AF=1;AN=2;DP=8;ExcessHet=3.0103;FS=0;MLEAC=2;MLEAF=1;MQ=58.34;QD=29.5;SOR=1.179	GT:AD:DP:GQ:PL	1/1:0,8:8:27:392,27,0	LOC109845155
NC_033794.1	770353	.	T	TG	310.75	PASS	AC=2;AF=1;AN=2;DP=8;ExcessHet=3.0103;FS=0;MLEAC=2;MLEAF=1;MQ=60;QD=28.2;SOR=0.693	GT:AD:DP:GQ:PL	1/1:0,8:8:24:348,24,0	LOC109845155
NC_033794.1	770367	.	GA	G	367.74	PASS	AC=2;AF=1;AN=2;DP=9;ExcessHet=3.0103;FS=0;MLEAC=2;MLEAF=1;MQ=60;QD=37.29;SOR=1.402	GT:AD:DP:GQ:PL	1/1:0,9:9:27:405,27,0	LOC109845155
NC_033794.1	770375	.	AC	A	367.74	PASS	AC=2;AF=1;AN=2;DP=9;ExcessHet=3.0103;FS=0;MLEAC=2;MLEAF=1;MQ=60;QD=32.63;SOR=1.402	GT:AD:DP:GQ:PL	1/1:0,9:9:27:405,27,0	LOC109845155
NC_033794.1	775128	.	CTT	C	163.73	PASS	AC=1;AF=0.5;AN=2;BaseQRankSum=0.703;ClippingRankSum=0;DP=9;ExcessHet=3.0103;FS=3.332;MLEAC=1;MLEAF=0.5;MQ=56.17;MQRankSum=-0.921;QD=20.47;ReadPosRankSum=0.414;SOR=0.105	GT:AD:DP:GQ:PL	0/1:3,5:8:99:201,0,111	NA
NC_033794.1	775131	.	CTTCTTCT	C,CTCT	340.73	PASS	AC=1,1;AF=0.5,0.5;AN=2;DP=9;ExcessHet=3.0103;FS=0;MLEAC=1,1;MLEAF=0.5,0.5;MQ=54.16;QD=24.2;SOR=2.093	GT:AD:DP:GQ:PL	1/2:0,3,6:9:99:378,252,243,126,0,108	NA
NC_033794.1	775149	.	CACA	CCA,C	340.73	PASS	AC=1,1;AF=0.5,0.5;AN=2;DP=8;ExcessHet=3.0103;FS=0;MLEAC=1,1;MLEAF=0.5,0.5;MQ=53.39;QD=30.64;SOR=1.863	GT:AD:DP:GQ:PL	1/2:0,3,5:8:99:378,252,243,126,0,108	NA
NC_033794.1	775151	.	CA	C	70.73	PASS	AC=1;AF=0.5;AN=2;BaseQRankSum=-0.854;ClippingRankSum=0;DP=8;ExcessHet=3.0103;FS=3.332;MLEAC=1;MLEAF=0.5;MQ=53.39;MQRankSum=1.345;QD=8.84;ReadPosRankSum=1.15;SOR=2.303	GT:AD:DP:GQ:PL	0/1:5,3:8:99:108,0,243	NA
NC_033794.1	775188	.	A	AAATAATTTT	241.73	PASS	AC=1;AF=0.5;AN=2;BaseQRankSum=0.263;ClippingRankSum=0;DP=12;ExcessHet=3.0103;FS=0;MLEAC=1;MLEAF=0.5;MQ=52.6;MQRankSum=-2.219;QD=20.14;ReadPosRankSum=-0.862;SOR=0.495	GT:AD:DP:GQ:PL	0/1:5,7:12:99:279,0,189	NA
NC_033794.1	775192	.	A	AAGAAAATAAAC	199.73	PASS	AC=1;AF=0.5;AN=2;BaseQRankSum=0.759;ClippingRankSum=0;DP=11;ExcessHet=3.0103;FS=0;MLEAC=1;MLEAF=0.5;MQ=51.87;MQRankSum=-2.484;QD=18.16;ReadPosRankSum=-0.525;SOR=0.892	GT:AD:DP:GQ:PL	0/1:5,6:11:99:237,0,192	NA
NC_033794.1	775213	.	AAAAAT	A	367.74	PASS	AC=2;AF=1;AN=2;DP=9;ExcessHet=3.0103;FS=0;MLEAC=2;MLEAF=1;MQ=54.16;QD=28.67;SOR=2.093	GT:AD:DP:GQ:PL	1/1:0,9:9:27:405,27,0	NA
NC_033794.1	775224	.	A	AT	322.75	PASS	AC=2;AF=1;AN=2;DP=7;ExcessHet=3.0103;FS=0;MLEAC=2;MLEAF=1;MQ=52.37;QD=31.92;SOR=1.609	GT:AD:DP:GQ:PL	1/1:0,7:7:24:360,24,0	NA
NC_033794.1	775409	.	C	CTT	191.73	PASS	AC=2;AF=1;AN=2;DP=8;ExcessHet=3.0103;FS=0;MLEAC=1;MLEAF=0.5;MQ=56.87;QD=31.96;SOR=3.912	GT:AD:DP:GQ:PL	1/1:0,6:6:18:163,18,0	NA
NC_033794.1	775421	.	A	ATAACG	208.73	PASS	AC=1;AF=0.5;AN=2;BaseQRankSum=0.366;ClippingRankSum=0;DP=8;ExcessHet=3.0103;FS=0;MLEAC=1;MLEAF=0.5;MQ=56.87;MQRankSum=-0.319;QD=26.09;SOR=1.863	GT:AD:DP:GQ:PL	0/1:2,6:8:66:246,0,66	NA
NC_033794.1	775455	.	AATAATACATAGGAGAGGAGAGGAAG	A	233.79	PASS	AC=2;AF=1;AN=2;DP=7;ExcessHet=3.0103;FS=0;MLEAC=2;MLEAF=1;MQ=56.41;QD=27.29;SOR=3.912	GT:AD:DP:GQ:PL	1/1:0,6:6:19:271,19,0	NA
NC_033794.1	776045	.	GTACC	G	53.7	PASS	AC=2;AF=1;AN=2;DP=2;ExcessHet=3.0103;FS=0;MLEAC=2;MLEAF=1;MQ=60;QD=26.85;SOR=2.303	GT:AD:DP:GQ:PL	1/1:0,2:2:6:90,6,0	NA
NC_033794.1	776367	.	C	CCTCCA	277.77	PASS	AC=2;AF=1;AN=2;DP=7;ExcessHet=3.0103;FS=0;MLEAC=2;MLEAF=1;MQ=60;QD=30.41;SOR=2.584	GT:AD:DP:GQ:PL	1/1:0,7:7:21:315,21,0	NA
NC_033794.1	776396	.	T	TAAC	143	PASS	AC=2;AF=1;AN=2;DP=4;ExcessHet=3.0103;FS=0;MLEAC=2;MLEAF=1;MQ=60;QD=27.44;SOR=1.609	GT:AD:DP:GQ:PL	1/1:0,4:4:12:180,12,0	NA
NC_033794.1	777092	.	G	GA	187.87	PASS	AC=2;AF=1;AN=2;DP=4;ExcessHet=3.0103;FS=0;MLEAC=2;MLEAF=1;MQ=55.68;QD=25.37;SOR=1.609	GT:AD:DP:GQ:PL	1/1:0,4:4:15:225,15,0	LOC109828928
NC_033794.1	777101	.	G	GA	232.8	PASS	AC=2;AF=1;AN=2;DP=5;ExcessHet=3.0103;FS=0;MLEAC=2;MLEAF=1;MQ=56.57;QD=28.05;SOR=1.022	GT:AD:DP:GQ:PL	1/1:0,5:5:18:270,18,0	LOC109828928
NC_033794.1	777102	.	G	GAGA	232.8	PASS	AC=2;AF=1;AN=2;DP=4;ExcessHet=3.0103;FS=0;MLEAC=2;MLEAF=1;MQ=55.68;QD=27.7;SOR=0.693	GT:AD:DP:GQ:PL	1/1:0,4:4:18:270,18,0	LOC109828928
NC_033794.1	777123	.	GC	G	232.8	PASS	AC=2;AF=1;AN=2;DP=6;ExcessHet=3.0103;FS=0;MLEAC=2;MLEAF=1;MQ=57.15;QD=30.65;SOR=1.329	GT:AD:DP:GQ:PL	1/1:0,6:6:18:270,18,0	LOC109828928
NC_033794.1	777125	.	GCGT	G	232.8	PASS	AC=2;AF=1;AN=2;DP=5;ExcessHet=3.0103;FS=0;MLEAC=2;MLEAF=1;MQ=56.57;QD=32.95;SOR=1.981	GT:AD:DP:GQ:PL	1/1:0,5:5:18:270,18,0	LOC109828928
NC_033794.1	777136	.	CGAGAGAGA	C	187.87	PASS	AC=2;AF=1;AN=2;DP=5;ExcessHet=3.0103;FS=0;MLEAC=2;MLEAF=1;MQ=56.57;QD=24.51;SOR=1.981	GT:AD:DP:GQ:PL	1/1:0,5:5:15:225,15,0	LOC109828928
NC_033794.1	777209	.	G	GTACAGTATGTGCAC	53.7	PASS	AC=2;AF=1;AN=2;DP=2;ExcessHet=3.0103;FS=0;MLEAC=2;MLEAF=1;MQ=60;QD=26.85;SOR=2.303	GT:AD:DP:GQ:PL	1/1:0,2:2:6:90,6,0	LOC109828928
NC_033794.1	777780	.	C	CAGCATCTGGGAGCCCCTCTTTA	127.74	PASS	AC=1;AF=0.5;AN=2;BaseQRankSum=0.524;ClippingRankSum=0;DP=5;ExcessHet=3.0103;FS=0;MLEAC=1;MLEAF=0.5;MQ=44.62;MQRankSum=-0.842;QD=25.55;ReadPosRankSum=-1.15;SOR=0.223	GT:AD:DP:GQ:PL	0/1:1,4:5:30:165,0,30	LOC109828928
NC_033794.1	781300	.	C	CAGATCATCGCACG	53.7	PASS	AC=2;AF=1;AN=2;DP=2;ExcessHet=3.0103;FS=0;MLEAC=2;MLEAF=1;MQ=60;QD=26.85;SOR=0.693	GT:AD:DP:GQ:PL	1/1:0,2:2:6:90,6,0	LOC109828928
NC_033794.1	781302	.	G	GGGACTA	53.7	PASS	AC=2;AF=1;AN=2;DP=2;ExcessHet=3.0103;FS=0;MLEAC=2;MLEAF=1;MQ=60;QD=26.85;SOR=0.693	GT:AD:DP:GQ:PL	1/1:0,2:2:6:90,6,0	LOC109828928
NC_033794.1	782232	.	TAA	T	26.71	PASS	AC=2;AF=1;AN=2;DP=2;ExcessHet=3.0103;FS=0;MLEAC=2;MLEAF=1;MQ=40;QD=13.36;SOR=2.303	GT:AD:DP:GQ:PL	1/1:0,2:2:6:63,6,0	LOC109828928
NC_033794.1	782257	.	A	ACGT	52.7	PASS	AC=2;AF=1;AN=2;DP=2;ExcessHet=3.0103;FS=0;MLEAC=2;MLEAF=1;MQ=40;QD=26.35;SOR=2.303	GT:AD:DP:GQ:PL	1/1:0,2:2:6:89,6,0	LOC109828928
NC_033794.1	782289	.	C	CAA	59.25	PASS	AC=2;AF=1;AN=2;DP=2;ExcessHet=3.0103;FS=0;MLEAC=2;MLEAF=1;MQ=40;QD=29.62;SOR=2.303	GT:AD:DP:GQ:PL	1/1:0,2:2:9:96,9,0	LOC109828928
NC_033794.1	787129	.	A	AT	26.71	PASS	AC=2;AF=1;AN=2;DP=2;ExcessHet=3.0103;FS=0;MLEAC=2;MLEAF=1;MQ=60;QD=13.36;SOR=2.303	GT:AD:DP:GQ:PL	1/1:0,2:2:6:63,6,0	NA
NC_033794.1	787142	.	CTT	C	33.71	PASS	AC=2;AF=1;AN=2;DP=2;ExcessHet=3.0103;FS=0;MLEAC=2;MLEAF=1;MQ=60;QD=16.85;SOR=2.303	GT:AD:DP:GQ:PL	1/1:0,2:2:6:70,6,0	NA
NC_033794.1	789240	.	A	ATAT	187.87	PASS	AC=2;AF=1;AN=2;DP=5;ExcessHet=3.0103;FS=0;MLEAC=2;MLEAF=1;MQ=60;QD=27.94;SOR=3.611	GT:AD:DP:GQ:PL	1/1:0,5:5:15:225,15,0	LOC109845166
NC_033794.1	791139	.	CTGGTGG	C	219.8	PASS	AC=2;AF=1;AN=2;DP=6;ExcessHet=3.0103;FS=0;MLEAC=2;MLEAF=1;MQ=60;QD=33.28;SOR=1.329	GT:AD:DP:GQ:PL	1/1:0,6:6:18:257,18,0	LOC109845166
NC_033794.1	791258	.	T	TCCC	266.77	PASS	AC=2;AF=1;AN=2;DP=8;ExcessHet=3.0103;FS=0;MLEAC=2;MLEAF=1;MQ=60;QD=35.04;SOR=0.941	GT:AD:DP:GQ:PL	1/1:0,7:7:21:304,21,0	LOC109845166
NC_033794.1	791334	.	GTGA	G	423.73	PASS	AC=2;AF=1;AN=2;DP=11;ExcessHet=3.0103;FS=0;MLEAC=2;MLEAF=1;MQ=60;QD=30.37;SOR=0.859	GT:AD:DP:GQ:PL	1/1:0,11:11:33:461,33,0	LOC109845166
NC_033794.1	791395	.	G	GTAC	232.8	PASS	AC=2;AF=1;AN=2;DP=6;ExcessHet=3.0103;FS=0;MLEAC=2;MLEAF=1;MQ=60;QD=34.38;SOR=1.329	GT:AD:DP:GQ:PL	1/1:0,6:6:18:270,18,0	LOC109845166
NC_033794.1	791401	.	GTAC	G	262.77	PASS	AC=2;AF=1;AN=2;DP=6;ExcessHet=3.0103;FS=0;MLEAC=2;MLEAF=1;MQ=60;QD=20.01;SOR=1.329	GT:AD:DP:GQ:PL	1/1:0,6:6:21:300,21,0	LOC109845166
NC_033794.1	791534	.	AAATT	A	412.74	PASS	AC=2;AF=1;AN=2;DP=10;ExcessHet=3.0103;FS=0;MLEAC=2;MLEAF=1;MQ=60;QD=28.45;SOR=4.804	GT:AD:DP:GQ:PL	1/1:0,10:10:30:450,30,0	LOC109845166
NC_033794.1	791558	.	TG	T	322.75	PASS	AC=2;AF=1;AN=2;DP=8;ExcessHet=3.0103;FS=0;MLEAC=2;MLEAF=1;MQ=60;QD=32.51;SOR=4.407	GT:AD:DP:GQ:PL	1/1:0,8:8:24:360,24,0	LOC109845166
NC_033794.1	791565	.	AC	A	352.74	PASS	AC=2;AF=1;AN=2;DP=8;ExcessHet=3.0103;FS=0;MLEAC=2;MLEAF=1;MQ=60;QD=28.97;SOR=4.407	GT:AD:DP:GQ:PL	1/1:0,8:8:27:390,27,0	LOC109845166
NC_033794.1	791575	.	AGG	A	352.74	PASS	AC=2;AF=1;AN=2;DP=9;ExcessHet=3.0103;FS=0;MLEAC=2;MLEAF=1;MQ=60;QD=29.87;SOR=4.615	GT:AD:DP:GQ:PL	1/1:0,9:9:27:390,27,0	LOC109845166
NC_033794.1	812730	.	ATAAACTTCACGTC	A	53.7	PASS	AC=2;AF=1;AN=2;DP=2;ExcessHet=3.0103;FS=0;MLEAC=2;MLEAF=1;MQ=60;QD=26.85;SOR=2.303	GT:AD:DP:GQ:PL	1/1:0,2:2:6:90,6,0	LOC109845185
NC_033794.1	814358	.	T	TATTGAA	79.25	PASS	AC=2;AF=1;AN=2;DP=3;ExcessHet=3.0103;FS=0;MLEAC=2;MLEAF=1;MQ=60;QD=28.13;SOR=0.693	GT:AD:DP:GQ:PL	1/1:0,2:2:9:116,9,0	LOC109845185
NC_033794.1	821976	.	G	GC	143	PASS	AC=2;AF=1;AN=2;DP=4;ExcessHet=3.0103;FS=0;MLEAC=2;MLEAF=1;MQ=60;QD=24.39;SOR=0.693	GT:AD:DP:GQ:PL	1/1:0,4:4:12:180,12,0	LOC109845185
NC_033794.1	821980	.	G	GGTA	143	PASS	AC=2;AF=1;AN=2;DP=4;ExcessHet=3.0103;FS=0;MLEAC=2;MLEAF=1;MQ=60;QD=30.05;SOR=0.693	GT:AD:DP:GQ:PL	1/1:0,4:4:12:180,12,0	LOC109845185
NC_033794.1	821983	.	T	TCAC	143	PASS	AC=2;AF=1;AN=2;DP=4;ExcessHet=3.0103;FS=0;MLEAC=2;MLEAF=1;MQ=60;QD=35.29;SOR=0.693	GT:AD:DP:GQ:PL	1/1:0,4:4:12:180,12,0	LOC109845185
NC_033794.1	822852	.	AGAGGGAATGGGAGGG	A	79.14	PASS	AC=2;AF=1;AN=2;DP=8;ExcessHet=3.0103;FS=0;MLEAC=2;MLEAF=1;MQ=61.34;QD=26.38;SOR=2.833	GT:AD:DP:GQ:PL	1/1:0,3:3:10:116,10,0	NA
NC_033794.1	823123	.	T	TCTC	660.73	PASS	AC=2;AF=1;AN=2;DP=17;ExcessHet=3.0103;FS=0;MLEAC=2;MLEAF=1;MQ=50.93;QD=27.57;SOR=5.784	GT:AD:DP:GQ:PL	1/1:0,17:17:54:698,54,0	LOC109845201
NC_033794.1	823159	.	T	TC	1042.73	PASS	AC=2;AF=1;AN=2;DP=24;ExcessHet=3.0103;FS=0;MLEAC=2;MLEAF=1;MQ=51.6;QD=30.72;SOR=6.439	GT:AD:DP:GQ:PL	1/1:0,24:24:72:1080,72,0	LOC109845201
NC_033794.1	823160	.	T	TCTCTCTCTCTCTCTC	847.73	PASS	AC=2;AF=1;AN=2;DP=24;ExcessHet=3.0103;FS=0;MLEAC=1;MLEAF=0.5;MQ=51.6;QD=32.65;SOR=3.912	GT:AD:DP:GQ:PL	1/1:0,21:21:61:772,61,0	LOC109845201
NC_033794.1	823205	.	TGGGCGA	T	364.74	PASS	AC=2;AF=1;AN=2;DP=12;ExcessHet=3.0103;FS=0;MLEAC=2;MLEAF=1;MQ=56.12;QD=30.67;SOR=3.056	GT:AD:DP:GQ:PL	1/1:0,9:9:27:402,27,0	LOC109845201
NC_033794.1	823274	.	C	CGGCGGCGAGGAGGAAGAG	952.73	PASS	AC=2;AF=1;AN=2;DP=16;ExcessHet=3.0103;FS=0;MLEAC=2;MLEAF=1;MQ=59.7;QD=23.65;SOR=2.303	GT:AD:DP:GQ:PL	1/1:0,14:14:66:990,66,0	LOC109845201
NC_033794.1	828188	.	AG	A	1112.5	PASS	AC=2;AF=1;AN=2;BaseQRankSum=-1.54;ClippingRankSum=0;DP=33;ExcessHet=3.0103;FS=6.463;MLEAC=2;MLEAF=1;MQ=60;MQRankSum=0;QD=28.17;ReadPosRankSum=-0.282;SOR=0.461	GT:AD:DP:GQ:PL	1/1:2,29:31:3:1148,3,0	LOC109845201
NC_033794.1	828290	.	AAAAAGGAAAAAAAAAG	A	362.73	PASS	AC=1;AF=0.5;AN=2;BaseQRankSum=1.218;ClippingRankSum=0;DP=20;ExcessHet=3.0103;FS=0;MLEAC=1;MLEAF=0.5;MQ=60;MQRankSum=0;QD=19.09;ReadPosRankSum=1.147;SOR=0.283	GT:AD:DP:GQ:PL	0/1:6,13:19:99:400,0,164	LOC109845201
NC_033794.1	828299	.	AAAAAAAGAAAAGG	A	73.73	PASS	AC=1;AF=0.5;AN=2;BaseQRankSum=0.691;ClippingRankSum=0;DP=22;ExcessHet=3.0103;FS=0;MLEAC=1;MLEAF=0.5;MQ=60;MQRankSum=0;QD=3.51;ReadPosRankSum=-0.79;SOR=0.892	GT:AD:DP:GQ:PL	0/1:16,5:21:99:111,0,507	LOC109845201
NC_033794.1	828563	.	C	CCTG	266.77	PASS	AC=2;AF=1;AN=2;DP=7;ExcessHet=3.0103;FS=0;MLEAC=2;MLEAF=1;MQ=60;QD=32.11;SOR=4.174	GT:AD:DP:GQ:PL	1/1:0,7:7:21:304,21,0	LOC109845201
NC_033794.1	828591	.	CAG	C	51.25	PASS	AC=2;AF=1;AN=2;DP=6;ExcessHet=3.0103;FS=0;MLEAC=2;MLEAF=1;MQ=60;QD=17.08;SOR=2.833	GT:AD:DP:GQ:PL	1/1:0,3:3:9:88,9,0	LOC109845201
NC_033794.1	842795	.	TTA	T	89	PASS	AC=2;AF=1;AN=2;DP=5;ExcessHet=3.0103;FS=0;MLEAC=2;MLEAF=1;MQ=62.13;QD=22.25;SOR=1.609	GT:AD:DP:GQ:PL	1/1:0,4:4:12:126,12,0	LOC109845229
NC_033794.1	855806	.	CA	C	1156.73	PASS	AC=2;AF=1;AN=2;DP=28;ExcessHet=3.0103;FS=0;MLEAC=2;MLEAF=1;MQ=53.75;QD=30.57;SOR=1.781	GT:AD:DP:GQ:PL	1/1:0,27:27:81:1194,81,0	LOC109845219
NC_033794.1	855811	.	GT	G	1156.73	PASS	AC=2;AF=1;AN=2;DP=26;ExcessHet=3.0103;FS=0;MLEAC=2;MLEAF=1;MQ=54.01;QD=28.07;SOR=1.697	GT:AD:DP:GQ:PL	1/1:0,26:26:81:1194,81,0	LOC109845219
NC_033794.1	855815	.	GA	G	1213.73	PASS	AC=2;AF=1;AN=2;DP=25;ExcessHet=3.0103;FS=0;MLEAC=2;MLEAF=1;MQ=53.88;QD=29.67;SOR=1.609	GT:AD:DP:GQ:PL	1/1:0,25:25:84:1251,84,0	LOC109845219
NC_033794.1	855824	.	GGA	G	1177.73	PASS	AC=2;AF=1;AN=2;DP=27;ExcessHet=3.0103;FS=0;MLEAC=2;MLEAF=1;MQ=52.98;QD=32.31;SOR=1.781	GT:AD:DP:GQ:PL	1/1:0,27:27:81:1215,81,0	LOC109845219
NC_033794.1	855828	.	G	GCC	1402.73	PASS	AC=2;AF=1;AN=2;DP=27;ExcessHet=3.0103;FS=0;MLEAC=2;MLEAF=1;MQ=52.98;QD=32.04;SOR=1.781	GT:AD:DP:GQ:PL	1/1:0,27:27:96:1440,96,0	LOC109845219
NC_033794.1	855833	.	TA	T	1472.73	PASS	AC=2;AF=1;AN=2;DP=30;ExcessHet=3.0103;FS=0;MLEAC=2;MLEAF=1;MQ=53.31;QD=35.72;SOR=1.536	GT:AD:DP:GQ:PL	1/1:0,30:30:99:1510,105,0	LOC109845219
NC_033794.1	855854	.	AG	A	891.73	PASS	AC=2;AF=1;AN=2;DP=36;ExcessHet=3.0103;FS=0;MLEAC=2;MLEAF=1;MQ=51.11;QD=25.48;SOR=0.749	GT:AD:DP:GQ:PL	1/1:0,35:35:99:929,105,0	LOC109845219
NC_033794.1	855871	.	AC	A	1604.73	PASS	AC=2;AF=1;AN=2;DP=38;ExcessHet=3.0103;FS=0;MLEAC=2;MLEAF=1;MQ=52.27;QD=32.53;SOR=0.859	GT:AD:DP:GQ:PL	1/1:0,37:37:99:1642,111,0	LOC109845219
NC_033794.1	855873	.	GA	G	1604.73	PASS	AC=2;AF=1;AN=2;DP=37;ExcessHet=3.0103;FS=0;MLEAC=2;MLEAF=1;MQ=52.84;QD=26.22;SOR=0.859	GT:AD:DP:GQ:PL	1/1:0,37:37:99:1642,111,0	LOC109845219
NC_033794.1	855886	.	TG	T	2046.73	PASS	AC=2;AF=1;AN=2;DP=45;ExcessHet=3.0103;FS=0;MLEAC=2;MLEAF=1;MQ=54.67;QD=27.78;SOR=0.737	GT:AD:DP:GQ:PL	1/1:0,45:45:99:2084,141,0	LOC109845219
NC_033794.1	855891	.	A	AG	2046.73	PASS	AC=2;AF=1;AN=2;DP=46;ExcessHet=3.0103;FS=0;MLEAC=2;MLEAF=1;MQ=54.95;QD=31.61;SOR=0.78	GT:AD:DP:GQ:PL	1/1:0,46:46:99:2084,141,0	LOC109845219
NC_033794.1	855895	.	TG	T	2032.73	PASS	AC=2;AF=1;AN=2;DP=44;ExcessHet=3.0103;FS=0;MLEAC=2;MLEAF=1;MQ=55.18;QD=29.35;SOR=0.883	GT:AD:DP:GQ:PL	1/1:0,44:44:99:2070,138,0	LOC109845219
NC_033794.1	855897	.	CT	C	2062.73	PASS	AC=2;AF=1;AN=2;DP=46;ExcessHet=3.0103;FS=0;MLEAC=2;MLEAF=1;MQ=55.39;QD=25.56;SOR=0.976	GT:AD:DP:GQ:PL	1/1:0,46:46:99:2100,141,0	LOC109845219
NC_033794.1	855903	.	GA	G	2063.73	PASS	AC=2;AF=1;AN=2;DP=47;ExcessHet=3.0103;FS=0;MLEAC=2;MLEAF=1;MQ=55.5;QD=28.93;SOR=0.919	GT:AD:DP:GQ:PL	1/1:0,47:47:99:2101,142,0	LOC109845219
NC_033794.1	856149	.	TGGTGAGAATTCAAACTCCGTTGCGAAGGACTGGAGAATTTGGAGAAATGTTGACTGATTTAGTTTGTGAACA	T	689.73	PASS	AC=2;AF=1;AN=2;DP=18;ExcessHet=3.0103;FS=0;MLEAC=2;MLEAF=1;MQ=60;QD=27.25;SOR=1.244	GT:AD:DP:GQ:PL	1/1:0,16:16:51:727,51,0	LOC109845219
NC_033794.1	856299	.	CGTGAGCTGGAATTGCGATTTAATTTTTGTCTTTTGGATTTCATTTGTTGGAGTTGTTGCGTTGCTAATTTTGACGTTGGTTATCTTAG	C	1158.73	PASS	AC=2;AF=1;AN=2;BaseQRankSum=0.058;ClippingRankSum=0;DP=37;ExcessHet=3.0103;FS=0;MLEAC=2;MLEAF=1;MQ=60;MQRankSum=0;QD=34.08;ReadPosRankSum=1.997;SOR=1.127	GT:AD:DP:GQ:PL	1/1:1,33:34:55:1196,55,0	LOC109845219
NC_033794.1	856545	.	A	AG	786.73	PASS	AC=2;AF=1;AN=2;DP=19;ExcessHet=3.0103;FS=0;MLEAC=2;MLEAF=1;MQ=59.56;QD=29.62;SOR=0.793	GT:AD:DP:GQ:PL	1/1:0,19:19:57:824,57,0	LOC109845219
NC_033794.1	856561	.	T	TC	547.73	PASS	AC=2;AF=1;AN=2;DP=13;ExcessHet=3.0103;FS=0;MLEAC=2;MLEAF=1;MQ=59.36;QD=27.3;SOR=0.836	GT:AD:DP:GQ:PL	1/1:0,13:13:39:585,39,0	LOC109845219
NC_033794.1	858530	.	GCAGGTACTAAAGGAATGTTTTATATTGAGACATGGATTTAAGTTCATCTAATAATGGAATATAACATGATATCCGATCTT	G	739.73	PASS	AC=1;AF=0.5;AN=2;BaseQRankSum=1.601;ClippingRankSum=0;DP=20;ExcessHet=3.0103;FS=0;MLEAC=1;MLEAF=0.5;MQ=50.45;MQRankSum=-1.622;QD=34.15;SOR=1.27	GT:AD:DP:GQ:PL	0/1:1,19:20:99:777,0,189	LOC109845219
NC_033794.1	859568	.	AAGGCAAGAACTATCTGGATTCGAACAACTAATTTAAACATTTGTTTCTAAAACAGTATATTTGATACTATCAATTGCCCCTATTC	A	939.73	PASS	AC=2;AF=1;AN=2;DP=27;ExcessHet=3.0103;FS=0;MLEAC=2;MLEAF=1;MQ=41.73;QD=28.82;SOR=1.609	GT:AD:DP:GQ:PL	1/1:0,22:22:68:977,68,0	LOC109845219
NC_033794.1	860186	.	G	GTACGCAAATCCT	672.73	PASS	AC=1;AF=0.5;AN=2;BaseQRankSum=1.111;ClippingRankSum=0;DP=20;ExcessHet=3.0103;FS=0;MLEAC=1;MLEAF=0.5;MQ=53.37;MQRankSum=-1.133;QD=24.8;ReadPosRankSum=-1.714;SOR=0.395	GT:AD:DP:GQ:PL	0/1:1,17:18:86:710,0,86	LOC109845219
NC_033794.1	861657	.	CA	C	161.37	PASS	AC=2;AF=1;AN=2;BaseQRankSum=1.383;ClippingRankSum=0;DP=6;ExcessHet=3.0103;FS=0;MLEAC=2;MLEAF=1;MQ=60;MQRankSum=0;QD=26.89;ReadPosRankSum=0.967;SOR=0.368	GT:AD:DP:GQ:PL	1/1:1,5:6:8:198,8,0	LOC109845219
NC_033794.1	861761	.	C	CAT	187.87	PASS	AC=2;AF=1;AN=2;DP=5;ExcessHet=3.0103;FS=0;MLEAC=2;MLEAF=1;MQ=60;QD=36.17;SOR=1.022	GT:AD:DP:GQ:PL	1/1:0,5:5:15:225,15,0	LOC109845219
NC_033794.1	861832	.	GT	G	248.73	PASS	AC=2;AF=1;AN=2;DP=13;ExcessHet=3.0103;FS=0;MLEAC=2;MLEAF=1;MQ=60.83;QD=19.13;SOR=1.179	GT:AD:DP:GQ:PL	1/1:0,13:13:39:286,39,0	LOC109845219
NC_033794.1	862160	.	T	TA	168.77	PASS	AC=2;AF=1;AN=2;DP=7;ExcessHet=3.0103;FS=0;MLEAC=2;MLEAF=1;MQ=60;QD=24.11;SOR=0.941	GT:AD:DP:GQ:PL	1/1:0,7:7:21:206,21,0	LOC109845219
NC_033794.1	862188	.	G	GT	187.87	PASS	AC=2;AF=1;AN=2;DP=5;ExcessHet=3.0103;FS=0;MLEAC=2;MLEAF=1;MQ=60;QD=33.7;SOR=1.022	GT:AD:DP:GQ:PL	1/1:0,5:5:15:225,15,0	LOC109845219
NC_033794.1	862305	.	C	CT	143	PASS	AC=2;AF=1;AN=2;DP=4;ExcessHet=3.0103;FS=0;MLEAC=2;MLEAF=1;MQ=60;QD=34.88;SOR=1.609	GT:AD:DP:GQ:PL	1/1:0,4:4:12:180,12,0	LOC109845219
NC_033794.1	863832	.	ACTGG	A	1304.73	PASS	AC=2;AF=1;AN=2;DP=30;ExcessHet=3.0103;FS=0;MLEAC=2;MLEAF=1;MQ=60;QD=28.88;SOR=5.421	GT:AD:DP:GQ:PL	1/1:0,30:30:90:1342,90,0	LOC109845246
NC_033794.1	864928	.	AACCTGCAGGAGAAAAACAAAAGAGGCAATGATAGAGTAAATAAAAATGTCAACGGTCCTCAACAAGGGAATATTCATTAAATTTAAAAGAGACTCGATGTGCT	A	1137.73	PASS	AC=2;AF=1;AN=2;DP=29;ExcessHet=3.0103;FS=0;MLEAC=2;MLEAF=1;MQ=60;QD=26.76;SOR=0.997	GT:AD:DP:GQ:PL	1/1:0,28:28:87:1175,87,0	LOC109845246
NC_033794.1	978536	.	T	TC	57.25	PASS	AC=2;AF=1;AN=2;DP=11;ExcessHet=3.0103;FS=0;MLEAC=2;MLEAF=1;MQ=50.69;QD=19.08;SOR=2.833	GT:AD:DP:GQ:PL	1/1:0,3:3:9:94,9,0	NA
NC_033794.1	1092788	.	CCGATCGA	C	412.74	PASS	AC=2;AF=1;AN=2;DP=10;ExcessHet=3.0103;FS=0;MLEAC=2;MLEAF=1;MQ=60;QD=36.72;SOR=4.804	GT:AD:DP:GQ:PL	1/1:0,10:10:30:450,30,0	LOC109829538
NC_033794.1	1092801	.	CA	C	412.74	PASS	AC=2;AF=1;AN=2;DP=10;ExcessHet=3.0103;FS=0;MLEAC=2;MLEAF=1;MQ=60;QD=28.98;SOR=4.804	GT:AD:DP:GQ:PL	1/1:0,10:10:30:450,30,0	LOC109829538
NC_033794.1	1094917	.	CAAA	C	187.87	PASS	AC=2;AF=1;AN=2;DP=5;ExcessHet=3.0103;FS=0;MLEAC=2;MLEAF=1;MQ=60;QD=35.66;SOR=1.022	GT:AD:DP:GQ:PL	1/1:0,5:5:15:225,15,0	LOC109829538
NC_033794.1	1098087	.	TAAAAA	T	3646.73	PASS	AC=2;AF=1;AN=2;BaseQRankSum=0.513;ClippingRankSum=0;DP=90;ExcessHet=3.0103;FS=0;MLEAC=2;MLEAF=1;MQ=59.81;MQRankSum=0;QD=31.19;ReadPosRankSum=0.32;SOR=5.259	GT:AD:DP:GQ:PL	1/1:2,83:85:99:3684,188,0	LOC109845293
NC_033794.1	1098092	.	A	ATTT	3553.73	PASS	AC=2;AF=1;AN=2;BaseQRankSum=0.493;ClippingRankSum=0;DP=90;ExcessHet=3.0103;FS=0;MLEAC=2;MLEAF=1;MQ=59.81;MQRankSum=0;QD=27.14;ReadPosRankSum=-0.704;SOR=4.977	GT:AD:DP:GQ:PL	1/1:2,83:85:99:3591,188,0	LOC109845293
NC_033794.1	1098402	.	C	CG	92.25	PASS	AC=2;AF=1;AN=2;DP=2;ExcessHet=3.0103;FS=0;MLEAC=2;MLEAF=1;MQ=60;QD=34.69;SOR=0.693	GT:AD:DP:GQ:PL	1/1:0,2:2:9:129,9,0	LOC109845293
NC_033794.1	1099781	.	TA	T	532.73	PASS	AC=1;AF=0.5;AN=2;BaseQRankSum=2.749;ClippingRankSum=0;DP=34;ExcessHet=3.0103;FS=12.809;MLEAC=1;MLEAF=0.5;MQ=40.36;MQRankSum=-3.464;QD=18.37;ReadPosRankSum=2.439;SOR=0.486	GT:AD:DP:GQ:PL	0/1:13,16:29:99:570,0,115	LOC109845293
NC_033794.1	1099835	.	A	AT	180.73	PASS	AC=1;AF=0.5;AN=2;BaseQRankSum=2.197;ClippingRankSum=0;DP=25;ExcessHet=3.0103;FS=10.792;MLEAC=1;MLEAF=0.5;MQ=41.73;MQRankSum=-3.159;QD=10.04;ReadPosRankSum=0;SOR=0.027	GT:AD:DP:GQ:PL	0/1:12,6:18:99:218,0,206	LOC109845293
NC_033794.1	1100231	.	GA	G	572.73	PASS	AC=1;AF=0.5;AN=2;BaseQRankSum=3.007;ClippingRankSum=0;DP=200;ExcessHet=3.0103;FS=0;MLEAC=1;MLEAF=0.5;MQ=56.37;MQRankSum=-10.459;QD=3.11;ReadPosRankSum=-0.708;SOR=0.039	GT:AD:DP:GQ:PL	0/1:154,30:184:99:610,0,4925	LOC109845293
NC_033794.1	1100242	.	CTT	C	717.73	PASS	AC=1;AF=0.5;AN=2;BaseQRankSum=1.372;ClippingRankSum=0;DP=108;ExcessHet=3.0103;FS=0;MLEAC=1;MLEAF=0.5;MQ=55.98;MQRankSum=-9.185;QD=6.65;ReadPosRankSum=-4.996;SOR=0.054	GT:AD:DP:GQ:PL	0/1:88,20:108:99:755,0,3705	LOC109845293
NC_033794.1	1103126	.	GAAC	G	53.7	PASS	AC=2;AF=1;AN=2;DP=2;ExcessHet=3.0103;FS=0;MLEAC=2;MLEAF=1;MQ=40;QD=26.85;SOR=2.303	GT:AD:DP:GQ:PL	1/1:0,2:2:6:90,6,0	NA
NC_033794.1	1103131	.	TTAG	T	53.7	PASS	AC=2;AF=1;AN=2;DP=2;ExcessHet=3.0103;FS=0;MLEAC=2;MLEAF=1;MQ=40;QD=26.85;SOR=2.303	GT:AD:DP:GQ:PL	1/1:0,2:2:6:90,6,0	NA
NC_033794.1	1103343	.	T	TTTCCAA	30.71	PASS	AC=2;AF=1;AN=2;DP=1;ExcessHet=3.0103;FS=0;MLEAC=2;MLEAF=1;MQ=60;QD=30.71;SOR=1.609	GT:AD:DP:GQ:PL	1/1:0,1:1:6:67,6,0	NA
NC_033794.1	1109524	.	TC	T	53.7	PASS	AC=2;AF=1;AN=2;DP=2;ExcessHet=3.0103;FS=0;MLEAC=2;MLEAF=1;MQ=60;QD=26.85;SOR=2.303	GT:AD:DP:GQ:PL	1/1:0,2:2:6:90,6,0	LOC109828984
NC_033794.1	1117905	.	ATT	A	38.7	PASS	AC=2;AF=1;AN=2;DP=2;ExcessHet=3.0103;FS=0;MLEAC=2;MLEAF=1;MQ=60;QD=19.35;SOR=2.303	GT:AD:DP:GQ:PL	1/1:0,2:2:6:75,6,0	NA
NC_033794.1	1118063	.	ACGATAT	A	1074.73	PASS	AC=2;AF=1;AN=2;DP=26;ExcessHet=3.0103;FS=0;MLEAC=2;MLEAF=1;MQ=60;QD=29.63;SOR=5.058	GT:AD:DP:GQ:PL	1/1:0,25:25:75:1112,75,0	NA
NC_033794.1	1118071	.	A	AG	1074.73	PASS	AC=2;AF=1;AN=2;DP=25;ExcessHet=3.0103;FS=0;MLEAC=2;MLEAF=1;MQ=60;QD=26.49;SOR=5.058	GT:AD:DP:GQ:PL	1/1:0,25:25:75:1112,75,0	NA
NC_033794.1	1118073	.	A	ATCGGG	1204.73	PASS	AC=2;AF=1;AN=2;DP=24;ExcessHet=3.0103;FS=0;MLEAC=2;MLEAF=1;MQ=60;QD=29.62;SOR=4.977	GT:AD:DP:GQ:PL	1/1:0,24:24:84:1242,84,0	NA
NC_033794.1	1118151	.	A	AT	322.75	PASS	AC=2;AF=1;AN=2;DP=8;ExcessHet=3.0103;FS=0;MLEAC=2;MLEAF=1;MQ=60;QD=27.86;SOR=4.407	GT:AD:DP:GQ:PL	1/1:0,8:8:24:360,24,0	NA
NC_033794.1	1118157	.	A	AAC	322.75	PASS	AC=2;AF=1;AN=2;DP=8;ExcessHet=3.0103;FS=0;MLEAC=2;MLEAF=1;MQ=60;QD=28.05;SOR=4.407	GT:AD:DP:GQ:PL	1/1:0,8:8:24:360,24,0	NA
NC_033794.1	1118167	.	C	CGG	817.73	PASS	AC=2;AF=1;AN=2;DP=12;ExcessHet=3.0103;FS=0;MLEAC=2;MLEAF=1;MQ=56.26;QD=33.45;SOR=5.136	GT:AD:DP:GQ:PL	1/1:0,12:12:57:855,57,0	NA
NC_033794.1	1118172	.	GCGACAGT	G	682.73	PASS	AC=2;AF=1;AN=2;DP=16;ExcessHet=3.0103;FS=0;MLEAC=2;MLEAF=1;MQ=55.06;QD=23.91;SOR=4.174	GT:AD:DP:GQ:PL	1/1:0,16:16:48:720,48,0	NA
NC_033794.1	1118181	.	C	CG	727.73	PASS	AC=2;AF=1;AN=2;DP=16;ExcessHet=3.0103;FS=0;MLEAC=2;MLEAF=1;MQ=55.06;QD=31.78;SOR=4.174	GT:AD:DP:GQ:PL	1/1:0,16:16:51:765,51,0	NA
NC_033794.1	1118185	.	GAA	G	817.73	PASS	AC=2;AF=1;AN=2;DP=17;ExcessHet=3.0103;FS=0;MLEAC=2;MLEAF=1;MQ=55.36;QD=28.16;SOR=3.383	GT:AD:DP:GQ:PL	1/1:0,17:17:57:855,57,0	NA
NC_033794.1	1118195	.	G	GATAC	862.73	PASS	AC=2;AF=1;AN=2;DP=20;ExcessHet=3.0103;FS=0;MLEAC=2;MLEAF=1;MQ=54.79;QD=29.58;SOR=1.402	GT:AD:DP:GQ:PL	1/1:0,20:20:60:900,60,0	NA
NC_033794.1	1118199	.	CTTTTGAT	C	969.73	PASS	AC=2;AF=1;AN=2;DP=21;ExcessHet=3.0103;FS=0;MLEAC=2;MLEAF=1;MQ=55.05;QD=30.81;SOR=1.23	GT:AD:DP:GQ:PL	1/1:0,21:21:69:1007,69,0	NA
NC_033794.1	1118211	.	T	TC	999.73	PASS	AC=2;AF=1;AN=2;DP=24;ExcessHet=3.0103;FS=0;MLEAC=2;MLEAF=1;MQ=55.69;QD=30.88;SOR=1.051	GT:AD:DP:GQ:PL	1/1:0,24:24:72:1037,72,0	NA
NC_033794.1	1118222	.	T	TC	1222.73	PASS	AC=2;AF=1;AN=2;DP=40;ExcessHet=3.0103;FS=0;MLEAC=2;MLEAF=1;MQ=51.78;QD=33.77;SOR=0.997	GT:AD:DP:GQ:PL	1/1:0,28:28:84:1260,84,0	NA
NC_033794.1	1118235	.	CTT	C	1448.73	PASS	AC=2;AF=1;AN=2;DP=95;ExcessHet=3.0103;FS=0;MLEAC=2;MLEAF=1;MQ=47.42;QD=29.89;SOR=1.148	GT:AD:DP:GQ:PL	1/1:0,35:35:99:1486,105,0	NA
NC_033794.1	1118259	.	C	CT	1687.73	PASS	AC=2;AF=1;AN=2;DP=119;ExcessHet=3.0103;FS=0;MLEAC=2;MLEAF=1;MQ=49.32;QD=31.25;SOR=1.835	GT:AD:DP:GQ:PL	1/1:0,54:54:99:1725,162,0	NA
NC_033794.1	1118278	.	C	CG	1877.73	PASS	AC=2;AF=1;AN=2;BaseQRankSum=1.835;ClippingRankSum=0;DP=109;ExcessHet=3.0103;FS=3.882;MLEAC=2;MLEAF=1;MQ=49.27;MQRankSum=6.71;QD=31.25;ReadPosRankSum=1.663;SOR=0.916	GT:AD:DP:GQ:PL	1/1:1,43:44:90:1915,90,0	NA
NC_033794.1	1118283	.	CG	C	1877.73	PASS	AC=2;AF=1;AN=2;BaseQRankSum=0.392;ClippingRankSum=0;DP=111;ExcessHet=3.0103;FS=3.745;MLEAC=2;MLEAF=1;MQ=49.41;MQRankSum=6.784;QD=32.71;ReadPosRankSum=1.277;SOR=0.82	GT:AD:DP:GQ:PL	1/1:1,44:45:90:1915,90,0	NA
NC_033794.1	1118319	.	G	GA	1833.73	PASS	AC=2;AF=1;AN=2;DP=108;ExcessHet=3.0103;FS=0;MLEAC=2;MLEAF=1;MQ=50.21;QD=28.13;SOR=1.402	GT:AD:DP:GQ:PL	1/1:0,42:42:99:1871,126,0	NA
NC_033794.1	1118323	.	TA	T	1987.73	PASS	AC=2;AF=1;AN=2;DP=70;ExcessHet=3.0103;FS=0;MLEAC=2;MLEAF=1;MQ=53.49;QD=32.67;SOR=1.455	GT:AD:DP:GQ:PL	1/1:0,43:43:99:2025,135,0	NA
NC_033794.1	1118332	.	CT	C	2382.73	PASS	AC=2;AF=1;AN=2;DP=65;ExcessHet=3.0103;FS=0;MLEAC=2;MLEAF=1;MQ=55.96;QD=29.68;SOR=1.848	GT:AD:DP:GQ:PL	1/1:0,51:51:99:2420,166,0	NA
NC_033794.1	1118373	.	GA	G	2347.73	PASS	AC=2;AF=1;AN=2;DP=53;ExcessHet=3.0103;FS=0;MLEAC=2;MLEAF=1;MQ=58.1;QD=33.69;SOR=0.853	GT:AD:DP:GQ:PL	1/1:0,52:52:99:2385,160,0	NA
NC_033794.1	1118381	.	C	CA	2482.73	PASS	AC=2;AF=1;AN=2;DP=56;ExcessHet=3.0103;FS=0;MLEAC=2;MLEAF=1;MQ=58.2;QD=34.51;SOR=0.693	GT:AD:DP:GQ:PL	1/1:0,56:56:99:2520,169,0	NA
NC_033794.1	1118383	.	G	GA	2482.73	PASS	AC=2;AF=1;AN=2;DP=55;ExcessHet=3.0103;FS=0;MLEAC=2;MLEAF=1;MQ=58.17;QD=28.06;SOR=0.729	GT:AD:DP:GQ:PL	1/1:0,55:55:99:2520,169,0	NA
NC_033794.1	1118385	.	T	TC	2437.73	PASS	AC=2;AF=1;AN=2;DP=55;ExcessHet=3.0103;FS=0;MLEAC=2;MLEAF=1;MQ=58.17;QD=29.12;SOR=0.729	GT:AD:DP:GQ:PL	1/1:0,55:55:99:2475,166,0	NA
NC_033794.1	1118411	.	AC	A	2263.73	PASS	AC=2;AF=1;AN=2;DP=51;ExcessHet=3.0103;FS=0;MLEAC=2;MLEAF=1;MQ=57.84;QD=35.25;SOR=0.9	GT:AD:DP:GQ:PL	1/1:0,51:51:99:2301,159,0	NA
NC_033794.1	1118434	.	GC	G	730.73	PASS	AC=2;AF=1;AN=2;DP=34;ExcessHet=3.0103;FS=0;MLEAC=2;MLEAF=1;MQ=58.52;QD=21.49;SOR=1.244	GT:AD:DP:GQ:PL	1/1:0,34:34:99:768,102,0	NA
NC_033794.1	1118451	.	CG	C	657.73	PASS	AC=2;AF=1;AN=2;DP=26;ExcessHet=3.0103;FS=0;MLEAC=2;MLEAF=1;MQ=57.12;QD=26.31;SOR=1.136	GT:AD:DP:GQ:PL	1/1:0,25:25:75:695,75,0	NA
NC_033794.1	1118463	.	T	TG	481.73	PASS	AC=2;AF=1;AN=2;BaseQRankSum=-1.233;ClippingRankSum=0;DP=18;ExcessHet=3.0103;FS=3.274;MLEAC=2;MLEAF=1;MQ=57.93;MQRankSum=-0.182;QD=28.34;ReadPosRankSum=-1.329;SOR=0.595	GT:AD:DP:GQ:PL	1/1:1,16:17:41:519,41,0	NA
NC_033794.1	1118481	.	CA	C	444.73	PASS	AC=2;AF=1;AN=2;DP=11;ExcessHet=3.0103;FS=0;MLEAC=2;MLEAF=1;MQ=57.78;QD=24.81;SOR=1.27	GT:AD:DP:GQ:PL	1/1:0,11:11:33:482,33,0	NA
NC_033794.1	1118487	.	C	CA	444.73	PASS	AC=2;AF=1;AN=2;DP=11;ExcessHet=3.0103;FS=0;MLEAC=2;MLEAF=1;MQ=57.78;QD=33.52;SOR=1.27	GT:AD:DP:GQ:PL	1/1:0,11:11:33:482,33,0	NA
NC_033794.1	1118502	.	AG	A	346.74	PASS	AC=2;AF=1;AN=2;DP=8;ExcessHet=3.0103;FS=0;MLEAC=2;MLEAF=1;MQ=56.93;QD=28.99;SOR=1.863	GT:AD:DP:GQ:PL	1/1:0,8:8:27:384,27,0	NA
NC_033794.1	1118508	.	C	CG	322.75	PASS	AC=2;AF=1;AN=2;DP=8;ExcessHet=3.0103;FS=0;MLEAC=2;MLEAF=1;MQ=56.93;QD=29.56;SOR=2.833	GT:AD:DP:GQ:PL	1/1:0,8:8:24:360,24,0	NA
NC_033794.1	1118514	.	GC	G	277.77	PASS	AC=2;AF=1;AN=2;DP=7;ExcessHet=3.0103;FS=0;MLEAC=2;MLEAF=1;MQ=56.48;QD=31.54;SOR=2.584	GT:AD:DP:GQ:PL	1/1:0,7:7:21:315,21,0	NA
NC_033794.1	1118519	.	CG	C	232.8	PASS	AC=2;AF=1;AN=2;DP=6;ExcessHet=3.0103;FS=0;MLEAC=2;MLEAF=1;MQ=55.87;QD=34.1;SOR=2.303	GT:AD:DP:GQ:PL	1/1:0,6:6:18:270,18,0	NA
NC_033794.1	1118524	.	A	AG	232.8	PASS	AC=2;AF=1;AN=2;DP=6;ExcessHet=3.0103;FS=0;MLEAC=2;MLEAF=1;MQ=55.87;QD=29.76;SOR=2.303	GT:AD:DP:GQ:PL	1/1:0,6:6:18:270,18,0	NA
NC_033794.1	1118557	.	A	AT	322.75	PASS	AC=2;AF=1;AN=2;DP=7;ExcessHet=3.0103;FS=0;MLEAC=2;MLEAF=1;MQ=56.06;QD=29.9;SOR=0.693	GT:AD:DP:GQ:PL	1/1:0,6:6:24:360,24,0	NA
NC_033794.1	1118594	.	G	GA	1042.73	PASS	AC=2;AF=1;AN=2;DP=28;ExcessHet=3.0103;FS=0;MLEAC=2;MLEAF=1;MQ=57.01;QD=33.81;SOR=0.693	GT:AD:DP:GQ:PL	1/1:0,24:24:72:1080,72,0	NA
NC_033794.1	1118597	.	TATATGGAC	T	1042.73	PASS	AC=2;AF=1;AN=2;DP=28;ExcessHet=3.0103;FS=0;MLEAC=2;MLEAF=1;MQ=57.01;QD=28.2;SOR=0.693	GT:AD:DP:GQ:PL	1/1:0,24:24:72:1080,72,0	NA
NC_033794.1	1118607	.	CCTTCG	C	1160.73	PASS	AC=2;AF=1;AN=2;DP=28;ExcessHet=3.0103;FS=0;MLEAC=2;MLEAF=1;MQ=57.01;QD=26.54;SOR=0.693	GT:AD:DP:GQ:PL	1/1:0,24:24:84:1198,84,0	NA
NC_033794.1	1118622	.	AG	A	1305.73	PASS	AC=2;AF=1;AN=2;DP=37;ExcessHet=3.0103;FS=0;MLEAC=2;MLEAF=1;MQ=56.72;QD=33.77;SOR=0.88	GT:AD:DP:GQ:PL	1/1:0,33:33:99:1343,99,0	NA
NC_033794.1	1118666	.	GA	G	1357.73	PASS	AC=2;AF=1;AN=2;DP=34;ExcessHet=3.0103;FS=0;MLEAC=2;MLEAF=1;MQ=56.02;QD=24.4;SOR=1.214	GT:AD:DP:GQ:PL	1/1:0,31:31:93:1395,93,0	NA
NC_033794.1	1118676	.	G	GC	1402.73	PASS	AC=2;AF=1;AN=2;DP=34;ExcessHet=3.0103;FS=0;MLEAC=2;MLEAF=1;MQ=56.48;QD=28.33;SOR=1.609	GT:AD:DP:GQ:PL	1/1:0,31:31:96:1440,96,0	NA
NC_033794.1	1118683	.	C	CT	1402.73	PASS	AC=2;AF=1;AN=2;DP=33;ExcessHet=3.0103;FS=0;MLEAC=2;MLEAF=1;MQ=56.37;QD=31.6;SOR=2.019	GT:AD:DP:GQ:PL	1/1:0,30:30:96:1440,96,0	NA
NC_033794.1	1118694	.	GCC	G	1087.73	PASS	AC=2;AF=1;AN=2;DP=27;ExcessHet=3.0103;FS=0;MLEAC=2;MLEAF=1;MQ=57.24;QD=31.96;SOR=3.014	GT:AD:DP:GQ:PL	1/1:0,25:25:75:1125,75,0	NA
NC_033794.1	1118700	.	T	TC	1132.73	PASS	AC=2;AF=1;AN=2;DP=26;ExcessHet=3.0103;FS=0;MLEAC=2;MLEAF=1;MQ=56.57;QD=32.59;SOR=3.352	GT:AD:DP:GQ:PL	1/1:0,23:23:78:1170,78,0	NA
NC_033794.1	1118705	.	G	GCA	1042.73	PASS	AC=2;AF=1;AN=2;DP=27;ExcessHet=3.0103;FS=0;MLEAC=2;MLEAF=1;MQ=56.99;QD=33.8;SOR=4.003	GT:AD:DP:GQ:PL	1/1:0,23:23:72:1080,72,0	NA
NC_033794.1	1118709	.	GC	G	1132.73	PASS	AC=2;AF=1;AN=2;DP=28;ExcessHet=3.0103;FS=0;MLEAC=2;MLEAF=1;MQ=57.1;QD=29.96;SOR=4.091	GT:AD:DP:GQ:PL	1/1:0,24:24:78:1170,78,0	NA
NC_033794.1	1118714	.	CA	C	1087.73	PASS	AC=2;AF=1;AN=2;DP=27;ExcessHet=3.0103;FS=0;MLEAC=2;MLEAF=1;MQ=56.99;QD=31;SOR=4.892	GT:AD:DP:GQ:PL	1/1:0,23:23:75:1125,75,0	NA
NC_033794.1	1118726	.	T	TG	1042.73	PASS	AC=2;AF=1;AN=2;DP=29;ExcessHet=3.0103;FS=0;MLEAC=2;MLEAF=1;MQ=56.3;QD=33.7;SOR=4.091	GT:AD:DP:GQ:PL	1/1:0,24:24:72:1080,72,0	NA
NC_033794.1	1118779	.	CCGCACGA	C	322.75	PASS	AC=2;AF=1;AN=2;DP=12;ExcessHet=3.0103;FS=0;MLEAC=2;MLEAF=1;MQ=54.07;QD=28.81;SOR=2.584	GT:AD:DP:GQ:PL	1/1:0,7:7:24:360,24,0	NA
NC_033794.1	1118801	.	GC	G	682.73	PASS	AC=2;AF=1;AN=2;DP=20;ExcessHet=3.0103;FS=0;MLEAC=2;MLEAF=1;MQ=56.52;QD=36.71;SOR=3.258	GT:AD:DP:GQ:PL	1/1:0,16:16:48:720,48,0	NA
NC_033794.1	1118810	.	AG	A	682.73	PASS	AC=2;AF=1;AN=2;DP=17;ExcessHet=3.0103;FS=0;MLEAC=2;MLEAF=1;MQ=58.35;QD=27.52;SOR=3.258	GT:AD:DP:GQ:PL	1/1:0,16:16:48:720,48,0	NA
NC_033794.1	1118821	.	TG	T	817.73	PASS	AC=2;AF=1;AN=2;DP=20;ExcessHet=3.0103;FS=0;MLEAC=2;MLEAF=1;MQ=58.6;QD=29.54;SOR=3.611	GT:AD:DP:GQ:PL	1/1:0,19:19:57:855,57,0	NA
NC_033794.1	1118844	.	T	TTC	1177.73	PASS	AC=2;AF=1;AN=2;DP=28;ExcessHet=3.0103;FS=0;MLEAC=2;MLEAF=1;MQ=58.77;QD=32.25;SOR=3.18	GT:AD:DP:GQ:PL	1/1:0,27:27:81:1215,81,0	NA
NC_033794.1	1118859	.	C	CGG	1275.73	PASS	AC=2;AF=1;AN=2;DP=29;ExcessHet=3.0103;FS=0;MLEAC=2;MLEAF=1;MQ=59.34;QD=28.76;SOR=3.258	GT:AD:DP:GQ:PL	1/1:0,28:28:90:1313,90,0	NA
NC_033794.1	1118889	.	GC	G	904.73	PASS	AC=2;AF=1;AN=2;DP=24;ExcessHet=3.0103;FS=0;MLEAC=2;MLEAF=1;MQ=58.23;QD=30.4;SOR=3.912	GT:AD:DP:GQ:PL	1/1:0,22:22:66:942,66,0	NA
NC_033794.1	1118898	.	C	CG	919.73	PASS	AC=2;AF=1;AN=2;DP=22;ExcessHet=3.0103;FS=0;MLEAC=2;MLEAF=1;MQ=58.06;QD=31.42;SOR=3.816	GT:AD:DP:GQ:PL	1/1:0,21:21:66:957,66,0	NA
NC_033794.1	1118911	.	C	CG	772.73	PASS	AC=2;AF=1;AN=2;DP=19;ExcessHet=3.0103;FS=0;MLEAC=2;MLEAF=1;MQ=57.16;QD=30.82;SOR=2.833	GT:AD:DP:GQ:PL	1/1:0,18:18:54:810,54,0	NA
NC_033794.1	1118917	.	GGC	G	682.73	PASS	AC=2;AF=1;AN=2;DP=16;ExcessHet=3.0103;FS=0;MLEAC=2;MLEAF=1;MQ=56.61;QD=29.03;SOR=2.448	GT:AD:DP:GQ:PL	1/1:0,15:15:48:720,48,0	NA
NC_033794.1	1118939	.	C	CG	277.77	PASS	AC=2;AF=1;AN=2;DP=7;ExcessHet=3.0103;FS=0;MLEAC=2;MLEAF=1;MQ=54.96;QD=31.62;SOR=1.609	GT:AD:DP:GQ:PL	1/1:0,7:7:21:315,21,0	NA
NC_033794.1	1118941	.	C	CGAG	277.77	PASS	AC=2;AF=1;AN=2;DP=5;ExcessHet=3.0103;FS=0;MLEAC=2;MLEAF=1;MQ=57.8;QD=30.24;SOR=1.981	GT:AD:DP:GQ:PL	1/1:0,5:5:21:315,21,0	NA
NC_033794.1	1118947	.	TG	T	143	PASS	AC=2;AF=1;AN=2;DP=4;ExcessHet=3.0103;FS=0;MLEAC=2;MLEAF=1;MQ=57.24;QD=30.04;SOR=1.609	GT:AD:DP:GQ:PL	1/1:0,4:4:12:180,12,0	NA
NC_033794.1	1118960	.	TAG	T	98.25	PASS	AC=2;AF=1;AN=2;DP=3;ExcessHet=3.0103;FS=0;MLEAC=2;MLEAF=1;MQ=56.28;QD=32.75;SOR=1.179	GT:AD:DP:GQ:PL	1/1:0,3:3:9:135,9,0	NA
NC_033794.1	1118970	.	T	TC	53.7	PASS	AC=2;AF=1;AN=2;DP=1;ExcessHet=3.0103;FS=0;MLEAC=2;MLEAF=1;MQ=48;QD=27.29;SOR=1.609	GT:AD:DP:GQ:PL	1/1:0,1:1:6:90,6,0	NA
NC_033794.1	1119121	.	A	AG	53.7	PASS	AC=2;AF=1;AN=2;DP=2;ExcessHet=3.0103;FS=0;MLEAC=2;MLEAF=1;MQ=45.01;QD=26.85;SOR=2.303	GT:AD:DP:GQ:PL	1/1:0,2:2:6:90,6,0	NA
NC_033794.1	1119130	.	TC	T	53.7	PASS	AC=2;AF=1;AN=2;DP=3;ExcessHet=3.0103;FS=0;MLEAC=2;MLEAF=1;MQ=40.39;QD=26.85;SOR=2.303	GT:AD:DP:GQ:PL	1/1:0,2:2:6:90,6,0	NA
NC_033794.1	1119140	.	GC	G	53.7	PASS	AC=2;AF=1;AN=2;DP=3;ExcessHet=3.0103;FS=0;MLEAC=2;MLEAF=1;MQ=40.39;QD=26.85;SOR=2.303	GT:AD:DP:GQ:PL	1/1:0,2:2:6:90,6,0	NA
NC_033794.1	1119147	.	CA	C	53.7	PASS	AC=2;AF=1;AN=2;DP=3;ExcessHet=3.0103;FS=0;MLEAC=2;MLEAF=1;MQ=40.39;QD=26.85;SOR=2.303	GT:AD:DP:GQ:PL	1/1:0,2:2:6:90,6,0	NA
NC_033794.1	1119152	.	G	GA	53.7	PASS	AC=2;AF=1;AN=2;DP=3;ExcessHet=3.0103;FS=0;MLEAC=2;MLEAF=1;MQ=40.39;QD=26.85;SOR=2.303	GT:AD:DP:GQ:PL	1/1:0,2:2:6:90,6,0	NA
NC_033794.1	1119159	.	GC	G	53.7	PASS	AC=2;AF=1;AN=2;DP=3;ExcessHet=3.0103;FS=0;MLEAC=2;MLEAF=1;MQ=40.39;QD=26.85;SOR=2.303	GT:AD:DP:GQ:PL	1/1:0,2:2:6:90,6,0	NA
NC_033794.1	1119171	.	A	AG	98.25	PASS	AC=2;AF=1;AN=2;DP=4;ExcessHet=3.0103;FS=0;MLEAC=2;MLEAF=1;MQ=46.08;QD=32.75;SOR=2.833	GT:AD:DP:GQ:PL	1/1:0,3:3:9:135,9,0	NA
NC_033794.1	1119174	.	GC	G	187.87	PASS	AC=2;AF=1;AN=2;DP=4;ExcessHet=3.0103;FS=0;MLEAC=2;MLEAF=1;MQ=46.08;QD=30.55;SOR=2.833	GT:AD:DP:GQ:PL	1/1:0,3:3:15:225,15,0	NA
NC_033794.1	1119193	.	T	TCC	277.77	PASS	AC=2;AF=1;AN=2;DP=7;ExcessHet=3.0103;FS=0;MLEAC=2;MLEAF=1;MQ=45.06;QD=31.84;SOR=3.611	GT:AD:DP:GQ:PL	1/1:0,5:5:21:315,21,0	NA
NC_033794.1	1119198	.	TA	T	277.77	PASS	AC=2;AF=1;AN=2;DP=13;ExcessHet=3.0103;FS=0;MLEAC=2;MLEAF=1;MQ=49.89;QD=30.09;SOR=4.174	GT:AD:DP:GQ:PL	1/1:0,7:7:21:315,21,0	NA
NC_033794.1	1119240	.	T	TC	169.73	PASS	AC=1;AF=0.5;AN=2;BaseQRankSum=1.383;ClippingRankSum=0;DP=13;ExcessHet=3.0103;FS=0;MLEAC=1;MLEAF=0.5;MQ=54.17;MQRankSum=-0.431;QD=28.29;ReadPosRankSum=0.21;SOR=2.303	GT:AD:DP:GQ:PL	0/1:1,5:6:95:207,0,95	NA
NC_033794.1	1182011	.	A	AAT	30.71	PASS	AC=2;AF=1;AN=2;DP=2;ExcessHet=3.0103;FS=0;MLEAC=2;MLEAF=1;MQ=65.19;QD=15.35;SOR=2.303	GT:AD:DP:GQ:PL	1/1:0,2:2:6:67,6,0	LOC109828992
NC_033794.1	1182112	.	T	TAAA	202.73	PASS	AC=1;AF=0.5;AN=2;BaseQRankSum=-0.524;ClippingRankSum=0;DP=10;ExcessHet=3.0103;FS=3.31;MLEAC=1;MLEAF=0.5;MQ=58.01;MQRankSum=-0.967;QD=20.27;ReadPosRankSum=0.816;SOR=0.105	GT:AD:DP:GQ:PL	0/1:4,6:10:99:240,0,150	LOC109828992
NC_033794.1	1182162	.	CAATT	C	40.73	PASS	AC=1;AF=0.5;AN=2;BaseQRankSum=0.674;ClippingRankSum=0;DP=4;ExcessHet=3.0103;FS=0;MLEAC=1;MLEAF=0.5;MQ=54.88;MQRankSum=-1.383;QD=10.18;ReadPosRankSum=0;SOR=0.105	GT:AD:DP:GQ:PL	0/1:2,2:4:78:78,0,78	LOC109828992
NC_033794.1	1182173	.	GCC	G	37.73	PASS	AC=1;AF=0.5;AN=2;BaseQRankSum=0.126;ClippingRankSum=0;DP=5;ExcessHet=3.0103;FS=3.979;MLEAC=1;MLEAF=0.5;MQ=55.94;MQRankSum=-1.645;QD=7.55;ReadPosRankSum=0.524;SOR=0.061	GT:AD:DP:GQ:PL	0/1:3,2:5:75:75,0,95	LOC109828992
NC_033794.1	1182328	.	TTAA	T	166.73	PASS	AC=1;AF=0.5;AN=2;BaseQRankSum=0;ClippingRankSum=0;DP=7;ExcessHet=3.0103;FS=3.68;MLEAC=1;MLEAF=0.5;MQ=55.82;MQRankSum=-0.712;QD=23.82;ReadPosRankSum=-1.981;SOR=0.636	GT:AD:DP:GQ:PL	0/1:2,5:7:69:204,0,69	LOC109828992
NC_033794.1	1182339	.	G	GT	19.78	PASS	AC=1;AF=0.5;AN=2;BaseQRankSum=-1.006;ClippingRankSum=0;DP=7;ExcessHet=3.0103;FS=3.136;MLEAC=1;MLEAF=0.5;MQ=55.82;MQRankSum=1.068;QD=2.83;ReadPosRankSum=-0.652;SOR=0.916	GT:AD:DP:GQ:PL	0/1:4,3:7:57:57,0,119	LOC109828992
NC_033794.1	1202593	.	T	TAA	839.73	PASS	AC=1;AF=0.5;AN=2;BaseQRankSum=-1.275;ClippingRankSum=0;DP=50;ExcessHet=3.0103;FS=15.431;MLEAC=1;MLEAF=0.5;MQ=60;MQRankSum=0;QD=17.87;ReadPosRankSum=0.562;SOR=0.42	GT:AD:DP:GQ:PL	0/1:16,31:47:99:877,0,396	LOC109845301
NC_033794.1	1202865	.	GAGAA	G	98.25	PASS	AC=2;AF=1;AN=2;DP=3;ExcessHet=3.0103;FS=0;MLEAC=2;MLEAF=1;MQ=63.51;QD=32.75;SOR=1.179	GT:AD:DP:GQ:PL	1/1:0,3:3:9:135,9,0	LOC109845301
NC_033794.1	1203069	.	T	TTCATTCTGCGCTCTCTCAGAGCAAGCAAGCCAGCTTCTGTACA	5062.73	PASS	AC=2;AF=1;AN=2;DP=117;ExcessHet=3.0103;FS=0;MLEAC=2;MLEAF=1;MQ=60;QD=27.5;SOR=2.221	GT:AD:DP:GQ:PL	1/1:0,114:114:99:5100,339,0	LOC109845301
NC_033794.1	1204904	.	ATACCTATATGAAACCCAACAAAACTCTGATCAATGGATGACACAACAAGTTGCATTTCTACCAATAATTTTCACCAAGT	A	8662.73	PASS	AC=2;AF=1;AN=2;BaseQRankSum=1.715;ClippingRankSum=0;DP=204;ExcessHet=3.0103;FS=0;MLEAC=2;MLEAF=1;MQ=60;MQRankSum=0;QD=30.67;ReadPosRankSum=2.441;SOR=0.799	GT:AD:DP:GQ:PL	1/1:2,196:198:99:8700,511,0	LOC109845301
NC_033794.1	1213086	.	C	CGGCGGCCTCGGGCCCCTTCTGCTTCCGCTG	5052.73	PASS	AC=2;AF=1;AN=2;DP=98;ExcessHet=3.0103;FS=0;MLEAC=2;MLEAF=1;MQ=58.13;QD=33.45;SOR=1.006	GT:AD:DP:GQ:PL	1/1:0,93:93:99:5090,337,0	LOC109845301
NC_033794.1	1213239	.	C	CGAGAGAGAGAGA	1394.73	PASS	AC=1;AF=0.5;AN=2;BaseQRankSum=-0.143;ClippingRankSum=0;DP=160;ExcessHet=3.0103;FS=0;MLEAC=1;MLEAF=0.5;MQ=60;MQRankSum=0;QD=9.24;ReadPosRankSum=-6.518;SOR=0.484	GT:AD:DP:GQ:PL	0/1:109,42:151:99:1432,0,4448	LOC109845301
NC_033794.1	1213887	.	AAG	A	98.25	PASS	AC=2;AF=1;AN=2;DP=3;ExcessHet=3.0103;FS=0;MLEAC=2;MLEAF=1;MQ=60;QD=32.75;SOR=2.833	GT:AD:DP:GQ:PL	1/1:0,3:3:9:135,9,0	LOC109845320
NC_033794.1	1213935	.	T	TG	25.74	PASS	AC=1;AF=0.5;AN=2;BaseQRankSum=-0.108;ClippingRankSum=0;DP=7;ExcessHet=3.0103;FS=0;MLEAC=1;MLEAF=0.5;MQ=60;MQRankSum=0;QD=3.68;ReadPosRankSum=0.18;SOR=1.609	GT:AD:DP:GQ:PL	0/1:4,3:7:63:63,0,96	LOC109845320
NC_033794.1	1213936	.	G	GT	58.73	PASS	AC=1;AF=0.5;AN=2;BaseQRankSum=1.006;ClippingRankSum=0;DP=7;ExcessHet=3.0103;FS=0;MLEAC=1;MLEAF=0.5;MQ=60;MQRankSum=0;QD=8.39;ReadPosRankSum=-0.18;SOR=0.223	GT:AD:DP:GQ:PL	0/1:3,4:7:63:96,0,63	LOC109845320
NC_033794.1	1213942	.	G	GC	321.75	PASS	AC=2;AF=1;AN=2;DP=8;ExcessHet=3.0103;FS=0;MLEAC=2;MLEAF=1;MQ=60;QD=30.85;SOR=2.833	GT:AD:DP:GQ:PL	1/1:0,8:8:24:359,24,0	LOC109845320
NC_033794.1	1214035	.	G	GCCA	107.73	PASS	AC=1;AF=0.5;AN=2;BaseQRankSum=1.304;ClippingRankSum=0;DP=14;ExcessHet=3.0103;FS=11.553;MLEAC=1;MLEAF=0.5;MQ=59.81;MQRankSum=1.099;QD=8.29;ReadPosRankSum=0.276;SOR=0.016	GT:AD:DP:GQ:PL	0/1:7,6:13:99:145,0,134	LOC109845320
NC_033794.1	1214084	.	T	TGAGTTAAAAGAGCGCAGCCAACAGCAGCAAAGGA,TGAGTTAAAAGAGCGCAGCCAACAGCAGGAAAATGA	780.73	PASS	AC=1,1;AF=0.5,0.5;AN=2;DP=16;ExcessHet=3.0103;FS=0;MLEAC=1,1;MLEAF=0.5,0.5;MQ=59.15;QD=32.39;SOR=1.609	GT:AD:DP:GQ:PL	1/2:0,6,4:10:99:818,231,189,315,0,279	LOC109845320
NC_033794.1	1214129	.	G	GT	226.73	PASS	AC=1;AF=0.5;AN=2;BaseQRankSum=1.053;ClippingRankSum=0;DP=17;ExcessHet=3.0103;FS=4.467;MLEAC=1;MLEAF=0.5;MQ=60;MQRankSum=0;QD=14.17;ReadPosRankSum=-0.361;SOR=1.546	GT:AD:DP:GQ:PL	0/1:9,7:16:99:264,0,368	LOC109845320
NC_033794.1	1214534	.	AACCTGTATGAAACAGTAACTTCAGAGTACGCTTTGAGTGCAAATAGACAGGAAAGGGAGGAGACTT	A	187.87	PASS	AC=2;AF=1;AN=2;DP=5;ExcessHet=3.0103;FS=0;MLEAC=2;MLEAF=1;MQ=60;QD=23.95;SOR=3.611	GT:AD:DP:GQ:PL	1/1:0,5:5:15:225,15,0	LOC109845320
NC_033794.1	1216495	.	TAA	T	26.74	PASS	AC=1;AF=0.5;AN=2;BaseQRankSum=-0.241;ClippingRankSum=0;DP=7;ExcessHet=3.0103;FS=0;MLEAC=1;MLEAF=0.5;MQ=60;MQRankSum=0;QD=3.82;ReadPosRankSum=1.068;SOR=0.892	GT:AD:DP:GQ:PL	0/1:5,2:7:64:64,0,136	LOC109845320
NC_033794.1	1235173	.	CTTA	C	48.7	PASS	AC=2;AF=1;AN=2;DP=2;ExcessHet=3.0103;FS=0;MLEAC=2;MLEAF=1;MQ=60;QD=24.35;SOR=2.303	GT:AD:DP:GQ:PL	1/1:0,2:2:6:85,6,0	NA
NC_033794.1	1254930	.	TATGC	T	1368.73	PASS	AC=2;AF=1;AN=2;DP=33;ExcessHet=3.0103;FS=0;MLEAC=2;MLEAF=1;MQ=61.3;QD=30.72;SOR=7.054	GT:AD:DP:GQ:PL	1/1:0,33:33:99:1406,99,0	LOC109829558
NC_033794.1	1255465	.	A	ATGAGTTACGCGACGTTTGCATCAAGCCTAGCGGCGGCACAGGG	1447.73	PASS	AC=2;AF=1;AN=2;BaseQRankSum=0.419;ClippingRankSum=0;DP=36;ExcessHet=3.0103;FS=3.68;MLEAC=2;MLEAF=1;MQ=60;MQRankSum=0;QD=22.93;ReadPosRankSum=-3.364;SOR=0.793	GT:AD:DP:GQ:PL	1/1:1,34:35:63:1485,63,0	LOC109829558
NC_033794.1	1257478	.	GATATATATAT	G	1132.73	PASS	AC=2;AF=1;AN=2;DP=25;ExcessHet=3.0103;FS=0;MLEAC=2;MLEAF=1;MQ=58.25;QD=27.45;SOR=5.058	GT:AD:DP:GQ:PL	1/1:0,25:25:78:1170,78,0	LOC109829558
NC_033794.1	1257503	.	G	GTTT	997.73	PASS	AC=2;AF=1;AN=2;DP=23;ExcessHet=3.0103;FS=0;MLEAC=2;MLEAF=1;MQ=58.1;QD=28.83;SOR=4.892	GT:AD:DP:GQ:PL	1/1:0,23:23:69:1035,69,0	LOC109829558
NC_033794.1	1257534	.	T	TA	21.76	PASS	AC=1;AF=0.5;AN=2;BaseQRankSum=0.246;ClippingRankSum=0;DP=14;ExcessHet=3.0103;FS=0;MLEAC=1;MLEAF=0.5;MQ=56.91;MQRankSum=-1.922;QD=1.98;ReadPosRankSum=-1.2;SOR=0.18	GT:AD:DP:GQ:PL	0/1:8,3:11:59:59,0,205	LOC109829558
NC_033794.1	1257551	.	C	CTCA	457.73	PASS	AC=2;AF=1;AN=2;DP=11;ExcessHet=3.0103;FS=0;MLEAC=2;MLEAF=1;MQ=56.04;QD=25.95;SOR=4.977	GT:AD:DP:GQ:PL	1/1:0,11:11:33:495,33,0	LOC109829558
NC_033794.1	1334076	.	AT	A	375.73	PASS	AC=1;AF=0.5;AN=2;BaseQRankSum=1.007;ClippingRankSum=0;DP=22;ExcessHet=3.0103;FS=0;MLEAC=1;MLEAF=0.5;MQ=60.98;MQRankSum=1.273;QD=17.08;ReadPosRankSum=-1.494;SOR=1.085	GT:AD:DP:GQ:PL	0/1:9,13:22:99:413,0,712	LOC109829577
NC_033794.1	1334211	.	C	CGCA	386.73	PASS	AC=1;AF=0.5;AN=2;BaseQRankSum=-1.104;ClippingRankSum=0;DP=22;ExcessHet=3.0103;FS=2.199;MLEAC=1;MLEAF=0.5;MQ=60;MQRankSum=0;QD=20.35;ReadPosRankSum=-0.744;SOR=1.781	GT:AD:DP:GQ:PL	0/1:8,11:19:99:424,0,284	LOC109829577
NC_033794.1	1334239	.	GAGGTTGGTCCTTAATTGATTACTCGAATCAGACCACGAGCATGCTAGCTTGAGCACTGCGGAGCTATTTAATAAAACTAACGGGTTGTTTGTACTTTGTGCAATTATATAACAC	G	667.73	PASS	AC=2;AF=1;AN=2;DP=16;ExcessHet=3.0103;FS=0;MLEAC=2;MLEAF=1;MQ=60;QD=32.6;SOR=0.941	GT:AD:DP:GQ:PL	1/1:0,16:16:49:705,49,0	LOC109829577
NC_033794.1	1334630	.	TGGTGAGTTAGGAACAATATTTTGAGCTAATTATAGTTAATATTAATCAAATTTTAGAAGCTTGTTTTTCGTTGATAATTAATTCTAATGATTTTTTTTTTGTTGTTGTTGTTGGTTGTGCTTTAATTATTA	T	850.73	PASS	AC=1;AF=0.5;AN=2;BaseQRankSum=4.83;ClippingRankSum=0;DP=36;ExcessHet=3.0103;FS=29.55;MLEAC=1;MLEAF=0.5;MQ=60;MQRankSum=0;QD=25.02;SOR=1.393	GT:AD:DP:GQ:PL	0/1:12,22:34:99:888,0,430	LOC109829577
NC_033794.1	1334721	.	T	TATA	19.78	PASS	AC=1;AF=0.5;AN=2;BaseQRankSum=1.047;ClippingRankSum=0;DP=28;ExcessHet=3.0103;FS=2.688;MLEAC=1;MLEAF=0.5;MQ=60;MQRankSum=0;QD=0.76;ReadPosRankSum=2.577;SOR=0.943	GT:AD:DP:GQ:PL	0/1:23,3:26:57:57,0,957	LOC109829577
NC_033794.1	1334729	.	TTGTTGTTG	T	42.73	PASS	AC=1;AF=0.5;AN=2;BaseQRankSum=0.762;ClippingRankSum=0;DP=28;ExcessHet=3.0103;FS=2.688;MLEAC=1;MLEAF=0.5;MQ=60;MQRankSum=0;QD=1.64;ReadPosRankSum=2.738;SOR=0.943	GT:AD:DP:GQ:PL	0/1:23,3:26:80:80,0,977	LOC109829577
NC_033794.1	1334877	.	AAGGTATAAACACAATTTCGATTTTAAATTTCATGTAGTGGTGGGTAATCCTTGTAACAAATTAATTAGCAACGATAGGTAATTAGCTTAGTTTTGGACCATGTTAGTTCTAAATTGTATCTTTTGCATCTCGACTCCCCGC	A	699.73	PASS	AC=1;AF=0.5;AN=2;BaseQRankSum=3.157;ClippingRankSum=0;DP=42;ExcessHet=3.0103;FS=2.694;MLEAC=1;MLEAF=0.5;MQ=60;MQRankSum=0;QD=16.66;ReadPosRankSum=0.065;SOR=0.825	GT:AD:DP:GQ:PL	0/1:21,21:42:99:737,0,823	LOC109829577
NC_033794.1	1334909	.	ATGTAGTGGTGGGTAATCCTTGT	A	18.79	PASS	AC=1;AF=0.5;AN=2;BaseQRankSum=-1.639;ClippingRankSum=0;DP=27;ExcessHet=3.0103;FS=0;MLEAC=1;MLEAF=0.5;MQ=60;MQRankSum=0;QD=0.7;ReadPosRankSum=1.892;SOR=1.179	GT:AD:DP:GQ:PL	0/1:24,3:27:56:56,0,958	LOC109829577
NC_033794.1	1334936	.	AAT	A	21.76	PASS	AC=1;AF=0.5;AN=2;BaseQRankSum=0.637;ClippingRankSum=0;DP=26;ExcessHet=3.0103;FS=0;MLEAC=1;MLEAF=0.5;MQ=60;MQRankSum=0;QD=0.84;SOR=1.132	GT:AD:DP:GQ:PL	0/1:23,3:26:59:59,0,916	LOC109829577
NC_033794.1	1334941	.	ATTAGC	A	18.79	PASS	AC=1;AF=0.5;AN=2;BaseQRankSum=-0.402;ClippingRankSum=0;DP=27;ExcessHet=3.0103;FS=0;MLEAC=1;MLEAF=0.5;MQ=60;MQRankSum=0;QD=0.7;SOR=1.179	GT:AD:DP:GQ:PL	0/1:24,3:27:56:56,0,958	LOC109829577
NC_033794.1	1334948	.	ACG	A	24.75	PASS	AC=1;AF=0.5;AN=2;BaseQRankSum=-0.483;ClippingRankSum=0;DP=25;ExcessHet=3.0103;FS=0;MLEAC=1;MLEAF=0.5;MQ=60;MQRankSum=0;QD=0.99;SOR=0.96	GT:AD:DP:GQ:PL	0/1:22,3:25:62:62,0,874	LOC109829577
NC_033794.1	1334956	.	T	TCC	21.76	PASS	AC=1;AF=0.5;AN=2;BaseQRankSum=0.572;ClippingRankSum=0;DP=25;ExcessHet=3.0103;FS=0;MLEAC=1;MLEAF=0.5;MQ=60;MQRankSum=0;QD=0.87;SOR=0.96	GT:AD:DP:GQ:PL	0/1:22,3:25:59:59,0,916	LOC109829577
NC_033794.1	1334960	.	TAGC	T	21.76	PASS	AC=1;AF=0.5;AN=2;BaseQRankSum=-0.256;ClippingRankSum=0;DP=26;ExcessHet=3.0103;FS=0;MLEAC=1;MLEAF=0.5;MQ=60;MQRankSum=0;QD=0.84;SOR=0.871	GT:AD:DP:GQ:PL	0/1:23,3:26:59:59,0,916	LOC109829577
NC_033794.1	1334967	.	G	GACC	21.76	PASS	AC=1;AF=0.5;AN=2;BaseQRankSum=0.548;ClippingRankSum=0;DP=26;ExcessHet=3.0103;FS=0;MLEAC=1;MLEAF=0.5;MQ=60;MQRankSum=0;QD=0.84;ReadPosRankSum=2.811;SOR=0.871	GT:AD:DP:GQ:PL	0/1:23,3:26:59:59,0,916	LOC109829577
NC_033794.1	1334969	.	TTTG	T	21.76	PASS	AC=1;AF=0.5;AN=2;BaseQRankSum=0.171;ClippingRankSum=0;DP=26;ExcessHet=3.0103;FS=0;MLEAC=1;MLEAF=0.5;MQ=60;MQRankSum=0;QD=0.84;ReadPosRankSum=2.811;SOR=0.871	GT:AD:DP:GQ:PL	0/1:23,3:26:59:59,0,916	LOC109829577
NC_033794.1	1335156	.	CCCTCA	C	1357.73	PASS	AC=2;AF=1;AN=2;DP=32;ExcessHet=3.0103;FS=0;MLEAC=2;MLEAF=1;MQ=60.34;QD=31.3;SOR=1.214	GT:AD:DP:GQ:PL	1/1:0,31:31:93:1395,93,0	LOC109829577
NC_033794.1	1335400	.	TA	T	244.73	PASS	AC=1;AF=0.5;AN=2;BaseQRankSum=0.494;ClippingRankSum=0;DP=11;ExcessHet=3.0103;FS=0;MLEAC=1;MLEAF=0.5;MQ=60;MQRankSum=0;QD=22.25;ReadPosRankSum=-1.2;SOR=0.399	GT:AD:DP:GQ:PL	0/1:4,7:11:99:282,0,147	LOC109829577
NC_033794.1	1335407	.	T	TAAAAA	244.73	PASS	AC=1;AF=0.5;AN=2;BaseQRankSum=-0.473;ClippingRankSum=0;DP=11;ExcessHet=3.0103;FS=0;MLEAC=1;MLEAF=0.5;MQ=60;MQRankSum=0;QD=22.25;ReadPosRankSum=-0.546;SOR=0.399	GT:AD:DP:GQ:PL	0/1:4,7:11:99:282,0,147	LOC109829577
NC_033794.1	1336033	.	G	GTTAA	98.25	PASS	AC=2;AF=1;AN=2;DP=3;ExcessHet=3.0103;FS=0;MLEAC=2;MLEAF=1;MQ=60;QD=32.75;SOR=1.179	GT:AD:DP:GQ:PL	1/1:0,3:3:9:135,9,0	NA
NC_033794.1	1336048	.	G	GAGCT	98.25	PASS	AC=2;AF=1;AN=2;DP=3;ExcessHet=3.0103;FS=0;MLEAC=2;MLEAF=1;MQ=60;QD=32.75;SOR=1.179	GT:AD:DP:GQ:PL	1/1:0,3:3:9:135,9,0	NA
NC_033794.1	1345732	.	A	ATCC	595.25	PASS	AC=2;AF=1;AN=2;BaseQRankSum=0;ClippingRankSum=0;DP=17;ExcessHet=3.0103;FS=0;MLEAC=2;MLEAF=1;MQ=60;MQRankSum=0;QD=35.67;ReadPosRankSum=-1.235;SOR=4.294	GT:AD:DP:GQ:PL	1/1:1,16:17:9:632,9,0	LOC109845349
NC_033794.1	1345781	.	AG	A	250.73	PASS	AC=1;AF=0.5;AN=2;BaseQRankSum=-1.111;ClippingRankSum=0;DP=38;ExcessHet=3.0103;FS=0;MLEAC=1;MLEAF=0.5;MQ=60;MQRankSum=0;QD=10.45;ReadPosRankSum=1.351;SOR=0.247	GT:AD:DP:GQ:PL	0/1:16,8:24:99:288,0,623	LOC109845349
NC_033794.1	1345783	.	AGAGAGAGAGAGAGAGAG	A	250.73	PASS	AC=1;AF=0.5;AN=2;BaseQRankSum=-3.041;ClippingRankSum=0;DP=38;ExcessHet=3.0103;FS=0;MLEAC=1;MLEAF=0.5;MQ=60;MQRankSum=0;QD=10.45;ReadPosRankSum=1.596;SOR=0.247	GT:AD:DP:GQ:PL	0/1:16,8:24:99:288,0,623	LOC109845349
NC_033794.1	1345785	.	AG	A	502.73	PASS	AC=1;AF=0.5;AN=2;BaseQRankSum=2.536;ClippingRankSum=0;DP=38;ExcessHet=3.0103;FS=0;MLEAC=1;MLEAF=0.5;MQ=60;MQRankSum=0;QD=20.95;ReadPosRankSum=1.306;SOR=1.27	GT:AD:DP:GQ:PL	0/1:9,15:24:99:540,0,333	LOC109845349
NC_033794.1	1345787	.	AGAGAGAGAGAGAG	A	502.73	PASS	AC=1;AF=0.5;AN=2;BaseQRankSum=1.503;ClippingRankSum=0;DP=38;ExcessHet=3.0103;FS=0;MLEAC=1;MLEAF=0.5;MQ=60;MQRankSum=0;QD=20.95;ReadPosRankSum=1.304;SOR=1.27	GT:AD:DP:GQ:PL	0/1:9,15:24:99:540,0,333	LOC109845349
NC_033794.1	1346029	.	C	CAAA	4077.73	PASS	AC=2;AF=1;AN=2;BaseQRankSum=1.622;ClippingRankSum=0;DP=93;ExcessHet=3.0103;FS=2.136;MLEAC=2;MLEAF=1;MQ=60.46;MQRankSum=0;QD=30.97;ReadPosRankSum=1.122;SOR=0.47	GT:AD:DP:GQ:PL	1/1:3,90:93:99:4115,163,0	LOC109845349
NC_033794.1	1346783	.	TCAGGCAAGTTCTATTTTTCTCAAATATCGTTTGTTAAATATTTAATCAAAATTGCCTCATAATTCCAATCATG	T	2764.73	PASS	AC=2;AF=1;AN=2;DP=74;ExcessHet=3.0103;FS=0;MLEAC=2;MLEAF=1;MQ=55.61;QD=32.56;SOR=0.756	GT:AD:DP:GQ:PL	1/1:0,64:64:99:2802,199,0	LOC109845349
NC_033794.1	1347180	.	AAGGTGACAGAATTCTTGGGTTTTCTGTTTTATCTTCTCTTTTTCTTTTTCTTTTTTAATATTTCTTATGCAATGAAATGTGAAATTTTCTAAAAATAGAAAAAAATTGTGTTGACGGC	A	3206.73	PASS	AC=2;AF=1;AN=2;BaseQRankSum=2.721;ClippingRankSum=0;DP=82;ExcessHet=3.0103;FS=2.566;MLEAC=2;MLEAF=1;MQ=59.75;MQRankSum=-0.52;QD=32.72;SOR=1.194	GT:AD:DP:GQ:PL	1/1:3,76:79:99:3244,102,0	LOC109845349
NC_033794.1	1347525	.	T	TTTTGGATGGAGAGGTTTGAGGACGGATGGGAGTCGTGCAC	751.73	PASS	AC=1;AF=0.5;AN=2;BaseQRankSum=2.649;ClippingRankSum=0;DP=24;ExcessHet=3.0103;FS=6.69;MLEAC=1;MLEAF=0.5;MQ=60;MQRankSum=0;QD=34.17;ReadPosRankSum=-3.245;SOR=0.61	GT:AD:DP:GQ:PL	0/1:3,19:22:69:789,0,69	LOC109845349
NC_033794.1	1347576	.	TTATTATTATTATTCTTCTTC	T	27.74	PASS	AC=1;AF=0.5;AN=2;BaseQRankSum=-0.431;ClippingRankSum=0;DP=4;ExcessHet=3.0103;FS=4.771;MLEAC=1;MLEAF=0.5;MQ=60;MQRankSum=0;QD=9.25;ReadPosRankSum=0;SOR=2.225	GT:AD:DP:GQ:PL	0/1:1,2:3:36:65,0,36	LOC109845349
NC_033794.1	1348849	.	T	TTCA	2727.73	PASS	AC=2;AF=1;AN=2;BaseQRankSum=-1.842;ClippingRankSum=0;DP=63;ExcessHet=3.0103;FS=3.945;MLEAC=2;MLEAF=1;MQ=60.17;MQRankSum=0.256;QD=31.5;ReadPosRankSum=1.007;SOR=0.94	GT:AD:DP:GQ:PL	1/1:1,61:62:99:2765,150,0	LOC109845349
NC_033794.1	1349047	.	C	CCTTCTTCTT	1109.73	PASS	AC=2;AF=1;AN=2;DP=33;ExcessHet=3.0103;FS=0;MLEAC=2;MLEAF=1;MQ=60.33;QD=29.8;SOR=2.925	GT:AD:DP:GQ:PL	1/1:0,24:24:78:1147,78,0	LOC109845349
NC_033794.1	1349102	.	TTA	T	1042.73	PASS	AC=2;AF=1;AN=2;DP=24;ExcessHet=3.0103;FS=0;MLEAC=2;MLEAF=1;MQ=55.09;QD=32.35;SOR=4.977	GT:AD:DP:GQ:PL	1/1:0,24:24:72:1080,72,0	LOC109845349
NC_033794.1	1349118	.	ATTTT	A	682.73	PASS	AC=2;AF=1;AN=2;DP=15;ExcessHet=3.0103;FS=0;MLEAC=2;MLEAF=1;MQ=51.92;QD=29.68;SOR=4.047	GT:AD:DP:GQ:PL	1/1:0,15:15:48:720,48,0	LOC109845349
NC_033794.1	1349256	.	C	CAG	136	PASS	AC=2;AF=1;AN=2;DP=3;ExcessHet=3.0103;FS=0;MLEAC=2;MLEAF=1;MQ=43.35;QD=26.01;SOR=2.833	GT:AD:DP:GQ:PL	1/1:0,3:3:12:173,12,0	LOC109845349
NC_033794.1	1349282	.	AT	A	81.25	PASS	AC=2;AF=1;AN=2;DP=3;ExcessHet=3.0103;FS=0;MLEAC=2;MLEAF=1;MQ=42.72;QD=27.08;SOR=2.833	GT:AD:DP:GQ:PL	1/1:0,3:3:9:118,9,0	LOC109845349
NC_033794.1	1349297	.	C	CA	81.25	PASS	AC=2;AF=1;AN=2;DP=3;ExcessHet=3.0103;FS=0;MLEAC=2;MLEAF=1;MQ=42.72;QD=27.08;SOR=2.833	GT:AD:DP:GQ:PL	1/1:0,3:3:9:118,9,0	LOC109845349
NC_033794.1	1349300	.	C	CGATCGATCATAGG	81.25	PASS	AC=2;AF=1;AN=2;DP=2;ExcessHet=3.0103;FS=0;MLEAC=2;MLEAF=1;MQ=41.53;QD=29.58;SOR=2.303	GT:AD:DP:GQ:PL	1/1:0,2:2:9:118,9,0	NA
NC_033794.1	1349762	.	AC	A	367.74	PASS	AC=2;AF=1;AN=2;DP=9;ExcessHet=3.0103;FS=0;MLEAC=2;MLEAF=1;MQ=60;QD=29.71;SOR=4.615	GT:AD:DP:GQ:PL	1/1:0,9:9:27:405,27,0	LOC109845336
NC_033794.1	1349881	.	A	AT	727.73	PASS	AC=2;AF=1;AN=2;DP=18;ExcessHet=3.0103;FS=0;MLEAC=2;MLEAF=1;MQ=59.35;QD=30.39;SOR=2.712	GT:AD:DP:GQ:PL	1/1:0,17:17:51:765,51,0	LOC109845336
NC_033794.1	1349901	.	CG	C	391.73	PASS	AC=2;AF=1;AN=2;DP=20;ExcessHet=3.0103;FS=0;MLEAC=2;MLEAF=1;MQ=60.54;QD=19.59;SOR=2.531	GT:AD:DP:GQ:PL	1/1:0,20:20:59:429,59,0	LOC109845336
NC_033794.1	1350177	.	TAGTG	T	772.73	PASS	AC=2;AF=1;AN=2;DP=18;ExcessHet=3.0103;FS=0;MLEAC=2;MLEAF=1;MQ=60;QD=31.43;SOR=0.693	GT:AD:DP:GQ:PL	1/1:0,18:18:54:810,54,0	LOC109845336
NC_033794.1	1350213	.	TCCCCCA	T	691.77	PASS	AC=2;AF=1;AN=2;BaseQRankSum=1.603;ClippingRankSum=0;DP=20;ExcessHet=3.0103;FS=0;MLEAC=2;MLEAF=1;MQ=60;MQRankSum=0;QD=31.1;SOR=0.446	GT:AD:DP:GQ:PL	1/1:1,18:19:20:729,20,0	LOC109845336
NC_033794.1	1350399	.	CCCTGAAATTTTTATAGGAGGGGGGAATTTTCTTAATAGAAACCCCATGCTGGCACTAAATAGAGAACATGTTTAGTTTACTCGTA	C	564.73	PASS	AC=1;AF=0.5;AN=2;BaseQRankSum=2.179;ClippingRankSum=0;DP=48;ExcessHet=3.0103;FS=0;MLEAC=1;MLEAF=0.5;MQ=60;MQRankSum=0;QD=12.83;ReadPosRankSum=-4.378;SOR=0.793	GT:AD:DP:GQ:PL	0/1:27,17:44:99:602,0,1077	LOC109845336
NC_033794.1	1350418	.	G	GAAC	488.73	PASS	AC=1;AF=0.5;AN=2;BaseQRankSum=3.551;ClippingRankSum=0;DP=36;ExcessHet=3.0103;FS=0;MLEAC=1;MLEAF=0.5;MQ=60;MQRankSum=0;QD=14.37;ReadPosRankSum=4.114;SOR=0.583	GT:AD:DP:GQ:PL	0/1:20,14:34:99:526,0,766	LOC109845336
NC_033794.1	1352762	.	TCTGCACAACAACTTGTTGTTCAGAGAAATGAATACTTAAAAGGGGGAAAAAAACCAAAACAGCCAACTATATAC	T	1845.73	PASS	AC=2;AF=1;AN=2;DP=43;ExcessHet=3.0103;FS=0;MLEAC=2;MLEAF=1;MQ=59.79;QD=24.29;SOR=1.556	GT:AD:DP:GQ:PL	1/1:0,42:42:99:1883,128,0	LOC109845336
NC_033794.1	1353675	.	GCAGTC	G	53.7	PASS	AC=2;AF=1;AN=2;DP=2;ExcessHet=3.0103;FS=0;MLEAC=2;MLEAF=1;MQ=60;QD=26.85;SOR=0.693	GT:AD:DP:GQ:PL	1/1:0,2:2:6:90,6,0	LOC109845336
NC_033794.1	1354191	.	C	CCCTGGCTGTTCCCTGATTCAATGCATTTCCCAGAGACAGAATTGTT	1713.73	PASS	AC=2;AF=1;AN=2;DP=40;ExcessHet=3.0103;FS=0;MLEAC=2;MLEAF=1;MQ=54.87;QD=26.69;SOR=1.151	GT:AD:DP:GQ:PL	1/1:0,40:40:99:1751,120,0	LOC109845336
NC_033794.1	1354770	.	TCTGATAGGCAAAAAACACTGAGTGATAAGATCATGAGTAAATATCCAACTAAAGTATCAGAAAAGATTATATCATAC	T	451.73	PASS	AC=1;AF=0.5;AN=2;BaseQRankSum=-2.023;ClippingRankSum=0;DP=20;ExcessHet=3.0103;FS=0;MLEAC=1;MLEAF=0.5;MQ=48.28;MQRankSum=0.278;QD=26.57;ReadPosRankSum=0;SOR=0.418	GT:AD:DP:GQ:PL	0/1:5,12:17:99:489,0,173	LOC109845336
NC_033794.1	1354808	.	TAAATATCCAACTA	T	51.73	PASS	AC=1;AF=0.5;AN=2;BaseQRankSum=-0.765;ClippingRankSum=0;DP=17;ExcessHet=3.0103;FS=0;MLEAC=1;MLEAF=0.5;MQ=48.32;MQRankSum=-0.457;QD=3.45;ReadPosRankSum=2.675;SOR=0.527	GT:AD:DP:GQ:PL	0/1:12,3:15:89:89,0,495	LOC109845336
NC_033794.1	1354828	.	CAGAA	C	10.17	PASS	AC=1;AF=0.5;AN=2;BaseQRankSum=1.321;ClippingRankSum=0;DP=16;ExcessHet=3.0103;FS=0;MLEAC=1;MLEAF=0.5;MQ=47.64;MQRankSum=-0.39;QD=0.73;SOR=0.269	GT:AD:DP:GQ:PL	0/1:12,2:14:47:47,0,498	LOC109845336
NC_033794.1	1354896	.	AACCTGGAAAAGAAATTTCGAAGAAAGAAAATGTATAATCATATGTATAATGAGAAACACCTGAACGAGCCACAATTTATGTATATGTCTG	A	31.73	PASS	AC=1;AF=0.5;AN=2;BaseQRankSum=-0.564;ClippingRankSum=0;DP=36;ExcessHet=3.0103;FS=1.881;MLEAC=1;MLEAF=0.5;MQ=60;MQRankSum=0;QD=0.91;ReadPosRankSum=-0.18;SOR=0.264	GT:AD:DP:GQ:PL	0/1:29,6:35:69:69,0,770	LOC109845336
NC_033794.1	1354902	.	GAAAAGAAATTT	G	685.73	PASS	AC=1;AF=0.5;AN=2;BaseQRankSum=-3.185;ClippingRankSum=0;DP=36;ExcessHet=3.0103;FS=4.163;MLEAC=1;MLEAF=0.5;MQ=60;MQRankSum=0;QD=19.59;ReadPosRankSum=4.069;SOR=1.535	GT:AD:DP:GQ:PL	0/1:7,28:35:99:723,0,116	LOC109845336
NC_033794.1	1354914	.	CGAAGAAAGAAAATGTATAATCATATGTATAATGAGAAACACCTGAACGAGCCACAATTTATGTATATGTCTGACCTGGG	C	688.73	PASS	AC=1;AF=0.5;AN=2;BaseQRankSum=-1.773;ClippingRankSum=0;DP=35;ExcessHet=3.0103;FS=1.931;MLEAC=1;MLEAF=0.5;MQ=60;MQRankSum=0;QD=20.26;ReadPosRankSum=3.822;SOR=1.609	GT:AD:DP:GQ:PL	0/1:6,28:34:72:726,0,72	LOC109845336
NC_033794.1	1356096	.	CTGT	C	1150.73	PASS	AC=1;AF=0.5;AN=2;BaseQRankSum=2.415;ClippingRankSum=0;DP=32;ExcessHet=3.0103;FS=2.927;MLEAC=1;MLEAF=0.5;MQ=60;MQRankSum=0;QD=28.32;ReadPosRankSum=-0.122;SOR=0.193	GT:AD:DP:GQ:PL	0/1:2,29:31:99:1188,0,197	LOC109845336
NC_033794.1	1356100	.	A	AT	1153.73	PASS	AC=1;AF=0.5;AN=2;BaseQRankSum=1.374;ClippingRankSum=0;DP=30;ExcessHet=3.0103;FS=0;MLEAC=1;MLEAF=0.5;MQ=60;MQRankSum=0;QD=26.54;ReadPosRankSum=-1.639;SOR=0.392	GT:AD:DP:GQ:PL	0/1:1,29:30:99:1191,0,195	LOC109845336
NC_033794.1	1356103	.	A	AATCAGT	1135.73	PASS	AC=1;AF=0.5;AN=2;BaseQRankSum=0.48;ClippingRankSum=0;DP=27;ExcessHet=3.0103;FS=0;MLEAC=1;MLEAF=0.5;MQ=60;MQRankSum=0;QD=29.67;ReadPosRankSum=-1.634;SOR=0.287	GT:AD:DP:GQ:PL	0/1:1,26:27:99:1173,0,159	LOC109845336
NC_033794.1	1356107	.	T	TGGC	715.73	PASS	AC=1;AF=0.5;AN=2;BaseQRankSum=0.666;ClippingRankSum=0;DP=19;ExcessHet=3.0103;FS=3.245;MLEAC=1;MLEAF=0.5;MQ=60;MQRankSum=0;QD=29.94;ReadPosRankSum=-1.594;SOR=0.556	GT:AD:DP:GQ:PL	0/1:1,18:19:99:753,0,189	LOC109845336
NC_033794.1	1356108	.	A	ATCTTC	715.73	PASS	AC=1;AF=0.5;AN=2;BaseQRankSum=1.109;ClippingRankSum=0;DP=13;ExcessHet=3.0103;FS=0;MLEAC=1;MLEAF=0.5;MQ=60;MQRankSum=0;QD=31.23;ReadPosRankSum=-1.523;SOR=0.223	GT:AD:DP:GQ:PL	0/1:1,12:13:99:753,0,189	LOC109845336
NC_033794.1	1356109	.	A	ACCTTGGT	715.73	PASS	AC=1;AF=0.5;AN=2;BaseQRankSum=0.385;ClippingRankSum=0;DP=10;ExcessHet=3.0103;FS=0;MLEAC=1;MLEAF=0.5;MQ=60;MQRankSum=0;QD=33.36;ReadPosRankSum=-1.645;SOR=0.307	GT:AD:DP:GQ:PL	0/1:1,9:10:99:753,0,189	LOC109845336
NC_033794.1	1356114	.	A	ATG	121.73	PASS	AC=1;AF=0.5;AN=2;BaseQRankSum=1.96;ClippingRankSum=0;DP=6;ExcessHet=3.0103;FS=0;MLEAC=1;MLEAF=0.5;MQ=60;MQRankSum=0;QD=20.29;ReadPosRankSum=-0.126;SOR=0.132	GT:AD:DP:GQ:PL	0/1:3,3:6:99:159,0,346	LOC109845336
NC_033794.1	1356116	.	T	TTTC	79.73	PASS	AC=1;AF=0.5;AN=2;BaseQRankSum=1.15;ClippingRankSum=0;DP=6;ExcessHet=3.0103;FS=0;MLEAC=1;MLEAF=0.5;MQ=60;MQRankSum=0;QD=13.29;ReadPosRankSum=-1.96;SOR=0.132	GT:AD:DP:GQ:PL	0/1:3,3:6:99:117,0,349	LOC109845336
NC_033794.1	1356544	.	C	CAGA	85.73	PASS	AC=1;AF=0.5;AN=2;BaseQRankSum=1.15;ClippingRankSum=0;DP=4;ExcessHet=3.0103;FS=0;MLEAC=1;MLEAF=0.5;MQ=60;MQRankSum=0;QD=21.43;ReadPosRankSum=-1.15;SOR=0.446	GT:AD:DP:GQ:PL	0/1:1,3:4:33:123,0,33	LOC109845336
NC_033794.1	1356546	.	G	GAACTTTGTTTGGTTTCTGCCCCAGTGATAGACGC	85.73	PASS	AC=1;AF=0.5;AN=2;BaseQRankSum=0.674;ClippingRankSum=0;DP=4;ExcessHet=3.0103;FS=0;MLEAC=1;MLEAF=0.5;MQ=60;MQRankSum=0;QD=21.43;ReadPosRankSum=-1.15;SOR=0.446	GT:AD:DP:GQ:PL	0/1:1,3:4:33:123,0,33	LOC109845336
NC_033794.1	1363384	.	G	GGACGGTTTTTGCAATGACGGAGGAACTGAAGGCGCATGTGGTGGTGCTGGGGCTGCC	143	PASS	AC=2;AF=1;AN=2;DP=4;ExcessHet=3.0103;FS=0;MLEAC=2;MLEAF=1;MQ=60;QD=33.02;SOR=3.258	GT:AD:DP:GQ:PL	1/1:0,4:4:12:180,12,0	LOC109845336
NC_033794.1	1364209	.	CT	C	803.73	PASS	AC=2;AF=1;AN=2;DP=17;ExcessHet=3.0103;FS=0;MLEAC=2;MLEAF=1;MQ=59.36;QD=26.7;SOR=1.371	GT:AD:DP:GQ:PL	1/1:0,17:17:61:841,61,0	LOC109845336
NC_033794.1	1364213	.	AAATAAAAGAAAGCTTTGTGTCACAGTGCAATTTAGAGAAATGAACTCGTTTTGCAAGTGAAAAAGGTACAGACCTCG	A	759.79	PASS	AC=2;AF=1;AN=2;BaseQRankSum=1.821;ClippingRankSum=0;DP=21;ExcessHet=3.0103;FS=0;MLEAC=2;MLEAF=1;MQ=59.39;MQRankSum=-0.162;QD=31.79;SOR=0.765	GT:AD:DP:GQ:PL	1/1:1,20:21:19:797,19,0	LOC109845336
NC_033794.1	1364511	.	G	GTTTGTAAAGCCGGA	493.73	PASS	AC=2;AF=1;AN=2;DP=12;ExcessHet=3.0103;FS=0;MLEAC=2;MLEAF=1;MQ=57.45;QD=30.41;SOR=1.445	GT:AD:DP:GQ:PL	1/1:0,12:12:36:531,36,0	LOC109845336
NC_033794.1	1364513	.	A	AC	493.73	PASS	AC=2;AF=1;AN=2;DP=6;ExcessHet=3.0103;FS=0;MLEAC=2;MLEAF=1;MQ=54.78;QD=31.71;SOR=2.303	GT:AD:DP:GQ:PL	1/1:0,6:6:36:531,36,0	LOC109845336
NC_033794.1	1364515	.	T	TTTGCTCTTCTTGGG	232.8	PASS	AC=2;AF=1;AN=2;DP=6;ExcessHet=3.0103;FS=0;MLEAC=2;MLEAF=1;MQ=54.78;QD=33.14;SOR=2.303	GT:AD:DP:GQ:PL	1/1:0,6:6:18:270,18,0	LOC109845336
NC_033794.1	1364518	.	T	TTGAG	143	PASS	AC=2;AF=1;AN=2;DP=3;ExcessHet=3.0103;FS=0;MLEAC=2;MLEAF=1;MQ=49.01;QD=29.59;SOR=2.833	GT:AD:DP:GQ:PL	1/1:0,3:3:12:180,12,0	LOC109845336
NC_033794.1	1368943	.	T	TTC	154.73	PASS	AC=1;AF=0.5;AN=2;BaseQRankSum=0.084;ClippingRankSum=0;DP=17;ExcessHet=3.0103;FS=0;MLEAC=1;MLEAF=0.5;MQ=60;MQRankSum=0;QD=14.07;ReadPosRankSum=0.728;SOR=1.27	GT:AD:DP:GQ:PL	0/1:4,7:11:60:192,0,60	LOC109845336
NC_033794.1	1369014	.	TAA	T	370	PASS	AC=1;AF=0.5;AN=2;BaseQRankSum=-0.253;ClippingRankSum=0;DP=10;ExcessHet=3.0103;FS=0;MLEAC=1;MLEAF=0.5;MQ=60;MQRankSum=0;QD=29.71;ReadPosRankSum=-1.645;SOR=3.258	GT:AD:DP:GQ:PL	0/1:1,9:10:12:407,0,12	LOC109845336
NC_033794.1	1369016	.	A	ATTT	370	PASS	AC=1;AF=0.5;AN=2;BaseQRankSum=-0.126;ClippingRankSum=0;DP=10;ExcessHet=3.0103;FS=0;MLEAC=1;MLEAF=0.5;MQ=60;MQRankSum=0;QD=30.07;ReadPosRankSum=-1.645;SOR=3.258	GT:AD:DP:GQ:PL	0/1:1,9:10:12:407,0,12	LOC109845336
NC_033794.1	1369026	.	AT	A	253.77	PASS	AC=1;AF=0.5;AN=2;BaseQRankSum=0.319;ClippingRankSum=0;DP=8;ExcessHet=3.0103;FS=0;MLEAC=1;MLEAF=0.5;MQ=60;MQRankSum=0;QD=31.72;ReadPosRankSum=-0.489;SOR=2.833	GT:AD:DP:GQ:PL	0/1:1,7:8:21:291,0,21	LOC109845336
NC_033794.1	1375160	.	G	GATT	589.73	PASS	AC=2;AF=1;AN=2;DP=16;ExcessHet=3.0103;FS=0;MLEAC=2;MLEAF=1;MQ=60;QD=33.94;SOR=1.329	GT:AD:DP:GQ:PL	1/1:0,14:14:40:627,40,0	LOC109845361
NC_033794.1	1375162	.	T	TCAGGGCTCAACCGG	590.73	PASS	AC=2;AF=1;AN=2;DP=14;ExcessHet=3.0103;FS=0;MLEAC=2;MLEAF=1;MQ=60;QD=30.6;SOR=1.329	GT:AD:DP:GQ:PL	1/1:0,14:14:41:628,41,0	LOC109845361
NC_033794.1	1375164	.	T	TTCATCTGCCAAACAAGGTGAC	592.73	PASS	AC=2;AF=1;AN=2;DP=7;ExcessHet=3.0103;FS=0;MLEAC=2;MLEAF=1;MQ=60;QD=34.15;SOR=0.941	GT:AD:DP:GQ:PL	1/1:0,7:7:42:630,42,0	LOC109845361
NC_033794.1	1375741	.	G	GATAAGCTGCTTTGGAGGTGATGATGA	861.73	PASS	AC=2;AF=1;AN=2;DP=20;ExcessHet=3.0103;FS=0;MLEAC=2;MLEAF=1;MQ=60;QD=36.41;SOR=1.402	GT:AD:DP:GQ:PL	1/1:0,20:20:60:899,60,0	LOC109845361
NC_033794.1	1375744	.	C	CAGATACT	412.74	PASS	AC=2;AF=1;AN=2;DP=8;ExcessHet=3.0103;FS=0;MLEAC=2;MLEAF=1;MQ=60;QD=34.01;SOR=0.693	GT:AD:DP:GQ:PL	1/1:0,8:8:30:450,30,0	LOC109845361
NC_033794.1	1375746	.	GT	G	322.75	PASS	AC=2;AF=1;AN=2;DP=6;ExcessHet=3.0103;FS=0;MLEAC=2;MLEAF=1;MQ=60;QD=30.55;SOR=1.329	GT:AD:DP:GQ:PL	1/1:0,6:6:24:360,24,0	LOC109845361
NC_033794.1	1376591	.	GAGGTGAGAGTTGGTAGACTTAAAATATAAGGAAGAATAATTCCTTATGGTAGTTTCTTTGTTCGAAAGGTTGCTTATCAGCTATCACTGCCTTTC	G	261.87	PASS	AC=1;AF=0.5;AN=2;BaseQRankSum=-0.887;ClippingRankSum=0;DP=14;ExcessHet=3.0103;FS=0;MLEAC=1;MLEAF=0.5;MQ=60;MQRankSum=0;QD=32.73;ReadPosRankSum=-1.534;SOR=0.595	GT:AD:DP:GQ:PL	0/1:1,7:8:15:299,0,15	LOC109845361
NC_033794.1	1377204	.	CGT	C	25.72	PASS	AC=2;AF=1;AN=2;DP=2;ExcessHet=3.0103;FS=0;MLEAC=2;MLEAF=1;MQ=65.19;QD=12.86;SOR=0.693	GT:AD:DP:GQ:PL	1/1:0,2:2:6:62,6,0	LOC109845361
NC_033794.1	1377908	.	C	CGT	320.74	PASS	AC=2;AF=1;AN=2;DP=12;ExcessHet=3.0103;FS=0;MLEAC=2;MLEAF=1;MQ=60;QD=32.07;SOR=4.804	GT:AD:DP:GQ:PL	1/1:0,10:10:30:358,30,0	LOC109845361
NC_033794.1	1379542	.	CAA	C	232.8	PASS	AC=2;AF=1;AN=2;DP=6;ExcessHet=3.0103;FS=0;MLEAC=2;MLEAF=1;MQ=60;QD=27.5;SOR=2.303	GT:AD:DP:GQ:PL	1/1:0,6:6:18:270,18,0	LOC109845372
NC_033794.1	1379704	.	A	ACT	1762.73	PASS	AC=2;AF=1;AN=2;DP=40;ExcessHet=3.0103;FS=0;MLEAC=2;MLEAF=1;MQ=60;QD=34.12;SOR=4.021	GT:AD:DP:GQ:PL	1/1:0,40:40:99:1800,120,0	LOC109845372
NC_033794.1	1379705	.	ATTT	A	1762.73	PASS	AC=2;AF=1;AN=2;DP=40;ExcessHet=3.0103;FS=0;MLEAC=2;MLEAF=1;MQ=60;QD=33.59;SOR=4.021	GT:AD:DP:GQ:PL	1/1:0,40:40:99:1800,120,0	LOC109845372
NC_033794.1	1379860	.	C	CAA	442.73	PASS	AC=1;AF=0.5;AN=2;BaseQRankSum=0.207;ClippingRankSum=0;DP=29;ExcessHet=3.0103;FS=0;MLEAC=1;MLEAF=0.5;MQ=60;MQRankSum=0;QD=24.6;ReadPosRankSum=-1.931;SOR=0.773	GT:AD:DP:GQ:PL	0/1:6,12:18:99:480,0,130	LOC109845372
NC_033794.1	1379951	.	AAAATAT	A	530.73	PASS	AC=1;AF=0.5;AN=2;BaseQRankSum=-0.503;ClippingRankSum=0;DP=21;ExcessHet=3.0103;FS=0;MLEAC=1;MLEAF=0.5;MQ=60;MQRankSum=0;QD=29.49;ReadPosRankSum=0;SOR=0.495	GT:AD:DP:GQ:PL	0/1:6,12:18:99:568,0,211	LOC109845372
NC_033794.1	1379957	.	T	TCGG	533.73	PASS	AC=1;AF=0.5;AN=2;BaseQRankSum=-2.453;ClippingRankSum=0;DP=19;ExcessHet=3.0103;FS=6.117;MLEAC=1;MLEAF=0.5;MQ=60;MQRankSum=0;QD=33.36;ReadPosRankSum=-1.282;SOR=0.069	GT:AD:DP:GQ:PL	0/1:4,12:16:99:571,0,169	LOC109845372
NC_033794.1	1379962	.	A	ACCGG	620.73	PASS	AC=1;AF=0.5;AN=2;BaseQRankSum=-0.532;ClippingRankSum=0;DP=17;ExcessHet=3.0103;FS=6.008;MLEAC=1;MLEAF=0.5;MQ=60;MQRankSum=0;QD=32.55;ReadPosRankSum=-1.006;SOR=0.075	GT:AD:DP:GQ:PL	0/1:4,10:14:99:658,0,121	LOC109845372
NC_033794.1	1379965	.	C	CCCA	746.73	PASS	AC=1;AF=0.5;AN=2;BaseQRankSum=-1.904;ClippingRankSum=0;DP=22;ExcessHet=3.0103;FS=2.754;MLEAC=1;MLEAF=0.5;MQ=60;MQRankSum=0;QD=31.08;ReadPosRankSum=-1.992;SOR=0.207	GT:AD:DP:GQ:PL	0/1:4,15:19:99:784,0,112	LOC109845372
NC_033794.1	1379968	.	TTAAAGTGTATA	T	704.73	PASS	AC=1;AF=0.5;AN=2;BaseQRankSum=1.025;ClippingRankSum=0;DP=24;ExcessHet=3.0103;FS=2.632;MLEAC=1;MLEAF=0.5;MQ=60;MQRankSum=0;QD=33.56;ReadPosRankSum=-0.821;SOR=0.273	GT:AD:DP:GQ:PL	0/1:4,17:21:99:742,0,115	LOC109845372
NC_033794.1	1379981	.	CA	C	667.73	PASS	AC=1;AF=0.5;AN=2;BaseQRankSum=-1.919;ClippingRankSum=0;DP=22;ExcessHet=3.0103;FS=0;MLEAC=1;MLEAF=0.5;MQ=60;MQRankSum=0;QD=28.73;ReadPosRankSum=-1.834;SOR=0.627	GT:AD:DP:GQ:PL	0/1:2,17:19:36:705,0,36	LOC109845372
NC_033794.1	1380014	.	A	AT	123.73	PASS	AC=1;AF=0.5;AN=2;BaseQRankSum=1.855;ClippingRankSum=0;DP=24;ExcessHet=3.0103;FS=0;MLEAC=1;MLEAF=0.5;MQ=60;MQRankSum=0;QD=5.38;ReadPosRankSum=1.809;SOR=0.61	GT:AD:DP:GQ:PL	0/1:10,13:23:99:161,0,235	LOC109845372
NC_033794.1	1380079	.	GTTTTAGGC	G	211.75	PASS	AC=2;AF=1;AN=2;DP=7;ExcessHet=3.0103;FS=0;MLEAC=2;MLEAF=1;MQ=60;QD=30.25;SOR=0.941	GT:AD:DP:GQ:PL	1/1:0,7:7:24:249,24,0	LOC109845372
NC_033794.1	1380255	.	G	GA	105.73	PASS	AC=1;AF=0.5;AN=2;BaseQRankSum=0;ClippingRankSum=0;DP=5;ExcessHet=3.0103;FS=0;MLEAC=1;MLEAF=0.5;MQ=60;MQRankSum=0;QD=21.15;ReadPosRankSum=-1.282;SOR=1.981	GT:AD:DP:GQ:PL	0/1:1,4:5:34:143,0,34	LOC109845372
NC_033794.1	1380387	.	A	AAAT	70.25	PASS	AC=2;AF=1;AN=2;DP=3;ExcessHet=3.0103;FS=0;MLEAC=2;MLEAF=1;MQ=63.51;QD=23.42;SOR=1.179	GT:AD:DP:GQ:PL	1/1:0,3:3:9:107,9,0	LOC109845372
NC_033794.1	1387080	.	CT	C	53.7	PASS	AC=2;AF=1;AN=2;DP=2;ExcessHet=3.0103;FS=0;MLEAC=2;MLEAF=1;MQ=60;QD=26.85;SOR=2.303	GT:AD:DP:GQ:PL	1/1:0,2:2:6:90,6,0	LOC109845372
NC_033794.1	1387746	.	T	TCCTATCAGGTCGAC	1036.73	PASS	AC=2;AF=1;AN=2;DP=26;ExcessHet=3.0103;FS=0;MLEAC=2;MLEAF=1;MQ=60;QD=23.24;SOR=0.859	GT:AD:DP:GQ:PL	1/1:0,24:24:69:1074,69,0	LOC109845372
NC_033794.1	1387749	.	G	GGAGGAGGGCGCAGCGGAATTTCCATCTC	817.73	PASS	AC=2;AF=1;AN=2;DP=19;ExcessHet=3.0103;FS=0;MLEAC=2;MLEAF=1;MQ=60;QD=34.19;SOR=1.022	GT:AD:DP:GQ:PL	1/1:0,19:19:57:855,57,0	LOC109845372
NC_033794.1	1395021	.	T	TA	30.25	PASS	AC=2;AF=1;AN=2;DP=3;ExcessHet=3.0103;FS=0;MLEAC=2;MLEAF=1;MQ=60;QD=10.08;SOR=2.833	GT:AD:DP:GQ:PL	1/1:0,3:3:9:67,9,0	LOC109845372
NC_033794.1	1395306	.	TCTCTCAC	T	660.73	PASS	AC=1;AF=0.5;AN=2;BaseQRankSum=-4.268;ClippingRankSum=0;DP=55;ExcessHet=3.0103;FS=0;MLEAC=1;MLEAF=0.5;MQ=49.05;MQRankSum=0.389;QD=12.71;ReadPosRankSum=-1.172;SOR=0.236	GT:AD:DP:GQ:PL	0/1:30,22:52:99:698,0,1668	LOC109845372
NC_033794.1	1395310	.	TCA	T	349.73	PASS	AC=1;AF=0.5;AN=2;BaseQRankSum=-0.08;ClippingRankSum=0;DP=52;ExcessHet=3.0103;FS=0;MLEAC=1;MLEAF=0.5;MQ=48.34;MQRankSum=-2.221;QD=7.77;ReadPosRankSum=4.11;SOR=0.646	GT:AD:DP:GQ:PL	0/1:26,19:45:99:387,0,1352	LOC109845372
NC_033794.1	1395316	.	TC	T	351.73	PASS	AC=1;AF=0.5;AN=2;BaseQRankSum=-3.803;ClippingRankSum=0;DP=52;ExcessHet=3.0103;FS=0;MLEAC=1;MLEAF=0.5;MQ=48.34;MQRankSum=-2.767;QD=7.82;ReadPosRankSum=2.051;SOR=0.437	GT:AD:DP:GQ:PL	0/1:26,19:45:99:389,0,1381	LOC109845372
NC_033794.1	1395318	.	TCTCTC	T	228.73	PASS	AC=1;AF=0.5;AN=2;BaseQRankSum=0.798;ClippingRankSum=0;DP=52;ExcessHet=3.0103;FS=0;MLEAC=1;MLEAF=0.5;MQ=48.34;MQRankSum=0.226;QD=4.87;SOR=0.211	GT:AD:DP:GQ:PL	0/1:32,15:47:99:266,0,1736	LOC109845372
NC_033794.1	1395320	.	TCTC	T	351.73	PASS	AC=1;AF=0.5;AN=2;BaseQRankSum=-0.872;ClippingRankSum=0;DP=51;ExcessHet=3.0103;FS=0;MLEAC=1;MLEAF=0.5;MQ=48.08;MQRankSum=-2.767;QD=7.82;ReadPosRankSum=2.084;SOR=0.437	GT:AD:DP:GQ:PL	0/1:26,19:45:99:389,0,1381	LOC109845372
NC_033794.1	1395338	.	C	CGA	1594.73	PASS	AC=1;AF=0.5;AN=2;BaseQRankSum=-3.515;ClippingRankSum=0;DP=41;ExcessHet=3.0103;FS=0;MLEAC=1;MLEAF=0.5;MQ=44.7;MQRankSum=-1.823;QD=27.78;ReadPosRankSum=-1.446;SOR=5.136	GT:AD:DP:GQ:PL	0/1:2,38:40:99:1632,0,289	LOC109845372
NC_033794.1	1404789	.	T	TCGAGG	40.73	PASS	AC=1;AF=0.5;AN=2;BaseQRankSum=0;ClippingRankSum=0;DP=4;ExcessHet=3.0103;FS=0;MLEAC=1;MLEAF=0.5;MQ=60;MQRankSum=0;QD=10.18;ReadPosRankSum=-1.383;SOR=0.693	GT:AD:DP:GQ:PL	0/1:2,2:4:78:78,0,78	LOC109845384
NC_033794.1	1407055	.	GTT	G	287.73	PASS	AC=1;AF=0.5;AN=2;BaseQRankSum=0.127;ClippingRankSum=0;DP=28;ExcessHet=3.0103;FS=0;MLEAC=1;MLEAF=0.5;MQ=60;MQRankSum=0;QD=11.07;ReadPosRankSum=2.024;SOR=0.538	GT:AD:DP:GQ:PL	0/1:17,9:26:99:325,0,655	LOC109845384
NC_033794.1	1407210	.	T	TAAAAA	89.06	PASS	AC=2;AF=1;AN=2;DP=4;ExcessHet=3.0103;FS=0;MLEAC=2;MLEAF=1;MQ=60;QD=22.27;SOR=3.258	GT:AD:DP:GQ:PL	1/1:0,4:4:11:126,11,0	LOC109845384
NC_033794.1	1407817	.	A	ACT	322.75	PASS	AC=2;AF=1;AN=2;DP=9;ExcessHet=3.0103;FS=0;MLEAC=2;MLEAF=1;MQ=62.36;QD=23.34;SOR=4.407	GT:AD:DP:GQ:PL	1/1:0,8:8:24:360,24,0	LOC109845400
NC_033794.1	1407851	.	T	TAAGCCAGCACTCTCTGAATTAATTTC	124.73	PASS	AC=1;AF=0.5;AN=2;BaseQRankSum=0.084;ClippingRankSum=0;DP=7;ExcessHet=3.0103;FS=0;MLEAC=1;MLEAF=0.5;MQ=60;MQRankSum=0;QD=20.79;ReadPosRankSum=-0.842;SOR=1.329	GT:AD:DP:GQ:PL	0/1:2,4:6:72:162,0,72	LOC109845400
NC_033794.1	1407896	.	AGC	A	124.73	PASS	AC=1;AF=0.5;AN=2;BaseQRankSum=0.084;ClippingRankSum=0;DP=6;ExcessHet=3.0103;FS=0;MLEAC=1;MLEAF=0.5;MQ=60;MQRankSum=0;QD=20.79;ReadPosRankSum=-0.253;SOR=0.368	GT:AD:DP:GQ:PL	0/1:2,4:6:57:162,0,57	LOC109845400
NC_033794.1	1407902	.	C	CGT	124.73	PASS	AC=1;AF=0.5;AN=2;BaseQRankSum=0.524;ClippingRankSum=0;DP=6;ExcessHet=3.0103;FS=0;MLEAC=1;MLEAF=0.5;MQ=60;MQRankSum=0;QD=20.79;ReadPosRankSum=0;SOR=0.368	GT:AD:DP:GQ:PL	0/1:2,4:6:72:162,0,72	LOC109845400
NC_033794.1	1407970	.	GAAA	G	322.75	PASS	AC=2;AF=1;AN=2;DP=7;ExcessHet=3.0103;FS=0;MLEAC=2;MLEAF=1;MQ=60;QD=32.97;SOR=1.609	GT:AD:DP:GQ:PL	1/1:0,7:7:24:360,24,0	LOC109845400
NC_033794.1	1407973	.	A	AGGGGG	28.74	PASS	AC=1;AF=0.5;AN=2;BaseQRankSum=0;ClippingRankSum=0;DP=7;ExcessHet=3.0103;FS=0;MLEAC=1;MLEAF=0.5;MQ=60;MQRankSum=0;QD=4.11;ReadPosRankSum=-0.792;SOR=0.892	GT:AD:DP:GQ:PL	0/1:6,1:7:66:66,0,246	LOC109845400
NC_033794.1	1407987	.	C	CTATA	340.73	PASS	AC=2;AF=1;AN=2;DP=9;ExcessHet=3.0103;FS=0;MLEAC=1;MLEAF=0.5;MQ=60;QD=30.65;SOR=2.584	GT:AD:DP:GQ:PL	1/1:0,7:7:21:315,21,0	LOC109845400
NC_033794.1	1408093	.	TCTAAGCACAACCGAAAAAAAGAAAGAAGAATATTACGATCAAAATCTTAATAAGAAGAGGTGGGAAAAAAATCGATAAGAACTGGATAC	T	208.73	PASS	AC=1;AF=0.5;AN=2;BaseQRankSum=1.309;ClippingRankSum=0;DP=7;ExcessHet=3.0103;FS=2.808;MLEAC=1;MLEAF=0.5;MQ=60;MQRankSum=0;QD=29.82;ReadPosRankSum=0.21;SOR=0.18	GT:AD:DP:GQ:PL	0/1:2,5:7:66:246,0,66	LOC109845400
NC_033794.1	1408200	.	CA	C	395.25	PASS	AC=1;AF=0.5;AN=2;BaseQRankSum=0.253;ClippingRankSum=0;DP=10;ExcessHet=3.0103;FS=0;MLEAC=1;MLEAF=0.5;MQ=60;MQRankSum=0;QD=25.99;ReadPosRankSum=0.674;SOR=0.307	GT:AD:DP:GQ:PL	0/1:1,9:10:9:432,0,9	LOC109845400
NC_033794.1	1408316	.	A	AAG	373.73	PASS	AC=2;AF=1;AN=2;DP=13;ExcessHet=3.0103;FS=0;MLEAC=2;MLEAF=1;MQ=60.83;QD=37.31;SOR=1.085	GT:AD:DP:GQ:PL	1/1:0,10:10:36:411,36,0	LOC109845400
NC_033794.1	1409167	.	GA	G	121.73	PASS	AC=1;AF=0.5;AN=2;BaseQRankSum=1.111;ClippingRankSum=0;DP=6;ExcessHet=3.0103;FS=0;MLEAC=1;MLEAF=0.5;MQ=60;MQRankSum=0;QD=20.29;ReadPosRankSum=-1.834;SOR=0.368	GT:AD:DP:GQ:PL	0/1:2,4:6:72:159,0,72	LOC109845400
NC_033794.1	1409231	.	G	GAAACAGTTTTATTTTATTTTATTATTTATTTATTTATTTATTTTTGGGATAACCCAGCACGGAATTGAACCCAAGACCATGGAAGCCATATTGAAACAGTGTTTAAACTTTA	479.5	PASS	AC=1;AF=0.5;AN=2;BaseQRankSum=0.842;ClippingRankSum=0;DP=5;ExcessHet=3.0103;FS=0;MLEAC=1;MLEAF=0.5;MQ=60;MQRankSum=0;QD=33.29;ReadPosRankSum=-1.282;SOR=0.693	GT:AD:DP:GQ:PL	0/1:1,4:5:3:515,0,3	LOC109845400
NC_033794.1	1409594	.	TATGAA	T	112.73	PASS	AC=1;AF=0.5;AN=2;BaseQRankSum=-0.168;ClippingRankSum=0;DP=12;ExcessHet=3.0103;FS=0;MLEAC=1;MLEAF=0.5;MQ=60;MQRankSum=0;QD=11.27;ReadPosRankSum=0.825;SOR=0.693	GT:AD:DP:GQ:PL	0/1:6,4:10:99:150,0,328	LOC109845400
NC_033794.1	1410262	.	T	TG	49.73	PASS	AC=1;AF=0.5;AN=2;BaseQRankSum=0.18;ClippingRankSum=0;DP=7;ExcessHet=3.0103;FS=3.68;MLEAC=1;MLEAF=0.5;MQ=37.95;MQRankSum=1.068;QD=7.1;ReadPosRankSum=0.608;SOR=2.494	GT:AD:DP:GQ:PL	0/1:3,4:7:87:87,0,114	LOC109845400
NC_033794.1	1410407	.	AT	A	289.73	PASS	AC=1;AF=0.5;AN=2;BaseQRankSum=-0.507;ClippingRankSum=0;DP=13;ExcessHet=3.0103;FS=2.632;MLEAC=1;MLEAF=0.5;MQ=56.82;MQRankSum=-0.66;QD=26.34;ReadPosRankSum=2.253;SOR=0.991	GT:AD:DP:GQ:PL	0/1:3,8:11:99:327,0,102	LOC109845400
NC_033794.1	1410425	.	AGTTAAAAGT	A	286.73	PASS	AC=1;AF=0.5;AN=2;BaseQRankSum=1.621;ClippingRankSum=0;DP=14;ExcessHet=3.0103;FS=2.632;MLEAC=1;MLEAF=0.5;MQ=57.06;MQRankSum=-0.799;QD=23.89;ReadPosRankSum=0.916;SOR=0.916	GT:AD:DP:GQ:PL	0/1:4,8:12:99:324,0,144	LOC109845400
NC_033794.1	1410611	.	CTTCTATCATG	C	280.73	PASS	AC=1;AF=0.5;AN=2;BaseQRankSum=2.366;ClippingRankSum=0;DP=14;ExcessHet=3.0103;FS=2.363;MLEAC=1;MLEAF=0.5;MQ=60;MQRankSum=0;QD=20.05;ReadPosRankSum=-0.857;SOR=1.863	GT:AD:DP:GQ:PL	0/1:6,8:14:99:318,0,209	LOC109845400
NC_033794.1	1410661	.	T	TC	592.73	PASS	AC=2;AF=1;AN=2;DP=14;ExcessHet=3.0103;FS=0;MLEAC=2;MLEAF=1;MQ=60;QD=29.55;SOR=1.765	GT:AD:DP:GQ:PL	1/1:0,14:14:42:630,42,0	LOC109845400
NC_033794.1	1410662	.	A	AT	592.73	PASS	AC=2;AF=1;AN=2;DP=14;ExcessHet=3.0103;FS=0;MLEAC=2;MLEAF=1;MQ=60;QD=28.12;SOR=1.765	GT:AD:DP:GQ:PL	1/1:0,14:14:42:630,42,0	LOC109845400
NC_033794.1	1411383	.	C	CCAA	148.73	PASS	AC=1;AF=0.5;AN=2;BaseQRankSum=-0.654;ClippingRankSum=0;DP=13;ExcessHet=3.0103;FS=0;MLEAC=1;MLEAF=0.5;MQ=60;MQRankSum=0;QD=11.44;ReadPosRankSum=-0.144;SOR=0.283	GT:AD:DP:GQ:PL	0/1:8,5:13:99:186,0,321	LOC109845400
NC_033794.1	1413238	.	CG	C	195.74	PASS	AC=2;AF=1;AN=2;DP=10;ExcessHet=3.0103;FS=0;MLEAC=2;MLEAF=1;MQ=61.07;QD=19.57;SOR=4.804	GT:AD:DP:GQ:PL	1/1:0,10:10:30:233,30,0	LOC109845400
NC_033794.1	1413438	.	CAGGGTT	C	187.87	PASS	AC=2;AF=1;AN=2;DP=7;ExcessHet=3.0103;FS=0;MLEAC=2;MLEAF=1;MQ=60;QD=31.22;SOR=1.022	GT:AD:DP:GQ:PL	1/1:0,5:5:15:225,15,0	LOC109845400
NC_033794.1	1415554	.	CACCATG	C	53.7	PASS	AC=2;AF=1;AN=2;DP=2;ExcessHet=3.0103;FS=0;MLEAC=2;MLEAF=1;MQ=60;QD=26.85;SOR=2.303	GT:AD:DP:GQ:PL	1/1:0,2:2:6:90,6,0	NA
NC_033794.1	1415864	.	CT	C	185.74	PASS	AC=2;AF=1;AN=2;DP=9;ExcessHet=3.0103;FS=0;MLEAC=2;MLEAF=1;MQ=60;QD=20.64;SOR=4.615	GT:AD:DP:GQ:PL	1/1:0,9:9:27:223,27,0	LOC109845414
NC_033794.1	1415897	.	T	TA	547.73	PASS	AC=2;AF=1;AN=2;DP=13;ExcessHet=3.0103;FS=0;MLEAC=2;MLEAF=1;MQ=60;QD=28.53;SOR=5.283	GT:AD:DP:GQ:PL	1/1:0,13:13:39:585,39,0	LOC109845414
NC_033794.1	1416020	.	AAG	A	200.77	PASS	AC=2;AF=1;AN=2;DP=7;ExcessHet=3.0103;FS=0;MLEAC=2;MLEAF=1;MQ=60;QD=28.68;SOR=1.609	GT:AD:DP:GQ:PL	1/1:0,7:7:21:238,21,0	LOC109845414
NC_033794.1	1416083	.	C	CCGTATG	274.8	PASS	AC=1;AF=0.5;AN=2;BaseQRankSum=-0.765;ClippingRankSum=0;DP=10;ExcessHet=3.0103;FS=0;MLEAC=1;MLEAF=0.5;MQ=60;MQRankSum=0;QD=30.53;ReadPosRankSum=-1.593;SOR=0.223	GT:AD:DP:GQ:PL	0/1:1,8:9:18:312,0,18	LOC109845414
NC_033794.1	1416134	.	CA	C	106.8	PASS	AC=2;AF=1;AN=2;DP=6;ExcessHet=3.0103;FS=0;MLEAC=2;MLEAF=1;MQ=60;QD=17.8;SOR=0.693	GT:AD:DP:GQ:PL	1/1:0,6:6:18:144,18,0	LOC109845414
NC_033794.1	1416154	.	TAAA	T	53.7	PASS	AC=2;AF=1;AN=2;DP=2;ExcessHet=3.0103;FS=0;MLEAC=2;MLEAF=1;MQ=60;QD=26.85;SOR=0.693	GT:AD:DP:GQ:PL	1/1:0,2:2:6:90,6,0	LOC109845414
NC_033794.1	1416490	.	A	AAT	457.73	PASS	AC=2;AF=1;AN=2;DP=12;ExcessHet=3.0103;FS=0;MLEAC=2;MLEAF=1;MQ=58.71;QD=25.26;SOR=1.27	GT:AD:DP:GQ:PL	1/1:0,11:11:33:495,33,0	LOC109845414
NC_033794.1	1416514	.	C	CAT	414.73	PASS	AC=2;AF=1;AN=2;DP=14;ExcessHet=3.0103;FS=0;MLEAC=2;MLEAF=1;MQ=58.9;QD=34.56;SOR=2.67	GT:AD:DP:GQ:PL	1/1:0,12:12:39:452,39,0	LOC109845414
NC_033794.1	1416545	.	CT	C	457.73	PASS	AC=2;AF=1;AN=2;DP=13;ExcessHet=3.0103;FS=0;MLEAC=2;MLEAF=1;MQ=58.81;QD=36.1;SOR=2.494	GT:AD:DP:GQ:PL	1/1:0,11:11:33:495,33,0	LOC109845414
NC_033794.1	1416578	.	A	AATAATAT	581.73	PASS	AC=2;AF=1;AN=2;DP=14;ExcessHet=3.0103;FS=0;MLEAC=2;MLEAF=1;MQ=60;QD=26.31;SOR=2.147	GT:AD:DP:GQ:PL	1/1:0,13:13:42:619,42,0	LOC109845414
NC_033794.1	1416828	.	A	AAAT	98.25	PASS	AC=2;AF=1;AN=2;DP=3;ExcessHet=3.0103;FS=0;MLEAC=2;MLEAF=1;MQ=60;QD=32.75;SOR=1.179	GT:AD:DP:GQ:PL	1/1:0,3:3:9:135,9,0	LOC109845414
NC_033794.1	1416953	.	A	AAATCGTGAAAAGTT	85.73	PASS	AC=1;AF=0.5;AN=2;BaseQRankSum=-1.15;ClippingRankSum=0;DP=4;ExcessHet=3.0103;FS=0;MLEAC=1;MLEAF=0.5;MQ=60;MQRankSum=0;QD=21.43;ReadPosRankSum=-1.15;SOR=1.609	GT:AD:DP:GQ:PL	0/1:1,3:4:64:123,0,64	LOC109845414
NC_033794.1	1417433	.	A	AAAAGAAAAACAAAAGGTTTAAAAAGGAAACATCCACAGCCTG	307.75	PASS	AC=2;AF=1;AN=2;DP=8;ExcessHet=3.0103;FS=0;MLEAC=2;MLEAF=1;MQ=59.4;QD=29.92;SOR=1.863	GT:AD:DP:GQ:PL	1/1:0,8:8:24:345,24,0	LOC109845414
NC_033794.1	1418318	.	T	TTTGTTG	34.73	PASS	AC=1;AF=0.5;AN=2;BaseQRankSum=0.341;ClippingRankSum=0;DP=7;ExcessHet=3.0103;FS=4.771;MLEAC=1;MLEAF=0.5;MQ=60;MQRankSum=0;QD=5.79;ReadPosRankSum=-0.431;SOR=0.039	GT:AD:DP:GQ:PL	0/1:4,2:6:72:72,0,162	LOC109845414
NC_033794.1	1418378	.	CCGCATCA	C	367.74	PASS	AC=2;AF=1;AN=2;DP=9;ExcessHet=3.0103;FS=0;MLEAC=2;MLEAF=1;MQ=60;QD=27.37;SOR=3.056	GT:AD:DP:GQ:PL	1/1:0,9:9:27:405,27,0	LOC109845414
NC_033794.1	1418820	.	AT	A	143	PASS	AC=2;AF=1;AN=2;DP=4;ExcessHet=3.0103;FS=0;MLEAC=2;MLEAF=1;MQ=60;QD=31.75;SOR=1.609	GT:AD:DP:GQ:PL	1/1:0,4:4:12:180,12,0	LOC109845414
NC_033794.1	1418939	.	G	GAA	143	PASS	AC=2;AF=1;AN=2;DP=4;ExcessHet=3.0103;FS=0;MLEAC=2;MLEAF=1;MQ=60;QD=30.59;SOR=3.258	GT:AD:DP:GQ:PL	1/1:0,4:4:12:180,12,0	LOC109845414
NC_033794.1	1419631	.	CCTTCCCCT	C	238.73	PASS	AC=1;AF=0.5;AN=2;BaseQRankSum=0.437;ClippingRankSum=0;DP=13;ExcessHet=3.0103;FS=0;MLEAC=1;MLEAF=0.5;MQ=60;MQRankSum=0;QD=18.36;ReadPosRankSum=1.978;SOR=0.892	GT:AD:DP:GQ:PL	0/1:6,7:13:99:276,0,488	LOC109845414
NC_033794.1	1419820	.	AATGCAGC	A	412.74	PASS	AC=2;AF=1;AN=2;DP=11;ExcessHet=3.0103;FS=0;MLEAC=2;MLEAF=1;MQ=60;QD=30.61;SOR=2.303	GT:AD:DP:GQ:PL	1/1:0,10:10:30:450,30,0	LOC109845414
NC_033794.1	1419887	.	T	TA	95.77	PASS	AC=2;AF=1;AN=2;DP=7;ExcessHet=3.0103;FS=0;MLEAC=2;MLEAF=1;MQ=60;QD=13.68;SOR=1.609	GT:AD:DP:GQ:PL	1/1:0,7:7:21:133,21,0	LOC109845414
NC_033794.1	1419987	.	GACGACA	G	212.8	PASS	AC=2;AF=1;AN=2;DP=5;ExcessHet=3.0103;FS=0;MLEAC=2;MLEAF=1;MQ=64.19;QD=29.01;SOR=1.022	GT:AD:DP:GQ:PL	1/1:0,5:5:18:250,18,0	LOC109845414
NC_033794.1	1420256	.	GCAGAAGAAGTTATCC	G	205.73	PASS	AC=1;AF=0.5;AN=2;BaseQRankSum=0.944;ClippingRankSum=0;DP=9;ExcessHet=3.0103;FS=0;MLEAC=1;MLEAF=0.5;MQ=60;MQRankSum=0;QD=22.86;ReadPosRankSum=-1.242;SOR=0.804	GT:AD:DP:GQ:PL	0/1:3,6:9:99:243,0,108	LOC109845414
NC_033794.1	1420738	.	T	TTGAGTC	244.73	PASS	AC=1;AF=0.5;AN=2;BaseQRankSum=-0.743;ClippingRankSum=0;DP=11;ExcessHet=3.0103;FS=0;MLEAC=1;MLEAF=0.5;MQ=60;MQRankSum=0;QD=22.25;ReadPosRankSum=-0.728;SOR=0.941	GT:AD:DP:GQ:PL	0/1:4,7:11:99:282,0,147	LOC109845414
NC_033794.1	1420807	.	A	AT	223.77	PASS	AC=2;AF=1;AN=2;DP=7;ExcessHet=3.0103;FS=0;MLEAC=2;MLEAF=1;MQ=60;QD=31.97;SOR=0.941	GT:AD:DP:GQ:PL	1/1:0,7:7:21:261,21,0	LOC109845414
NC_033794.1	1421156	.	C	CAG	127.74	PASS	AC=1;AF=0.5;AN=2;BaseQRankSum=0.253;ClippingRankSum=0;DP=7;ExcessHet=3.0103;FS=3.979;MLEAC=1;MLEAF=0.5;MQ=60;MQRankSum=0;QD=25.55;ReadPosRankSum=0.524;SOR=1.447	GT:AD:DP:GQ:PL	0/1:1,4:5:30:165,0,30	LOC109845414
NC_033794.1	1421177	.	CT	C	127.74	PASS	AC=1;AF=0.5;AN=2;BaseQRankSum=-0.842;ClippingRankSum=0;DP=5;ExcessHet=3.0103;FS=3.979;MLEAC=1;MLEAF=0.5;MQ=60;MQRankSum=0;QD=25.55;ReadPosRankSum=-0.253;SOR=1.447	GT:AD:DP:GQ:PL	0/1:1,4:5:30:165,0,30	LOC109845414
NC_033794.1	1421282	.	C	CAGCAGAAGAAAG	53.7	PASS	AC=2;AF=1;AN=2;DP=2;ExcessHet=3.0103;FS=0;MLEAC=2;MLEAF=1;MQ=65.19;QD=26.85;SOR=0.693	GT:AD:DP:GQ:PL	1/1:0,2:2:6:90,6,0	LOC109845414
NC_033794.1	1421653	.	T	TA	77.8	PASS	AC=2;AF=1;AN=2;DP=6;ExcessHet=3.0103;FS=0;MLEAC=2;MLEAF=1;MQ=60;QD=12.97;SOR=3.912	GT:AD:DP:GQ:PL	1/1:0,6:6:18:115,18,0	LOC109845414
NC_033794.1	1422593	.	A	ACTG	257.77	PASS	AC=2;AF=1;AN=2;DP=8;ExcessHet=3.0103;FS=0;MLEAC=2;MLEAF=1;MQ=60;QD=30.92;SOR=0.941	GT:AD:DP:GQ:PL	1/1:0,7:7:21:295,21,0	LOC109845414
NC_033794.1	1423152	.	G	GT	53.7	PASS	AC=2;AF=1;AN=2;DP=2;ExcessHet=3.0103;FS=0;MLEAC=2;MLEAF=1;MQ=60;QD=26.85;SOR=0.693	GT:AD:DP:GQ:PL	1/1:0,2:2:6:90,6,0	LOC109845414
NC_033794.1	1423187	.	TAA	T	98.25	PASS	AC=2;AF=1;AN=2;DP=3;ExcessHet=3.0103;FS=0;MLEAC=2;MLEAF=1;MQ=60;QD=32.75;SOR=1.179	GT:AD:DP:GQ:PL	1/1:0,3:3:9:135,9,0	LOC109845414
NC_033794.1	1423652	.	G	GCTTA	212.8	PASS	AC=2;AF=1;AN=2;DP=6;ExcessHet=3.0103;FS=0;MLEAC=2;MLEAF=1;MQ=61.78;QD=25.81;SOR=2.303	GT:AD:DP:GQ:PL	1/1:0,6:6:18:250,18,0	LOC109845414
NC_033794.1	1423866	.	C	CTTA	252.77	PASS	AC=1;AF=0.5;AN=2;BaseQRankSum=-0.319;ClippingRankSum=0;DP=8;ExcessHet=3.0103;FS=0;MLEAC=1;MLEAF=0.5;MQ=60;MQRankSum=0;QD=31.6;ReadPosRankSum=0.887;SOR=0.693	GT:AD:DP:GQ:PL	0/1:1,7:8:21:290,0,21	LOC109845414
NC_033794.1	1423899	.	CTAGCCAAG	C	528.73	PASS	AC=2;AF=1;AN=2;DP=13;ExcessHet=3.0103;FS=0;MLEAC=2;MLEAF=1;MQ=60.83;QD=29.54;SOR=0.836	GT:AD:DP:GQ:PL	1/1:0,13:13:39:566,39,0	LOC109845414
NC_033794.1	1426550	.	CT	C	26.26	PASS	AC=2;AF=1;AN=2;DP=3;ExcessHet=3.0103;FS=0;MLEAC=2;MLEAF=1;MQ=60;QD=8.75;SOR=2.833	GT:AD:DP:GQ:PL	1/1:0,3:3:9:63,9,0	LOC109845414
NC_033794.1	1426897	.	AAAATAAATAAAT	A	124	PASS	AC=2;AF=1;AN=2;DP=4;ExcessHet=3.0103;FS=0;MLEAC=2;MLEAF=1;MQ=60;QD=31;SOR=1.609	GT:AD:DP:GQ:PL	1/1:0,4:4:12:161,12,0	LOC109845414
NC_033794.1	1427792	.	TG	T	82.25	PASS	AC=2;AF=1;AN=2;DP=3;ExcessHet=3.0103;FS=0;MLEAC=2;MLEAF=1;MQ=60;QD=27.42;SOR=1.179	GT:AD:DP:GQ:PL	1/1:0,3:3:9:119,9,0	LOC109845414
NC_033794.1	1428108	.	A	AC	157.74	PASS	AC=2;AF=1;AN=2;DP=9;ExcessHet=3.0103;FS=0;MLEAC=2;MLEAF=1;MQ=60;QD=17.53;SOR=3.056	GT:AD:DP:GQ:PL	1/1:0,9:9:27:195,27,0	LOC109845414
NC_033794.1	1428218	.	TC	T	109.87	PASS	AC=2;AF=1;AN=2;DP=5;ExcessHet=3.0103;FS=0;MLEAC=2;MLEAF=1;MQ=48.1;QD=21.97;SOR=1.981	GT:AD:DP:GQ:PL	1/1:0,5:5:15:147,15,0	LOC109845414
NC_033794.1	1429191	.	TC	T	34.73	PASS	AC=1;AF=0.5;AN=2;BaseQRankSum=-0.842;ClippingRankSum=0;DP=6;ExcessHet=3.0103;FS=3.31;MLEAC=1;MLEAF=0.5;MQ=57.04;MQRankSum=-0.967;QD=5.79;ReadPosRankSum=1.834;SOR=2.303	GT:AD:DP:GQ:PL	0/1:4,2:6:72:72,0,140	LOC109845414
NC_033794.1	1442193	.	TGA	T	122.73	PASS	AC=1;AF=0.5;AN=2;BaseQRankSum=0.993;ClippingRankSum=0;DP=49;ExcessHet=3.0103;FS=0;MLEAC=1;MLEAF=0.5;MQ=43.23;MQRankSum=-1.236;QD=2.5;ReadPosRankSum=0.801;SOR=0.045	GT:AD:DP:GQ:PL	0/1:41,8:49:99:160,0,1575	NA
NC_033794.1	1446974	.	ATTTTT	A	43.73	PASS	AC=1;AF=0.5;AN=2;BaseQRankSum=0;ClippingRankSum=0;DP=3;ExcessHet=3.0103;FS=0;MLEAC=1;MLEAF=0.5;MQ=53.68;MQRankSum=-0.431;QD=14.58;ReadPosRankSum=-0.967;SOR=1.179	GT:AD:DP:GQ:PL	0/1:1,2:3:36:81,0,36	LOC109845441
NC_033794.1	1446979	.	T	TAAAA	43.73	PASS	AC=1;AF=0.5;AN=2;BaseQRankSum=0;ClippingRankSum=0;DP=3;ExcessHet=3.0103;FS=0;MLEAC=1;MLEAF=0.5;MQ=53.68;MQRankSum=-0.431;QD=14.58;ReadPosRankSum=-0.967;SOR=1.179	GT:AD:DP:GQ:PL	0/1:1,2:3:36:81,0,36	LOC109845441
NC_033794.1	1451837	.	T	TG	116.87	PASS	AC=2;AF=1;AN=2;DP=4;ExcessHet=3.0103;FS=0;MLEAC=2;MLEAF=1;MQ=62.65;QD=29.22;SOR=3.258	GT:AD:DP:GQ:PL	1/1:0,4:4:15:154,15,0	LOC109845441
NC_033794.1	1453245	.	ATTTCGCC	A	367.74	PASS	AC=2;AF=1;AN=2;DP=10;ExcessHet=3.0103;FS=0;MLEAC=2;MLEAF=1;MQ=60;QD=29.68;SOR=4.615	GT:AD:DP:GQ:PL	1/1:0,9:9:27:405,27,0	LOC109845441
NC_033794.1	1453253	.	ATCAAGCT	A	367.74	PASS	AC=2;AF=1;AN=2;DP=10;ExcessHet=3.0103;FS=0;MLEAC=2;MLEAF=1;MQ=60;QD=30.53;SOR=4.615	GT:AD:DP:GQ:PL	1/1:0,9:9:27:405,27,0	LOC109845441
NC_033794.1	1453432	.	T	TAATAATATTACAGAGAGATGAAGGAGGAG	53.7	PASS	AC=2;AF=1;AN=2;DP=2;ExcessHet=3.0103;FS=0;MLEAC=2;MLEAF=1;MQ=40;QD=26.85;SOR=2.303	GT:AD:DP:GQ:PL	1/1:0,2:2:6:90,6,0	LOC109845441
NC_033794.1	1454150	.	T	TAA	111.73	PASS	AC=1;AF=0.5;AN=2;BaseQRankSum=-0.431;ClippingRankSum=0;DP=10;ExcessHet=3.0103;FS=0;MLEAC=1;MLEAF=0.5;MQ=60;MQRankSum=0;QD=11.17;ReadPosRankSum=-0.096;SOR=0.412	GT:AD:DP:GQ:PL	0/1:6,4:10:99:149,0,240	LOC109845461
NC_033794.1	1454162	.	AAGCTG	A	232.8	PASS	AC=2;AF=1;AN=2;DP=6;ExcessHet=3.0103;FS=0;MLEAC=2;MLEAF=1;MQ=60;QD=29.96;SOR=3.912	GT:AD:DP:GQ:PL	1/1:0,6:6:18:270,18,0	LOC109845461
NC_033794.1	1454198	.	G	GA	15.85	PASS	AC=1;AF=0.5;AN=2;BaseQRankSum=-0.524;ClippingRankSum=0;DP=5;ExcessHet=3.0103;FS=0;MLEAC=1;MLEAF=0.5;MQ=60;MQRankSum=0;QD=3.17;ReadPosRankSum=-0.524;SOR=1.022	GT:AD:DP:GQ:PL	0/1:2,3:5:28:53,0,28	LOC109845461
NC_033794.1	1456476	.	AGTAAGAAAACCACTTCTTTCTCATCATAAGGTTGCTTCTGTTCAATGCCTGCCGCTGTCAGTTAAAATCCTTATCCTAATTTGCAG	A	1677.73	PASS	AC=2;AF=1;AN=2;DP=38;ExcessHet=3.0103;FS=0;MLEAC=2;MLEAF=1;MQ=60;QD=30.69;SOR=4.407	GT:AD:DP:GQ:PL	1/1:0,38:38:99:1715,117,0	LOC109845461
NC_033794.1	1459571	.	AACCTACATCATAAAAACTAGTTAATCATAACCATATGTTAGAATCAAACGACAATAAAAAAAATTTCAAATTTTTTT	A	53.7	PASS	AC=2;AF=1;AN=2;DP=2;ExcessHet=3.0103;FS=0;MLEAC=2;MLEAF=1;MQ=60;QD=26.85;SOR=2.303	GT:AD:DP:GQ:PL	1/1:0,2:2:6:90,6,0	LOC109845451
NC_033794.1	1462332	.	AT	A	53.7	PASS	AC=2;AF=1;AN=2;DP=2;ExcessHet=3.0103;FS=0;MLEAC=2;MLEAF=1;MQ=60;QD=26.85;SOR=2.303	GT:AD:DP:GQ:PL	1/1:0,2:2:6:90,6,0	NA
NC_033794.1	1478487	.	AG	A	53.7	PASS	AC=2;AF=1;AN=2;DP=2;ExcessHet=3.0103;FS=0;MLEAC=2;MLEAF=1;MQ=60;QD=26.85;SOR=0.693	GT:AD:DP:GQ:PL	1/1:0,2:2:6:90,6,0	NA
NC_033794.1	1478495	.	CA	C	53.7	PASS	AC=2;AF=1;AN=2;DP=2;ExcessHet=3.0103;FS=0;MLEAC=2;MLEAF=1;MQ=60;QD=26.85;SOR=0.693	GT:AD:DP:GQ:PL	1/1:0,2:2:6:90,6,0	NA
NC_033794.1	1478504	.	T	TG	53.7	PASS	AC=2;AF=1;AN=2;DP=2;ExcessHet=3.0103;FS=0;MLEAC=2;MLEAF=1;MQ=60;QD=26.85;SOR=0.693	GT:AD:DP:GQ:PL	1/1:0,2:2:6:90,6,0	NA
NC_033794.1	1478528	.	GC	G	53.7	PASS	AC=2;AF=1;AN=2;DP=2;ExcessHet=3.0103;FS=0;MLEAC=2;MLEAF=1;MQ=60;QD=26.85;SOR=0.693	GT:AD:DP:GQ:PL	1/1:0,2:2:6:90,6,0	LOC109829050
NC_033794.1	1478536	.	GA	G	53.7	PASS	AC=2;AF=1;AN=2;DP=2;ExcessHet=3.0103;FS=0;MLEAC=2;MLEAF=1;MQ=60;QD=26.85;SOR=0.693	GT:AD:DP:GQ:PL	1/1:0,2:2:6:90,6,0	LOC109829050
NC_033794.1	1478545	.	CTT	C	53.7	PASS	AC=2;AF=1;AN=2;DP=2;ExcessHet=3.0103;FS=0;MLEAC=2;MLEAF=1;MQ=60;QD=26.85;SOR=0.693	GT:AD:DP:GQ:PL	1/1:0,2:2:6:90,6,0	LOC109829050
NC_033794.1	1478553	.	TG	T	53.7	PASS	AC=2;AF=1;AN=2;DP=2;ExcessHet=3.0103;FS=0;MLEAC=2;MLEAF=1;MQ=60;QD=26.85;SOR=0.693	GT:AD:DP:GQ:PL	1/1:0,2:2:6:90,6,0	LOC109829050
NC_033794.1	1485349	.	GGTATAGTTTATTATTTGATTTTGCTTAATTAATTAAAATGTCAAAATTAATAGTGTTGGGATTGGTTGGTTTGGTTTCTAATAATGAGTTGAATTAAATACAA	G	66.19	PASS	AC=2;AF=1;AN=2;BaseQRankSum=1.282;ClippingRankSum=0;DP=6;ExcessHet=3.0103;FS=3.979;MLEAC=2;MLEAF=1;MQ=60;MQRankSum=0;QD=13.24;ReadPosRankSum=-0.253;SOR=1.447	GT:AD:DP:GQ:PL	1/1:1,4:5:4:102,4,0	LOC109845493
NC_033794.1	1485524	.	G	GATAAGTTTTGAGGCAGAAGATAGAGTTTCT	43.73	PASS	AC=1;AF=0.5;AN=2;BaseQRankSum=0.431;ClippingRankSum=0;DP=4;ExcessHet=3.0103;FS=0;MLEAC=1;MLEAF=0.5;MQ=60;MQRankSum=0;QD=14.58;ReadPosRankSum=-0.967;SOR=0.223	GT:AD:DP:GQ:PL	0/1:1,2:3:36:81,0,36	LOC109845493
NC_033794.1	1485640	.	TA	T	11.99	PASS	AC=2;AF=1;AN=2;DP=4;ExcessHet=3.0103;FS=0;MLEAC=2;MLEAF=1;MQ=60;QD=5.99;SOR=2.303	GT:AD:DP:GQ:PL	1/1:0,2:2:6:48,6,0	LOC109845493
NC_033794.1	1485817	.	G	GT	53.25	PASS	AC=2;AF=1;AN=2;DP=3;ExcessHet=3.0103;FS=0;MLEAC=2;MLEAF=1;MQ=60;QD=17.75;SOR=1.179	GT:AD:DP:GQ:PL	1/1:0,3:3:9:90,9,0	LOC109845493
NC_033794.1	1486789	.	G	GC	98.25	PASS	AC=2;AF=1;AN=2;DP=3;ExcessHet=3.0103;FS=0;MLEAC=2;MLEAF=1;MQ=60;QD=32.75;SOR=1.179	GT:AD:DP:GQ:PL	1/1:0,3:3:9:135,9,0	LOC109845493
NC_033794.1	1498328	.	CCCCCCTCTCAATTCG	C	53.7	PASS	AC=2;AF=1;AN=2;DP=2;ExcessHet=3.0103;FS=0;MLEAC=2;MLEAF=1;MQ=60;QD=26.85;SOR=2.303	GT:AD:DP:GQ:PL	1/1:0,2:2:6:90,6,0	NA
NC_033794.1	1498349	.	ATT	A	53.7	PASS	AC=2;AF=1;AN=2;DP=2;ExcessHet=3.0103;FS=0;MLEAC=2;MLEAF=1;MQ=60;QD=26.85;SOR=2.303	GT:AD:DP:GQ:PL	1/1:0,2:2:6:90,6,0	NA
NC_033794.1	1498449	.	A	ATAT	187.87	PASS	AC=2;AF=1;AN=2;DP=3;ExcessHet=3.0103;FS=0;MLEAC=2;MLEAF=1;MQ=60;QD=31;SOR=1.179	GT:AD:DP:GQ:PL	1/1:0,3:3:15:225,15,0	NA
NC_033794.1	1498655	.	A	ATCTC	53.7	PASS	AC=2;AF=1;AN=2;DP=2;ExcessHet=3.0103;FS=0;MLEAC=2;MLEAF=1;MQ=60;QD=26.85;SOR=2.303	GT:AD:DP:GQ:PL	1/1:0,2:2:6:90,6,0	NA
NC_033794.1	1498717	.	G	GTAACAACAAAGGAAACAAA	53.7	PASS	AC=2;AF=1;AN=2;DP=2;ExcessHet=3.0103;FS=0;MLEAC=2;MLEAF=1;MQ=60;QD=26.85;SOR=2.303	GT:AD:DP:GQ:PL	1/1:0,2:2:6:90,6,0	NA
NC_033794.1	1499936	.	C	CTTG	258.77	PASS	AC=2;AF=1;AN=2;DP=6;ExcessHet=3.0103;FS=0;MLEAC=2;MLEAF=1;MQ=60;QD=24.69;SOR=1.329	GT:AD:DP:GQ:PL	1/1:0,6:6:21:296,21,0	NA
NC_033794.1	1499988	.	GA	G	104.77	PASS	AC=2;AF=1;AN=2;DP=8;ExcessHet=3.0103;FS=0;MLEAC=2;MLEAF=1;MQ=60;QD=14.97;SOR=0.941	GT:AD:DP:GQ:PL	1/1:0,7:7:21:142,21,0	NA
NC_033794.1	1501633	.	GTT	G	35.77	PASS	AC=1;AF=0.5;AN=2;BaseQRankSum=-1.15;ClippingRankSum=0;DP=4;ExcessHet=3.0103;FS=6.021;MLEAC=1;MLEAF=0.5;MQ=60;MQRankSum=0;QD=8.94;ReadPosRankSum=0.319;SOR=2.788	GT:AD:DP:GQ:PL	0/1:1,3:4:21:73,0,21	NA
NC_033794.1	1501772	.	CAG	C	35.71	PASS	AC=2;AF=1;AN=2;DP=2;ExcessHet=3.0103;FS=0;MLEAC=2;MLEAF=1;MQ=60;QD=17.85;SOR=0.693	GT:AD:DP:GQ:PL	1/1:0,2:2:6:72,6,0	NA
NC_033794.1	1501946	.	G	GA	98.25	PASS	AC=2;AF=1;AN=2;DP=3;ExcessHet=3.0103;FS=0;MLEAC=2;MLEAF=1;MQ=60;QD=32.75;SOR=1.179	GT:AD:DP:GQ:PL	1/1:0,3:3:9:135,9,0	NA
NC_033794.1	1503872	.	GAA	G	82.25	PASS	AC=2;AF=1;AN=2;DP=3;ExcessHet=3.0103;FS=0;MLEAC=2;MLEAF=1;MQ=54.39;QD=27.42;SOR=2.833	GT:AD:DP:GQ:PL	1/1:0,3:3:9:119,9,0	NA
NC_033794.1	1505070	.	TGTA	T	165.8	PASS	AC=2;AF=1;AN=2;DP=7;ExcessHet=3.0103;FS=0;MLEAC=2;MLEAF=1;MQ=60;QD=27.63;SOR=2.303	GT:AD:DP:GQ:PL	1/1:0,6:6:18:203,18,0	NA
NC_033794.1	1522218	.	T	TAA	187.87	PASS	AC=2;AF=1;AN=2;DP=5;ExcessHet=3.0103;FS=0;MLEAC=2;MLEAF=1;MQ=60;QD=27.51;SOR=3.611	GT:AD:DP:GQ:PL	1/1:0,5:5:15:225,15,0	NA
NC_033794.1	1522233	.	GCA	G	187.87	PASS	AC=2;AF=1;AN=2;DP=5;ExcessHet=3.0103;FS=0;MLEAC=2;MLEAF=1;MQ=60;QD=29.38;SOR=3.611	GT:AD:DP:GQ:PL	1/1:0,5:5:15:225,15,0	NA
NC_033794.1	1522242	.	A	AACAAGCAGGGTAATAATACT	232.8	PASS	AC=2;AF=1;AN=2;DP=5;ExcessHet=3.0103;FS=0;MLEAC=2;MLEAF=1;MQ=60;QD=30.17;SOR=3.611	GT:AD:DP:GQ:PL	1/1:0,5:5:18:270,18,0	NA
NC_033794.1	1531161	.	AT	A	53.7	PASS	AC=2;AF=1;AN=2;DP=2;ExcessHet=3.0103;FS=0;MLEAC=2;MLEAF=1;MQ=40;QD=26.85;SOR=2.303	GT:AD:DP:GQ:PL	1/1:0,2:2:6:90,6,0	LOC109845502
NC_033794.1	1558784	.	C	CGCCGCGCTGAAGTATA	31.93	PASS	AC=2;AF=1;AN=2;DP=3;ExcessHet=3.0103;FS=0;MLEAC=2;MLEAF=1;MQ=60;QD=15.96;SOR=2.303	GT:AD:DP:GQ:PL	1/1:0,2:2:5:68,5,0	LOC109845502
NC_033794.1	1575083	.	ATTT	A	292.73	PASS	AC=1;AF=0.5;AN=2;BaseQRankSum=-2.287;ClippingRankSum=0;DP=10;ExcessHet=3.0103;FS=0;MLEAC=1;MLEAF=0.5;MQ=60;MQRankSum=0;QD=29.27;ReadPosRankSum=0.225;SOR=0.473	GT:AD:DP:GQ:PL	0/1:2,8:10:99:330,0,184	NA
NC_033794.1	1575094	.	T	TCAAAAA	292.73	PASS	AC=1;AF=0.5;AN=2;BaseQRankSum=0.882;ClippingRankSum=0;DP=10;ExcessHet=3.0103;FS=0;MLEAC=1;MLEAF=0.5;MQ=60;MQRankSum=0;QD=29.27;ReadPosRankSum=0.967;SOR=0.473	GT:AD:DP:GQ:PL	0/1:2,8:10:99:330,0,184	NA
NC_033794.1	1575110	.	A	AAC	337.73	PASS	AC=1;AF=0.5;AN=2;BaseQRankSum=0;ClippingRankSum=0;DP=9;ExcessHet=3.0103;FS=0;MLEAC=1;MLEAF=0.5;MQ=60;MQRankSum=0;QD=29.4;ReadPosRankSum=0.967;SOR=0.446	GT:AD:DP:GQ:PL	0/1:1,8:9:96:375,0,96	NA
NC_033794.1	1575113	.	A	AT	337.73	PASS	AC=1;AF=0.5;AN=2;BaseQRankSum=-0.253;ClippingRankSum=0;DP=10;ExcessHet=3.0103;FS=0;MLEAC=1;MLEAF=0.5;MQ=60;MQRankSum=0;QD=33.77;ReadPosRankSum=0.126;SOR=0.569	GT:AD:DP:GQ:PL	0/1:1,9:10:96:375,0,96	NA
NC_033794.1	1575206	.	CA	C	1735.73	PASS	AC=2;AF=1;AN=2;DP=40;ExcessHet=3.0103;FS=0;MLEAC=2;MLEAF=1;MQ=58.34;QD=27.84;SOR=3.611	GT:AD:DP:GQ:PL	1/1:0,40:40:99:1773,120,0	NA
NC_033794.1	1575217	.	AGGTGAG	A	1735.73	PASS	AC=2;AF=1;AN=2;DP=39;ExcessHet=3.0103;FS=0;MLEAC=2;MLEAF=1;MQ=58.29;QD=30.99;SOR=3.556	GT:AD:DP:GQ:PL	1/1:0,39:39:99:1773,120,0	NA
NC_033794.1	1575232	.	TG	T	1627.73	PASS	AC=2;AF=1;AN=2;DP=35;ExcessHet=3.0103;FS=0;MLEAC=2;MLEAF=1;MQ=58.1;QD=31.25;SOR=3.321	GT:AD:DP:GQ:PL	1/1:0,35:35:99:1665,111,0	NA
NC_033794.1	1575240	.	AG	A	1627.73	PASS	AC=2;AF=1;AN=2;DP=37;ExcessHet=3.0103;FS=0;MLEAC=2;MLEAF=1;MQ=58.2;QD=29.34;SOR=3.086	GT:AD:DP:GQ:PL	1/1:0,37:37:99:1665,111,0	NA
NC_033794.1	1575242	.	CT	C	1672.73	PASS	AC=2;AF=1;AN=2;DP=37;ExcessHet=3.0103;FS=0;MLEAC=2;MLEAF=1;MQ=58.2;QD=28.9;SOR=3.086	GT:AD:DP:GQ:PL	1/1:0,37:37:99:1710,114,0	NA
NC_033794.1	1575256	.	GC	G	795.73	PASS	AC=2;AF=1;AN=2;BaseQRankSum=-1.353;ClippingRankSum=0;DP=48;ExcessHet=3.0103;FS=10.898;MLEAC=2;MLEAF=1;MQ=58.62;MQRankSum=-0.801;QD=20.94;ReadPosRankSum=0.301;SOR=3.301	GT:AD:DP:GQ:PL	1/1:3,35:38:33:833,33,0	NA
NC_033794.1	1575264	.	CA	C	1762.73	PASS	AC=2;AF=1;AN=2;DP=40;ExcessHet=3.0103;FS=0;MLEAC=2;MLEAF=1;MQ=58.34;QD=34.06;SOR=2.67	GT:AD:DP:GQ:PL	1/1:0,40:40:99:1800,120,0	NA
NC_033794.1	1575274	.	CA	C	1852.73	PASS	AC=2;AF=1;AN=2;DP=41;ExcessHet=3.0103;FS=0;MLEAC=2;MLEAF=1;MQ=58.38;QD=31.89;SOR=2.726	GT:AD:DP:GQ:PL	1/1:0,41:41:99:1890,126,0	NA
NC_033794.1	1575278	.	CG	C	1955.73	PASS	AC=2;AF=1;AN=2;DP=40;ExcessHet=3.0103;FS=0;MLEAC=2;MLEAF=1;MQ=58.34;QD=29.69;SOR=2.419	GT:AD:DP:GQ:PL	1/1:0,40:40:99:1993,135,0	NA
NC_033794.1	1575297	.	TGA	T	2406.73	PASS	AC=2;AF=1;AN=2;DP=58;ExcessHet=3.0103;FS=0;MLEAC=2;MLEAF=1;MQ=59.3;QD=25.28;SOR=3.037	GT:AD:DP:GQ:PL	1/1:0,58:58:99:2444,178,0	NA
NC_033794.1	1575324	.	CT	C	2913.73	PASS	AC=2;AF=1;AN=2;DP=64;ExcessHet=3.0103;FS=0;MLEAC=2;MLEAF=1;MQ=60;QD=33.55;SOR=3.258	GT:AD:DP:GQ:PL	1/1:0,64:64:99:2951,199,0	NA
NC_033794.1	1575342	.	GAA	G	3022.73	PASS	AC=2;AF=1;AN=2;DP=68;ExcessHet=3.0103;FS=0;MLEAC=2;MLEAF=1;MQ=60;QD=29.44;SOR=3.193	GT:AD:DP:GQ:PL	1/1:0,68:68:99:3060,205,0	NA
NC_033794.1	1575361	.	TC	T	3157.73	PASS	AC=2;AF=1;AN=2;DP=67;ExcessHet=3.0103;FS=0;MLEAC=2;MLEAF=1;MQ=59.94;QD=27.09;SOR=3.36	GT:AD:DP:GQ:PL	1/1:0,67:67:99:3195,214,0	NA
NC_033794.1	1575373	.	AT	A	2527.73	PASS	AC=2;AF=1;AN=2;DP=56;ExcessHet=3.0103;FS=0;MLEAC=2;MLEAF=1;MQ=59.69;QD=34.54;SOR=2.958	GT:AD:DP:GQ:PL	1/1:0,56:56:99:2565,172,0	NA
NC_033794.1	1575398	.	GA	G	1447.73	PASS	AC=2;AF=1;AN=2;DP=28;ExcessHet=3.0103;FS=0;MLEAC=2;MLEAF=1;MQ=58.88;QD=31.98;SOR=2.147	GT:AD:DP:GQ:PL	1/1:0,28:28:99:1485,99,0	NA
NC_033794.1	1575409	.	T	TCGGGGAGCTCGCTCGCCACGGATCTGATCCAGACGGAGGACGATCGGATCAGAGACGGCGGCGCTCCGTCGCCGTCGGCATCGTCGGCGGTGTAGGAGCGGA	2268.73	PASS	AC=2;AF=1;AN=2;DP=28;ExcessHet=3.0103;FS=0;MLEAC=2;MLEAF=1;MQ=58.88;QD=27.4;SOR=2.147	GT:AD:DP:GQ:PL	1/1:0,28:28:99:2306,155,0	NA
NC_033794.1	1575507	.	T	TTTA	2788.73	PASS	AC=2;AF=1;AN=2;BaseQRankSum=-0.376;ClippingRankSum=0;DP=71;ExcessHet=3.0103;FS=0;MLEAC=2;MLEAF=1;MQ=60.61;MQRankSum=0.315;QD=29.16;ReadPosRankSum=0.627;SOR=7.024	GT:AD:DP:GQ:PL	1/1:1,66:67:99:2826,156,0	NA
NC_033794.1	1575551	.	GA	G	45.25	PASS	AC=2;AF=1;AN=2;DP=3;ExcessHet=3.0103;FS=0;MLEAC=2;MLEAF=1;MQ=60;QD=15.08;SOR=2.833	GT:AD:DP:GQ:PL	1/1:0,3:3:9:82,9,0	NA
NC_033794.1	1584402	.	CA	C	59.87	PASS	AC=2;AF=1;AN=2;DP=6;ExcessHet=3.0103;FS=0;MLEAC=2;MLEAF=1;MQ=56.22;QD=11.97;SOR=3.611	GT:AD:DP:GQ:PL	1/1:0,5:5:15:97,15,0	LOC109845525
NC_033794.1	1593709	.	T	TCTGCTAGAAAGTAATGTTCTAC	98.25	PASS	AC=2;AF=1;AN=2;DP=2;ExcessHet=3.0103;FS=0;MLEAC=2;MLEAF=1;MQ=60;QD=26.57;SOR=2.303	GT:AD:DP:GQ:PL	1/1:0,2:2:9:135,9,0	LOC109845532
NC_033794.1	1602522	.	C	CG	825.73	PASS	AC=2;AF=1;AN=2;DP=21;ExcessHet=3.0103;FS=0;MLEAC=2;MLEAF=1;MQ=60;QD=29.89;SOR=4.712	GT:AD:DP:GQ:PL	1/1:0,21:21:63:863,63,0	LOC109845540
NC_033794.1	1602704	.	C	CT	890.73	PASS	AC=2;AF=1;AN=2;BaseQRankSum=1.28;ClippingRankSum=0;DP=38;ExcessHet=3.0103;FS=0;MLEAC=2;MLEAF=1;MQ=60;MQRankSum=0;QD=23.44;ReadPosRankSum=0.777;SOR=1.329	GT:AD:DP:GQ:PL	1/1:1,37:38:69:928,69,0	LOC109845540
NC_033794.1	1602999	.	TCTGCAAAATTAGCCATTAAATAGAAAATTTTATGTACTGCTACTGAAATAAGAAAATATTTCTCAACATATTGAACAGGACACTTCCTTAC	T	1238.73	PASS	AC=2;AF=1;AN=2;BaseQRankSum=1.822;ClippingRankSum=0;DP=33;ExcessHet=3.0103;FS=0;MLEAC=2;MLEAF=1;MQ=60;MQRankSum=0;QD=30.95;ReadPosRankSum=5.66;SOR=0.278	GT:AD:DP:GQ:PL	1/1:1,30:31:48:1276,48,0	LOC109845540
NC_033794.1	1604693	.	GCCTACAAAGAGGAAAAAGATTATCTAATAACAGAAAATTAGAAGAAAGATTAAAATAATCAATTTAACTTAGACAA	G	2573.73	PASS	AC=2;AF=1;AN=2;DP=59;ExcessHet=3.0103;FS=0;MLEAC=2;MLEAF=1;MQ=60;QD=26.27;SOR=1.382	GT:AD:DP:GQ:PL	1/1:0,58:58:99:2611,177,0	LOC109845540
NC_033794.1	1606295	.	ACTTCTGAATCATTAACATATAGTCATTGACAACATAAAGGAACGTTTCATGTATTAGCACATGTAAGACACACTATGTGCCAACAAAAAAAAATCTGTGAACGAAGAGAATAACAAC	A	312.73	PASS	AC=1;AF=0.5;AN=2;BaseQRankSum=0.959;ClippingRankSum=0;DP=66;ExcessHet=3.0103;FS=2.814;MLEAC=1;MLEAF=0.5;MQ=60;MQRankSum=0;QD=4.96;ReadPosRankSum=-0.787;SOR=1.276	GT:AD:DP:GQ:PL	0/1:51,12:63:99:350,0,2105	LOC109845540
NC_033794.1	1606298	.	TCTGAATCATTAACATATAGTCATTGACAACATAAAGGAACGTTTCATGTATTAGCACATGTAAGACACACTATGTGCCAACAAAAAAAAATCTGTGAACGAAGAGAATAACAAC	T	1842.73	PASS	AC=1;AF=0.5;AN=2;BaseQRankSum=-1.626;ClippingRankSum=0;DP=66;ExcessHet=3.0103;FS=0;MLEAC=1;MLEAF=0.5;MQ=60;MQRankSum=0;QD=29.25;ReadPosRankSum=5.251;SOR=0.85	GT:AD:DP:GQ:PL	0/1:17,46:63:99:1880,0,560	LOC109845540
NC_033794.1	1607833	.	T	TGGTAAGCAGAGAGTAGCTGATCATCTTTCAGAACTTTGCCACGA	1586.73	PASS	AC=1;AF=0.5;AN=2;BaseQRankSum=-0.57;ClippingRankSum=0;DP=43;ExcessHet=3.0103;FS=0;MLEAC=1;MLEAF=0.5;MQ=60;MQRankSum=0;QD=33.28;ReadPosRankSum=-4.378;SOR=0.85	GT:AD:DP:GQ:PL	0/1:4,39:43:52:1624,0,52	LOC109845540
NC_033794.1	1608331	.	GCGTC	G	53.7	PASS	AC=2;AF=1;AN=2;DP=2;ExcessHet=3.0103;FS=0;MLEAC=2;MLEAF=1;MQ=60;QD=26.85;SOR=0.693	GT:AD:DP:GQ:PL	1/1:0,2:2:6:90,6,0	LOC109845540
NC_033794.1	1608665	.	A	ATGGGTTGG	53.7	PASS	AC=2;AF=1;AN=2;DP=2;ExcessHet=3.0103;FS=0;MLEAC=2;MLEAF=1;MQ=60;QD=26.85;SOR=0.693	GT:AD:DP:GQ:PL	1/1:0,2:2:6:90,6,0	LOC109845540
NC_033794.1	1608976	.	GT	G	47.25	PASS	AC=2;AF=1;AN=2;DP=3;ExcessHet=3.0103;FS=0;MLEAC=2;MLEAF=1;MQ=60;QD=15.75;SOR=2.833	GT:AD:DP:GQ:PL	1/1:0,3:3:9:84,9,0	LOC109845540
NC_033794.1	1609258	.	AGG	A	232.8	PASS	AC=2;AF=1;AN=2;DP=6;ExcessHet=3.0103;FS=0;MLEAC=2;MLEAF=1;MQ=61.78;QD=26.46;SOR=3.912	GT:AD:DP:GQ:PL	1/1:0,6:6:18:270,18,0	LOC109845540
NC_033794.1	1610411	.	A	AG	20.74	PASS	AC=2;AF=1;AN=2;DP=2;ExcessHet=3.0103;FS=0;MLEAC=2;MLEAF=1;MQ=65.19;QD=10.37;SOR=0.693	GT:AD:DP:GQ:PL	1/1:0,2:2:6:57,6,0	LOC109845540
NC_033794.1	1612188	.	GATATATATATATATAT	G	98.25	PASS	AC=2;AF=1;AN=2;DP=4;ExcessHet=3.0103;FS=0;MLEAC=2;MLEAF=1;MQ=60;QD=32.75;SOR=2.833	GT:AD:DP:GQ:PL	1/1:0,3:3:9:135,9,0	LOC109845540
NC_033794.1	1613562	.	AAAT	A	961.73	PASS	AC=1;AF=0.5;AN=2;BaseQRankSum=-1.002;ClippingRankSum=0;DP=27;ExcessHet=3.0103;FS=0;MLEAC=1;MLEAF=0.5;MQ=59.93;MQRankSum=-0.425;QD=28.79;ReadPosRankSum=-0.349;SOR=3.69	GT:AD:DP:GQ:PL	0/1:3,24:27:54:999,0,54	LOC109845580
NC_033794.1	1613567	.	C	CAA	1003.73	PASS	AC=1;AF=0.5;AN=2;BaseQRankSum=-1.102;ClippingRankSum=0;DP=27;ExcessHet=3.0103;FS=0;MLEAC=1;MLEAF=0.5;MQ=59.93;MQRankSum=-0.425;QD=35.45;ReadPosRankSum=1.15;SOR=3.69	GT:AD:DP:GQ:PL	0/1:3,24:27:51:1041,0,51	LOC109845580
NC_033794.1	1613635	.	GCGATAATTATCACAATTC	G	966.73	PASS	AC=2;AF=1;AN=2;DP=23;ExcessHet=3.0103;FS=0;MLEAC=2;MLEAF=1;MQ=59.67;QD=25.46;SOR=4.712	GT:AD:DP:GQ:PL	1/1:0,21:21:75:1004,75,0	LOC109845580
NC_033794.1	1614322	.	AT	A	20.74	PASS	AC=2;AF=1;AN=2;DP=2;ExcessHet=3.0103;FS=0;MLEAC=2;MLEAF=1;MQ=60;QD=10.37;SOR=0.693	GT:AD:DP:GQ:PL	1/1:0,2:2:6:57,6,0	LOC109845580
NC_033794.1	1616396	.	ACTGTTACCAAACAATAATATGTCAGAAAATAATTCCTAATAAAAAGATAGTACTCTTAAATTGTAGATACTCTATTATGATGTAAGAC	A	2081.73	PASS	AC=2;AF=1;AN=2;DP=54;ExcessHet=3.0103;FS=0;MLEAC=2;MLEAF=1;MQ=60;QD=24.2;SOR=0.866	GT:AD:DP:GQ:PL	1/1:0,48:48:99:2119,150,0	LOC109845580
NC_033794.1	1617075	.	A	AATCTGACCCCACCATGCATGTAGGGAAAAGGAACCTTTCTATGG	53.7	PASS	AC=2;AF=1;AN=2;DP=2;ExcessHet=3.0103;FS=0;MLEAC=2;MLEAF=1;MQ=60;QD=26.85;SOR=2.303	GT:AD:DP:GQ:PL	1/1:0,2:2:6:90,6,0	LOC109845580
NC_033794.1	1617412	.	G	GGCTCTCCATGCAAAATATATGTGCATCATCCTGCTGAAATCTTCTAACACGTGT	796.75	PASS	AC=1;AF=0.5;AN=2;BaseQRankSum=-0.556;ClippingRankSum=0;DP=22;ExcessHet=3.0103;FS=2.881;MLEAC=1;MLEAF=0.5;MQ=60;MQRankSum=0;QD=28.57;ReadPosRankSum=-2.839;SOR=0.208	GT:AD:DP:GQ:PL	0/1:2,20:22:24:834,0,24	LOC109845580
NC_033794.1	1618338	.	A	AT	53.7	PASS	AC=2;AF=1;AN=2;DP=2;ExcessHet=3.0103;FS=0;MLEAC=2;MLEAF=1;MQ=60;QD=26.85;SOR=2.303	GT:AD:DP:GQ:PL	1/1:0,2:2:6:90,6,0	LOC109845580
NC_033794.1	1618376	.	GGT	G	43.73	PASS	AC=1;AF=0.5;AN=2;BaseQRankSum=-0.967;ClippingRankSum=0;DP=3;ExcessHet=3.0103;FS=4.771;MLEAC=1;MLEAF=0.5;MQ=60;MQRankSum=0;QD=14.58;ReadPosRankSum=0.967;SOR=2.225	GT:AD:DP:GQ:PL	0/1:1,2:3:36:81,0,36	LOC109845580
NC_033794.1	1618380	.	C	CAT	43.73	PASS	AC=1;AF=0.5;AN=2;BaseQRankSum=0.967;ClippingRankSum=0;DP=3;ExcessHet=3.0103;FS=4.771;MLEAC=1;MLEAF=0.5;MQ=60;MQRankSum=0;QD=14.58;SOR=2.225	GT:AD:DP:GQ:PL	0/1:1,2:3:36:81,0,36	LOC109845580
NC_033794.1	1618820	.	ATTGTCGGGTAC	A	53.7	PASS	AC=2;AF=1;AN=2;DP=2;ExcessHet=3.0103;FS=0;MLEAC=2;MLEAF=1;MQ=50.99;QD=26.85;SOR=0.693	GT:AD:DP:GQ:PL	1/1:0,2:2:6:90,6,0	LOC109845580
NC_033794.1	1619889	.	T	TCTATAAGACCGTACTCTGTGCTCAAACATCAGGCAGTGCCCA	858.73	PASS	AC=2;AF=1;AN=2;DP=20;ExcessHet=3.0103;FS=0;MLEAC=2;MLEAF=1;MQ=60;QD=28.66;SOR=2.093	GT:AD:DP:GQ:PL	1/1:0,20:20:60:896,60,0	LOC109845580
NC_033794.1	1620486	.	GACCTGAAAAGGTAAAAGACAAACAACGAGAAATTTAAGACGTCCAAGTTACCAAGTAAATCCTTAGAGATTTATATTA	G	2107.73	PASS	AC=2;AF=1;AN=2;BaseQRankSum=0.183;ClippingRankSum=0;DP=59;ExcessHet=3.0103;FS=0;MLEAC=2;MLEAF=1;MQ=60;MQRankSum=0;QD=26.1;ReadPosRankSum=0.613;SOR=1.022	GT:AD:DP:GQ:PL	1/1:3,52:55:33:2145,33,0	LOC109845580
NC_033794.1	1621322	.	GCCTGAATAACAAGTTATTAGCTTCACGAACAAAAATACTTCTATCATGATTCCCTTTTTACAGGAAGAATATAGGTTA	G	2931.73	PASS	AC=2;AF=1;AN=2;DP=71;ExcessHet=3.0103;FS=0;MLEAC=2;MLEAF=1;MQ=60;QD=31.19;SOR=0.917	GT:AD:DP:GQ:PL	1/1:0,67:67:99:2969,205,0	LOC109845580
NC_033794.1	1624077	.	GACCTTCACCCCAAGAAAATAAGACAATCAACATCAATAAAGCAAACTTAAACAACAAAAATCAACAAAATCCCT	G	2134.73	PASS	AC=2;AF=1;AN=2;DP=50;ExcessHet=3.0103;FS=0;MLEAC=2;MLEAF=1;MQ=60.22;QD=33.62;SOR=1.755	GT:AD:DP:GQ:PL	1/1:0,49:49:99:2172,148,0	LOC109845580
NC_033794.1	1650821	.	AG	A	53.7	PASS	AC=2;AF=1;AN=2;DP=2;ExcessHet=3.0103;FS=0;MLEAC=2;MLEAF=1;MQ=60;QD=26.85;SOR=2.303	GT:AD:DP:GQ:PL	1/1:0,2:2:6:90,6,0	NA
NC_033794.1	1650936	.	TG	T	82.25	PASS	AC=2;AF=1;AN=2;DP=3;ExcessHet=3.0103;FS=0;MLEAC=2;MLEAF=1;MQ=60;QD=27.42;SOR=1.179	GT:AD:DP:GQ:PL	1/1:0,3:3:9:119,9,0	LOC109845606
NC_033794.1	1650938	.	ATATTGATGTTTTAC	A	82.25	PASS	AC=2;AF=1;AN=2;DP=3;ExcessHet=3.0103;FS=0;MLEAC=2;MLEAF=1;MQ=60;QD=27.42;SOR=1.179	GT:AD:DP:GQ:PL	1/1:0,3:3:9:119,9,0	LOC109845606
NC_033794.1	1651008	.	C	CA	277.77	PASS	AC=2;AF=1;AN=2;DP=7;ExcessHet=3.0103;FS=0;MLEAC=2;MLEAF=1;MQ=60;QD=26.38;SOR=4.174	GT:AD:DP:GQ:PL	1/1:0,7:7:21:315,21,0	LOC109845606
NC_033794.1	1651012	.	AG	A	277.77	PASS	AC=2;AF=1;AN=2;DP=7;ExcessHet=3.0103;FS=0;MLEAC=2;MLEAF=1;MQ=60;QD=28.86;SOR=4.174	GT:AD:DP:GQ:PL	1/1:0,7:7:21:315,21,0	LOC109845606
NC_033794.1	1651084	.	AT	A	788.73	PASS	AC=2;AF=1;AN=2;DP=29;ExcessHet=3.0103;FS=0;MLEAC=2;MLEAF=1;MQ=59.93;QD=27.2;SOR=4.479	GT:AD:DP:GQ:PL	1/1:0,29:29:87:826,87,0	LOC109845606
NC_033794.1	1651173	.	TTA	T	278.37	PASS	AC=1;AF=0.5;AN=2;BaseQRankSum=0.51;ClippingRankSum=0;DP=11;ExcessHet=3.0103;FS=0;MLEAC=1;MLEAF=0.5;MQ=60;MQRankSum=0;QD=25.31;ReadPosRankSum=-1.12;SOR=1.179	GT:AD:DP:GQ:PL	0/1:1,10:11:8:315,0,8	LOC109845606
NC_033794.1	1651251	.	GTATAGTA	G	352.74	PASS	AC=2;AF=1;AN=2;DP=10;ExcessHet=3.0103;FS=0;MLEAC=2;MLEAF=1;MQ=63.17;QD=28.73;SOR=2.303	GT:AD:DP:GQ:PL	1/1:0,10:10:30:390,30,0	LOC109845606
NC_033794.1	1651817	.	T	TA	53.7	PASS	AC=2;AF=1;AN=2;DP=2;ExcessHet=3.0103;FS=0;MLEAC=2;MLEAF=1;MQ=60;QD=26.85;SOR=2.303	GT:AD:DP:GQ:PL	1/1:0,2:2:6:90,6,0	LOC109845606
NC_033794.1	1655200	.	T	TC	551.73	PASS	AC=1;AF=0.5;AN=2;BaseQRankSum=-0.768;ClippingRankSum=0;DP=24;ExcessHet=3.0103;FS=0;MLEAC=1;MLEAF=0.5;MQ=60;MQRankSum=0;QD=25.08;ReadPosRankSum=2.329;SOR=0.593	GT:AD:DP:GQ:PL	0/1:7,15:22:99:589,0,273	LOC109845606
NC_033794.1	1655243	.	TAA	TA,T	718.73	PASS	AC=1,1;AF=0.5,0.5;AN=2;DP=21;ExcessHet=3.0103;FS=0;MLEAC=1,1;MLEAF=0.5,0.5;MQ=60;QD=31.27;SOR=0.914	GT:AD:DP:GQ:PL	1/2:0,13,5:18:99:756,210,171,546,0,531	LOC109845606
NC_033794.1	1655255	.	T	TTATA	175.73	PASS	AC=1;AF=0.5;AN=2;BaseQRankSum=0.115;ClippingRankSum=0;DP=21;ExcessHet=3.0103;FS=2.162;MLEAC=1;MLEAF=0.5;MQ=60;MQRankSum=0;QD=9.76;ReadPosRankSum=2.277;SOR=0.799	GT:AD:DP:GQ:PL	0/1:13,5:18:99:213,0,528	LOC109845606
NC_033794.1	1655260	.	TA	T	490.73	PASS	AC=1;AF=0.5;AN=2;BaseQRankSum=0.279;ClippingRankSum=0;DP=20;ExcessHet=3.0103;FS=1.913;MLEAC=1;MLEAF=0.5;MQ=60.54;MQRankSum=-1.231;QD=28.87;ReadPosRankSum=-0.957;SOR=1.27	GT:AD:DP:GQ:PL	0/1:6,11:17:99:528,0,213	LOC109845606
NC_033794.1	1657088	.	GT	G	2597.73	PASS	AC=2;AF=1;AN=2;DP=121;ExcessHet=3.0103;FS=0;MLEAC=2;MLEAF=1;MQ=59.9;QD=21.47;SOR=9.608	GT:AD:DP:GQ:PL	1/1:0,121:121:99:2635,361,0	LOC109845615
NC_033794.1	1657120	.	TTTA	T	1982.73	PASS	AC=2;AF=1;AN=2;BaseQRankSum=0.356;ClippingRankSum=0;DP=140;ExcessHet=3.0103;FS=0;MLEAC=2;MLEAF=1;MQ=59.91;MQRankSum=-0.313;QD=14.47;ReadPosRankSum=-0.52;SOR=4.239	GT:AD:DP:GQ:PL	1/1:14,123:137:99:2020,108,0	LOC109845615
NC_033794.1	1657132	.	A	AC	6247.73	PASS	AC=2;AF=1;AN=2;DP=139;ExcessHet=3.0103;FS=0;MLEAC=2;MLEAF=1;MQ=59.91;QD=33.56;SOR=9.735	GT:AD:DP:GQ:PL	1/1:0,139:139:99:6285,427,0	LOC109845615
NC_033794.1	1657195	.	G	GCTAAGCAGCTGGAAGAAGAACTTGAGGGGTGGCTT	684.73	PASS	AC=2;AF=1;AN=2;DP=17;ExcessHet=3.0103;FS=0;MLEAC=2;MLEAF=1;MQ=60.63;QD=29.7;SOR=4.294	GT:AD:DP:GQ:PL	1/1:0,17:17:51:722,51,0	LOC109845615
NC_033794.1	1658143	.	C	CAAA	37.73	PASS	AC=1;AF=0.5;AN=2;BaseQRankSum=0.431;ClippingRankSum=0;DP=3;ExcessHet=3.0103;FS=0;MLEAC=1;MLEAF=0.5;MQ=60;MQRankSum=0;QD=12.58;ReadPosRankSum=0.967;SOR=0.223	GT:AD:DP:GQ:PL	0/1:1,2:3:36:75,0,36	LOC109845615
NC_033794.1	1658188	.	A	AAT	37.73	PASS	AC=1;AF=0.5;AN=2;BaseQRankSum=0;ClippingRankSum=0;DP=5;ExcessHet=3.0103;FS=0;MLEAC=1;MLEAF=0.5;MQ=60;MQRankSum=0;QD=7.55;ReadPosRankSum=1.645;SOR=0.446	GT:AD:DP:GQ:PL	0/1:3,2:5:75:75,0,120	LOC109845615
NC_033794.1	1664664	.	GC	G	520.73	PASS	AC=2;AF=1;AN=2;BaseQRankSum=-0.711;ClippingRankSum=0;DP=27;ExcessHet=3.0103;FS=0;MLEAC=2;MLEAF=1;MQ=60.8;MQRankSum=0.442;QD=20.83;ReadPosRankSum=-1.613;SOR=5.058	GT:AD:DP:GQ:PL	1/1:1,24:25:50:558,50,0	LOC109845615
NC_033794.1	1671618	.	T	TA	43.73	PASS	AC=1;AF=0.5;AN=2;BaseQRankSum=-0.967;ClippingRankSum=0;DP=3;ExcessHet=3.0103;FS=0;MLEAC=1;MLEAF=0.5;MQ=60;MQRankSum=0;QD=14.58;ReadPosRankSum=0.967;SOR=1.179	GT:AD:DP:GQ:PL	0/1:1,2:3:36:81,0,36	LOC109845623
NC_033794.1	1671637	.	GTT	G	43.73	PASS	AC=1;AF=0.5;AN=2;BaseQRankSum=0;ClippingRankSum=0;DP=3;ExcessHet=3.0103;FS=0;MLEAC=1;MLEAF=0.5;MQ=60;MQRankSum=0;QD=14.58;ReadPosRankSum=0.967;SOR=1.179	GT:AD:DP:GQ:PL	0/1:1,2:3:36:81,0,36	LOC109845623
NC_033794.1	1672237	.	AGTTTGTATCTAAGTTTAGGCATGTTGTATTGTCTTTTTTATGAAAGAATCATTAATGAAATTCTATTTATAG	A	1722.73	PASS	AC=2;AF=1;AN=2;DP=40;ExcessHet=3.0103;FS=0;MLEAC=2;MLEAF=1;MQ=60;QD=25.61;SOR=1.387	GT:AD:DP:GQ:PL	1/1:0,39:39:99:1760,120,0	LOC109845623
NC_033794.1	1672421	.	CAGGTATGTTATTATTATTGTTGTTATTATTATTTTTATTTTTTGGGTTGATTTCTGTTGCTCTATATGATTTGAATAATCTATTTTTAT	C	2299.73	PASS	AC=2;AF=1;AN=2;DP=55;ExcessHet=3.0103;FS=0;MLEAC=2;MLEAF=1;MQ=60;QD=27.72;SOR=0.884	GT:AD:DP:GQ:PL	1/1:0,55:55:99:2337,164,0	LOC109845623
NC_033794.1	1672671	.	G	GCTTAAACTGGCAGCACCAGCTCTGCAAAAATCCAAAGCCTAATCCA	1169.73	PASS	AC=2;AF=1;AN=2;DP=30;ExcessHet=3.0103;FS=0;MLEAC=2;MLEAF=1;MQ=60;QD=31.85;SOR=1.101	GT:AD:DP:GQ:PL	1/1:0,27:27:77:1207,77,0	LOC109845623
NC_033794.1	1673680	.	GGGTAACGGATCTAACTGTAATTCTATTTCAATTTACTGAATGGTAATTCTAAACCTTCTTATATGAATTCTTTTCTATTTATTCA	G	2540.73	PASS	AC=2;AF=1;AN=2;DP=59;ExcessHet=3.0103;FS=0;MLEAC=2;MLEAF=1;MQ=60;QD=28.2;SOR=0.726	GT:AD:DP:GQ:PL	1/1:0,59:59:99:2578,176,0	LOC109845623
NC_033794.1	1673889	.	TGGTAAGTTATAATGTATGATAATAATGAGAGATTTCTCTAGATATCAGTTCCGTTTGGATCTTTGAGTTAATCCACATAAGTTGTTTTATTAACTTGTTCTGTTTTCAATA	T	120.74	PASS	AC=2;AF=1;AN=2;DP=19;ExcessHet=3.0103;FS=0;MLEAC=2;MLEAF=1;MQ=60;QD=6.35;SOR=1.022	GT:AD:DP:GQ:PL	1/1:0,19:19:30:158,30,0	LOC109845623
NC_033794.1	1674405	.	TGGTGAGCTCTCCATTTAGATCTTGATTCATATGATATCATTACAATGCGCTTTTTTTTCTTCTGATTTATTCAGATTCAGCCCATTTCTTTTTGGTTGCTTCTGTTTGATTCATGTTTTCTTCTTTGGCTTA	T	288.73	PASS	AC=2;AF=1;AN=2;DP=12;ExcessHet=3.0103;FS=0;MLEAC=2;MLEAF=1;MQ=60;QD=24.06;SOR=1.022	GT:AD:DP:GQ:PL	1/1:0,12:12:36:326,36,0	LOC109845623
NC_033794.1	1674734	.	TAAATTTGTGGTACC	T	1222.73	PASS	AC=2;AF=1;AN=2;BaseQRankSum=1.047;ClippingRankSum=0;DP=30;ExcessHet=3.0103;FS=3.632;MLEAC=2;MLEAF=1;MQ=60;MQRankSum=0;QD=28.67;SOR=0.773	GT:AD:DP:GQ:PL	1/1:1,29:30:45:1260,45,0	LOC109845623
NC_033794.1	1674820	.	TGGTAAGTTTGCCGATCCTGGAGGTTTCATATCAAAATTAATTGTTGATTAAACTTTATAATTGAAATGAATCTGAATCCTTACTTCAAACCTTTTTTTTGCA	T	1261.73	PASS	AC=2;AF=1;AN=2;DP=29;ExcessHet=3.0103;FS=0;MLEAC=2;MLEAF=1;MQ=60;QD=29.57;SOR=1.071	GT:AD:DP:GQ:PL	1/1:0,29:29:87:1299,87,0	LOC109845623
NC_033794.1	1674995	.	GAGGTGTATAAAACATAACTAGCATATATTTTAATTTTCAAGCACTCATCTTGTTTTCATATTGGATTCTAATATGTTTGTCTGGTTTGT	G	1057.73	PASS	AC=2;AF=1;AN=2;DP=26;ExcessHet=3.0103;FS=0;MLEAC=2;MLEAF=1;MQ=60;QD=31.67;SOR=2.67	GT:AD:DP:GQ:PL	1/1:0,26:26:78:1095,78,0	LOC109845623
NC_033794.1	1675180	.	AAGGTTAAAATTGGCAAGTTAGCTATATAAGGAAGCAAAAGTTCACATGTACAGCAAAGTCTCATTTATGTTTTCTTCTATGTAATTT	A	26.75	PASS	AC=2;AF=1;AN=2;DP=25;ExcessHet=3.0103;FS=0;MLEAC=2;MLEAF=1;MQ=60;QD=1.34;SOR=1.402	GT:AD:DP:GQ:PL	1/1:0,20:20:27:64,27,0	LOC109845623
NC_033794.1	1676348	.	AAGGTGCTTTTCAGCTGATTAACTGCTTCCCATCTTTATTGTTTAATATGACACTTTCCTTATCAAATACATTGTTCATGGTGC	A	2530.73	PASS	AC=2;AF=1;AN=2;BaseQRankSum=1.511;ClippingRankSum=0;DP=61;ExcessHet=3.0103;FS=0;MLEAC=2;MLEAF=1;MQ=60;MQRankSum=0;QD=32.88;SOR=0.542	GT:AD:DP:GQ:PL	1/1:1,60:61:99:2568,144,0	LOC109845623
NC_033794.1	1681127	.	AAGGTTTGGTTAAAACTAGTATATCCTATTCCAGCTTAGATTCTATACATTCAGTCTCTTAACATTTGTTTTGTACTCGATGAATAC	A	3375.73	PASS	AC=2;AF=1;AN=2;DP=79;ExcessHet=3.0103;FS=0;MLEAC=2;MLEAF=1;MQ=60;QD=30.83;SOR=1.068	GT:AD:DP:GQ:PL	1/1:0,79:79:99:3413,233,0	LOC109845623
NC_033794.1	1681518	.	CAGGTGAACATATTTTTCATGATTTTTTGGGTGTTTTTTCAAGAGAAATCCCAGACGTTTCAGGCAAATTCATACTTTTTCATTTAACTTTGTTTCTTGTTAT	C	3622.73	PASS	AC=2;AF=1;AN=2;BaseQRankSum=2.096;ClippingRankSum=0;DP=87;ExcessHet=3.0103;FS=0;MLEAC=2;MLEAF=1;MQ=60;MQRankSum=0;QD=32.8;SOR=0.897	GT:AD:DP:GQ:PL	1/1:2,84:86:99:3660,170,0	LOC109845623
NC_033794.1	1683597	.	CG	C	53.7	PASS	AC=2;AF=1;AN=2;DP=2;ExcessHet=3.0103;FS=0;MLEAC=2;MLEAF=1;MQ=60;QD=26.85;SOR=2.303	GT:AD:DP:GQ:PL	1/1:0,2:2:6:90,6,0	NA
NC_033794.1	1684435	.	T	TGCTACAGCCCCTTCGAGGACAGACTCCTCCTCCTCCTGCCCCCTCGATCTTGATCTTTTA	52.92	PASS	AC=2;AF=1;AN=2;DP=3;ExcessHet=3.0103;FS=0;MLEAC=2;MLEAF=1;MQ=60;QD=26.46;SOR=2.303	GT:AD:DP:GQ:PL	1/1:0,2:2:5:89,5,0	NA
NC_033794.1	1686944	.	G	GA	53.7	PASS	AC=2;AF=1;AN=2;DP=2;ExcessHet=3.0103;FS=0;MLEAC=2;MLEAF=1;MQ=60;QD=26.85;SOR=0.693	GT:AD:DP:GQ:PL	1/1:0,2:2:6:90,6,0	NA
NC_033794.1	1687876	.	GGGGC	G	143	PASS	AC=2;AF=1;AN=2;DP=4;ExcessHet=3.0103;FS=0;MLEAC=2;MLEAF=1;MQ=60;QD=29.22;SOR=0.693	GT:AD:DP:GQ:PL	1/1:0,4:4:12:180,12,0	NA
NC_033794.1	1687881	.	ATCAAGTTTGGC	A	143	PASS	AC=2;AF=1;AN=2;DP=4;ExcessHet=3.0103;FS=0;MLEAC=2;MLEAF=1;MQ=60;QD=30.98;SOR=0.693	GT:AD:DP:GQ:PL	1/1:0,4:4:12:180,12,0	NA
NC_033794.1	1688054	.	G	GC	53.7	PASS	AC=2;AF=1;AN=2;DP=2;ExcessHet=3.0103;FS=0;MLEAC=2;MLEAF=1;MQ=60;QD=26.85;SOR=0.693	GT:AD:DP:GQ:PL	1/1:0,2:2:6:90,6,0	NA
NC_033794.1	1688627	.	CTT	C	35.71	PASS	AC=2;AF=1;AN=2;DP=3;ExcessHet=3.0103;FS=0;MLEAC=2;MLEAF=1;MQ=60;QD=17.85;SOR=2.303	GT:AD:DP:GQ:PL	1/1:0,2:2:6:72,6,0	NA
NC_033794.1	1688729	.	A	AT	98.25	PASS	AC=2;AF=1;AN=2;DP=6;ExcessHet=3.0103;FS=0;MLEAC=2;MLEAF=1;MQ=60;QD=32.75;SOR=1.179	GT:AD:DP:GQ:PL	1/1:0,3:3:9:135,9,0	NA
NC_033794.1	1688739	.	A	ATG	98.25	PASS	AC=2;AF=1;AN=2;DP=6;ExcessHet=3.0103;FS=0;MLEAC=2;MLEAF=1;MQ=60;QD=32.75;SOR=1.179	GT:AD:DP:GQ:PL	1/1:0,3:3:9:135,9,0	NA
NC_033794.1	1688751	.	T	TTCATTTTCTCTTCTCCTTCTCCAAATGTAATGGACTCCTTTATC	232.8	PASS	AC=2;AF=1;AN=2;DP=7;ExcessHet=3.0103;FS=0;MLEAC=2;MLEAF=1;MQ=60;QD=31.06;SOR=0.693	GT:AD:DP:GQ:PL	1/1:0,4:4:18:270,18,0	NA
NC_033794.1	1694002	.	A	AC	53.7	PASS	AC=2;AF=1;AN=2;DP=2;ExcessHet=3.0103;FS=0;MLEAC=2;MLEAF=1;MQ=60;QD=26.85;SOR=0.693	GT:AD:DP:GQ:PL	1/1:0,2:2:6:90,6,0	NA
NC_033794.1	1694005	.	T	TA	53.7	PASS	AC=2;AF=1;AN=2;DP=2;ExcessHet=3.0103;FS=0;MLEAC=2;MLEAF=1;MQ=60;QD=26.85;SOR=0.693	GT:AD:DP:GQ:PL	1/1:0,2:2:6:90,6,0	NA
NC_033794.1	1700869	.	CCAAT	C	907.73	PASS	AC=2;AF=1;AN=2;DP=21;ExcessHet=3.0103;FS=0;MLEAC=2;MLEAF=1;MQ=60;QD=29.87;SOR=4.712	GT:AD:DP:GQ:PL	1/1:0,21:21:63:945,63,0	LOC109845656
NC_033794.1	1701115	.	G	GACGGAGATGGGCTCCTT	405.25	PASS	AC=1;AF=0.5;AN=2;BaseQRankSum=0.903;ClippingRankSum=0;DP=13;ExcessHet=3.0103;FS=6.021;MLEAC=1;MLEAF=0.5;MQ=60;MQRankSum=0;QD=33.77;ReadPosRankSum=-1.488;SOR=2.43	GT:AD:DP:GQ:PL	0/1:1,11:12:9:442,0,9	LOC109845656
NC_033794.1	1701117	.	T	TCTCATG	405.25	PASS	AC=1;AF=0.5;AN=2;BaseQRankSum=0.157;ClippingRankSum=0;DP=8;ExcessHet=3.0103;FS=6.021;MLEAC=1;MLEAF=0.5;MQ=60;MQRankSum=0;QD=27.83;ReadPosRankSum=-1.534;SOR=2.526	GT:AD:DP:GQ:PL	0/1:1,7:8:9:442,0,9	LOC109845656
NC_033794.1	1701119	.	A	AACCAATAC	253.77	PASS	AC=1;AF=0.5;AN=2;BaseQRankSum=-0.674;ClippingRankSum=0;DP=4;ExcessHet=3.0103;FS=6.021;MLEAC=1;MLEAF=0.5;MQ=60;MQRankSum=0;QD=32.59;ReadPosRankSum=-1.15;SOR=2.788	GT:AD:DP:GQ:PL	0/1:1,3:4:21:291,0,21	LOC109845656
NC_033794.1	1706845	.	GGGTAAATTCCTCTTCTAGCGCAATTCATAGCAAACCAAGTTAAACTGCTAGTTTTGATTCCACATCTTGTTTCTATGAA	G	1303.73	PASS	AC=1;AF=0.5;AN=2;BaseQRankSum=1.966;ClippingRankSum=0;DP=34;ExcessHet=3.0103;FS=3.144;MLEAC=1;MLEAF=0.5;MQ=58.5;MQRankSum=-0.441;QD=29.13;SOR=0.416	GT:AD:DP:GQ:PL	0/1:1,32:33:99:1341,0,650	LOC109845656
NC_033794.1	1707123	.	GTGA	G	789.73	PASS	AC=2;AF=1;AN=2;DP=27;ExcessHet=3.0103;FS=0;MLEAC=2;MLEAF=1;MQ=60;QD=29.93;SOR=4.804	GT:AD:DP:GQ:PL	1/1:0,22:22:66:827,66,0	LOC109845656
NC_033794.1	1707282	.	TTTTG	T	485.73	PASS	AC=2;AF=1;AN=2;DP=12;ExcessHet=3.0103;FS=0;MLEAC=2;MLEAF=1;MQ=60;QD=28.41;SOR=5.136	GT:AD:DP:GQ:PL	1/1:0,12:12:36:523,36,0	LOC109845656
NC_033794.1	1737304	.	A	AAGG	395.14	PASS	AC=2;AF=1;AN=2;BaseQRankSum=0.518;ClippingRankSum=0;DP=15;ExcessHet=3.0103;FS=0;MLEAC=2;MLEAF=1;MQ=60.72;MQRankSum=0.603;QD=32.93;ReadPosRankSum=-0.436;SOR=0.818	GT:AD:DP:GQ:PL	1/1:1,11:12:10:432,10,0	LOC109845667
NC_033794.1	1738321	.	T	TA	72.87	PASS	AC=2;AF=1;AN=2;DP=5;ExcessHet=3.0103;FS=0;MLEAC=2;MLEAF=1;MQ=60;QD=14.57;SOR=3.611	GT:AD:DP:GQ:PL	1/1:0,5:5:15:110,15,0	LOC109845678
NC_033794.1	1739468	.	GAAAATA	G	53.7	PASS	AC=2;AF=1;AN=2;DP=2;ExcessHet=3.0103;FS=0;MLEAC=2;MLEAF=1;MQ=60;QD=26.85;SOR=0.693	GT:AD:DP:GQ:PL	1/1:0,2:2:6:90,6,0	LOC109845678
NC_033794.1	1739480	.	T	TTTTAA	53.7	PASS	AC=2;AF=1;AN=2;DP=2;ExcessHet=3.0103;FS=0;MLEAC=2;MLEAF=1;MQ=60;QD=26.85;SOR=0.693	GT:AD:DP:GQ:PL	1/1:0,2:2:6:90,6,0	LOC109845678
NC_033794.1	1744027	.	TA	T	36.7	PASS	AC=2;AF=1;AN=2;DP=2;ExcessHet=3.0103;FS=0;MLEAC=2;MLEAF=1;MQ=60;QD=18.35;SOR=2.303	GT:AD:DP:GQ:PL	1/1:0,2:2:6:73,6,0	LOC109845678
NC_033794.1	1749776	.	G	GGCAATCATATCAGTGGCAGCTGAAGGGGAAACACCCTCTC	502.73	PASS	AC=2;AF=1;AN=2;DP=12;ExcessHet=3.0103;FS=0;MLEAC=2;MLEAF=1;MQ=60;QD=26.87;SOR=1.022	GT:AD:DP:GQ:PL	1/1:0,12:12:36:540,36,0	LOC109845678
NC_033794.1	1751295	.	T	TTCCACCAAATATCTTAGAAAGCCATCCACCA	457.73	PASS	AC=2;AF=1;AN=2;DP=11;ExcessHet=3.0103;FS=0;MLEAC=2;MLEAF=1;MQ=60;QD=25.48;SOR=1.27	GT:AD:DP:GQ:PL	1/1:0,11:11:33:495,33,0	LOC109845678
NC_033794.1	1752062	.	T	TTATCCATGTTGCAGATAACAAACGCGAGAGAA	456.73	PASS	AC=2;AF=1;AN=2;DP=12;ExcessHet=3.0103;FS=0;MLEAC=2;MLEAF=1;MQ=60;QD=30.9;SOR=0.859	GT:AD:DP:GQ:PL	1/1:0,11:11:33:494,33,0	LOC109845678
NC_033794.1	1760448	.	A	AC	98.25	PASS	AC=2;AF=1;AN=2;DP=3;ExcessHet=3.0103;FS=0;MLEAC=2;MLEAF=1;MQ=48.73;QD=34.38;SOR=2.303	GT:AD:DP:GQ:PL	1/1:0,2:2:9:135,9,0	NA
NC_033794.1	1760454	.	ATTAAC	A	85.87	PASS	AC=1;AF=0.5;AN=2;BaseQRankSum=1.15;ClippingRankSum=0;DP=5;ExcessHet=3.0103;FS=0;MLEAC=1;MLEAF=0.5;MQ=53.53;MQRankSum=-0.674;QD=21.47;SOR=0.446	GT:AD:DP:GQ:PL	0/1:1,3:4:15:123,0,15	NA
NC_033794.1	1760480	.	CA	C	277.77	PASS	AC=2;AF=1;AN=2;DP=9;ExcessHet=3.0103;FS=0;MLEAC=2;MLEAF=1;MQ=56.49;QD=32.41;SOR=1.609	GT:AD:DP:GQ:PL	1/1:0,7:7:21:315,21,0	NA
NC_033794.1	1760497	.	C	CCCTCCTCCT	302.75	PASS	AC=2;AF=1;AN=2;DP=10;ExcessHet=3.0103;FS=0;MLEAC=2;MLEAF=1;MQ=56.86;QD=32.15;SOR=1.179	GT:AD:DP:GQ:PL	1/1:0,8:8:24:340,24,0	NA
NC_033794.1	1769080	.	T	TATTTTGTGCGATGTCC	98.25	PASS	AC=2;AF=1;AN=2;DP=2;ExcessHet=3.0103;FS=0;MLEAC=2;MLEAF=1;MQ=60;QD=31.7;SOR=2.303	GT:AD:DP:GQ:PL	1/1:0,2:2:9:135,9,0	NA
NC_033794.1	1769691	.	TCAAAAAATAATATTGTG	T	54.7	PASS	AC=2;AF=1;AN=2;DP=5;ExcessHet=3.0103;FS=0;MLEAC=2;MLEAF=1;MQ=60;QD=27.35;SOR=2.303	GT:AD:DP:GQ:PL	1/1:0,2:2:6:91,6,0	LOC109845693
NC_033794.1	1769937	.	TA	T	98.25	PASS	AC=2;AF=1;AN=2;DP=3;ExcessHet=3.0103;FS=0;MLEAC=2;MLEAF=1;MQ=60;QD=32.75;SOR=1.179	GT:AD:DP:GQ:PL	1/1:0,3:3:9:135,9,0	LOC109845693
NC_033794.1	1770002	.	AC	A	98.25	PASS	AC=2;AF=1;AN=2;DP=3;ExcessHet=3.0103;FS=0;MLEAC=2;MLEAF=1;MQ=60;QD=32.75;SOR=1.179	GT:AD:DP:GQ:PL	1/1:0,3:3:9:135,9,0	LOC109845693
NC_033794.1	1770527	.	G	GT	53.7	PASS	AC=2;AF=1;AN=2;DP=2;ExcessHet=3.0103;FS=0;MLEAC=2;MLEAF=1;MQ=60;QD=26.85;SOR=2.303	GT:AD:DP:GQ:PL	1/1:0,2:2:6:90,6,0	LOC109845693
NC_033794.1	1770528	.	C	CCAATTCT	53.7	PASS	AC=2;AF=1;AN=2;DP=2;ExcessHet=3.0103;FS=0;MLEAC=2;MLEAF=1;MQ=60;QD=26.85;SOR=2.303	GT:AD:DP:GQ:PL	1/1:0,2:2:6:90,6,0	LOC109845693
NC_033794.1	1770613	.	TA	T	98.25	PASS	AC=2;AF=1;AN=2;DP=3;ExcessHet=3.0103;FS=0;MLEAC=2;MLEAF=1;MQ=60;QD=32.75;SOR=2.833	GT:AD:DP:GQ:PL	1/1:0,3:3:9:135,9,0	LOC109845693
NC_033794.1	1770625	.	AAAG	A	89.25	PASS	AC=2;AF=1;AN=2;DP=3;ExcessHet=3.0103;FS=0;MLEAC=2;MLEAF=1;MQ=60;QD=29.75;SOR=2.833	GT:AD:DP:GQ:PL	1/1:0,3:3:9:126,9,0	LOC109845693
NC_033794.1	1774415	.	GACCTGGCCAAAAATTTAGGTTTTCGGCGGATTAAACCGCTAAGTATAGATCAAAATTAGCGAAATAAACTAGGGCTTTAGTGAGGAATCGAGTT	G	1766.73	PASS	AC=2;AF=1;AN=2;BaseQRankSum=-0.452;ClippingRankSum=0;DP=43;ExcessHet=3.0103;FS=0;MLEAC=2;MLEAF=1;MQ=59.73;MQRankSum=6.635;QD=24.79;ReadPosRankSum=-0.041;SOR=6.138	GT:AD:DP:GQ:PL	1/1:1,42:43:88:1804,88,0	LOC109845693
NC_033794.1	1782083	.	AAT	A	457.73	PASS	AC=2;AF=1;AN=2;DP=10;ExcessHet=3.0103;FS=0;MLEAC=2;MLEAF=1;MQ=47.82;QD=26.24;SOR=3.258	GT:AD:DP:GQ:PL	1/1:0,10:10:33:495,33,0	LOC109829069
NC_033794.1	1782087	.	G	GCC	412.74	PASS	AC=2;AF=1;AN=2;DP=10;ExcessHet=3.0103;FS=0;MLEAC=2;MLEAF=1;MQ=47.82;QD=29.38;SOR=3.258	GT:AD:DP:GQ:PL	1/1:0,10:10:30:450,30,0	LOC109829069
NC_033794.1	1782275	.	TA	T	322.75	PASS	AC=2;AF=1;AN=2;DP=8;ExcessHet=3.0103;FS=0;MLEAC=2;MLEAF=1;MQ=60;QD=30.92;SOR=4.407	GT:AD:DP:GQ:PL	1/1:0,8:8:24:360,24,0	LOC109829069
NC_033794.1	1782278	.	C	CTA	359.74	PASS	AC=2;AF=1;AN=2;DP=8;ExcessHet=3.0103;FS=0;MLEAC=2;MLEAF=1;MQ=60;QD=26.71;SOR=4.407	GT:AD:DP:GQ:PL	1/1:0,8:8:27:397,27,0	LOC109829069
NC_033794.1	1782280	.	C	CTG	359.74	PASS	AC=2;AF=1;AN=2;DP=9;ExcessHet=3.0103;FS=0;MLEAC=2;MLEAF=1;MQ=60;QD=34.34;SOR=4.615	GT:AD:DP:GQ:PL	1/1:0,9:9:27:397,27,0	LOC109829069
NC_033794.1	1782318	.	G	GTA	211.75	PASS	AC=1;AF=0.5;AN=2;BaseQRankSum=0.566;ClippingRankSum=0;DP=7;ExcessHet=3.0103;FS=3.68;MLEAC=1;MLEAF=0.5;MQ=60;MQRankSum=0;QD=30.25;ReadPosRankSum=0;SOR=1.108	GT:AD:DP:GQ:PL	0/1:1,6:7:24:249,0,24	LOC109829069
NC_033794.1	1782319	.	CCG	C	211.75	PASS	AC=1;AF=0.5;AN=2;BaseQRankSum=0;ClippingRankSum=0;DP=7;ExcessHet=3.0103;FS=3.68;MLEAC=1;MLEAF=0.5;MQ=60;MQRankSum=0;QD=30.25;ReadPosRankSum=0;SOR=1.108	GT:AD:DP:GQ:PL	0/1:1,6:7:24:249,0,24	LOC109829069
NC_033794.1	1782447	.	A	AG	337.87	PASS	AC=1;AF=0.5;AN=2;BaseQRankSum=0;ClippingRankSum=0;DP=8;ExcessHet=3.0103;FS=0;MLEAC=1;MLEAF=0.5;MQ=60;MQRankSum=0;QD=30.34;ReadPosRankSum=-0.674;SOR=0.595	GT:AD:DP:GQ:PL	0/1:1,7:8:15:375,0,15	LOC109829069
NC_033794.1	1782448	.	T	TCGTGTGAC	337.87	PASS	AC=1;AF=0.5;AN=2;BaseQRankSum=0;ClippingRankSum=0;DP=9;ExcessHet=3.0103;FS=3.522;MLEAC=1;MLEAF=0.5;MQ=60;MQRankSum=0;QD=26.77;ReadPosRankSum=-0.589;SOR=0.916	GT:AD:DP:GQ:PL	0/1:1,8:9:15:375,0,15	LOC109829069
NC_033794.1	1782577	.	G	GGTC	277.77	PASS	AC=2;AF=1;AN=2;DP=7;ExcessHet=3.0103;FS=0;MLEAC=2;MLEAF=1;MQ=59.72;QD=29.31;SOR=0.941	GT:AD:DP:GQ:PL	1/1:0,7:7:21:315,21,0	LOC109829069
NC_033794.1	1782578	.	A	AAAAGACTCG	277.77	PASS	AC=2;AF=1;AN=2;DP=6;ExcessHet=3.0103;FS=0;MLEAC=2;MLEAF=1;MQ=59.67;QD=32.98;SOR=1.329	GT:AD:DP:GQ:PL	1/1:0,6:6:21:315,21,0	LOC109829069
NC_033794.1	1786177	.	G	GA	60	PASS	AC=2;AF=1;AN=2;DP=4;ExcessHet=3.0103;FS=0;MLEAC=2;MLEAF=1;MQ=55.08;QD=15;SOR=1.609	GT:AD:DP:GQ:PL	1/1:0,4:4:12:97,12,0	LOC109845702
NC_033794.1	1786208	.	GAGGTACATAAATGTCAGATAATTTTGTTATGCAAACATTAATTTGGTTATTCAAACATTTACTTGGTTTTGTTGTAATTTCCGAGAGCTCTAT	G	106.73	PASS	AC=1;AF=0.5;AN=2;BaseQRankSum=2.093;ClippingRankSum=0;DP=12;ExcessHet=3.0103;FS=2.398;MLEAC=1;MLEAF=0.5;MQ=58.41;MQRankSum=-2.362;QD=8.89;ReadPosRankSum=0.816;SOR=1.609	GT:AD:DP:GQ:PL	0/1:8,4:12:99:144,0,324	LOC109845702
NC_033794.1	1788324	.	CA	C	352.73	PASS	AC=2;AF=1;AN=2;DP=16;ExcessHet=3.0103;FS=0;MLEAC=2;MLEAF=1;MQ=60;QD=22.05;SOR=0.693	GT:AD:DP:GQ:PL	1/1:0,16:16:48:390,48,0	LOC109845702
NC_033794.1	1788536	.	G	GTGCCAGTTTAAACAGCAGGAATTTGGGTCAAATTCGTTTGAAGTTC	727.73	PASS	AC=2;AF=1;AN=2;DP=11;ExcessHet=3.0103;FS=0;MLEAC=2;MLEAF=1;MQ=59.48;QD=32.26;SOR=2.494	GT:AD:DP:GQ:PL	1/1:0,11:11:51:765,51,0	LOC109829077
NC_033794.1	1788677	.	C	CAA	156.77	PASS	AC=2;AF=1;AN=2;DP=8;ExcessHet=3.0103;FS=0;MLEAC=2;MLEAF=1;MQ=60;QD=22.4;SOR=2.584	GT:AD:DP:GQ:PL	1/1:0,7:7:21:194,21,0	LOC109829077
NC_033794.1	1792473	.	T	TTC	98.25	PASS	AC=2;AF=1;AN=2;DP=3;ExcessHet=3.0103;FS=0;MLEAC=2;MLEAF=1;MQ=60;QD=32.75;SOR=1.179	GT:AD:DP:GQ:PL	1/1:0,3:3:9:135,9,0	LOC109829077
NC_033794.1	1793763	.	C	CT	53.7	PASS	AC=2;AF=1;AN=2;DP=2;ExcessHet=3.0103;FS=0;MLEAC=2;MLEAF=1;MQ=60;QD=26.85;SOR=2.303	GT:AD:DP:GQ:PL	1/1:0,2:2:6:90,6,0	LOC109829077
NC_033794.1	1794118	.	G	GA	71.25	PASS	AC=2;AF=1;AN=2;DP=4;ExcessHet=3.0103;FS=0;MLEAC=2;MLEAF=1;MQ=60;QD=23.75;SOR=1.179	GT:AD:DP:GQ:PL	1/1:0,3:3:9:108,9,0	LOC109829077
NC_033794.1	1794160	.	A	ATTT	53.7	PASS	AC=2;AF=1;AN=2;DP=2;ExcessHet=3.0103;FS=0;MLEAC=2;MLEAF=1;MQ=60;QD=26.85;SOR=0.693	GT:AD:DP:GQ:PL	1/1:0,2:2:6:90,6,0	LOC109829077
NC_033794.1	1794466	.	GGT	G	27.71	PASS	AC=2;AF=1;AN=2;DP=2;ExcessHet=3.0103;FS=0;MLEAC=2;MLEAF=1;MQ=60;QD=13.86;SOR=0.693	GT:AD:DP:GQ:PL	1/1:0,2:2:6:64,6,0	LOC109829077
NC_033794.1	1795002	.	AG	A	98.25	PASS	AC=2;AF=1;AN=2;DP=3;ExcessHet=3.0103;FS=0;MLEAC=2;MLEAF=1;MQ=60;QD=32.75;SOR=2.833	GT:AD:DP:GQ:PL	1/1:0,3:3:9:135,9,0	LOC109829077
NC_033794.1	1795194	.	AAGGTAAACTTAAATATTATAGTCACGCTTAGTCTGCGAGAAAATAATTTCAGGCATTTAACAATTTTATTTTTAACATGT	A	216.79	PASS	AC=2;AF=1;AN=2;DP=8;ExcessHet=3.0103;FS=0;MLEAC=2;MLEAF=1;MQ=60;QD=31.74;SOR=1.329	GT:AD:DP:GQ:PL	1/1:0,6:6:19:254,19,0	LOC109829077
NC_033794.1	1799281	.	T	TGTATAG	85.73	PASS	AC=1;AF=0.5;AN=2;BaseQRankSum=0.319;ClippingRankSum=0;DP=4;ExcessHet=3.0103;FS=0;MLEAC=1;MLEAF=0.5;MQ=60;MQRankSum=0;QD=21.43;ReadPosRankSum=-1.15;SOR=0.916	GT:AD:DP:GQ:PL	0/1:1,3:4:99:123,0,178	LOC109845725
NC_033794.1	1799290	.	A	ACGCCAAGCATGGTTTC	85.73	PASS	AC=1;AF=0.5;AN=2;BaseQRankSum=0.674;ClippingRankSum=0;DP=4;ExcessHet=3.0103;FS=0;MLEAC=1;MLEAF=0.5;MQ=60;MQRankSum=0;QD=21.43;ReadPosRankSum=-1.15;SOR=0.916	GT:AD:DP:GQ:PL	0/1:1,3:4:99:123,0,178	LOC109845725
NC_033794.1	1817602	.	GCCTGATATAGAATTTTATTTATTTATTTATAAAAGAACTATATTAGTCTTCATATGACAAAAAAAGTCAAAATTTA	G	138.19	PASS	AC=1;AF=0.5;AN=2;BaseQRankSum=0;ClippingRankSum=0;DP=20;ExcessHet=3.0103;FS=3.979;MLEAC=1;MLEAF=0.5;MQ=60;MQRankSum=0;QD=23.03;ReadPosRankSum=1.282;SOR=1.414	GT:AD:DP:GQ:PL	0/1:2,4:6:4:174,0,4	LOC109845732
NC_033794.1	1819993	.	AGCTCGAATTCGAGTTCCAGGAGTCGGATT	A	2868.73	PASS	AC=2;AF=1;AN=2;BaseQRankSum=0.125;ClippingRankSum=0;DP=68;ExcessHet=3.0103;FS=0;MLEAC=2;MLEAF=1;MQ=59.93;MQRankSum=0.088;QD=31.67;ReadPosRankSum=0.518;SOR=7.024	GT:AD:DP:GQ:PL	1/1:1,66:67:99:2906,157,0	LOC109845732
NC_033794.1	1833115	.	CG	C	71.87	PASS	AC=2;AF=1;AN=2;DP=5;ExcessHet=3.0103;FS=0;MLEAC=2;MLEAF=1;MQ=42.82;QD=14.37;SOR=3.611	GT:AD:DP:GQ:PL	1/1:0,5:5:15:109,15,0	NA
NC_033794.1	1833178	.	T	TGGCGCTCCGTCCAAACCTCCCGCCGC	385.74	PASS	AC=2;AF=1;AN=2;DP=7;ExcessHet=3.0103;FS=0;MLEAC=2;MLEAF=1;MQ=47.5;QD=27.31;SOR=2.584	GT:AD:DP:GQ:PL	1/1:0,7:7:30:423,30,0	NA
NC_033794.1	1839296	.	ATAG	A	53.7	PASS	AC=2;AF=1;AN=2;DP=2;ExcessHet=3.0103;FS=0;MLEAC=2;MLEAF=1;MQ=59.5;QD=26.85;SOR=2.303	GT:AD:DP:GQ:PL	1/1:0,2:2:6:90,6,0	LOC109845750
NC_033794.1	1839322	.	ATCG	A	53.7	PASS	AC=2;AF=1;AN=2;DP=2;ExcessHet=3.0103;FS=0;MLEAC=2;MLEAF=1;MQ=59.5;QD=26.85;SOR=2.303	GT:AD:DP:GQ:PL	1/1:0,2:2:6:90,6,0	LOC109845750
NC_033794.1	1843715	.	AAC	A	53.7	PASS	AC=2;AF=1;AN=2;DP=2;ExcessHet=3.0103;FS=0;MLEAC=2;MLEAF=1;MQ=65.19;QD=26.85;SOR=2.303	GT:AD:DP:GQ:PL	1/1:0,2:2:6:90,6,0	LOC109845750
NC_033794.1	1856039	.	G	GAGAGAGAGAGAGAGAAACATCT	412.74	PASS	AC=2;AF=1;AN=2;DP=7;ExcessHet=3.0103;FS=0;MLEAC=2;MLEAF=1;MQ=55.35;QD=28.44;SOR=4.174	GT:AD:DP:GQ:PL	1/1:0,7:7:30:450,30,0	LOC109845757
NC_033794.1	1856091	.	CCAG	C	353.74	PASS	AC=2;AF=1;AN=2;DP=9;ExcessHet=3.0103;FS=0;MLEAC=2;MLEAF=1;MQ=60;QD=31.35;SOR=4.615	GT:AD:DP:GQ:PL	1/1:0,9:9:27:391,27,0	LOC109845757
NC_033794.1	1856821	.	T	TA	98.25	PASS	AC=2;AF=1;AN=2;DP=3;ExcessHet=3.0103;FS=0;MLEAC=2;MLEAF=1;MQ=60;QD=32.75;SOR=2.833	GT:AD:DP:GQ:PL	1/1:0,3:3:9:135,9,0	LOC109845757
NC_033794.1	1857433	.	AGTC	A	53.7	PASS	AC=2;AF=1;AN=2;DP=2;ExcessHet=3.0103;FS=0;MLEAC=2;MLEAF=1;MQ=39;QD=26.85;SOR=0.693	GT:AD:DP:GQ:PL	1/1:0,2:2:6:90,6,0	LOC109845757
NC_033794.1	1858511	.	C	CCGTCGAACTCCTCCGACGCCTCATCGCCCGCCGCCGCCGCTGCTCGGTGGCCGTTCTTCGTATTCCTCGCCGGCTCAATGTTCTGCCTCCTCACCAGCACCTTCTGCCACCTCCTCTGCTGCCACAGCCACCG	454.73	PASS	AC=2;AF=1;AN=2;DP=5;ExcessHet=3.0103;FS=0;MLEAC=2;MLEAF=1;MQ=57.47;QD=34.23;SOR=2.833	GT:AD:DP:GQ:PL	1/1:0,3:3:31:492,31,0	LOC109845757
NC_033794.1	1859030	.	A	AAGC	201.73	PASS	AC=1;AF=0.5;AN=2;BaseQRankSum=0.143;ClippingRankSum=0;DP=15;ExcessHet=3.0103;FS=0;MLEAC=1;MLEAF=0.5;MQ=60;MQRankSum=0;QD=16.81;ReadPosRankSum=-1.461;SOR=1.022	GT:AD:DP:GQ:PL	0/1:5,7:12:99:239,0,173	LOC109845757
NC_033794.1	1859039	.	T	TTATA	277.77	PASS	AC=2;AF=1;AN=2;DP=7;ExcessHet=3.0103;FS=0;MLEAC=2;MLEAF=1;MQ=60;QD=29.09;SOR=4.174	GT:AD:DP:GQ:PL	1/1:0,7:7:21:315,21,0	LOC109845757
NC_033794.1	1859057	.	G	GA	311.75	PASS	AC=2;AF=1;AN=2;DP=7;ExcessHet=3.0103;FS=0;MLEAC=2;MLEAF=1;MQ=60;QD=26.68;SOR=4.174	GT:AD:DP:GQ:PL	1/1:0,7:7:24:349,24,0	LOC109845757
NC_033794.1	1904140	.	TGGTCGGCGAAACCCTAACTCGATCCTCACCGCTTGTCAAAATCGCATCTTTTGCTGACCCATGTTGTTTGATTTGTGGGTGCA	T	232.8	PASS	AC=2;AF=1;AN=2;DP=7;ExcessHet=3.0103;FS=0;MLEAC=2;MLEAF=1;MQ=60;QD=37.21;SOR=2.303	GT:AD:DP:GQ:PL	1/1:0,6:6:18:270,18,0	LOC109845773
NC_033794.1	1906148	.	AAAG	A	454.73	PASS	AC=1;AF=0.5;AN=2;BaseQRankSum=-2.43;ClippingRankSum=0;DP=16;ExcessHet=3.0103;FS=0;MLEAC=1;MLEAF=0.5;MQ=56.41;MQRankSum=1.007;QD=28.42;ReadPosRankSum=2.133;SOR=0.368	GT:AD:DP:GQ:PL	0/1:4,12:16:99:492,0,132	LOC109845773
NC_033794.1	1906154	.	GTAATACACTTACAAGGTTTCCCCCTCTTTTTCCTATTATAATTAAGGACCAATTTTTTGGTGAATGCTTCTTCTACGTCGAATTAAACATAGATAAAAGACACAATTTGT	G	450.73	PASS	AC=1;AF=0.5;AN=2;BaseQRankSum=1.191;ClippingRankSum=0;DP=18;ExcessHet=3.0103;FS=2.218;MLEAC=1;MLEAF=0.5;MQ=56.82;MQRankSum=0.374;QD=25.04;SOR=0.18	GT:AD:DP:GQ:PL	0/1:6,12:18:99:488,0,214	LOC109845773
NC_033794.1	1906782	.	A	AT	75.25	PASS	AC=2;AF=1;AN=2;DP=5;ExcessHet=3.0103;FS=0;MLEAC=2;MLEAF=1;MQ=60;QD=25.08;SOR=1.179	GT:AD:DP:GQ:PL	1/1:0,3:3:9:112,9,0	LOC109845773
NC_033794.1	1906901	.	TGTG	T	119.73	PASS	AC=1;AF=0.5;AN=2;BaseQRankSum=0.084;ClippingRankSum=0;DP=7;ExcessHet=3.0103;FS=0;MLEAC=1;MLEAF=0.5;MQ=60;MQRankSum=0;QD=19.96;ReadPosRankSum=-0.623;SOR=1.609	GT:AD:DP:GQ:PL	0/1:2,4:6:71:157,0,71	LOC109845773
NC_033794.1	1906931	.	C	CA	152.77	PASS	AC=2;AF=1;AN=2;DP=7;ExcessHet=3.0103;FS=0;MLEAC=2;MLEAF=1;MQ=60;QD=21.82;SOR=0.941	GT:AD:DP:GQ:PL	1/1:0,7:7:21:190,21,0	LOC109845773
NC_033794.1	1906976	.	TATTA	T	258.77	PASS	AC=2;AF=1;AN=2;DP=7;ExcessHet=3.0103;FS=0;MLEAC=2;MLEAF=1;MQ=60;QD=31.61;SOR=0.941	GT:AD:DP:GQ:PL	1/1:0,7:7:21:296,21,0	LOC109845773
NC_033794.1	1906981	.	GTCCTTTTTTTTTTGACAGAAAAACAAGGGATGATCCCCTTTCATTAATAATTAAAAGAGTGTAAAGTTGATATACTTA	G	259.76	PASS	AC=2;AF=1;AN=2;DP=7;ExcessHet=3.0103;FS=0;MLEAC=2;MLEAF=1;MQ=60;QD=29.37;SOR=0.941	GT:AD:DP:GQ:PL	1/1:0,7:7:22:297,22,0	LOC109845773
NC_033794.1	1907269	.	A	ATC	313.75	PASS	AC=2;AF=1;AN=2;DP=8;ExcessHet=3.0103;FS=0;MLEAC=2;MLEAF=1;MQ=60;QD=32.55;SOR=2.833	GT:AD:DP:GQ:PL	1/1:0,8:8:24:351,24,0	LOC109845773
NC_033794.1	1907916	.	T	TTGCTAGGCG	232.8	PASS	AC=2;AF=1;AN=2;DP=6;ExcessHet=3.0103;FS=0;MLEAC=2;MLEAF=1;MQ=60;QD=32.3;SOR=3.912	GT:AD:DP:GQ:PL	1/1:0,6:6:18:270,18,0	LOC109845773
NC_033794.1	1907925	.	A	ACTCGT	187.87	PASS	AC=2;AF=1;AN=2;DP=5;ExcessHet=3.0103;FS=0;MLEAC=2;MLEAF=1;MQ=60;QD=30.36;SOR=3.611	GT:AD:DP:GQ:PL	1/1:0,5:5:15:225,15,0	LOC109845773
NC_033794.1	1908536	.	C	CAGAGAATAA	143	PASS	AC=2;AF=1;AN=2;DP=3;ExcessHet=3.0103;FS=0;MLEAC=2;MLEAF=1;MQ=60;QD=33.03;SOR=2.833	GT:AD:DP:GQ:PL	1/1:0,3:3:12:180,12,0	NA
NC_033794.1	1909039	.	CG	C	1552.73	PASS	AC=2;AF=1;AN=2;BaseQRankSum=1.077;ClippingRankSum=0;DP=68;ExcessHet=3.0103;FS=4.973;MLEAC=2;MLEAF=1;MQ=60.95;MQRankSum=0.369;QD=23.53;ReadPosRankSum=0.789;SOR=1.619	GT:AD:DP:GQ:PL	1/1:1,65:66:99:1590,171,0	LOC109845785
NC_033794.1	1909087	.	C	CAG	861.77	PASS	AC=2;AF=1;AN=2;BaseQRankSum=0.443;ClippingRankSum=0;DP=22;ExcessHet=3.0103;FS=0;MLEAC=2;MLEAF=1;MQ=60;MQRankSum=0;QD=28.35;ReadPosRankSum=-1.668;SOR=0.473	GT:AD:DP:GQ:PL	1/1:1,21:22:21:899,21,0	LOC109845785
NC_033794.1	1909088	.	T	TTACAAGGTCA	862.77	PASS	AC=2;AF=1;AN=2;BaseQRankSum=0.85;ClippingRankSum=0;DP=22;ExcessHet=3.0103;FS=0;MLEAC=2;MLEAF=1;MQ=60;MQRankSum=0;QD=28.63;ReadPosRankSum=-1.668;SOR=0.473	GT:AD:DP:GQ:PL	1/1:1,21:22:21:900,21,0	LOC109845785
NC_033794.1	1909092	.	A	ACCTGCACATGCTTCCAAGAC	295.8	PASS	AC=1;AF=0.5;AN=2;BaseQRankSum=1.534;ClippingRankSum=0;DP=8;ExcessHet=3.0103;FS=0;MLEAC=1;MLEAF=0.5;MQ=60;MQRankSum=0;QD=31.85;ReadPosRankSum=-1.534;SOR=2.833	GT:AD:DP:GQ:PL	0/1:1,7:8:18:333,0,18	LOC109845785
NC_033794.1	1911079	.	G	GGTT	2529.73	PASS	AC=2;AF=1;AN=2;BaseQRankSum=-0.592;ClippingRankSum=0;DP=60;ExcessHet=3.0103;FS=0;MLEAC=2;MLEAF=1;MQ=60;MQRankSum=0;QD=27.97;ReadPosRankSum=0.81;SOR=0.58	GT:AD:DP:GQ:PL	1/1:1,59:60:99:2567,136,0	LOC109845785
NC_033794.1	1914445	.	CA	C	127.74	PASS	AC=1;AF=0.5;AN=2;BaseQRankSum=-1.282;ClippingRankSum=0;DP=5;ExcessHet=3.0103;FS=6.99;MLEAC=1;MLEAF=0.5;MQ=41.09;MQRankSum=-1.282;QD=25.55;ReadPosRankSum=1.282;SOR=3.229	GT:AD:DP:GQ:PL	0/1:1,4:5:30:165,0,30	LOC109845785
NC_033794.1	1914447	.	GT	G	127.74	PASS	AC=1;AF=0.5;AN=2;BaseQRankSum=-1.282;ClippingRankSum=0;DP=5;ExcessHet=3.0103;FS=6.99;MLEAC=1;MLEAF=0.5;MQ=41.09;MQRankSum=-1.282;QD=25.55;ReadPosRankSum=1.282;SOR=3.229	GT:AD:DP:GQ:PL	0/1:1,4:5:30:165,0,30	LOC109845785
NC_033794.1	1915625	.	A	AG	98.25	PASS	AC=2;AF=1;AN=2;DP=3;ExcessHet=3.0103;FS=0;MLEAC=2;MLEAF=1;MQ=47.61;QD=32.75;SOR=1.179	GT:AD:DP:GQ:PL	1/1:0,3:3:9:135,9,0	LOC109845785
NC_033794.1	1916043	.	A	AAT	53.7	PASS	AC=2;AF=1;AN=2;DP=4;ExcessHet=3.0103;FS=0;MLEAC=2;MLEAF=1;MQ=60;QD=26.85;SOR=0.693	GT:AD:DP:GQ:PL	1/1:0,2:2:6:90,6,0	LOC109845785
NC_033794.1	1916078	.	C	CAG	219.8	PASS	AC=2;AF=1;AN=2;DP=6;ExcessHet=3.0103;FS=0;MLEAC=2;MLEAF=1;MQ=60;QD=31.81;SOR=0.693	GT:AD:DP:GQ:PL	1/1:0,6:6:18:257,18,0	LOC109845785
NC_033794.1	1916612	.	TA	T	62.87	PASS	AC=2;AF=1;AN=2;DP=5;ExcessHet=3.0103;FS=0;MLEAC=2;MLEAF=1;MQ=60;QD=12.57;SOR=1.981	GT:AD:DP:GQ:PL	1/1:0,5:5:15:100,15,0	LOC109845785
NC_033794.1	1918874	.	GCTGATAAATAAAGATAATCATATAAAAATGCGACATAAAGGTTCATTATAGCCATATAACAACACAGAATTAACACAAATTTAGTAC	G	999.73	PASS	AC=2;AF=1;AN=2;DP=30;ExcessHet=3.0103;FS=0;MLEAC=2;MLEAF=1;MQ=60;QD=26.67;SOR=2.124	GT:AD:DP:GQ:PL	1/1:0,24:24:77:1037,77,0	LOC109845785
NC_033794.1	1920394	.	G	GGAGAGAGAGAGA	88.73	PASS	AC=1;AF=0.5;AN=2;BaseQRankSum=-0.221;ClippingRankSum=0;DP=10;ExcessHet=3.0103;FS=0;MLEAC=1;MLEAF=0.5;MQ=59.62;MQRankSum=-1.085;QD=8.87;ReadPosRankSum=0.12;SOR=0.527	GT:AD:DP:GQ:PL	0/1:6,4:10:99:126,0,241	LOC109845785
NC_033794.1	1920446	.	CT	C	264.75	PASS	AC=1;AF=0.5;AN=2;BaseQRankSum=-0.282;ClippingRankSum=0;DP=9;ExcessHet=3.0103;FS=0;MLEAC=1;MLEAF=0.5;MQ=59.58;MQRankSum=0;QD=29.42;ReadPosRankSum=-0.967;SOR=3.056	GT:AD:DP:GQ:PL	0/1:1,8:9:24:302,0,24	LOC109845785
NC_033794.1	1923612	.	T	TGATG	187.87	PASS	AC=2;AF=1;AN=2;DP=5;ExcessHet=3.0103;FS=0;MLEAC=2;MLEAF=1;MQ=60;QD=28.88;SOR=3.611	GT:AD:DP:GQ:PL	1/1:0,5:5:15:225,15,0	NA
NC_033794.1	1923615	.	T	TATG	187.87	PASS	AC=2;AF=1;AN=2;DP=5;ExcessHet=3.0103;FS=0;MLEAC=2;MLEAF=1;MQ=60;QD=35.06;SOR=3.611	GT:AD:DP:GQ:PL	1/1:0,5:5:15:225,15,0	NA
NC_033794.1	1923631	.	T	TA	187.87	PASS	AC=2;AF=1;AN=2;DP=5;ExcessHet=3.0103;FS=0;MLEAC=2;MLEAF=1;MQ=60;QD=31.22;SOR=3.611	GT:AD:DP:GQ:PL	1/1:0,5:5:15:225,15,0	NA
NC_033794.1	1924687	.	C	CAAATACAGAGTTGA	53.7	PASS	AC=2;AF=1;AN=2;DP=2;ExcessHet=3.0103;FS=0;MLEAC=2;MLEAF=1;MQ=60;QD=26.85;SOR=2.303	GT:AD:DP:GQ:PL	1/1:0,2:2:6:90,6,0	NA
NC_033794.1	1924994	.	TGCTCA	T	277.77	PASS	AC=2;AF=1;AN=2;DP=8;ExcessHet=3.0103;FS=0;MLEAC=2;MLEAF=1;MQ=60;QD=31.51;SOR=2.584	GT:AD:DP:GQ:PL	1/1:0,7:7:21:315,21,0	LOC109845794
NC_033794.1	1925055	.	T	TA	302.75	PASS	AC=2;AF=1;AN=2;DP=8;ExcessHet=3.0103;FS=0;MLEAC=2;MLEAF=1;MQ=60;QD=29.69;SOR=1.863	GT:AD:DP:GQ:PL	1/1:0,8:8:24:340,24,0	LOC109845794
NC_033794.1	1926518	.	AAG	A	772.73	PASS	AC=2;AF=1;AN=2;DP=18;ExcessHet=3.0103;FS=0;MLEAC=2;MLEAF=1;MQ=60;QD=26.65;SOR=2.303	GT:AD:DP:GQ:PL	1/1:0,18:18:54:810,54,0	LOC109845794
NC_033794.1	1926522	.	TG	T	772.73	PASS	AC=2;AF=1;AN=2;DP=18;ExcessHet=3.0103;FS=0;MLEAC=2;MLEAF=1;MQ=60;QD=25.45;SOR=2.303	GT:AD:DP:GQ:PL	1/1:0,18:18:54:810,54,0	LOC109845794
NC_033794.1	1926528	.	GTTGGA	G	772.73	PASS	AC=2;AF=1;AN=2;DP=18;ExcessHet=3.0103;FS=0;MLEAC=2;MLEAF=1;MQ=60;QD=29.64;SOR=2.303	GT:AD:DP:GQ:PL	1/1:0,18:18:54:810,54,0	LOC109845794
NC_033794.1	1926535	.	TGG	T	805.73	PASS	AC=2;AF=1;AN=2;DP=18;ExcessHet=3.0103;FS=0;MLEAC=2;MLEAF=1;MQ=60;QD=33.28;SOR=2.303	GT:AD:DP:GQ:PL	1/1:0,18:18:57:843,57,0	LOC109845794
NC_033794.1	1926540	.	TGTCTG	T	830.73	PASS	AC=2;AF=1;AN=2;DP=20;ExcessHet=3.0103;FS=0;MLEAC=2;MLEAF=1;MQ=60;QD=34.67;SOR=1.721	GT:AD:DP:GQ:PL	1/1:0,20:20:60:868,60,0	LOC109845794
NC_033794.1	1928150	.	TCTGAATGAACAATGTAATACATGAGAGAAAAACAGTGTTAAAGAGCTTTTACCAGAAAAATAAATAAAAAGGATTTGAACATATTAC	T	397.73	PASS	AC=1;AF=0.5;AN=2;BaseQRankSum=2.639;ClippingRankSum=0;DP=20;ExcessHet=3.0103;FS=0;MLEAC=1;MLEAF=0.5;MQ=60;MQRankSum=0;QD=19.89;ReadPosRankSum=-0.302;SOR=0.914	GT:AD:DP:GQ:PL	0/1:9,11:20:99:435,0,345	LOC109845794
NC_033794.1	1931570	.	GTTTTGGGTTAGGC	G	458.73	PASS	AC=2;AF=1;AN=2;DP=14;ExcessHet=3.0103;FS=0;MLEAC=2;MLEAF=1;MQ=60;QD=33.26;SOR=0.859	GT:AD:DP:GQ:PL	1/1:0,11:11:33:496,33,0	LOC109845794
NC_033794.1	1931635	.	G	GTAA	1575.73	PASS	AC=2;AF=1;AN=2;DP=32;ExcessHet=3.0103;FS=0;MLEAC=2;MLEAF=1;MQ=60;QD=30.3;SOR=4.68	GT:AD:DP:GQ:PL	1/1:0,32:32:99:1613,114,0	LOC109845794
NC_033794.1	1931638	.	A	AGAGG	1623.73	PASS	AC=2;AF=1;AN=2;DP=38;ExcessHet=3.0103;FS=0;MLEAC=2;MLEAF=1;MQ=60.57;QD=32.31;SOR=5.031	GT:AD:DP:GQ:PL	1/1:0,38:38:99:1661,120,0	LOC109845794
NC_033794.1	1936655	.	TC	T	457.73	PASS	AC=2;AF=1;AN=2;DP=18;ExcessHet=3.0103;FS=0;MLEAC=2;MLEAF=1;MQ=57.14;QD=28.41;SOR=4.804	GT:AD:DP:GQ:PL	1/1:0,10:10:33:495,33,0	LOC109845815
NC_033794.1	1936666	.	AAG	A	52.8	PASS	AC=1;AF=0.5;AN=2;BaseQRankSum=1.097;ClippingRankSum=0;DP=33;ExcessHet=3.0103;FS=0;MLEAC=1;MLEAF=0.5;MQ=54.24;MQRankSum=-0.349;QD=4.8;ReadPosRankSum=1.569;SOR=1.802	GT:AD:DP:GQ:PL	0/1:3,8:11:18:90,0,18	LOC109845815
NC_033794.1	1936685	.	AACCCT	A	249.73	PASS	AC=1;AF=0.5;AN=2;BaseQRankSum=1.666;ClippingRankSum=0;DP=66;ExcessHet=3.0103;FS=0;MLEAC=1;MLEAF=0.5;MQ=54.16;MQRankSum=-0.364;QD=11.89;ReadPosRankSum=1.007;SOR=2.636	GT:AD:DP:GQ:PL	0/1:4,17:21:99:287,0,161	LOC109845815
NC_033794.1	1936917	.	T	TCCGC	1298.73	PASS	AC=2;AF=1;AN=2;DP=32;ExcessHet=3.0103;FS=0;MLEAC=2;MLEAF=1;MQ=52.05;QD=30.73;SOR=0.818	GT:AD:DP:GQ:PL	1/1:0,32:32:96:1336,96,0	LOC109845815
NC_033794.1	1936919	.	T	TCTCCTCCCGCCTCGACGCCG	1299.73	PASS	AC=2;AF=1;AN=2;DP=24;ExcessHet=3.0103;FS=0;MLEAC=2;MLEAF=1;MQ=49.11;QD=32.04;SOR=0.693	GT:AD:DP:GQ:PL	1/1:0,24:24:96:1337,96,0	LOC109845815
NC_033794.1	1937001	.	AG	A	1267.73	PASS	AC=2;AF=1;AN=2;DP=22;ExcessHet=3.0103;FS=0;MLEAC=2;MLEAF=1;MQ=44.72;QD=26.63;SOR=1.085	GT:AD:DP:GQ:PL	1/1:0,22:22:87:1305,87,0	LOC109845815
NC_033794.1	1937014	.	TA	T	1492.73	PASS	AC=2;AF=1;AN=2;DP=36;ExcessHet=3.0103;FS=0;MLEAC=2;MLEAF=1;MQ=47.44;QD=28.81;SOR=0.811	GT:AD:DP:GQ:PL	1/1:0,34:34:99:1530,102,0	LOC109845815
NC_033794.1	1937027	.	T	TG	1945.73	PASS	AC=2;AF=1;AN=2;DP=42;ExcessHet=3.0103;FS=0;MLEAC=2;MLEAF=1;MQ=49.43;QD=29.25;SOR=1.096	GT:AD:DP:GQ:PL	1/1:0,39:39:99:1983,138,0	LOC109845815
NC_033794.1	1937034	.	T	TC	1999.73	PASS	AC=2;AF=1;AN=2;DP=50;ExcessHet=3.0103;FS=0;MLEAC=2;MLEAF=1;MQ=51.27;QD=29.13;SOR=1.514	GT:AD:DP:GQ:PL	1/1:0,47:47:99:2037,144,0	LOC109845815
NC_033794.1	1937427	.	C	CATGACTAGCATAGAATTTACATGGGATCTATACAATTCATGTCGAAGACCTCGTAAAGTATGTGGATTTCTTGAACATAT	366.74	PASS	AC=2;AF=1;AN=2;DP=5;ExcessHet=3.0103;FS=0;MLEAC=2;MLEAF=1;MQ=60;QD=23.84;SOR=0.693	GT:AD:DP:GQ:PL	1/1:0,4:4:26:404,26,0	LOC109845815
NC_033794.1	1937455	.	TC	T	122.87	PASS	AC=2;AF=1;AN=2;DP=5;ExcessHet=3.0103;FS=0;MLEAC=2;MLEAF=1;MQ=60;QD=24.57;SOR=1.022	GT:AD:DP:GQ:PL	1/1:0,5:5:15:160,15,0	LOC109845815
NC_033794.1	1937632	.	C	CT	452.73	PASS	AC=2;AF=1;AN=2;DP=12;ExcessHet=3.0103;FS=0;MLEAC=2;MLEAF=1;MQ=60;QD=31.47;SOR=1.802	GT:AD:DP:GQ:PL	1/1:0,11:11:33:490,33,0	LOC109845815
NC_033794.1	1937828	.	G	GA	166.73	PASS	AC=1;AF=0.5;AN=2;BaseQRankSum=1.981;ClippingRankSum=0;DP=8;ExcessHet=3.0103;FS=8.451;MLEAC=1;MLEAF=0.5;MQ=60;MQRankSum=0;QD=23.82;ReadPosRankSum=-1.981;SOR=1.85	GT:AD:DP:GQ:PL	0/1:2,5:7:69:204,0,69	LOC109845815
NC_033794.1	1937830	.	A	AG	166.73	PASS	AC=1;AF=0.5;AN=2;BaseQRankSum=1.465;ClippingRankSum=0;DP=7;ExcessHet=3.0103;FS=8.451;MLEAC=1;MLEAF=0.5;MQ=60;MQRankSum=0;QD=23.82;ReadPosRankSum=-1.981;SOR=1.85	GT:AD:DP:GQ:PL	0/1:2,5:7:69:204,0,69	LOC109845815
NC_033794.1	1937841	.	TAGGA	T	82.73	PASS	AC=1;AF=0.5;AN=2;BaseQRankSum=-0.524;ClippingRankSum=0;DP=5;ExcessHet=3.0103;FS=10;MLEAC=1;MLEAF=0.5;MQ=60;MQRankSum=0;QD=16.55;ReadPosRankSum=-1.645;SOR=2.78	GT:AD:DP:GQ:PL	0/1:2,3:5:75:120,0,75	LOC109845815
NC_033794.1	1939076	.	AT	A	79.25	PASS	AC=2;AF=1;AN=2;DP=2;ExcessHet=3.0103;FS=0;MLEAC=2;MLEAF=1;MQ=60;QD=24.96;SOR=2.303	GT:AD:DP:GQ:PL	1/1:0,2:2:9:116,9,0	LOC109845815
NC_033794.1	1939083	.	AG	A	79.25	PASS	AC=2;AF=1;AN=2;DP=3;ExcessHet=3.0103;FS=0;MLEAC=2;MLEAF=1;MQ=60;QD=26.42;SOR=2.833	GT:AD:DP:GQ:PL	1/1:0,3:3:9:116,9,0	LOC109845815
NC_033794.1	1939189	.	T	TCA	187.87	PASS	AC=2;AF=1;AN=2;DP=5;ExcessHet=3.0103;FS=0;MLEAC=2;MLEAF=1;MQ=60;QD=34.8;SOR=3.611	GT:AD:DP:GQ:PL	1/1:0,5:5:15:225,15,0	LOC109845815
NC_033794.1	1939191	.	TTGACTG	T	187.87	PASS	AC=2;AF=1;AN=2;DP=5;ExcessHet=3.0103;FS=0;MLEAC=2;MLEAF=1;MQ=60;QD=35.11;SOR=3.611	GT:AD:DP:GQ:PL	1/1:0,5:5:15:225,15,0	LOC109845815
NC_033794.1	1939203	.	TAA	T	187.87	PASS	AC=2;AF=1;AN=2;DP=5;ExcessHet=3.0103;FS=0;MLEAC=2;MLEAF=1;MQ=60;QD=28.28;SOR=3.611	GT:AD:DP:GQ:PL	1/1:0,5:5:15:225,15,0	LOC109845815
NC_033794.1	1939439	.	T	TATGCATC	277.77	PASS	AC=2;AF=1;AN=2;DP=7;ExcessHet=3.0103;FS=0;MLEAC=2;MLEAF=1;MQ=60;QD=29.28;SOR=1.609	GT:AD:DP:GQ:PL	1/1:0,7:7:21:315,21,0	LOC109845815
NC_033794.1	1939515	.	CTT	C	377.73	PASS	AC=2;AF=1;AN=2;DP=11;ExcessHet=3.0103;FS=0;MLEAC=2;MLEAF=1;MQ=60;QD=34.34;SOR=1.27	GT:AD:DP:GQ:PL	1/1:0,11:11:33:415,33,0	LOC109845815
NC_033794.1	1939653	.	CATG	C	252.76	PASS	AC=1;AF=0.5;AN=2;BaseQRankSum=1.15;ClippingRankSum=0;DP=8;ExcessHet=3.0103;FS=9.031;MLEAC=1;MLEAF=0.5;MQ=60;MQRankSum=0;QD=31.59;ReadPosRankSum=0.489;SOR=4.163	GT:AD:DP:GQ:PL	0/1:1,7:8:22:290,0,22	LOC109845815
NC_033794.1	1939894	.	CCCTTA	C	229.8	PASS	AC=2;AF=1;AN=2;DP=6;ExcessHet=3.0103;FS=0;MLEAC=2;MLEAF=1;MQ=60;QD=29.3;SOR=2.303	GT:AD:DP:GQ:PL	1/1:0,6:6:18:267,18,0	LOC109845815
NC_033794.1	1939906	.	ATT	A	187.87	PASS	AC=2;AF=1;AN=2;DP=3;ExcessHet=3.0103;FS=0;MLEAC=2;MLEAF=1;MQ=60;QD=35.69;SOR=2.833	GT:AD:DP:GQ:PL	1/1:0,3:3:15:225,15,0	LOC109845815
NC_033794.1	1940441	.	TC	T	151.73	PASS	AC=1;AF=0.5;AN=2;BaseQRankSum=-0.366;ClippingRankSum=0;DP=7;ExcessHet=3.0103;FS=2.808;MLEAC=1;MLEAF=0.5;MQ=60;MQRankSum=0;QD=21.68;ReadPosRankSum=-1.981;SOR=0.18	GT:AD:DP:GQ:PL	0/1:2,5:7:69:189,0,69	LOC109845815
NC_033794.1	1940623	.	G	GTGA	155.73	PASS	AC=1;AF=0.5;AN=2;BaseQRankSum=-0.431;ClippingRankSum=0;DP=6;ExcessHet=3.0103;FS=0;MLEAC=1;MLEAF=0.5;MQ=60;MQRankSum=0;QD=25.96;ReadPosRankSum=0.431;SOR=1.609	GT:AD:DP:GQ:PL	0/1:2,4:6:65:193,0,65	LOC109845815
NC_033794.1	1940689	.	G	GCA	306.87	PASS	AC=1;AF=0.5;AN=2;BaseQRankSum=-1.534;ClippingRankSum=0;DP=9;ExcessHet=3.0103;FS=4.26;MLEAC=1;MLEAF=0.5;MQ=60;MQRankSum=0;QD=32.18;ReadPosRankSum=0.887;SOR=1.447	GT:AD:DP:GQ:PL	0/1:1,7:8:15:344,0,15	LOC109845815
NC_033794.1	1940729	.	CTT	C	203.75	PASS	AC=2;AF=1;AN=2;DP=14;ExcessHet=3.0103;FS=0;MLEAC=2;MLEAF=1;MQ=60;QD=25.47;SOR=1.863	GT:AD:DP:GQ:PL	1/1:0,8:8:24:241,24,0	LOC109845815
NC_033794.1	1940953	.	CA	C	740.73	PASS	AC=2;AF=1;AN=2;DP=18;ExcessHet=3.0103;FS=0;MLEAC=2;MLEAF=1;MQ=60;QD=28.66;SOR=5.892	GT:AD:DP:GQ:PL	1/1:0,18:18:55:778,55,0	LOC109845815
NC_033794.1	1945354	.	T	TC	64.25	PASS	AC=2;AF=1;AN=2;DP=3;ExcessHet=3.0103;FS=0;MLEAC=2;MLEAF=1;MQ=60;QD=21.42;SOR=2.833	GT:AD:DP:GQ:PL	1/1:0,3:3:9:101,9,0	LOC109845823
NC_033794.1	1945356	.	T	TCC	64.25	PASS	AC=2;AF=1;AN=2;DP=3;ExcessHet=3.0103;FS=0;MLEAC=2;MLEAF=1;MQ=60;QD=21.42;SOR=2.833	GT:AD:DP:GQ:PL	1/1:0,3:3:9:101,9,0	LOC109845823
NC_033794.1	1999588	.	CAA	C	492.73	PASS	AC=1;AF=0.5;AN=2;BaseQRankSum=-0.673;ClippingRankSum=0;DP=32;ExcessHet=3.0103;FS=0;MLEAC=1;MLEAF=0.5;MQ=60.67;MQRankSum=0.739;QD=17.6;ReadPosRankSum=-0.172;SOR=0.914	GT:AD:DP:GQ:PL	0/1:5,23:28:89:530,0,89	LOC109845842
NC_033794.1	2001284	.	C	CCACTGGGATTTTATCGTTTCATACTCCAACTTCTTAACTGCTGCAAGAT	3157.73	PASS	AC=2;AF=1;AN=2;DP=71;ExcessHet=3.0103;FS=0;MLEAC=2;MLEAF=1;MQ=60;QD=30.79;SOR=1.195	GT:AD:DP:GQ:PL	1/1:0,71:71:99:3195,214,0	LOC109845842
NC_033794.1	2002021	.	CA	C	53.7	PASS	AC=2;AF=1;AN=2;DP=2;ExcessHet=3.0103;FS=0;MLEAC=2;MLEAF=1;MQ=60;QD=26.85;SOR=0.693	GT:AD:DP:GQ:PL	1/1:0,2:2:6:90,6,0	LOC109845842
NC_033794.1	2002417	.	TCTGCAAAACCATGACCCATTTAGCCACATGATACGTAACAATATGTACATAAGATGTAGTAAAGTACATGCTGCAGAATTACAAAC	T	6047.73	PASS	AC=2;AF=1;AN=2;BaseQRankSum=1.904;ClippingRankSum=0;DP=140;ExcessHet=3.0103;FS=3.266;MLEAC=2;MLEAF=1;MQ=60;MQRankSum=0;QD=29.27;SOR=0.433	GT:AD:DP:GQ:PL	1/1:1,139:140:99:6085,405,0	LOC109845842
NC_033794.1	2005878	.	G	GAAGAGGATCCTGAAAATTGTT	1521.73	PASS	AC=2;AF=1;AN=2;DP=36;ExcessHet=3.0103;FS=0;MLEAC=2;MLEAF=1;MQ=60;QD=25.65;SOR=1.308	GT:AD:DP:GQ:PL	1/1:0,35:35:97:1559,97,0	LOC109845842
NC_033794.1	2005880	.	A	ACAAGAAAGACATTTGCATC	1537.73	PASS	AC=2;AF=1;AN=2;DP=20;ExcessHet=3.0103;FS=0;MLEAC=2;MLEAF=1;MQ=60;QD=27.19;SOR=0.793	GT:AD:DP:GQ:PL	1/1:0,19:19:99:1575,105,0	LOC109845842
NC_033794.1	2009443	.	CCCTAGATCCACAAACACAACGAGTTATCGCCGACGAGTTCGATCAATTCGATCGATCGAGATCGGAGAGGAGGTAGGGTTAGGGCTTA	C	1618.73	PASS	AC=2;AF=1;AN=2;DP=42;ExcessHet=3.0103;FS=0;MLEAC=2;MLEAF=1;MQ=57.15;QD=32.75;SOR=5.136	GT:AD:DP:GQ:PL	1/1:0,40:40:99:1656,126,0	LOC109845842
NC_033794.1	2009625	.	ATT	A	1666.73	PASS	AC=2;AF=1;AN=2;BaseQRankSum=-0.318;ClippingRankSum=0;DP=67;ExcessHet=3.0103;FS=0;MLEAC=2;MLEAF=1;MQ=62.07;MQRankSum=0.56;QD=27.32;ReadPosRankSum=-0.599;SOR=6.837	GT:AD:DP:GQ:PL	1/1:1,60:61:99:1704,153,0	LOC109845842
NC_033794.1	2022287	.	CG	C	187.87	PASS	AC=2;AF=1;AN=2;DP=5;ExcessHet=3.0103;FS=0;MLEAC=2;MLEAF=1;MQ=60;QD=30.51;SOR=3.611	GT:AD:DP:GQ:PL	1/1:0,5:5:15:225,15,0	LOC109845853
NC_033794.1	2022303	.	TA	T	187.87	PASS	AC=2;AF=1;AN=2;DP=6;ExcessHet=3.0103;FS=0;MLEAC=2;MLEAF=1;MQ=56.22;QD=32.76;SOR=3.611	GT:AD:DP:GQ:PL	1/1:0,5:5:15:225,15,0	LOC109845853
NC_033794.1	2027508	.	G	GAT	52.7	PASS	AC=2;AF=1;AN=2;DP=2;ExcessHet=3.0103;FS=0;MLEAC=2;MLEAF=1;MQ=65.19;QD=26.35;SOR=2.303	GT:AD:DP:GQ:PL	1/1:0,2:2:6:89,6,0	LOC109845853
NC_033794.1	2032168	.	TCCTAAATCATTAACCAACAACTCATAAGCAATTGAAAAAAAATGTTGTGAAGAACTAAAAGACTATAATATGCTTTCATA	T	1994.73	PASS	AC=2;AF=1;AN=2;BaseQRankSum=-0.353;ClippingRankSum=0;DP=48;ExcessHet=3.0103;FS=4.025;MLEAC=2;MLEAF=1;MQ=60;MQRankSum=0;QD=27.47;ReadPosRankSum=1.265;SOR=1.009	GT:AD:DP:GQ:PL	1/1:1,47:48:81:2032,81,0	LOC109845868
NC_033794.1	2032671	.	AACCTACAAGAGGAAGAATATGAGTTATATCTCATAATTAAATATATTATAAACGGTATGGATTAGATCTTTGATGTGTCT	A	647.73	PASS	AC=2;AF=1;AN=2;DP=23;ExcessHet=3.0103;FS=0;MLEAC=2;MLEAF=1;MQ=60;QD=30.84;SOR=1.508	GT:AD:DP:GQ:PL	1/1:0,21:21:63:685,63,0	LOC109845868
NC_033794.1	2033242	.	TCCTAAAGGAATGAGACAGAGTATTAAACTGATTATATCATTGATCTGAAAATAAATTTGTATAGAACCATTA	T	181.84	PASS	AC=2;AF=1;AN=2;DP=5;ExcessHet=3.0103;FS=0;MLEAC=2;MLEAF=1;MQ=60;QD=33.76;SOR=3.611	GT:AD:DP:GQ:PL	1/1:0,5:5:16:219,16,0	LOC109845868
NC_033794.1	2053292	.	C	CCGCA	3467.73	PASS	AC=2;AF=1;AN=2;DP=81;ExcessHet=3.0103;FS=0;MLEAC=2;MLEAF=1;MQ=60;QD=30.98;SOR=7.328	GT:AD:DP:GQ:PL	1/1:0,78:78:99:3505,232,0	NA
NC_033794.1	2053294	.	G	GCGGAAATGGGGGAAATGGGTCGCCGAGATCCGGGAACCCAACAAGCGGTCTCGGATCTGGC	3467.73	PASS	AC=2;AF=1;AN=2;DP=77;ExcessHet=3.0103;FS=0;MLEAC=2;MLEAF=1;MQ=60;QD=30.9;SOR=7.302	GT:AD:DP:GQ:PL	1/1:0,77:77:99:3505,232,0	NA
NC_033794.1	2054162	.	AG	A	226.8	PASS	AC=2;AF=1;AN=2;DP=7;ExcessHet=3.0103;FS=0;MLEAC=2;MLEAF=1;MQ=60;QD=28.06;SOR=3.912	GT:AD:DP:GQ:PL	1/1:0,6:6:18:264,18,0	NA
NC_033794.1	2054166	.	AG	A	226.8	PASS	AC=2;AF=1;AN=2;DP=6;ExcessHet=3.0103;FS=0;MLEAC=2;MLEAF=1;MQ=60;QD=32.46;SOR=3.912	GT:AD:DP:GQ:PL	1/1:0,6:6:18:264,18,0	NA
NC_033794.1	2054220	.	AT	A	53.7	PASS	AC=2;AF=1;AN=2;DP=2;ExcessHet=3.0103;FS=0;MLEAC=2;MLEAF=1;MQ=60;QD=26.85;SOR=0.693	GT:AD:DP:GQ:PL	1/1:0,2:2:6:90,6,0	NA
NC_033794.1	2054239	.	T	TAATTA	143	PASS	AC=2;AF=1;AN=2;DP=4;ExcessHet=3.0103;FS=0;MLEAC=2;MLEAF=1;MQ=56.36;QD=32.5;SOR=0.693	GT:AD:DP:GQ:PL	1/1:0,4:4:12:180,12,0	NA
NC_033794.1	2054271	.	T	TG	187.87	PASS	AC=2;AF=1;AN=2;DP=5;ExcessHet=3.0103;FS=0;MLEAC=2;MLEAF=1;MQ=57.11;QD=33.09;SOR=1.022	GT:AD:DP:GQ:PL	1/1:0,5:5:15:225,15,0	NA
NC_033794.1	2054277	.	T	TCAGGAGACGCTACATG	143	PASS	AC=2;AF=1;AN=2;DP=4;ExcessHet=3.0103;FS=0;MLEAC=2;MLEAF=1;MQ=56.36;QD=31.58;SOR=1.609	GT:AD:DP:GQ:PL	1/1:0,4:4:12:180,12,0	NA
NC_033794.1	2054279	.	T	TTTTA	187.87	PASS	AC=2;AF=1;AN=2;DP=4;ExcessHet=3.0103;FS=0;MLEAC=2;MLEAF=1;MQ=56.36;QD=28.62;SOR=1.609	GT:AD:DP:GQ:PL	1/1:0,4:4:15:225,15,0	NA
NC_033794.1	2054297	.	GCGAT	G	143	PASS	AC=2;AF=1;AN=2;DP=4;ExcessHet=3.0103;FS=0;MLEAC=2;MLEAF=1;MQ=56.36;QD=27.8;SOR=1.609	GT:AD:DP:GQ:PL	1/1:0,4:4:12:180,12,0	NA
NC_033794.1	2054357	.	GAATT	G	53.7	PASS	AC=2;AF=1;AN=2;DP=2;ExcessHet=3.0103;FS=0;MLEAC=2;MLEAF=1;MQ=53.03;QD=26.85;SOR=2.303	GT:AD:DP:GQ:PL	1/1:0,2:2:6:90,6,0	NA
NC_033794.1	2075738	.	G	GTTTCCAAGCAATAACGGTAGAACCATAGCC	53.7	PASS	AC=2;AF=1;AN=2;DP=3;ExcessHet=3.0103;FS=0;MLEAC=2;MLEAF=1;MQ=60;QD=26.85;SOR=2.303	GT:AD:DP:GQ:PL	1/1:0,2:2:6:90,6,0	LOC109845875
NC_033794.1	2081270	.	G	GCCGCCGGCGGCGGAGACGCTGCCGAAGACGCCGTCGCCCCCAT	1040.73	PASS	AC=2;AF=1;AN=2;DP=22;ExcessHet=3.0103;FS=0;MLEAC=2;MLEAF=1;MQ=60;QD=30.54;SOR=6.184	GT:AD:DP:GQ:PL	1/1:0,21:21:71:1078,71,0	LOC109829124
NC_033794.1	2081505	.	G	GACCGTGCTGCCGACGAGGTCCAC	907.73	PASS	AC=2;AF=1;AN=2;DP=16;ExcessHet=3.0103;FS=0;MLEAC=2;MLEAF=1;MQ=55.92;QD=27.03;SOR=0.941	GT:AD:DP:GQ:PL	1/1:0,16:16:63:945,63,0	LOC109829124
NC_033794.1	2081555	.	TG	T	430.73	PASS	AC=2;AF=1;AN=2;DP=13;ExcessHet=3.0103;FS=0;MLEAC=2;MLEAF=1;MQ=60;QD=34.12;SOR=1.27	GT:AD:DP:GQ:PL	1/1:0,11:11:32:468,32,0	LOC109829124
NC_033794.1	2081557	.	A	ACTC	430.73	PASS	AC=2;AF=1;AN=2;DP=11;ExcessHet=3.0103;FS=0;MLEAC=2;MLEAF=1;MQ=60;QD=29.67;SOR=1.27	GT:AD:DP:GQ:PL	1/1:0,11:11:32:468,32,0	LOC109829124
NC_033794.1	2081560	.	T	TCACAAAAGCCTTCTGCA	367.74	PASS	AC=2;AF=1;AN=2;DP=9;ExcessHet=3.0103;FS=0;MLEAC=2;MLEAF=1;MQ=60;QD=26.68;SOR=0.892	GT:AD:DP:GQ:PL	1/1:0,9:9:27:405,27,0	LOC109829124
NC_033794.1	2081563	.	G	GCTTTAACATTGACATTCT	187.87	PASS	AC=2;AF=1;AN=2;DP=5;ExcessHet=3.0103;FS=0;MLEAC=2;MLEAF=1;MQ=60;QD=29.6;SOR=1.981	GT:AD:DP:GQ:PL	1/1:0,5:5:15:225,15,0	LOC109829124
NC_033794.1	2083236	.	CCAA	C	50.7	PASS	AC=2;AF=1;AN=2;DP=2;ExcessHet=3.0103;FS=0;MLEAC=2;MLEAF=1;MQ=60;QD=25.35;SOR=0.693	GT:AD:DP:GQ:PL	1/1:0,2:2:6:87,6,0	LOC109829124
NC_033794.1	2111580	.	TCCTCCTC	T	17962.7	PASS	AC=2;AF=1;AN=2;BaseQRankSum=-0.075;ClippingRankSum=0;DP=584;ExcessHet=3.0103;FS=0;MLEAC=2;MLEAF=1;MQ=59.99;MQRankSum=-0.155;QD=34.74;ReadPosRankSum=0.763;SOR=7.03	GT:AD:DP:GQ:PL	1/1:14,503:517:99:18000,998,0	LOC109845895
NC_033794.1	2111590	.	C	CGACG	27246.7	PASS	AC=2;AF=1;AN=2;DP=600;ExcessHet=3.0103;FS=0;MLEAC=2;MLEAF=1;MQ=59.99;QD=30.93;SOR=12.461	GT:AD:DP:GQ:PL	1/1:0,590:590:99:27284,1827,0	LOC109845895
NC_033794.1	2127033	.	CA	C	55	PASS	AC=2;AF=1;AN=2;DP=4;ExcessHet=3.0103;FS=0;MLEAC=2;MLEAF=1;MQ=30.87;QD=13.75;SOR=3.258	GT:AD:DP:GQ:PL	1/1:0,4:4:12:92,12,0	NA
NC_033794.1	2131508	.	C	CA	510.73	PASS	AC=2;AF=1;AN=2;DP=13;ExcessHet=3.0103;FS=0;MLEAC=1;MLEAF=0.5;MQ=60;QD=27.75;SOR=4.804	GT:AD:DP:GQ:PL	1/1:0,13:13:39:538,39,0	LOC109845884
NC_033794.1	2131846	.	G	GCT	301.75	PASS	AC=2;AF=1;AN=2;DP=8;ExcessHet=3.0103;FS=0;MLEAC=2;MLEAF=1;MQ=60;QD=30.79;SOR=2.833	GT:AD:DP:GQ:PL	1/1:0,8:8:24:339,24,0	LOC109845884
NC_033794.1	2131848	.	T	TATATCATGCAATACCCGCTCAGACCCTATTGG	301.75	PASS	AC=2;AF=1;AN=2;DP=7;ExcessHet=3.0103;FS=0;MLEAC=2;MLEAF=1;MQ=60;QD=28.49;SOR=2.584	GT:AD:DP:GQ:PL	1/1:0,7:7:24:339,24,0	LOC109845884
NC_033794.1	2133443	.	TGGTAAGTTTCAAGATGTCCTACTTGAACACAAACGGTTTTTATGCATTCACATGCAGTGTGTTTGAATTATTCCACGTTGTTCCA	T	277.77	PASS	AC=2;AF=1;AN=2;DP=7;ExcessHet=3.0103;FS=0;MLEAC=2;MLEAF=1;MQ=60;QD=30.08;SOR=0.941	GT:AD:DP:GQ:PL	1/1:0,7:7:21:315,21,0	LOC109845884
NC_033794.1	2133924	.	G	GTTGCACCTGAGTCCCATTCATGAAGTTTTGCAGTTTCGACCATC	187.87	PASS	AC=2;AF=1;AN=2;DP=5;ExcessHet=3.0103;FS=0;MLEAC=2;MLEAF=1;MQ=60;QD=27.34;SOR=1.022	GT:AD:DP:GQ:PL	1/1:0,5:5:15:225,15,0	LOC109845884
NC_033794.1	2143173	.	G	GCATAAACACAATAATTCGAGAACTGCGGGGGTTAGCC	232.8	PASS	AC=2;AF=1;AN=2;DP=13;ExcessHet=3.0103;FS=0;MLEAC=2;MLEAF=1;MQ=60;QD=31.49;SOR=3.912	GT:AD:DP:GQ:PL	1/1:0,6:6:18:270,18,0	LOC109845884
NC_033794.1	2151217	.	AAATT	A	143	PASS	AC=2;AF=1;AN=2;DP=4;ExcessHet=3.0103;FS=0;MLEAC=2;MLEAF=1;MQ=60;QD=30.08;SOR=3.258	GT:AD:DP:GQ:PL	1/1:0,4:4:12:180,12,0	LOC109845903
NC_033794.1	2151300	.	A	AGGG	98.25	PASS	AC=2;AF=1;AN=2;DP=3;ExcessHet=3.0103;FS=0;MLEAC=2;MLEAF=1;MQ=60;QD=32.75;SOR=2.833	GT:AD:DP:GQ:PL	1/1:0,3:3:9:135,9,0	LOC109845903
NC_033794.1	2151302	.	A	AACG	98.25	PASS	AC=2;AF=1;AN=2;DP=3;ExcessHet=3.0103;FS=0;MLEAC=2;MLEAF=1;MQ=60;QD=32.75;SOR=2.833	GT:AD:DP:GQ:PL	1/1:0,3:3:9:135,9,0	LOC109845903
NC_033794.1	2151455	.	TCCTGCAAAAAATTTCATAAAAGCGATCAGTTTTCGTAAATTGCTGATTGAACTGAGAACGAGTAAGAATCAAAATCAAA	T	262.77	PASS	AC=2;AF=1;AN=2;DP=7;ExcessHet=3.0103;FS=0;MLEAC=2;MLEAF=1;MQ=60;QD=30.67;SOR=1.609	GT:AD:DP:GQ:PL	1/1:0,7:7:21:300,21,0	LOC109845903
NC_033794.1	2152490	.	CTT	C	284.74	PASS	AC=2;AF=1;AN=2;DP=10;ExcessHet=3.0103;FS=0;MLEAC=2;MLEAF=1;MQ=60;QD=28.47;SOR=4.804	GT:AD:DP:GQ:PL	1/1:0,10:10:30:322,30,0	LOC109845903
NC_033794.1	2188151	.	TC	T	261.73	PASS	AC=1;AF=0.5;AN=2;BaseQRankSum=0.083;ClippingRankSum=0;DP=17;ExcessHet=3.0103;FS=0;MLEAC=1;MLEAF=0.5;MQ=60;MQRankSum=0;QD=16.36;ReadPosRankSum=1.013;SOR=2.584	GT:AD:DP:GQ:PL	0/1:3,13:16:44:299,0,44	NA
NC_033794.1	2188177	.	A	AC	637.73	PASS	AC=2;AF=1;AN=2;DP=15;ExcessHet=3.0103;FS=0;MLEAC=2;MLEAF=1;MQ=59.8;QD=35.1;SOR=5.549	GT:AD:DP:GQ:PL	1/1:0,15:15:45:675,45,0	NA
NC_033794.1	2188244	.	CTCTCT	C	907.73	PASS	AC=2;AF=1;AN=2;DP=21;ExcessHet=3.0103;FS=0;MLEAC=2;MLEAF=1;MQ=53.69;QD=31.05;SOR=1.828	GT:AD:DP:GQ:PL	1/1:0,21:21:63:945,63,0	NA
NC_033794.1	2188250	.	AGAACACC	A	952.73	PASS	AC=2;AF=1;AN=2;DP=21;ExcessHet=3.0103;FS=0;MLEAC=2;MLEAF=1;MQ=53.69;QD=27.36;SOR=1.828	GT:AD:DP:GQ:PL	1/1:0,21:21:66:990,66,0	NA
NC_033794.1	2188270	.	CT	C	817.73	PASS	AC=2;AF=1;AN=2;DP=19;ExcessHet=3.0103;FS=0;MLEAC=2;MLEAF=1;MQ=53.1;QD=30.93;SOR=1.609	GT:AD:DP:GQ:PL	1/1:0,19:19:57:855,57,0	NA
NC_033794.1	2188279	.	A	ATCTTCTTCT,ATCTTCTTCTTCTTCT	1134.73	PASS	AC=1,1;AF=0.5,0.5;AN=2;DP=20;ExcessHet=3.0103;FS=0;MLEAC=1,1;MLEAF=0.5,0.5;MQ=53.03;QD=22.81;SOR=0.804	GT:AD:DP:GQ:PL	1/2:0,9,8:17:99:1172,443,387,405,0,347	NA
NC_033794.1	2188432	.	GC	G	1454.73	PASS	AC=2;AF=1;AN=2;DP=40;ExcessHet=3.0103;FS=0;MLEAC=2;MLEAF=1;MQ=54;QD=28.48;SOR=3.145	GT:AD:DP:GQ:PL	1/1:0,38:38:99:1492,114,0	NA
NC_033794.1	2188437	.	CG	C	1453.73	PASS	AC=2;AF=1;AN=2;DP=33;ExcessHet=3.0103;FS=0;MLEAC=2;MLEAF=1;MQ=53.1;QD=29.41;SOR=3.193	GT:AD:DP:GQ:PL	1/1:0,33:33:99:1491,114,0	NA
NC_033794.1	2188654	.	C	CG	622.73	PASS	AC=2;AF=1;AN=2;DP=29;ExcessHet=3.0103;FS=0;MLEAC=2;MLEAF=1;MQ=46.59;QD=21.47;SOR=2.546	GT:AD:DP:GQ:PL	1/1:0,29:29:87:660,87,0	NA
NC_033794.1	2188680	.	TG	T	1492.73	PASS	AC=2;AF=1;AN=2;DP=34;ExcessHet=3.0103;FS=0;MLEAC=2;MLEAF=1;MQ=46.08;QD=31.91;SOR=2.584	GT:AD:DP:GQ:PL	1/1:0,34:34:99:1530,102,0	NA
NC_033794.1	2188714	.	C	CG	993.73	PASS	AC=2;AF=1;AN=2;DP=35;ExcessHet=3.0103;FS=0;MLEAC=2;MLEAF=1;MQ=45.92;QD=32.37;SOR=3.767	GT:AD:DP:GQ:PL	1/1:0,28:28:84:1031,84,0	NA
NC_033794.1	2188750	.	CT	C	165.8	PASS	AC=2;AF=1;AN=2;DP=11;ExcessHet=3.0103;FS=0;MLEAC=2;MLEAF=1;MQ=40.25;QD=27.63;SOR=2.303	GT:AD:DP:GQ:PL	1/1:0,6:6:18:203,18,0	NA
NC_033794.1	2188770	.	C	CG	367.74	PASS	AC=2;AF=1;AN=2;DP=9;ExcessHet=3.0103;FS=0;MLEAC=2;MLEAF=1;MQ=33.5;QD=27.92;SOR=4.615	GT:AD:DP:GQ:PL	1/1:0,9:9:27:405,27,0	NA
NC_033794.1	2188791	.	TG	T	367.74	PASS	AC=2;AF=1;AN=2;DP=9;ExcessHet=3.0103;FS=0;MLEAC=2;MLEAF=1;MQ=32.03;QD=33.76;SOR=3.056	GT:AD:DP:GQ:PL	1/1:0,9:9:27:405,27,0	NA
NC_033794.1	2188813	.	AC	A	322.75	PASS	AC=2;AF=1;AN=2;DP=8;ExcessHet=3.0103;FS=0;MLEAC=2;MLEAF=1;MQ=30.89;QD=27.91;SOR=2.833	GT:AD:DP:GQ:PL	1/1:0,8:8:24:360,24,0	NA
NC_033794.1	2188960	.	C	CT	49.25	PASS	AC=2;AF=1;AN=2;DP=1;ExcessHet=3.0103;FS=0;MLEAC=2;MLEAF=1;MQ=60;QD=30.59;SOR=1.609	GT:AD:DP:GQ:PL	1/1:0,1:1:9:86,9,0	NA
NC_033794.1	2188968	.	T	TC	277.77	PASS	AC=2;AF=1;AN=2;DP=7;ExcessHet=3.0103;FS=0;MLEAC=2;MLEAF=1;MQ=60;QD=31.36;SOR=1.329	GT:AD:DP:GQ:PL	1/1:0,6:6:21:315,21,0	NA
NC_033794.1	2189040	.	A	AG	1627.73	PASS	AC=2;AF=1;AN=2;DP=37;ExcessHet=3.0103;FS=0;MLEAC=2;MLEAF=1;MQ=59.35;QD=28.77;SOR=1.739	GT:AD:DP:GQ:PL	1/1:0,36:36:99:1665,111,0	NA
NC_033794.1	2189044	.	C	CA	1582.73	PASS	AC=2;AF=1;AN=2;DP=37;ExcessHet=3.0103;FS=0;MLEAC=2;MLEAF=1;MQ=59.35;QD=27.87;SOR=1.739	GT:AD:DP:GQ:PL	1/1:0,36:36:99:1620,108,0	NA
NC_033794.1	2189095	.	A	AC	602.73	PASS	AC=2;AF=1;AN=2;DP=13;ExcessHet=3.0103;FS=0;MLEAC=2;MLEAF=1;MQ=58.14;QD=34.51;SOR=1.609	GT:AD:DP:GQ:PL	1/1:0,13:13:45:640,45,0	NA
NC_033794.1	2189116	.	CG	C	53.7	PASS	AC=2;AF=1;AN=2;DP=2;ExcessHet=3.0103;FS=0;MLEAC=2;MLEAF=1;MQ=46.57;QD=26.85;SOR=2.303	GT:AD:DP:GQ:PL	1/1:0,2:2:6:90,6,0	NA
NC_033794.1	2189166	.	CG	C	143	PASS	AC=2;AF=1;AN=2;DP=14;ExcessHet=3.0103;FS=0;MLEAC=2;MLEAF=1;MQ=49.2;QD=28.67;SOR=3.258	GT:AD:DP:GQ:PL	1/1:0,4:4:12:180,12,0	NA
NC_033794.1	2189173	.	TG	T	277.77	PASS	AC=2;AF=1;AN=2;DP=25;ExcessHet=3.0103;FS=0;MLEAC=2;MLEAF=1;MQ=53.28;QD=35.14;SOR=0.941	GT:AD:DP:GQ:PL	1/1:0,7:7:21:315,21,0	NA
NC_033794.1	2189207	.	C	CG	862.73	PASS	AC=2;AF=1;AN=2;DP=36;ExcessHet=3.0103;FS=0;MLEAC=2;MLEAF=1;MQ=51.26;QD=38.25;SOR=0.941	GT:AD:DP:GQ:PL	1/1:0,16:16:60:900,60,0	NA
NC_033794.1	2189274	.	A	AG	3115.73	PASS	AC=2;AF=1;AN=2;DP=73;ExcessHet=3.0103;FS=0;MLEAC=2;MLEAF=1;MQ=43.66;QD=26.48;SOR=2.932	GT:AD:DP:GQ:PL	1/1:0,71:71:99:3153,214,0	NA
NC_033794.1	2189283	.	TG	T	2896.73	PASS	AC=2;AF=1;AN=2;DP=66;ExcessHet=3.0103;FS=0;MLEAC=2;MLEAF=1;MQ=43.02;QD=31.52;SOR=2.939	GT:AD:DP:GQ:PL	1/1:0,66:66:99:2934,199,0	NA
NC_033794.1	2189344	.	GT	G	201.74	PASS	AC=2;AF=1;AN=2;DP=9;ExcessHet=3.0103;FS=0;MLEAC=2;MLEAF=1;MQ=34.51;QD=22.42;SOR=1.402	GT:AD:DP:GQ:PL	1/1:0,9:9:27:239,27,0	NA
NC_033794.1	2189382	.	GT	G	1132.73	PASS	AC=2;AF=1;AN=2;DP=26;ExcessHet=3.0103;FS=0;MLEAC=2;MLEAF=1;MQ=55.11;QD=23.88;SOR=1.697	GT:AD:DP:GQ:PL	1/1:0,26:26:78:1170,78,0	NA
NC_033794.1	2189399	.	CG	C	1537.73	PASS	AC=2;AF=1;AN=2;DP=35;ExcessHet=3.0103;FS=0;MLEAC=2;MLEAF=1;MQ=56.41;QD=26.58;SOR=2.368	GT:AD:DP:GQ:PL	1/1:0,35:35:99:1575,105,0	NA
NC_033794.1	2189410	.	T	TG	1672.73	PASS	AC=2;AF=1;AN=2;DP=38;ExcessHet=3.0103;FS=0;MLEAC=2;MLEAF=1;MQ=57.16;QD=30.45;SOR=2.554	GT:AD:DP:GQ:PL	1/1:0,38:38:99:1710,114,0	NA
NC_033794.1	2189418	.	GC	G	1717.73	PASS	AC=2;AF=1;AN=2;DP=38;ExcessHet=3.0103;FS=0;MLEAC=2;MLEAF=1;MQ=57.88;QD=37.57;SOR=2.554	GT:AD:DP:GQ:PL	1/1:0,38:38:99:1755,117,0	NA
NC_033794.1	2189438	.	GA	G	1908.73	PASS	AC=2;AF=1;AN=2;DP=46;ExcessHet=3.0103;FS=0;MLEAC=2;MLEAF=1;MQ=58.26;QD=25.2;SOR=2.985	GT:AD:DP:GQ:PL	1/1:0,46:46:99:1946,138,0	NA
NC_033794.1	2189485	.	AG	A	2797.73	PASS	AC=2;AF=1;AN=2;DP=62;ExcessHet=3.0103;FS=0;MLEAC=2;MLEAF=1;MQ=60;QD=29.25;SOR=8.287	GT:AD:DP:GQ:PL	1/1:0,62:62:99:2835,190,0	NA
NC_033794.1	2189491	.	T	TTG	2967.73	PASS	AC=2;AF=1;AN=2;DP=65;ExcessHet=3.0103;FS=0;MLEAC=2;MLEAF=1;MQ=60;QD=27.69;SOR=8.38	GT:AD:DP:GQ:PL	1/1:0,65:65:99:3005,206,0	NA
NC_033794.1	2189522	.	CT	C	1760.73	PASS	AC=2;AF=1;AN=2;DP=68;ExcessHet=3.0103;FS=0;MLEAC=2;MLEAF=1;MQ=60;QD=25.89;SOR=8.468	GT:AD:DP:GQ:PL	1/1:0,68:68:99:1798,204,0	NA
NC_033794.1	2189561	.	TG	T	1084.73	PASS	AC=2;AF=1;AN=2;DP=49;ExcessHet=3.0103;FS=0;MLEAC=2;MLEAF=1;MQ=60;QD=23.08;SOR=7.743	GT:AD:DP:GQ:PL	1/1:0,47:47:99:1122,141,0	NA
NC_033794.1	2189580	.	G	GGGAGA	525.14	PASS	AC=2;AF=1;AN=2;BaseQRankSum=0;ClippingRankSum=0;DP=21;ExcessHet=3.0103;FS=0;MLEAC=1;MLEAF=0.5;MQ=60;MQRankSum=0;QD=30.89;ReadPosRankSum=-1.495;SOR=3.767	GT:AD:DP:GQ:PL	1/1:1,16:17:6:558,6,0	NA
NC_033794.1	2230413	.	AAT	A	187.87	PASS	AC=2;AF=1;AN=2;DP=5;ExcessHet=3.0103;FS=0;MLEAC=2;MLEAF=1;MQ=60;QD=34.15;SOR=1.022	GT:AD:DP:GQ:PL	1/1:0,5:5:15:225,15,0	LOC109845910
NC_033794.1	2230416	.	G	GCC	187.87	PASS	AC=2;AF=1;AN=2;DP=5;ExcessHet=3.0103;FS=0;MLEAC=2;MLEAF=1;MQ=60;QD=29.54;SOR=1.022	GT:AD:DP:GQ:PL	1/1:0,5:5:15:225,15,0	LOC109845910
NC_033794.1	2257497	.	C	CTGTAAATATGGCAAGAACTGATGT	53.7	PASS	AC=2;AF=1;AN=2;DP=2;ExcessHet=3.0103;FS=0;MLEAC=2;MLEAF=1;MQ=60;QD=26.85;SOR=2.303	GT:AD:DP:GQ:PL	1/1:0,2:2:6:90,6,0	NA
NC_033794.1	2258219	.	A	AT	82.73	PASS	AC=1;AF=0.5;AN=2;BaseQRankSum=-2.139;ClippingRankSum=0;DP=11;ExcessHet=3.0103;FS=0;MLEAC=1;MLEAF=0.5;MQ=60;MQRankSum=0;QD=7.52;ReadPosRankSum=3.067;SOR=0.446	GT:AD:DP:GQ:PL	0/1:5,6:11:99:120,0,192	LOC109845920
NC_033794.1	2258472	.	A	AGATCTTAAGGTCCCACCAGTCATTAGTGGTACAAGTTCAGCCTGCTCTCTTGCAGCCCTCTACTCCAGAAT	53.7	PASS	AC=2;AF=1;AN=2;DP=0;ExcessHet=3.0103;FS=0;MLEAC=2;MLEAF=1;MQ=nan;SOR=0.693	GT:GQ:PL	1/1:6:90,6,0	LOC109845920
NC_033794.1	2260145	.	TATA	T	232.8	PASS	AC=2;AF=1;AN=2;DP=10;ExcessHet=3.0103;FS=0;MLEAC=2;MLEAF=1;MQ=58.85;QD=26.73;SOR=1.329	GT:AD:DP:GQ:PL	1/1:0,6:6:18:270,18,0	LOC109845928
NC_033794.1	2260152	.	GT	G	322.75	PASS	AC=2;AF=1;AN=2;DP=12;ExcessHet=3.0103;FS=0;MLEAC=2;MLEAF=1;MQ=59.04;QD=33.36;SOR=1.329	GT:AD:DP:GQ:PL	1/1:0,6:6:24:360,24,0	LOC109845928
NC_033794.1	2260158	.	AG	A	322.75	PASS	AC=2;AF=1;AN=2;DP=14;ExcessHet=3.0103;FS=0;MLEAC=2;MLEAF=1;MQ=59.18;QD=31.41;SOR=1.863	GT:AD:DP:GQ:PL	1/1:0,8:8:24:360,24,0	LOC109845928
NC_033794.1	2260457	.	C	CCTAGAACCAAAGAAGTCCCGGCAGTAGCAA	276.77	PASS	AC=2;AF=1;AN=2;DP=7;ExcessHet=3.0103;FS=0;MLEAC=2;MLEAF=1;MQ=60;QD=32.16;SOR=0.941	GT:AD:DP:GQ:PL	1/1:0,7:7:21:314,21,0	LOC109845928
NC_033794.1	2264993	.	CCTCTATT	C	595.73	PASS	AC=2;AF=1;AN=2;DP=14;ExcessHet=3.0103;FS=0;MLEAC=2;MLEAF=1;MQ=60;QD=25.55;SOR=5.421	GT:AD:DP:GQ:PL	1/1:0,14:14:45:633,45,0	LOC109845928
NC_033794.1	2284374	.	GTAAAA	G	3102.73	PASS	AC=2;AF=1;AN=2;BaseQRankSum=-0.393;ClippingRankSum=0;DP=74;ExcessHet=3.0103;FS=0;MLEAC=2;MLEAF=1;MQ=60;MQRankSum=0;QD=24.66;ReadPosRankSum=0.836;SOR=6.932	GT:AD:DP:GQ:PL	1/1:1,73:74:99:3140,184,0	LOC109845949
NC_033794.1	2284379	.	A	AGGG	845.19	PASS	AC=2;AF=1;AN=2;BaseQRankSum=-7.12;ClippingRankSum=0;DP=74;ExcessHet=3.0103;FS=0;MLEAC=2;MLEAF=1;MQ=60;MQRankSum=0;QD=11.42;ReadPosRankSum=1.699;SOR=3.383	GT:AD:DP:GQ:PL	1/1:11,63:74:4:881,4,0	LOC109845949
NC_033794.1	2284388	.	G	GA	3447.73	PASS	AC=2;AF=1;AN=2;BaseQRankSum=-0.232;ClippingRankSum=0;DP=83;ExcessHet=3.0103;FS=0;MLEAC=2;MLEAF=1;MQ=60;MQRankSum=0;QD=29.82;ReadPosRankSum=1.534;SOR=7.452	GT:AD:DP:GQ:PL	1/1:1,82:83:99:3485,182,0	LOC109845949
NC_033794.1	2287013	.	T	TA	2559.73	PASS	AC=1;AF=0.5;AN=2;BaseQRankSum=0.561;ClippingRankSum=0;DP=64;ExcessHet=3.0103;FS=5.274;MLEAC=1;MLEAF=0.5;MQ=52.77;MQRankSum=-0.854;QD=29.02;ReadPosRankSum=-2.055;SOR=1.81	GT:AD:DP:GQ:PL	0/1:1,63:64:99:2597,0,266	LOC109845949
NC_033794.1	2287014	.	G	GGAAAGAAA	2560.73	PASS	AC=1;AF=0.5;AN=2;BaseQRankSum=-1.451;ClippingRankSum=0;DP=64;ExcessHet=3.0103;FS=5.274;MLEAC=1;MLEAF=0.5;MQ=52.77;MQRankSum=-0.854;QD=27.94;ReadPosRankSum=-2.055;SOR=1.81	GT:AD:DP:GQ:PL	0/1:1,63:64:99:2598,0,265	LOC109845949
NC_033794.1	2287016	.	A	AGAGCAGAACACCCTGCTGAAGAGGCTCGGGAC	2560.73	PASS	AC=1;AF=0.5;AN=2;BaseQRankSum=1.185;ClippingRankSum=0;DP=51;ExcessHet=3.0103;FS=4.288;MLEAC=1;MLEAF=0.5;MQ=51.32;MQRankSum=-0.968;QD=31.83;ReadPosRankSum=-2.783;SOR=1.184	GT:AD:DP:GQ:PL	0/1:1,50:51:99:2598,0,265	LOC109845949
NC_033794.1	2288844	.	C	CCTTCTTCAAGGCGCAGTACCCGGCT	496.73	PASS	AC=2;AF=1;AN=2;DP=12;ExcessHet=3.0103;FS=0;MLEAC=2;MLEAF=1;MQ=60;QD=28.42;SOR=2.67	GT:AD:DP:GQ:PL	1/1:0,12:12:36:534,36,0	LOC109845960
NC_033794.1	2295848	.	CG	C	187.87	PASS	AC=2;AF=1;AN=2;DP=5;ExcessHet=3.0103;FS=0;MLEAC=2;MLEAF=1;MQ=53.68;QD=30.35;SOR=1.022	GT:AD:DP:GQ:PL	1/1:0,5:5:15:225,15,0	NA
NC_033794.1	2295854	.	AT	A	187.87	PASS	AC=2;AF=1;AN=2;DP=5;ExcessHet=3.0103;FS=0;MLEAC=2;MLEAF=1;MQ=53.68;QD=29.52;SOR=1.022	GT:AD:DP:GQ:PL	1/1:0,5:5:15:225,15,0	NA
NC_033794.1	2295860	.	GT	G	187.87	PASS	AC=2;AF=1;AN=2;DP=5;ExcessHet=3.0103;FS=0;MLEAC=2;MLEAF=1;MQ=53.68;QD=29.26;SOR=1.022	GT:AD:DP:GQ:PL	1/1:0,5:5:15:225,15,0	NA
NC_033794.1	2295862	.	CG	C	232.8	PASS	AC=2;AF=1;AN=2;DP=5;ExcessHet=3.0103;FS=0;MLEAC=2;MLEAF=1;MQ=53.68;QD=29.09;SOR=1.022	GT:AD:DP:GQ:PL	1/1:0,5:5:18:270,18,0	NA
NC_033794.1	2295866	.	GT	G	277.77	PASS	AC=2;AF=1;AN=2;DP=6;ExcessHet=3.0103;FS=0;MLEAC=2;MLEAF=1;MQ=54.79;QD=31.35;SOR=0.693	GT:AD:DP:GQ:PL	1/1:0,6:6:21:315,21,0	NA
NC_033794.1	2295892	.	CG	C	367.74	PASS	AC=2;AF=1;AN=2;DP=8;ExcessHet=3.0103;FS=0;MLEAC=2;MLEAF=1;MQ=56.14;QD=27.94;SOR=1.179	GT:AD:DP:GQ:PL	1/1:0,8:8:27:405,27,0	NA
NC_033794.1	2295912	.	CT	C	367.74	PASS	AC=2;AF=1;AN=2;DP=9;ExcessHet=3.0103;FS=0;MLEAC=2;MLEAF=1;MQ=56.58;QD=25.24;SOR=1.402	GT:AD:DP:GQ:PL	1/1:0,9:9:27:405,27,0	NA
NC_033794.1	2295948	.	AGGG	A	187.87	PASS	AC=2;AF=1;AN=2;DP=6;ExcessHet=3.0103;FS=0;MLEAC=2;MLEAF=1;MQ=60;QD=33.53;SOR=3.611	GT:AD:DP:GQ:PL	1/1:0,5:5:15:225,15,0	NA
NC_033794.1	2295959	.	G	GC	277.77	PASS	AC=2;AF=1;AN=2;DP=6;ExcessHet=3.0103;FS=0;MLEAC=2;MLEAF=1;MQ=59.2;QD=31.04;SOR=3.912	GT:AD:DP:GQ:PL	1/1:0,6:6:21:315,21,0	NA
NC_033794.1	2295970	.	TC	T	277.77	PASS	AC=2;AF=1;AN=2;DP=6;ExcessHet=3.0103;FS=0;MLEAC=2;MLEAF=1;MQ=59.2;QD=27.22;SOR=3.912	GT:AD:DP:GQ:PL	1/1:0,6:6:21:315,21,0	NA
NC_033794.1	2295994	.	G	GC	277.77	PASS	AC=2;AF=1;AN=2;DP=7;ExcessHet=3.0103;FS=0;MLEAC=2;MLEAF=1;MQ=59.31;QD=28.76;SOR=4.174	GT:AD:DP:GQ:PL	1/1:0,7:7:21:315,21,0	NA
NC_033794.1	2296002	.	TG	T	277.77	PASS	AC=2;AF=1;AN=2;DP=6;ExcessHet=3.0103;FS=0;MLEAC=2;MLEAF=1;MQ=59.2;QD=33.14;SOR=3.912	GT:AD:DP:GQ:PL	1/1:0,6:6:21:315,21,0	NA
NC_033794.1	2296018	.	GT	G	277.77	PASS	AC=2;AF=1;AN=2;DP=7;ExcessHet=3.0103;FS=0;MLEAC=2;MLEAF=1;MQ=59.31;QD=32.91;SOR=4.174	GT:AD:DP:GQ:PL	1/1:0,7:7:21:315,21,0	NA
NC_033794.1	2296027	.	TG	T	277.77	PASS	AC=2;AF=1;AN=2;DP=7;ExcessHet=3.0103;FS=0;MLEAC=2;MLEAF=1;MQ=59.31;QD=31.9;SOR=4.174	GT:AD:DP:GQ:PL	1/1:0,7:7:21:315,21,0	NA
NC_033794.1	2296032	.	AG	A	277.77	PASS	AC=2;AF=1;AN=2;DP=6;ExcessHet=3.0103;FS=0;MLEAC=2;MLEAF=1;MQ=59.2;QD=27.84;SOR=3.912	GT:AD:DP:GQ:PL	1/1:0,6:6:21:315,21,0	NA
NC_033794.1	2296063	.	GC	G	190.74	PASS	AC=2;AF=1;AN=2;DP=11;ExcessHet=3.0103;FS=0;MLEAC=2;MLEAF=1;MQ=60;QD=19.07;SOR=4.804	GT:AD:DP:GQ:PL	1/1:0,10:10:30:228,30,0	NA
NC_033794.1	2296092	.	AGG	A	622.73	PASS	AC=2;AF=1;AN=2;DP=15;ExcessHet=3.0103;FS=0;MLEAC=2;MLEAF=1;MQ=60;QD=28.49;SOR=5.549	GT:AD:DP:GQ:PL	1/1:0,15:15:45:660,45,0	NA
NC_033794.1	2296109	.	A	AG	633.73	PASS	AC=2;AF=1;AN=2;DP=15;ExcessHet=3.0103;FS=0;MLEAC=2;MLEAF=1;MQ=60;QD=29.59;SOR=4.047	GT:AD:DP:GQ:PL	1/1:0,15:15:48:671,48,0	NA
NC_033794.1	2296126	.	CTGG	C	448.73	PASS	AC=2;AF=1;AN=2;DP=15;ExcessHet=3.0103;FS=0;MLEAC=2;MLEAF=1;MQ=60;QD=34.52;SOR=3.767	GT:AD:DP:GQ:PL	1/1:0,13:13:39:486,39,0	NA
NC_033794.1	2296161	.	CAG	C	161.8	PASS	AC=2;AF=1;AN=2;DP=9;ExcessHet=3.0103;FS=0;MLEAC=2;MLEAF=1;MQ=60;QD=26.97;SOR=2.303	GT:AD:DP:GQ:PL	1/1:0,6:6:18:199,18,0	NA
NC_033794.1	2296182	.	TGC	T	82.25	PASS	AC=2;AF=1;AN=2;DP=3;ExcessHet=3.0103;FS=0;MLEAC=2;MLEAF=1;MQ=60;QD=27.42;SOR=1.179	GT:AD:DP:GQ:PL	1/1:0,3:3:9:119,9,0	NA
NC_033794.1	2312740	.	AGCG	A	643.73	PASS	AC=2;AF=1;AN=2;DP=19;ExcessHet=3.0103;FS=0;MLEAC=2;MLEAF=1;MQ=60;QD=33.88;SOR=5.994	GT:AD:DP:GQ:PL	1/1:0,19:19:57:681,57,0	LOC109845975
NC_033794.1	2312896	.	AGTCCCTACTCGATCGATCCCCTCATCCTTTTTTTACTTACAATTTGCATTTTGAAATTTTTGCAGTTGATTAAAGTTTTGATTTTGTAG	A	705.73	PASS	AC=1;AF=0.5;AN=2;BaseQRankSum=2.956;ClippingRankSum=0;DP=34;ExcessHet=3.0103;FS=10.948;MLEAC=1;MLEAF=0.5;MQ=60;MQRankSum=0;QD=20.76;ReadPosRankSum=0.298;SOR=1.735	GT:AD:DP:GQ:PL	0/1:13,21:34:99:743,0,486	LOC109845975
NC_033794.1	2314514	.	CT	C	1087.73	PASS	AC=2;AF=1;AN=2;DP=25;ExcessHet=3.0103;FS=0;MLEAC=2;MLEAF=1;MQ=60;QD=27.79;SOR=6.518	GT:AD:DP:GQ:PL	1/1:0,25:25:75:1125,75,0	LOC109845975
NC_033794.1	2314520	.	A	ATTCATC	1132.73	PASS	AC=2;AF=1;AN=2;DP=25;ExcessHet=3.0103;FS=0;MLEAC=2;MLEAF=1;MQ=60;QD=28.62;SOR=6.518	GT:AD:DP:GQ:PL	1/1:0,25:25:78:1170,78,0	LOC109845975
NC_033794.1	2315956	.	T	TCAGCTAGTTG	122	PASS	AC=2;AF=1;AN=2;DP=3;ExcessHet=3.0103;FS=0;MLEAC=2;MLEAF=1;MQ=60;QD=35.41;SOR=1.179	GT:AD:DP:GQ:PL	1/1:0,3:3:12:159,12,0	LOC109845968
NC_033794.1	2316067	.	CCTT	C	143	PASS	AC=2;AF=1;AN=2;DP=4;ExcessHet=3.0103;FS=0;MLEAC=2;MLEAF=1;MQ=60;QD=29.25;SOR=0.693	GT:AD:DP:GQ:PL	1/1:0,4:4:12:180,12,0	LOC109845968
NC_033794.1	2316184	.	GATCCTGCGA	G	277.77	PASS	AC=2;AF=1;AN=2;DP=7;ExcessHet=3.0103;FS=0;MLEAC=2;MLEAF=1;MQ=60;QD=33.1;SOR=0.941	GT:AD:DP:GQ:PL	1/1:0,7:7:21:315,21,0	LOC109845968
NC_033794.1	2316454	.	AG	A	53.7	PASS	AC=2;AF=1;AN=2;DP=2;ExcessHet=3.0103;FS=0;MLEAC=2;MLEAF=1;MQ=60;QD=26.85;SOR=2.303	GT:AD:DP:GQ:PL	1/1:0,2:2:6:90,6,0	LOC109845968
NC_033794.1	2316457	.	A	AG	53.7	PASS	AC=2;AF=1;AN=2;DP=2;ExcessHet=3.0103;FS=0;MLEAC=2;MLEAF=1;MQ=60;QD=26.85;SOR=2.303	GT:AD:DP:GQ:PL	1/1:0,2:2:6:90,6,0	LOC109845968
NC_033794.1	2316467	.	A	AGAAG	53.7	PASS	AC=2;AF=1;AN=2;DP=2;ExcessHet=3.0103;FS=0;MLEAC=2;MLEAF=1;MQ=60;QD=26.85;SOR=2.303	GT:AD:DP:GQ:PL	1/1:0,2:2:6:90,6,0	LOC109845968
NC_033794.1	2318311	.	A	AT	53.7	PASS	AC=2;AF=1;AN=2;DP=2;ExcessHet=3.0103;FS=0;MLEAC=2;MLEAF=1;MQ=60;QD=26.85;SOR=0.693	GT:AD:DP:GQ:PL	1/1:0,2:2:6:90,6,0	LOC109845968
NC_033794.1	2318317	.	T	TA	53.7	PASS	AC=2;AF=1;AN=2;DP=2;ExcessHet=3.0103;FS=0;MLEAC=2;MLEAF=1;MQ=60;QD=26.85;SOR=0.693	GT:AD:DP:GQ:PL	1/1:0,2:2:6:90,6,0	LOC109845968
NC_033794.1	2322518	.	GC	G	143	PASS	AC=2;AF=1;AN=2;DP=4;ExcessHet=3.0103;FS=0;MLEAC=2;MLEAF=1;MQ=50.58;QD=27.15;SOR=1.609	GT:AD:DP:GQ:PL	1/1:0,4:4:12:180,12,0	LOC109829613
NC_033794.1	2322529	.	CCT	C	187.87	PASS	AC=2;AF=1;AN=2;DP=4;ExcessHet=3.0103;FS=0;MLEAC=2;MLEAF=1;MQ=50.58;QD=29.48;SOR=1.609	GT:AD:DP:GQ:PL	1/1:0,4:4:15:225,15,0	LOC109829613
NC_033794.1	2322537	.	CCTCCTGCCTT	C	187.87	PASS	AC=2;AF=1;AN=2;DP=5;ExcessHet=3.0103;FS=0;MLEAC=2;MLEAF=1;MQ=52.15;QD=24.92;SOR=1.022	GT:AD:DP:GQ:PL	1/1:0,5:5:15:225,15,0	LOC109829613
NC_033794.1	2322559	.	C	CCGCCTT	187.87	PASS	AC=2;AF=1;AN=2;DP=5;ExcessHet=3.0103;FS=0;MLEAC=2;MLEAF=1;MQ=52.15;QD=29.63;SOR=1.022	GT:AD:DP:GQ:PL	1/1:0,5:5:15:225,15,0	LOC109829613
NC_033794.1	2322579	.	CG	C	277.77	PASS	AC=2;AF=1;AN=2;DP=7;ExcessHet=3.0103;FS=0;MLEAC=2;MLEAF=1;MQ=54.51;QD=32.29;SOR=1.609	GT:AD:DP:GQ:PL	1/1:0,7:7:21:315,21,0	LOC109829613
NC_033794.1	2322600	.	C	CTTCT	367.74	PASS	AC=2;AF=1;AN=2;DP=7;ExcessHet=3.0103;FS=0;MLEAC=2;MLEAF=1;MQ=54.51;QD=27.26;SOR=1.609	GT:AD:DP:GQ:PL	1/1:0,7:7:27:405,27,0	LOC109829613
NC_033794.1	2322619	.	A	AG	232.8	PASS	AC=2;AF=1;AN=2;DP=6;ExcessHet=3.0103;FS=0;MLEAC=2;MLEAF=1;MQ=57.83;QD=30.36;SOR=1.329	GT:AD:DP:GQ:PL	1/1:0,6:6:18:270,18,0	LOC109829613
NC_033794.1	2322652	.	GA	G	215.8	PASS	AC=2;AF=1;AN=2;DP=6;ExcessHet=3.0103;FS=0;MLEAC=2;MLEAF=1;MQ=52.48;QD=28.73;SOR=3.912	GT:AD:DP:GQ:PL	1/1:0,6:6:18:253,18,0	LOC109829613
NC_033794.1	2322672	.	C	CG	260.77	PASS	AC=2;AF=1;AN=2;DP=6;ExcessHet=3.0103;FS=0;MLEAC=2;MLEAF=1;MQ=47.43;QD=26.81;SOR=2.303	GT:AD:DP:GQ:PL	1/1:0,6:6:21:298,21,0	LOC109829613
NC_033794.1	2322694	.	GC	G	143	PASS	AC=2;AF=1;AN=2;DP=4;ExcessHet=3.0103;FS=0;MLEAC=2;MLEAF=1;MQ=39.68;QD=32;SOR=1.609	GT:AD:DP:GQ:PL	1/1:0,4:4:12:180,12,0	LOC109829613
NC_033794.1	2322703	.	AG	A	143	PASS	AC=2;AF=1;AN=2;DP=3;ExcessHet=3.0103;FS=0;MLEAC=2;MLEAF=1;MQ=29.99;QD=29.31;SOR=1.179	GT:AD:DP:GQ:PL	1/1:0,3:3:12:180,12,0	LOC109829613
NC_033794.1	2322725	.	AG	A	98.25	PASS	AC=2;AF=1;AN=2;DP=3;ExcessHet=3.0103;FS=0;MLEAC=2;MLEAF=1;MQ=29.99;QD=32.75;SOR=1.179	GT:AD:DP:GQ:PL	1/1:0,3:3:9:135,9,0	LOC109829613
NC_033794.1	2322743	.	GC	G	53.7	PASS	AC=2;AF=1;AN=2;DP=2;ExcessHet=3.0103;FS=0;MLEAC=2;MLEAF=1;MQ=22.55;QD=26.85;SOR=0.693	GT:AD:DP:GQ:PL	1/1:0,2:2:6:90,6,0	LOC109829613
NC_033794.1	2322746	.	C	CG	53.7	PASS	AC=2;AF=1;AN=2;DP=2;ExcessHet=3.0103;FS=0;MLEAC=2;MLEAF=1;MQ=22.55;QD=26.85;SOR=0.693	GT:AD:DP:GQ:PL	1/1:0,2:2:6:90,6,0	LOC109829613
NC_033794.1	2322803	.	C	CT	232.8	PASS	AC=2;AF=1;AN=2;DP=6;ExcessHet=3.0103;FS=0;MLEAC=2;MLEAF=1;MQ=54.14;QD=27.73;SOR=0.693	GT:AD:DP:GQ:PL	1/1:0,6:6:18:270,18,0	LOC109829613
NC_033794.1	2322804	.	C	CA	232.8	PASS	AC=2;AF=1;AN=2;DP=6;ExcessHet=3.0103;FS=0;MLEAC=2;MLEAF=1;MQ=54.14;QD=32.31;SOR=0.693	GT:AD:DP:GQ:PL	1/1:0,6:6:18:270,18,0	LOC109829613
NC_033794.1	2322822	.	T	TG	143	PASS	AC=2;AF=1;AN=2;DP=4;ExcessHet=3.0103;FS=0;MLEAC=2;MLEAF=1;MQ=59.26;QD=30.28;SOR=0.693	GT:AD:DP:GQ:PL	1/1:0,4:4:12:180,12,0	LOC109829613
NC_033794.1	2322836	.	TA	T	187.87	PASS	AC=2;AF=1;AN=2;DP=6;ExcessHet=3.0103;FS=0;MLEAC=2;MLEAF=1;MQ=60;QD=24.73;SOR=1.022	GT:AD:DP:GQ:PL	1/1:0,5:5:15:225,15,0	LOC109829613
NC_033794.1	2322840	.	GA	G	187.87	PASS	AC=2;AF=1;AN=2;DP=6;ExcessHet=3.0103;FS=0;MLEAC=2;MLEAF=1;MQ=60;QD=31.62;SOR=1.022	GT:AD:DP:GQ:PL	1/1:0,5:5:15:225,15,0	LOC109829613
NC_033794.1	2322844	.	AG	A	277.77	PASS	AC=2;AF=1;AN=2;DP=6;ExcessHet=3.0103;FS=0;MLEAC=2;MLEAF=1;MQ=60;QD=25.95;SOR=1.022	GT:AD:DP:GQ:PL	1/1:0,5:5:21:315,21,0	LOC109829613
NC_033794.1	2322885	.	CG	C	412.74	PASS	AC=2;AF=1;AN=2;DP=13;ExcessHet=3.0103;FS=0;MLEAC=2;MLEAF=1;MQ=60;QD=30.83;SOR=4.804	GT:AD:DP:GQ:PL	1/1:0,10:10:30:450,30,0	LOC109829613
NC_033794.1	2322912	.	A	AG	161.74	PASS	AC=2;AF=1;AN=2;DP=12;ExcessHet=3.0103;FS=0;MLEAC=2;MLEAF=1;MQ=60;QD=17.97;SOR=4.615	GT:AD:DP:GQ:PL	1/1:0,9:9:27:199,27,0	LOC109829613
NC_033794.1	2330489	.	GT	G	68.25	PASS	AC=2;AF=1;AN=2;DP=3;ExcessHet=3.0103;FS=0;MLEAC=2;MLEAF=1;MQ=60;QD=22.75;SOR=2.833	GT:AD:DP:GQ:PL	1/1:0,3:3:9:105,9,0	NA
NC_033794.1	2330541	.	GTAAT	G	435.73	PASS	AC=2;AF=1;AN=2;DP=11;ExcessHet=3.0103;FS=0;MLEAC=2;MLEAF=1;MQ=60;QD=26.81;SOR=4.977	GT:AD:DP:GQ:PL	1/1:0,11:11:33:473,33,0	LOC109845980
NC_033794.1	2330610	.	CAT	C	3016.73	PASS	AC=2;AF=1;AN=2;BaseQRankSum=1.707;ClippingRankSum=0;DP=89;ExcessHet=3.0103;FS=0;MLEAC=2;MLEAF=1;MQ=60;MQRankSum=0;QD=34.68;ReadPosRankSum=1.618;SOR=5.307	GT:AD:DP:GQ:PL	1/1:1,86:87:99:3054,224,0	LOC109845980
NC_033794.1	2330814	.	C	CCGTAAGAATCCGGCTT	2269.73	PASS	AC=2;AF=1;AN=2;BaseQRankSum=0.18;ClippingRankSum=0;DP=67;ExcessHet=3.0103;FS=8.728;MLEAC=2;MLEAF=1;MQ=60;MQRankSum=0;QD=33.88;ReadPosRankSum=-1.671;SOR=0.06	GT:AD:DP:GQ:PL	1/1:4,63:67:52:2307,52,0	LOC109845980
NC_033794.1	2330817	.	G	GGACAACCTGAGAAACAATTT	1042.73	PASS	AC=1;AF=0.5;AN=2;BaseQRankSum=-0.744;ClippingRankSum=0;DP=28;ExcessHet=3.0103;FS=14.362;MLEAC=1;MLEAF=0.5;MQ=60;MQRankSum=0;QD=31.19;ReadPosRankSum=-2.329;SOR=1.741	GT:AD:DP:GQ:PL	0/1:3,25:28:58:1080,0,58	LOC109845980
NC_033794.1	2330822	.	C	CAT	143	PASS	AC=2;AF=1;AN=2;DP=2;ExcessHet=3.0103;FS=0;MLEAC=2;MLEAF=1;MQ=60;QD=25.74;SOR=2.303	GT:AD:DP:GQ:PL	1/1:0,2:2:12:180,12,0	LOC109845996
NC_033794.1	2330838	.	CATAAA	C	98.25	PASS	AC=2;AF=1;AN=2;DP=3;ExcessHet=3.0103;FS=0;MLEAC=2;MLEAF=1;MQ=60;QD=32.75;SOR=2.833	GT:AD:DP:GQ:PL	1/1:0,3:3:9:135,9,0	LOC109845996
NC_033794.1	2330843	.	A	ATCGTG	53.7	PASS	AC=2;AF=1;AN=2;DP=2;ExcessHet=3.0103;FS=0;MLEAC=2;MLEAF=1;MQ=60;QD=26.85;SOR=2.303	GT:AD:DP:GQ:PL	1/1:0,2:2:6:90,6,0	LOC109845996
NC_033794.1	2330847	.	C	CA	98.25	PASS	AC=2;AF=1;AN=2;DP=2;ExcessHet=3.0103;FS=0;MLEAC=2;MLEAF=1;MQ=60;QD=31.56;SOR=2.303	GT:AD:DP:GQ:PL	1/1:0,2:2:9:135,9,0	LOC109845996
NC_033794.1	2330864	.	G	GT	98.25	PASS	AC=2;AF=1;AN=2;DP=3;ExcessHet=3.0103;FS=0;MLEAC=2;MLEAF=1;MQ=60;QD=32.75;SOR=2.833	GT:AD:DP:GQ:PL	1/1:0,3:3:9:135,9,0	LOC109845996
NC_033794.1	2330890	.	A	AAATT	143	PASS	AC=2;AF=1;AN=2;DP=4;ExcessHet=3.0103;FS=0;MLEAC=2;MLEAF=1;MQ=60;QD=29.41;SOR=3.258	GT:AD:DP:GQ:PL	1/1:0,4:4:12:180,12,0	LOC109845996
NC_033794.1	2330945	.	TCC	T	98.25	PASS	AC=2;AF=1;AN=2;DP=3;ExcessHet=3.0103;FS=0;MLEAC=2;MLEAF=1;MQ=60;QD=32.75;SOR=1.179	GT:AD:DP:GQ:PL	1/1:0,3:3:9:135,9,0	LOC109845996
NC_033794.1	2330957	.	TC	T	98.25	PASS	AC=2;AF=1;AN=2;DP=3;ExcessHet=3.0103;FS=0;MLEAC=2;MLEAF=1;MQ=60;QD=32.75;SOR=1.179	GT:AD:DP:GQ:PL	1/1:0,3:3:9:135,9,0	LOC109845996
NC_033794.1	2331525	.	A	AAATAGTT	277.77	PASS	AC=2;AF=1;AN=2;DP=6;ExcessHet=3.0103;FS=0;MLEAC=2;MLEAF=1;MQ=60;QD=32.61;SOR=0.693	GT:AD:DP:GQ:PL	1/1:0,6:6:21:315,21,0	LOC109845996
NC_033794.1	2331546	.	T	TACAG	457.73	PASS	AC=2;AF=1;AN=2;DP=8;ExcessHet=3.0103;FS=0;MLEAC=2;MLEAF=1;MQ=59.17;QD=31.3;SOR=0.693	GT:AD:DP:GQ:PL	1/1:0,8:8:33:495,33,0	LOC109845996
NC_033794.1	2331548	.	C	CG	457.73	PASS	AC=2;AF=1;AN=2;DP=10;ExcessHet=3.0103;FS=0;MLEAC=2;MLEAF=1;MQ=59.34;QD=31.01;SOR=0.693	GT:AD:DP:GQ:PL	1/1:0,10:10:33:495,33,0	LOC109845996
NC_033794.1	2331573	.	C	CAA	367.74	PASS	AC=2;AF=1;AN=2;DP=9;ExcessHet=3.0103;FS=0;MLEAC=2;MLEAF=1;MQ=59.26;QD=27.81;SOR=0.892	GT:AD:DP:GQ:PL	1/1:0,9:9:27:405,27,0	LOC109845996
NC_033794.1	2331574	.	T	TTA	367.74	PASS	AC=2;AF=1;AN=2;DP=9;ExcessHet=3.0103;FS=0;MLEAC=2;MLEAF=1;MQ=59.26;QD=30.91;SOR=0.892	GT:AD:DP:GQ:PL	1/1:0,9:9:27:405,27,0	LOC109845996
NC_033794.1	2331590	.	GTTTTTT	G	317.75	PASS	AC=2;AF=1;AN=2;DP=9;ExcessHet=3.0103;FS=0;MLEAC=2;MLEAF=1;MQ=59.26;QD=32.21;SOR=1.863	GT:AD:DP:GQ:PL	1/1:0,8:8:24:355,24,0	LOC109845996
NC_033794.1	2331622	.	A	ATCTTAC	299.75	PASS	AC=2;AF=1;AN=2;DP=10;ExcessHet=3.0103;FS=0;MLEAC=2;MLEAF=1;MQ=60;QD=32.64;SOR=1.863	GT:AD:DP:GQ:PL	1/1:0,8:8:24:337,24,0	LOC109845980
NC_033794.1	2332421	.	C	CAAAATCATAATTAAGGTTTTCACCTTTTCTTCTACGCT	97.25	PASS	AC=2;AF=1;AN=2;DP=3;ExcessHet=3.0103;FS=0;MLEAC=2;MLEAF=1;MQ=60;QD=33.35;SOR=0.693	GT:AD:DP:GQ:PL	1/1:0,2:2:9:134,9,0	LOC109845980
NC_033794.1	2333115	.	AG	A	428.73	PASS	AC=2;AF=1;AN=2;DP=9;ExcessHet=3.0103;FS=0;MLEAC=2;MLEAF=1;MQ=60;QD=32.88;SOR=4.615	GT:AD:DP:GQ:PL	1/1:0,9:9:39:466,39,0	LOC109845980
NC_033794.1	2336838	.	CATGT	C	53.7	PASS	AC=2;AF=1;AN=2;DP=2;ExcessHet=3.0103;FS=0;MLEAC=2;MLEAF=1;MQ=60;QD=26.85;SOR=2.303	GT:AD:DP:GQ:PL	1/1:0,2:2:6:90,6,0	NA
NC_033794.1	2340258	.	A	ATT	53.7	PASS	AC=2;AF=1;AN=2;DP=2;ExcessHet=3.0103;FS=0;MLEAC=2;MLEAF=1;MQ=60;QD=26.85;SOR=2.303	GT:AD:DP:GQ:PL	1/1:0,2:2:6:90,6,0	LOC109829161
NC_033794.1	2340277	.	GT	G	93	PASS	AC=2;AF=1;AN=2;DP=4;ExcessHet=3.0103;FS=0;MLEAC=2;MLEAF=1;MQ=60;QD=23.25;SOR=3.258	GT:AD:DP:GQ:PL	1/1:0,4:4:12:130,12,0	LOC109829161
NC_033794.1	2340303	.	C	CTTG	143	PASS	AC=2;AF=1;AN=2;DP=4;ExcessHet=3.0103;FS=0;MLEAC=2;MLEAF=1;MQ=60;QD=22.07;SOR=3.258	GT:AD:DP:GQ:PL	1/1:0,4:4:12:180,12,0	LOC109829161
NC_033794.1	2345148	.	GAA	G	126.73	PASS	AC=1;AF=0.5;AN=2;BaseQRankSum=1.088;ClippingRankSum=0;DP=21;ExcessHet=3.0103;FS=0;MLEAC=1;MLEAF=0.5;MQ=61.02;MQRankSum=-0.73;QD=6.03;ReadPosRankSum=-0.661;SOR=0.892	GT:AD:DP:GQ:PL	0/1:16,5:21:99:164,0,617	NA
NC_033794.1	2345149	.	AAG	A	528.73	PASS	AC=1;AF=0.5;AN=2;BaseQRankSum=1.665;ClippingRankSum=0;DP=21;ExcessHet=3.0103;FS=0;MLEAC=1;MLEAF=0.5;MQ=61.02;MQRankSum=0.892;QD=25.18;ReadPosRankSum=1.161;SOR=0.527	GT:AD:DP:GQ:PL	0/1:5,16:21:99:566,0,164	NA
NC_033794.1	2345151	.	GA	G	126.73	PASS	AC=1;AF=0.5;AN=2;BaseQRankSum=-1.709;ClippingRankSum=0;DP=21;ExcessHet=3.0103;FS=0;MLEAC=1;MLEAF=0.5;MQ=61.02;MQRankSum=-0.73;QD=6.03;ReadPosRankSum=-1.075;SOR=0.892	GT:AD:DP:GQ:PL	0/1:16,5:21:99:164,0,617	NA
NC_033794.1	2345208	.	A	ACATTATCCAGACT	1023.73	PASS	AC=1;AF=0.5;AN=2;BaseQRankSum=1.3;ClippingRankSum=0;DP=32;ExcessHet=3.0103;FS=6.838;MLEAC=1;MLEAF=0.5;MQ=60;MQRankSum=0;QD=29.58;ReadPosRankSum=-0.813;SOR=2.804	GT:AD:DP:GQ:PL	0/1:5,23:28:99:1061,0,126	NA
NC_033794.1	2345402	.	CTGTAACA	C	1293.73	PASS	AC=2;AF=1;AN=2;DP=30;ExcessHet=3.0103;FS=0;MLEAC=2;MLEAF=1;MQ=60;QD=30.4;SOR=0.976	GT:AD:DP:GQ:PL	1/1:0,30:30:90:1331,90,0	NA
NC_033794.1	2345411	.	GATAATGGGTGTGATCAA	G	1293.73	PASS	AC=2;AF=1;AN=2;DP=29;ExcessHet=3.0103;FS=0;MLEAC=2;MLEAF=1;MQ=60;QD=29.53;SOR=0.906	GT:AD:DP:GQ:PL	1/1:0,29:29:90:1331,90,0	NA
NC_033794.1	2345431	.	TTGTATTAAAAAGTCACAA	T	1267.73	PASS	AC=2;AF=1;AN=2;DP=29;ExcessHet=3.0103;FS=0;MLEAC=2;MLEAF=1;MQ=60;QD=29.08;SOR=0.906	GT:AD:DP:GQ:PL	1/1:0,29:29:87:1305,87,0	NA
NC_033794.1	2345458	.	CTAATGATGT	C	1042.73	PASS	AC=2;AF=1;AN=2;DP=24;ExcessHet=3.0103;FS=0;MLEAC=2;MLEAF=1;MQ=60;QD=24.43;SOR=1.051	GT:AD:DP:GQ:PL	1/1:0,24:24:72:1080,72,0	NA
NC_033794.1	2345469	.	AG	A	1042.73	PASS	AC=2;AF=1;AN=2;DP=24;ExcessHet=3.0103;FS=0;MLEAC=2;MLEAF=1;MQ=60;QD=29.79;SOR=1.051	GT:AD:DP:GQ:PL	1/1:0,24:24:72:1080,72,0	NA
NC_033794.1	2345471	.	TATTA	T	1042.73	PASS	AC=2;AF=1;AN=2;DP=22;ExcessHet=3.0103;FS=0;MLEAC=2;MLEAF=1;MQ=60;QD=28.16;SOR=1.329	GT:AD:DP:GQ:PL	1/1:0,22:22:72:1080,72,0	NA
NC_033794.1	2345662	.	G	GAAGTAT	169.73	PASS	AC=1;AF=0.5;AN=2;BaseQRankSum=-0.431;ClippingRankSum=0;DP=6;ExcessHet=3.0103;FS=0;MLEAC=1;MLEAF=0.5;MQ=60;MQRankSum=0;QD=28.29;ReadPosRankSum=0.674;SOR=0.941	GT:AD:DP:GQ:PL	0/1:1,5:6:54:207,0,54	LOC109846002
NC_033794.1	2346015	.	AT	A	30.25	PASS	AC=2;AF=1;AN=2;DP=3;ExcessHet=3.0103;FS=0;MLEAC=2;MLEAF=1;MQ=60;QD=10.08;SOR=1.179	GT:AD:DP:GQ:PL	1/1:0,3:3:9:67,9,0	LOC109846002
NC_033794.1	2346975	.	TA	T	90.87	PASS	AC=2;AF=1;AN=2;DP=5;ExcessHet=3.0103;FS=0;MLEAC=2;MLEAF=1;MQ=60;QD=18.17;SOR=1.022	GT:AD:DP:GQ:PL	1/1:0,5:5:15:128,15,0	LOC109846002
NC_033794.1	2347495	.	G	GTCAGAC	53.7	PASS	AC=2;AF=1;AN=2;DP=2;ExcessHet=3.0103;FS=0;MLEAC=2;MLEAF=1;MQ=60;QD=26.85;SOR=2.303	GT:AD:DP:GQ:PL	1/1:0,2:2:6:90,6,0	LOC109846002
NC_033794.1	2350022	.	T	TGTAAGATTCAGCGAGCTCCGACGAGGATCGGGCGATCTGTGCCCTAGAG	772.73	PASS	AC=2;AF=1;AN=2;DP=18;ExcessHet=3.0103;FS=0;MLEAC=2;MLEAF=1;MQ=60;QD=30.11;SOR=5.892	GT:AD:DP:GQ:PL	1/1:0,18:18:54:810,54,0	LOC109846002
NC_033794.1	2362464	.	CG	C	143	PASS	AC=2;AF=1;AN=2;DP=4;ExcessHet=3.0103;FS=0;MLEAC=2;MLEAF=1;MQ=60;QD=33.44;SOR=1.609	GT:AD:DP:GQ:PL	1/1:0,4:4:12:180,12,0	LOC109829170
NC_033794.1	2362477	.	TTC	T	143	PASS	AC=2;AF=1;AN=2;DP=4;ExcessHet=3.0103;FS=0;MLEAC=2;MLEAF=1;MQ=60;QD=24.99;SOR=1.609	GT:AD:DP:GQ:PL	1/1:0,4:4:12:180,12,0	LOC109829170
NC_033794.1	2362496	.	AC	A	98.25	PASS	AC=2;AF=1;AN=2;DP=3;ExcessHet=3.0103;FS=0;MLEAC=2;MLEAF=1;MQ=60;QD=32.75;SOR=2.833	GT:AD:DP:GQ:PL	1/1:0,3:3:9:135,9,0	LOC109829170
NC_033794.1	2362526	.	G	GT	53.7	PASS	AC=2;AF=1;AN=2;DP=3;ExcessHet=3.0103;FS=0;MLEAC=2;MLEAF=1;MQ=60;QD=26.85;SOR=2.303	GT:AD:DP:GQ:PL	1/1:0,2:2:6:90,6,0	LOC109829170
NC_033794.1	2362531	.	CA	C	53.7	PASS	AC=2;AF=1;AN=2;DP=2;ExcessHet=3.0103;FS=0;MLEAC=2;MLEAF=1;MQ=60;QD=26.85;SOR=2.303	GT:AD:DP:GQ:PL	1/1:0,2:2:6:90,6,0	LOC109829170
NC_033794.1	2362753	.	G	GC	76	PASS	AC=2;AF=1;AN=2;DP=4;ExcessHet=3.0103;FS=0;MLEAC=2;MLEAF=1;MQ=60;QD=19;SOR=3.258	GT:AD:DP:GQ:PL	1/1:0,4:4:12:113,12,0	LOC109829170
NC_033794.1	2362761	.	TA	T	143	PASS	AC=2;AF=1;AN=2;DP=4;ExcessHet=3.0103;FS=0;MLEAC=2;MLEAF=1;MQ=60;QD=29.58;SOR=3.258	GT:AD:DP:GQ:PL	1/1:0,4:4:12:180,12,0	LOC109829170
NC_033794.1	2362769	.	CT	C	143	PASS	AC=2;AF=1;AN=2;DP=4;ExcessHet=3.0103;FS=0;MLEAC=2;MLEAF=1;MQ=60;QD=32.15;SOR=3.258	GT:AD:DP:GQ:PL	1/1:0,4:4:12:180,12,0	LOC109829170
NC_033794.1	2362773	.	A	ATT	143	PASS	AC=2;AF=1;AN=2;DP=4;ExcessHet=3.0103;FS=0;MLEAC=2;MLEAF=1;MQ=60;QD=26.89;SOR=3.258	GT:AD:DP:GQ:PL	1/1:0,4:4:12:180,12,0	LOC109829170
NC_033794.1	2362777	.	G	GGA	143	PASS	AC=2;AF=1;AN=2;DP=4;ExcessHet=3.0103;FS=0;MLEAC=2;MLEAF=1;MQ=60;QD=29.14;SOR=3.258	GT:AD:DP:GQ:PL	1/1:0,4:4:12:180,12,0	LOC109829170
NC_033794.1	2362823	.	AAAG	A	94.25	PASS	AC=2;AF=1;AN=2;DP=4;ExcessHet=3.0103;FS=0;MLEAC=2;MLEAF=1;MQ=60;QD=31.42;SOR=2.833	GT:AD:DP:GQ:PL	1/1:0,3:3:9:131,9,0	LOC109829170
NC_033794.1	2383327	.	G	GATGCTAT	141.06	PASS	AC=2;AF=1;AN=2;DP=4;ExcessHet=3.0103;FS=0;MLEAC=2;MLEAF=1;MQ=60;QD=27.97;SOR=1.609	GT:AD:DP:GQ:PL	1/1:0,4:4:11:178,11,0	LOC109846010
NC_033794.1	2383329	.	T	TGGAAGTTGAAACTTGAGGAAAACAATCAGG	143	PASS	AC=2;AF=1;AN=2;DP=4;ExcessHet=3.0103;FS=0;MLEAC=2;MLEAF=1;MQ=60;QD=31.35;SOR=1.609	GT:AD:DP:GQ:PL	1/1:0,4:4:12:180,12,0	LOC109846010
NC_033794.1	2383599	.	AGTAAGGAGAACTATGCTAAAACTGCAAATGATGAAATTATGAAAGATTTGATGTTTGAACGTCTCTGTTTCAATGCAG	A	578.73	PASS	AC=2;AF=1;AN=2;DP=16;ExcessHet=3.0103;FS=0;MLEAC=2;MLEAF=1;MQ=60;QD=30.44;SOR=2.985	GT:AD:DP:GQ:PL	1/1:0,14:14:44:616,44,0	LOC109846010
NC_033794.1	2383731	.	G	GTATTTTCTGAAAACAGGGACCTGCAAATTTGGAGCAACAT	53.7	PASS	AC=2;AF=1;AN=2;DP=2;ExcessHet=3.0103;FS=0;MLEAC=2;MLEAF=1;MQ=60;QD=26.85;SOR=2.303	GT:AD:DP:GQ:PL	1/1:0,2:2:6:90,6,0	LOC109846010
NC_033794.1	2385619	.	TA	T	72.73	PASS	AC=1;AF=0.5;AN=2;BaseQRankSum=-0.431;ClippingRankSum=0;DP=3;ExcessHet=3.0103;FS=0;MLEAC=1;MLEAF=0.5;MQ=60;MQRankSum=0;QD=24.24;ReadPosRankSum=0.967;SOR=1.179	GT:AD:DP:GQ:PL	0/1:1,2:3:41:110,0,41	LOC109846010
NC_033794.1	2385939	.	AGTT	A	95.25	PASS	AC=2;AF=1;AN=2;DP=3;ExcessHet=3.0103;FS=0;MLEAC=2;MLEAF=1;MQ=60;QD=31.75;SOR=1.179	GT:AD:DP:GQ:PL	1/1:0,3:3:9:132,9,0	LOC109846010
NC_033794.1	2387835	.	AG	A	98.25	PASS	AC=2;AF=1;AN=2;DP=3;ExcessHet=3.0103;FS=0;MLEAC=2;MLEAF=1;MQ=60;QD=32.75;SOR=1.179	GT:AD:DP:GQ:PL	1/1:0,3:3:9:135,9,0	LOC109846010
NC_033794.1	2388910	.	C	CT	173.73	PASS	AC=2;AF=1;AN=2;DP=11;ExcessHet=3.0103;FS=0;MLEAC=2;MLEAF=1;MQ=60;QD=15.79;SOR=4.977	GT:AD:DP:GQ:PL	1/1:0,11:11:32:211,32,0	LOC109846010
NC_033794.1	2390003	.	C	CT	86.8	PASS	AC=2;AF=1;AN=2;DP=6;ExcessHet=3.0103;FS=0;MLEAC=2;MLEAF=1;MQ=60;QD=14.47;SOR=2.303	GT:AD:DP:GQ:PL	1/1:0,6:6:18:124,18,0	LOC109846017
NC_033794.1	2390070	.	G	GA	64.06	PASS	AC=1;AF=0.5;AN=2;BaseQRankSum=-0.319;ClippingRankSum=0;DP=5;ExcessHet=3.0103;FS=0;MLEAC=1;MLEAF=0.5;MQ=60;MQRankSum=0;QD=16.02;ReadPosRankSum=1.15;SOR=0.446	GT:AD:DP:GQ:PL	0/1:1,3:4:11:101,0,11	LOC109846017
NC_033794.1	2390311	.	GCTGAAGAATGAAATTTCGTATTCCTGAGTCAGGTCAAATTGTGCAGTTAATAAAAATGAGATAGGCTATAAATGTTTAC	G	159.87	PASS	AC=2;AF=1;AN=2;DP=3;ExcessHet=3.0103;FS=0;MLEAC=2;MLEAF=1;MQ=58.7;QD=31.37;SOR=1.179	GT:AD:DP:GQ:PL	1/1:0,3:3:15:197,15,0	LOC109846017
NC_033794.1	2391807	.	TCTTCACCAAAACCAATCAAAATCTCAACTTTAACCCCAAAAAGAACAAAAAAATTCCGACCAAAAAGCAATAAAAAACTCAC	T	187.87	PASS	AC=2;AF=1;AN=2;DP=5;ExcessHet=3.0103;FS=0;MLEAC=2;MLEAF=1;MQ=57.8;QD=30.84;SOR=1.022	GT:AD:DP:GQ:PL	1/1:0,5:5:15:225,15,0	LOC109846017
NC_033794.1	2407069	.	AAG	A	19.75	PASS	AC=2;AF=1;AN=2;DP=3;ExcessHet=3.0103;FS=0;MLEAC=2;MLEAF=1;MQ=29.89;QD=9.88;SOR=2.303	GT:AD:DP:GQ:PL	1/1:0,2:2:6:56,6,0	LOC109846026
NC_033794.1	2409516	.	AG	A	21.73	PASS	AC=2;AF=1;AN=2;DP=2;ExcessHet=3.0103;FS=0;MLEAC=2;MLEAF=1;MQ=60;QD=10.87;SOR=2.303	GT:AD:DP:GQ:PL	1/1:0,2:2:6:58,6,0	LOC109846026
NC_033794.1	2410606	.	T	TTATGAGCTGCATCATTCAGAGTTGAA	53.7	PASS	AC=2;AF=1;AN=2;DP=2;ExcessHet=3.0103;FS=0;MLEAC=2;MLEAF=1;MQ=40;QD=26.85;SOR=0.693	GT:AD:DP:GQ:PL	1/1:0,2:2:6:90,6,0	NA
NC_033794.1	2415253	.	G	GT	255.73	PASS	AC=1;AF=0.5;AN=2;BaseQRankSum=-0.527;ClippingRankSum=0;DP=25;ExcessHet=3.0103;FS=0;MLEAC=1;MLEAF=0.5;MQ=60;MQRankSum=0;QD=12.79;ReadPosRankSum=-1.318;SOR=1.179	GT:AD:DP:GQ:PL	0/1:8,12:20:99:293,0,213	LOC109829197
NC_033794.1	2415298	.	C	CTAA	535.73	PASS	AC=1;AF=0.5;AN=2;BaseQRankSum=-0.969;ClippingRankSum=0;DP=19;ExcessHet=3.0103;FS=0;MLEAC=1;MLEAF=0.5;MQ=60;MQRankSum=0;QD=28.2;ReadPosRankSum=-1.812;SOR=0.573	GT:AD:DP:GQ:PL	0/1:5,14:19:99:573,0,168	LOC109829197
NC_033794.1	2416747	.	TG	T	1111.73	PASS	AC=2;AF=1;AN=2;DP=27;ExcessHet=3.0103;FS=0;MLEAC=2;MLEAF=1;MQ=59.57;QD=32.68;SOR=0.846	GT:AD:DP:GQ:PL	1/1:0,26:26:78:1149,78,0	LOC109829197
NC_033794.1	2416750	.	GC	G	1111.73	PASS	AC=2;AF=1;AN=2;DP=25;ExcessHet=3.0103;FS=0;MLEAC=2;MLEAF=1;MQ=59.53;QD=29.7;SOR=0.941	GT:AD:DP:GQ:PL	1/1:0,25:25:78:1149,78,0	LOC109829197
NC_033794.1	2416762	.	CG	C	1087.73	PASS	AC=2;AF=1;AN=2;DP=25;ExcessHet=3.0103;FS=0;MLEAC=2;MLEAF=1;MQ=59.53;QD=25.85;SOR=0.941	GT:AD:DP:GQ:PL	1/1:0,25:25:75:1125,75,0	LOC109829197
NC_033794.1	2416787	.	AT	A	997.73	PASS	AC=2;AF=1;AN=2;DP=23;ExcessHet=3.0103;FS=0;MLEAC=2;MLEAF=1;MQ=59.2;QD=30.39;SOR=1.708	GT:AD:DP:GQ:PL	1/1:0,23:23:69:1035,69,0	LOC109829197
NC_033794.1	2416789	.	GC	G	997.73	PASS	AC=2;AF=1;AN=2;DP=23;ExcessHet=3.0103;FS=0;MLEAC=2;MLEAF=1;MQ=59.2;QD=33.69;SOR=1.708	GT:AD:DP:GQ:PL	1/1:0,23:23:69:1035,69,0	LOC109829197
NC_033794.1	2416802	.	G	GC	907.73	PASS	AC=2;AF=1;AN=2;DP=21;ExcessHet=3.0103;FS=0;MLEAC=2;MLEAF=1;MQ=59.12;QD=29.99;SOR=2.2	GT:AD:DP:GQ:PL	1/1:0,21:21:63:945,63,0	LOC109829197
NC_033794.1	2416826	.	CG	C	772.73	PASS	AC=2;AF=1;AN=2;DP=18;ExcessHet=3.0103;FS=0;MLEAC=2;MLEAF=1;MQ=57.53;QD=28.02;SOR=1.863	GT:AD:DP:GQ:PL	1/1:0,18:18:54:810,54,0	LOC109829197
NC_033794.1	2416844	.	TA	T	421.73	PASS	AC=2;AF=1;AN=2;DP=11;ExcessHet=3.0103;FS=0;MLEAC=2;MLEAF=1;MQ=57.02;QD=27.68;SOR=2.494	GT:AD:DP:GQ:PL	1/1:0,11:11:33:459,33,0	LOC109829197
NC_033794.1	2416849	.	GT	G	397.74	PASS	AC=2;AF=1;AN=2;DP=9;ExcessHet=3.0103;FS=0;MLEAC=2;MLEAF=1;MQ=56.34;QD=31.37;SOR=3.056	GT:AD:DP:GQ:PL	1/1:0,9:9:30:435,30,0	LOC109829197
NC_033794.1	2416852	.	AC	A	367.74	PASS	AC=2;AF=1;AN=2;DP=9;ExcessHet=3.0103;FS=0;MLEAC=2;MLEAF=1;MQ=56.34;QD=38.07;SOR=3.056	GT:AD:DP:GQ:PL	1/1:0,9:9:27:405,27,0	LOC109829197
NC_033794.1	2416867	.	C	CT	214.8	PASS	AC=2;AF=1;AN=2;DP=6;ExcessHet=3.0103;FS=0;MLEAC=2;MLEAF=1;MQ=54.41;QD=27.88;SOR=2.303	GT:AD:DP:GQ:PL	1/1:0,6:6:18:252,18,0	LOC109829197
NC_033794.1	2416870	.	T	TC	214.8	PASS	AC=2;AF=1;AN=2;DP=5;ExcessHet=3.0103;FS=0;MLEAC=2;MLEAF=1;MQ=53.23;QD=27.65;SOR=1.981	GT:AD:DP:GQ:PL	1/1:0,5:5:18:252,18,0	LOC109829197
NC_033794.1	2416880	.	CT	C	37.7	PASS	AC=2;AF=1;AN=2;DP=2;ExcessHet=3.0103;FS=0;MLEAC=2;MLEAF=1;MQ=44.38;QD=18.85;SOR=2.303	GT:AD:DP:GQ:PL	1/1:0,2:2:6:74,6,0	LOC109829197
NC_033794.1	2417116	.	CA	C	400.73	PASS	AC=2;AF=1;AN=2;DP=14;ExcessHet=3.0103;FS=0;MLEAC=2;MLEAF=1;MQ=56.73;QD=28.62;SOR=1.329	GT:AD:DP:GQ:PL	1/1:0,14:14:42:438,42,0	LOC109829197
NC_033794.1	2417142	.	GTGT	G	433.73	PASS	AC=2;AF=1;AN=2;DP=13;ExcessHet=3.0103;FS=0;MLEAC=2;MLEAF=1;MQ=57.35;QD=34.2;SOR=2.494	GT:AD:DP:GQ:PL	1/1:0,11:11:33:471,33,0	LOC109829197
NC_033794.1	2417157	.	GA	G	412.74	PASS	AC=2;AF=1;AN=2;DP=11;ExcessHet=3.0103;FS=0;MLEAC=2;MLEAF=1;MQ=57.04;QD=28.4;SOR=2.303	GT:AD:DP:GQ:PL	1/1:0,10:10:30:450,30,0	LOC109829197
NC_033794.1	2417165	.	GAGCGT	G	412.74	PASS	AC=2;AF=1;AN=2;DP=10;ExcessHet=3.0103;FS=0;MLEAC=2;MLEAF=1;MQ=57.61;QD=30.27;SOR=2.303	GT:AD:DP:GQ:PL	1/1:0,10:10:30:450,30,0	LOC109829197
NC_033794.1	2417188	.	G	GC	502.73	PASS	AC=2;AF=1;AN=2;DP=13;ExcessHet=3.0103;FS=0;MLEAC=2;MLEAF=1;MQ=57.31;QD=33.02;SOR=2.67	GT:AD:DP:GQ:PL	1/1:0,12:12:36:540,36,0	LOC109829197
NC_033794.1	2417193	.	T	TC	547.73	PASS	AC=2;AF=1;AN=2;DP=12;ExcessHet=3.0103;FS=0;MLEAC=2;MLEAF=1;MQ=57.5;QD=31.79;SOR=2.67	GT:AD:DP:GQ:PL	1/1:0,12:12:39:585,39,0	LOC109829197
NC_033794.1	2417227	.	CAA	C	492.73	PASS	AC=2;AF=1;AN=2;DP=14;ExcessHet=3.0103;FS=0;MLEAC=2;MLEAF=1;MQ=57.56;QD=31.94;SOR=2.303	GT:AD:DP:GQ:PL	1/1:0,14:14:42:530,42,0	LOC109829197
NC_033794.1	2417246	.	GGC	G	1042.73	PASS	AC=2;AF=1;AN=2;DP=24;ExcessHet=3.0103;FS=0;MLEAC=2;MLEAF=1;MQ=56.14;QD=31.32;SOR=2.494	GT:AD:DP:GQ:PL	1/1:0,24:24:72:1080,72,0	LOC109829197
NC_033794.1	2417258	.	CT	C	952.73	PASS	AC=2;AF=1;AN=2;DP=22;ExcessHet=3.0103;FS=0;MLEAC=2;MLEAF=1;MQ=55.78;QD=28.94;SOR=2.737	GT:AD:DP:GQ:PL	1/1:0,22:22:66:990,66,0	LOC109829197
NC_033794.1	2417261	.	GCC	G	952.73	PASS	AC=2;AF=1;AN=2;DP=22;ExcessHet=3.0103;FS=0;MLEAC=2;MLEAF=1;MQ=55.78;QD=33.87;SOR=2.737	GT:AD:DP:GQ:PL	1/1:0,22:22:66:990,66,0	LOC109829197
NC_033794.1	2417278	.	GC	G	907.73	PASS	AC=2;AF=1;AN=2;DP=23;ExcessHet=3.0103;FS=0;MLEAC=2;MLEAF=1;MQ=55.35;QD=27;SOR=2.2	GT:AD:DP:GQ:PL	1/1:0,21:21:63:945,63,0	LOC109829197
NC_033794.1	2417283	.	GC	G	907.73	PASS	AC=2;AF=1;AN=2;DP=21;ExcessHet=3.0103;FS=0;MLEAC=2;MLEAF=1;MQ=55.45;QD=28.35;SOR=2.2	GT:AD:DP:GQ:PL	1/1:0,21:21:63:945,63,0	LOC109829197
NC_033794.1	2417306	.	TC	T	727.73	PASS	AC=2;AF=1;AN=2;DP=18;ExcessHet=3.0103;FS=0;MLEAC=2;MLEAF=1;MQ=54.83;QD=32.89;SOR=2.712	GT:AD:DP:GQ:PL	1/1:0,17:17:51:765,51,0	LOC109829197
NC_033794.1	2417313	.	AT	A	727.73	PASS	AC=2;AF=1;AN=2;DP=17;ExcessHet=3.0103;FS=0;MLEAC=2;MLEAF=1;MQ=54.51;QD=29.03;SOR=2.712	GT:AD:DP:GQ:PL	1/1:0,17:17:51:765,51,0	LOC109829197
NC_033794.1	2417322	.	GA	G	682.73	PASS	AC=2;AF=1;AN=2;DP=15;ExcessHet=3.0103;FS=0;MLEAC=2;MLEAF=1;MQ=55.19;QD=26.49;SOR=2.448	GT:AD:DP:GQ:PL	1/1:0,15:15:48:720,48,0	LOC109829197
NC_033794.1	2417333	.	AC	A	493.73	PASS	AC=2;AF=1;AN=2;DP=13;ExcessHet=3.0103;FS=0;MLEAC=2;MLEAF=1;MQ=54.41;QD=28.97;SOR=2.147	GT:AD:DP:GQ:PL	1/1:0,13:13:39:531,39,0	NA
NC_033794.1	2417335	.	GC	G	493.73	PASS	AC=2;AF=1;AN=2;DP=13;ExcessHet=3.0103;FS=0;MLEAC=2;MLEAF=1;MQ=54.41;QD=28.48;SOR=2.147	GT:AD:DP:GQ:PL	1/1:0,13:13:39:531,39,0	NA
NC_033794.1	2417341	.	GC	G	457.73	PASS	AC=2;AF=1;AN=2;DP=11;ExcessHet=3.0103;FS=0;MLEAC=2;MLEAF=1;MQ=55.81;QD=33.34;SOR=2.494	GT:AD:DP:GQ:PL	1/1:0,11:11:33:495,33,0	NA
NC_033794.1	2417356	.	GC	G	145.8	PASS	AC=2;AF=1;AN=2;DP=7;ExcessHet=3.0103;FS=0;MLEAC=2;MLEAF=1;MQ=55.68;QD=24.3;SOR=2.303	GT:AD:DP:GQ:PL	1/1:0,6:6:18:183,18,0	NA
NC_033794.1	2417359	.	GC	G	145.8	PASS	AC=2;AF=1;AN=2;DP=3;ExcessHet=3.0103;FS=0;MLEAC=2;MLEAF=1;MQ=55.45;QD=34.85;SOR=1.179	GT:AD:DP:GQ:PL	1/1:0,3:3:18:183,18,0	NA
NC_033794.1	2417377	.	GC	G	164.87	PASS	AC=2;AF=1;AN=2;DP=5;ExcessHet=3.0103;FS=0;MLEAC=2;MLEAF=1;MQ=57.31;QD=32.97;SOR=1.981	GT:AD:DP:GQ:PL	1/1:0,5:5:15:202,15,0	NA
NC_033794.1	2417381	.	TA	T	164.87	PASS	AC=2;AF=1;AN=2;DP=4;ExcessHet=3.0103;FS=0;MLEAC=2;MLEAF=1;MQ=60;QD=27.5;SOR=3.258	GT:AD:DP:GQ:PL	1/1:0,4:4:15:202,15,0	NA
NC_033794.1	2417387	.	C	CCG	277.77	PASS	AC=2;AF=1;AN=2;DP=4;ExcessHet=3.0103;FS=0;MLEAC=2;MLEAF=1;MQ=60;QD=25.82;SOR=3.258	GT:AD:DP:GQ:PL	1/1:0,4:4:21:315,21,0	NA
NC_033794.1	2442038	.	CT	C	43.25	PASS	AC=2;AF=1;AN=2;DP=3;ExcessHet=3.0103;FS=0;MLEAC=2;MLEAF=1;MQ=60;QD=14.42;SOR=2.833	GT:AD:DP:GQ:PL	1/1:0,3:3:9:80,9,0	LOC109846044
NC_033794.1	2442108	.	T	TATTA	40.73	PASS	AC=1;AF=0.5;AN=2;BaseQRankSum=-0.674;ClippingRankSum=0;DP=4;ExcessHet=3.0103;FS=0;MLEAC=1;MLEAF=0.5;MQ=60;MQRankSum=0;QD=10.18;ReadPosRankSum=0;SOR=0.105	GT:AD:DP:GQ:PL	0/1:2,2:4:78:78,0,78	LOC109846044
NC_033794.1	2443772	.	C	CTCTAAAGCCCTGGCAGTGCCAAGTG	85.73	PASS	AC=1;AF=0.5;AN=2;BaseQRankSum=1.15;ClippingRankSum=0;DP=4;ExcessHet=3.0103;FS=0;MLEAC=1;MLEAF=0.5;MQ=60;MQRankSum=0;QD=21.43;ReadPosRankSum=-1.15;SOR=0.446	GT:AD:DP:GQ:PL	0/1:1,3:4:33:123,0,33	LOC109846044
NC_033794.1	2445963	.	A	AAAAAGATTTGGAATAG	143	PASS	AC=2;AF=1;AN=2;DP=4;ExcessHet=3.0103;FS=0;MLEAC=2;MLEAF=1;MQ=70;QD=32.61;SOR=3.258	GT:AD:DP:GQ:PL	1/1:0,4:4:12:180,12,0	LOC109846044
NC_033794.1	2447319	.	TCCTGTACCATGAAATTTAGCTTAAAACTTCAAATCAAGTGTTTATAAAATTTCTAAAGAAGAGGAGAAAAGAGAAATAGATAAAAGCATA	T	73.73	PASS	AC=1;AF=0.5;AN=2;BaseQRankSum=1.292;ClippingRankSum=0;DP=14;ExcessHet=3.0103;FS=8.451;MLEAC=1;MLEAF=0.5;MQ=60;MQRankSum=0;QD=9.22;ReadPosRankSum=-0.189;SOR=2.783	GT:AD:DP:GQ:PL	0/1:5,3:8:99:111,0,201	LOC109846044
NC_033794.1	2447645	.	GCTACAACAACACAATCATCAGATAACTAAACGAACATCAATATTAGGATTCAATTCAATAAAAAGATTGCATTAAGATTAGAAATTTCCATCAC	G	206.73	PASS	AC=1;AF=0.5;AN=2;BaseQRankSum=1.383;ClippingRankSum=0;DP=21;ExcessHet=3.0103;FS=0;MLEAC=1;MLEAF=0.5;MQ=60;MQRankSum=0;QD=22.97;ReadPosRankSum=-0.366;SOR=0.804	GT:AD:DP:GQ:PL	0/1:3,6:9:99:244,0,107	LOC109846044
NC_033794.1	2447762	.	A	AACAAG	154.73	PASS	AC=1;AF=0.5;AN=2;BaseQRankSum=-0.346;ClippingRankSum=0;DP=24;ExcessHet=3.0103;FS=3.424;MLEAC=1;MLEAF=0.5;MQ=60;MQRankSum=0;QD=14.07;ReadPosRankSum=0.431;SOR=2.636	GT:AD:DP:GQ:PL	0/1:6,5:11:99:192,0,233	LOC109846044
NC_033794.1	2447846	.	AG	A	134.73	PASS	AC=1;AF=0.5;AN=2;BaseQRankSum=-2.1;ClippingRankSum=0;DP=15;ExcessHet=3.0103;FS=14.472;MLEAC=1;MLEAF=0.5;MQ=59.17;MQRankSum=0;QD=16.84;ReadPosRankSum=1.242;SOR=3.894	GT:AD:DP:GQ:PL	0/1:2,6:8:41:172,0,41	LOC109846044
NC_033794.1	2447874	.	T	TCATCTGTCATCTAAAATCCTAAAGCCCTTTTTATTGCA	41.73	PASS	AC=1;AF=0.5;AN=2;BaseQRankSum=-0.674;ClippingRankSum=0;DP=7;ExcessHet=3.0103;FS=0;MLEAC=1;MLEAF=0.5;MQ=58.21;MQRankSum=0;QD=10.43;ReadPosRankSum=-1.383;SOR=2.303	GT:AD:DP:GQ:PL	0/1:2,2:4:77:79,0,77	LOC109846044
NC_033794.1	2448237	.	TCC	T	216.8	PASS	AC=2;AF=1;AN=2;DP=6;ExcessHet=3.0103;FS=0;MLEAC=2;MLEAF=1;MQ=60;QD=33.55;SOR=1.329	GT:AD:DP:GQ:PL	1/1:0,6:6:18:254,18,0	LOC109846044
NC_033794.1	2448259	.	CTA	C	217.8	PASS	AC=2;AF=1;AN=2;DP=7;ExcessHet=3.0103;FS=0;MLEAC=2;MLEAF=1;MQ=57.28;QD=30.86;SOR=1.329	GT:AD:DP:GQ:PL	1/1:0,6:6:18:255,18,0	LOC109846044
NC_033794.1	2448317	.	AG	A	167.87	PASS	AC=2;AF=1;AN=2;DP=6;ExcessHet=3.0103;FS=0;MLEAC=2;MLEAF=1;MQ=56.82;QD=33.57;SOR=3.611	GT:AD:DP:GQ:PL	1/1:0,5:5:15:205,15,0	LOC109846044
NC_033794.1	2448388	.	GC	G	39.7	PASS	AC=2;AF=1;AN=2;DP=1;ExcessHet=3.0103;FS=0;MLEAC=2;MLEAF=1;MQ=60;QD=30.2;SOR=1.609	GT:AD:DP:GQ:PL	1/1:0,1:1:6:76,6,0	LOC109846044
NC_033794.1	2452230	.	A	AT	42.25	PASS	AC=2;AF=1;AN=2;DP=3;ExcessHet=3.0103;FS=0;MLEAC=2;MLEAF=1;MQ=60;QD=14.08;SOR=2.833	GT:AD:DP:GQ:PL	1/1:0,3:3:9:79,9,0	LOC109846049
NC_033794.1	2452242	.	A	AGTCTC	232.8	PASS	AC=2;AF=1;AN=2;DP=5;ExcessHet=3.0103;FS=0;MLEAC=2;MLEAF=1;MQ=60;QD=31.74;SOR=3.611	GT:AD:DP:GQ:PL	1/1:0,5:5:18:270,18,0	LOC109846049
NC_033794.1	2452414	.	CA	C	66.87	PASS	AC=2;AF=1;AN=2;DP=5;ExcessHet=3.0103;FS=0;MLEAC=2;MLEAF=1;MQ=60;QD=13.37;SOR=1.981	GT:AD:DP:GQ:PL	1/1:0,5:5:15:104,15,0	LOC109846049
NC_033794.1	2452511	.	T	TTTG	232.8	PASS	AC=2;AF=1;AN=2;DP=6;ExcessHet=3.0103;FS=0;MLEAC=2;MLEAF=1;MQ=60;QD=28.62;SOR=3.912	GT:AD:DP:GQ:PL	1/1:0,6:6:18:270,18,0	LOC109846049
NC_033794.1	2452513	.	C	CTCAGGTGA	232.8	PASS	AC=2;AF=1;AN=2;DP=4;ExcessHet=3.0103;FS=0;MLEAC=2;MLEAF=1;MQ=60;QD=30.42;SOR=3.258	GT:AD:DP:GQ:PL	1/1:0,4:4:18:270,18,0	LOC109846049
NC_033794.1	2454106	.	C	CAG	98.25	PASS	AC=2;AF=1;AN=2;DP=3;ExcessHet=3.0103;FS=0;MLEAC=2;MLEAF=1;MQ=60;QD=32.75;SOR=2.833	GT:AD:DP:GQ:PL	1/1:0,3:3:9:135,9,0	LOC109846049
NC_033794.1	2454263	.	CAAG	C	98.25	PASS	AC=2;AF=1;AN=2;DP=3;ExcessHet=3.0103;FS=0;MLEAC=2;MLEAF=1;MQ=60;QD=32.75;SOR=1.179	GT:AD:DP:GQ:PL	1/1:0,3:3:9:135,9,0	LOC109846049
NC_033794.1	2454759	.	AC	A	38.7	PASS	AC=2;AF=1;AN=2;DP=2;ExcessHet=3.0103;FS=0;MLEAC=2;MLEAF=1;MQ=60;QD=19.35;SOR=0.693	GT:AD:DP:GQ:PL	1/1:0,2:2:6:75,6,0	LOC109846049
NC_033794.1	2455652	.	CGAA	C	50.7	PASS	AC=2;AF=1;AN=2;DP=2;ExcessHet=3.0103;FS=0;MLEAC=2;MLEAF=1;MQ=60;QD=25.35;SOR=2.303	GT:AD:DP:GQ:PL	1/1:0,2:2:6:87,6,0	LOC109846049
NC_033794.1	2455980	.	T	TTACTAATATGATTATAACAAAATCTTAA	98.25	PASS	AC=2;AF=1;AN=2;DP=3;ExcessHet=3.0103;FS=0;MLEAC=2;MLEAF=1;MQ=60;QD=32.75;SOR=2.833	GT:AD:DP:GQ:PL	1/1:0,3:3:9:135,9,0	LOC109846049
NC_033794.1	2457695	.	AG	A	71	PASS	AC=2;AF=1;AN=2;DP=4;ExcessHet=3.0103;FS=0;MLEAC=2;MLEAF=1;MQ=60;QD=17.75;SOR=1.609	GT:AD:DP:GQ:PL	1/1:0,4:4:12:108,12,0	LOC109846049
NC_033794.1	2458066	.	T	TC	127.74	PASS	AC=1;AF=0.5;AN=2;BaseQRankSum=0.524;ClippingRankSum=0;DP=5;ExcessHet=3.0103;FS=0;MLEAC=1;MLEAF=0.5;MQ=60;MQRankSum=0;QD=25.55;ReadPosRankSum=-1.282;SOR=0.223	GT:AD:DP:GQ:PL	0/1:1,4:5:30:165,0,30	LOC109846049
NC_033794.1	2458076	.	G	GAT	211.75	PASS	AC=1;AF=0.5;AN=2;BaseQRankSum=-0.792;ClippingRankSum=0;DP=7;ExcessHet=3.0103;FS=0;MLEAC=1;MLEAF=0.5;MQ=60;MQRankSum=0;QD=30.25;ReadPosRankSum=-1.465;SOR=0.223	GT:AD:DP:GQ:PL	0/1:1,6:7:24:249,0,24	LOC109846049
NC_033794.1	2458142	.	G	GAA	187.87	PASS	AC=2;AF=1;AN=2;DP=5;ExcessHet=3.0103;FS=0;MLEAC=2;MLEAF=1;MQ=60;QD=24.94;SOR=1.981	GT:AD:DP:GQ:PL	1/1:0,5:5:15:225,15,0	LOC109846049
NC_033794.1	2458280	.	C	CTAAAA	171.87	PASS	AC=2;AF=1;AN=2;DP=4;ExcessHet=3.0103;FS=0;MLEAC=2;MLEAF=1;MQ=45.61;QD=28.91;SOR=3.258	GT:AD:DP:GQ:PL	1/1:0,4:4:15:209,15,0	LOC109846049
NC_033794.1	2458281	.	C	CCAACTT	143	PASS	AC=2;AF=1;AN=2;DP=4;ExcessHet=3.0103;FS=0;MLEAC=2;MLEAF=1;MQ=45.61;QD=33.41;SOR=3.258	GT:AD:DP:GQ:PL	1/1:0,4:4:12:180,12,0	LOC109846049
NC_033794.1	2460070	.	C	CA	98.25	PASS	AC=2;AF=1;AN=2;DP=3;ExcessHet=3.0103;FS=0;MLEAC=2;MLEAF=1;MQ=60;QD=32.75;SOR=2.833	GT:AD:DP:GQ:PL	1/1:0,3:3:9:135,9,0	LOC109846049
NC_033794.1	2460072	.	T	TCAC	98.25	PASS	AC=2;AF=1;AN=2;DP=3;ExcessHet=3.0103;FS=0;MLEAC=2;MLEAF=1;MQ=60;QD=32.75;SOR=2.833	GT:AD:DP:GQ:PL	1/1:0,3:3:9:135,9,0	LOC109846049
NC_033794.1	2460091	.	G	GCA	170.87	PASS	AC=2;AF=1;AN=2;DP=5;ExcessHet=3.0103;FS=0;MLEAC=2;MLEAF=1;MQ=60;QD=34.17;SOR=1.981	GT:AD:DP:GQ:PL	1/1:0,5:5:15:208,15,0	LOC109846049
NC_033794.1	2460412	.	CT	C	98.25	PASS	AC=2;AF=1;AN=2;DP=3;ExcessHet=3.0103;FS=0;MLEAC=2;MLEAF=1;MQ=60;QD=32.75;SOR=1.179	GT:AD:DP:GQ:PL	1/1:0,3:3:9:135,9,0	LOC109846049
NC_033794.1	2460433	.	TA	T	53.7	PASS	AC=2;AF=1;AN=2;DP=2;ExcessHet=3.0103;FS=0;MLEAC=2;MLEAF=1;MQ=60;QD=26.85;SOR=0.693	GT:AD:DP:GQ:PL	1/1:0,2:2:6:90,6,0	LOC109846049
NC_033794.1	2460547	.	GTCC	G	143	PASS	AC=2;AF=1;AN=2;DP=3;ExcessHet=3.0103;FS=0;MLEAC=2;MLEAF=1;MQ=60;QD=30.21;SOR=1.179	GT:AD:DP:GQ:PL	1/1:0,3:3:12:180,12,0	LOC109846049
NC_033794.1	2460573	.	AT	A	98.25	PASS	AC=2;AF=1;AN=2;DP=2;ExcessHet=3.0103;FS=0;MLEAC=2;MLEAF=1;MQ=60;QD=31.33;SOR=0.693	GT:AD:DP:GQ:PL	1/1:0,2:2:9:135,9,0	LOC109846049
NC_033794.1	2460958	.	C	CCCAT	187.87	PASS	AC=2;AF=1;AN=2;DP=5;ExcessHet=3.0103;FS=0;MLEAC=2;MLEAF=1;MQ=60;QD=30.65;SOR=1.981	GT:AD:DP:GQ:PL	1/1:0,5:5:15:225,15,0	LOC109846049
NC_033794.1	2461228	.	C	CA	53.7	PASS	AC=2;AF=1;AN=2;DP=2;ExcessHet=3.0103;FS=0;MLEAC=2;MLEAF=1;MQ=60;QD=26.85;SOR=2.303	GT:AD:DP:GQ:PL	1/1:0,2:2:6:90,6,0	LOC109846049
NC_033794.1	2461409	.	GA	G	26.71	PASS	AC=2;AF=1;AN=2;DP=2;ExcessHet=3.0103;FS=0;MLEAC=2;MLEAF=1;MQ=60;QD=13.36;SOR=0.693	GT:AD:DP:GQ:PL	1/1:0,2:2:6:63,6,0	LOC109846049
NC_033794.1	2461482	.	TACCTTCAACACCAAAATCCCATTTTTCATCAAAAAATAATCCCCAAAAATATATATATAACAAACCAAACAATAACAACAACTTCAAATTACTC	T	635.73	PASS	AC=2;AF=1;AN=2;DP=15;ExcessHet=3.0103;FS=0;MLEAC=2;MLEAF=1;MQ=60;QD=26.3;SOR=0.818	GT:AD:DP:GQ:PL	1/1:0,15:15:46:673,46,0	LOC109846049
NC_033794.1	2461921	.	GCTGAAAGACCGATTACGGAATCAAAAGATGAACAAGATTGCATTTTTAGGGTTTCTTACTGGGATTTTTGGTTTTTTTTTTTTTTAC	G	173.82	PASS	AC=2;AF=1;AN=2;DP=7;ExcessHet=3.0103;FS=0;MLEAC=2;MLEAF=1;MQ=60;QD=24.83;SOR=1.609	GT:AD:DP:GQ:PL	1/1:0,7:7:17:211,17,0	LOC109846049
NC_033794.1	2462125	.	T	TA	1271.73	PASS	AC=2;AF=1;AN=2;BaseQRankSum=-0.268;ClippingRankSum=0;DP=33;ExcessHet=3.0103;FS=0;MLEAC=2;MLEAF=1;MQ=61.94;MQRankSum=0.55;QD=27.55;ReadPosRankSum=0.842;SOR=4.174	GT:AD:DP:GQ:PL	1/1:1,32:33:54:1309,54,0	LOC109846049
NC_033794.1	2464814	.	G	GCGCCACTGCAGTAGTACTCTACT	185.87	PASS	AC=2;AF=1;AN=2;DP=5;ExcessHet=3.0103;FS=0;MLEAC=2;MLEAF=1;MQ=60;QD=32.04;SOR=1.022	GT:AD:DP:GQ:PL	1/1:0,5:5:15:223,15,0	LOC109846055
NC_033794.1	2467197	.	CA	C	85.73	PASS	AC=1;AF=0.5;AN=2;BaseQRankSum=-0.319;ClippingRankSum=0;DP=4;ExcessHet=3.0103;FS=0;MLEAC=1;MLEAF=0.5;MQ=60;MQRankSum=0;QD=21.43;ReadPosRankSum=-1.15;SOR=0.446	GT:AD:DP:GQ:PL	0/1:1,3:4:99:123,0,341	LOC109846055
NC_033794.1	2467199	.	GGTAATTTATCAACTCTATCTTACTTTTCTCGCTTTGATCTCTCATCTTATTTTATCTAATACTAACTCGTCCTTTGCTA	G	82.73	PASS	AC=1;AF=0.5;AN=2;BaseQRankSum=-0.842;ClippingRankSum=0;DP=5;ExcessHet=3.0103;FS=0;MLEAC=1;MLEAF=0.5;MQ=60;MQRankSum=0;QD=16.55;ReadPosRankSum=-1.15;SOR=1.179	GT:AD:DP:GQ:PL	0/1:2,3:5:99:120,0,536	LOC109846055
NC_033794.1	2467548	.	T	TG	44.73	PASS	AC=1;AF=0.5;AN=2;BaseQRankSum=0.18;ClippingRankSum=0;DP=9;ExcessHet=3.0103;FS=0;MLEAC=1;MLEAF=0.5;MQ=60;MQRankSum=0;QD=6.39;ReadPosRankSum=-1.006;SOR=0.495	GT:AD:DP:GQ:PL	0/1:4,3:7:82:82,0,145	LOC109846055
NC_033794.1	2475592	.	C	CAGGACAGGCTTCCTCCCTCCTTACGAGGTTAACATGCA	799.73	PASS	AC=2;AF=1;AN=2;DP=19;ExcessHet=3.0103;FS=0;MLEAC=2;MLEAF=1;MQ=60;QD=27.99;SOR=2.419	GT:AD:DP:GQ:PL	1/1:0,19:19:57:837,57,0	LOC109846059
NC_033794.1	2478196	.	T	TTTTCTCTCCTCC	1417.73	PASS	AC=2;AF=1;AN=2;DP=33;ExcessHet=3.0103;FS=0;MLEAC=2;MLEAF=1;MQ=60;QD=28.71;SOR=1.022	GT:AD:DP:GQ:PL	1/1:0,33:33:99:1455,99,0	LOC109846059
NC_033794.1	2478197	.	G	GGTATAATACTCCTGCGGCC	1417.73	PASS	AC=2;AF=1;AN=2;DP=26;ExcessHet=3.0103;FS=0;MLEAC=2;MLEAF=1;MQ=60;QD=28.7;SOR=1.022	GT:AD:DP:GQ:PL	1/1:0,26:26:99:1455,99,0	LOC109846059
NC_033794.1	2478200	.	T	TC	187.87	PASS	AC=2;AF=1;AN=2;DP=5;ExcessHet=3.0103;FS=0;MLEAC=2;MLEAF=1;MQ=60;QD=34.47;SOR=3.611	GT:AD:DP:GQ:PL	1/1:0,5:5:15:225,15,0	LOC109846059
NC_033794.1	2478201	.	G	GTC	187.87	PASS	AC=2;AF=1;AN=2;DP=5;ExcessHet=3.0103;FS=0;MLEAC=2;MLEAF=1;MQ=60;QD=28.22;SOR=3.611	GT:AD:DP:GQ:PL	1/1:0,5:5:15:225,15,0	LOC109846059
NC_033794.1	2479066	.	GTCT	G	1081.73	PASS	AC=1;AF=0.5;AN=2;BaseQRankSum=-1.125;ClippingRankSum=0;DP=83;ExcessHet=3.0103;FS=2.085;MLEAC=1;MLEAF=0.5;MQ=59.47;MQRankSum=0;QD=15.02;ReadPosRankSum=-0.727;SOR=1.008	GT:AD:DP:GQ:PL	0/1:34,38:72:99:1119,0,1216	LOC109846059
NC_033794.1	2479079	.	TCTC	T	616.73	PASS	AC=1;AF=0.5;AN=2;BaseQRankSum=-0.187;ClippingRankSum=0;DP=79;ExcessHet=3.0103;FS=0;MLEAC=1;MLEAF=0.5;MQ=59.25;MQRankSum=0;QD=8.45;ReadPosRankSum=0.428;SOR=0.711	GT:AD:DP:GQ:PL	0/1:52,21:73:99:654,0,2014	LOC109846059
NC_033794.1	2481568	.	A	ACACC	53.7	PASS	AC=2;AF=1;AN=2;DP=2;ExcessHet=3.0103;FS=0;MLEAC=2;MLEAF=1;MQ=60;QD=26.85;SOR=0.693	GT:AD:DP:GQ:PL	1/1:0,2:2:6:90,6,0	NA
NC_033794.1	2482229	.	A	AC	143	PASS	AC=2;AF=1;AN=2;DP=4;ExcessHet=3.0103;FS=0;MLEAC=2;MLEAF=1;MQ=60;QD=29.29;SOR=1.609	GT:AD:DP:GQ:PL	1/1:0,4:4:12:180,12,0	LOC109846072
NC_033794.1	2482230	.	TAA	T	143	PASS	AC=2;AF=1;AN=2;DP=4;ExcessHet=3.0103;FS=0;MLEAC=2;MLEAF=1;MQ=60;QD=24.34;SOR=1.609	GT:AD:DP:GQ:PL	1/1:0,4:4:12:180,12,0	LOC109846072
NC_033794.1	2482534	.	G	GATGGAGCAAAAGCCAGTCGATATTAGAACTCGTGAGGC	232.8	PASS	AC=2;AF=1;AN=2;DP=6;ExcessHet=3.0103;FS=0;MLEAC=2;MLEAF=1;MQ=60;QD=28.98;SOR=0.693	GT:AD:DP:GQ:PL	1/1:0,6:6:18:270,18,0	LOC109846072
NC_033794.1	2483239	.	AACCTTCAACACATAAAGTCCAATCATGAGAAATAGTGAAGATGTCCACATATTAAAACTCAGCAATGAATCGAAACCAAACATAT	A	323.74	PASS	AC=2;AF=1;AN=2;DP=8;ExcessHet=3.0103;FS=0;MLEAC=2;MLEAF=1;MQ=60;QD=32.93;SOR=1.863	GT:AD:DP:GQ:PL	1/1:0,8:8:25:361,25,0	LOC109846072
NC_033794.1	2483864	.	GCCTGTTGAAGACGTACATTCATTTTTGTTCATGCGAAAATGTCAAATATACAATTTATATGATAGATGATTGGCTTA	G	382.73	PASS	AC=2;AF=1;AN=2;DP=10;ExcessHet=3.0103;FS=0;MLEAC=2;MLEAF=1;MQ=60;QD=33.41;SOR=1.085	GT:AD:DP:GQ:PL	1/1:0,10:10:33:420,33,0	LOC109846072
NC_033794.1	2488085	.	ATTT	A	98.25	PASS	AC=2;AF=1;AN=2;DP=3;ExcessHet=3.0103;FS=0;MLEAC=2;MLEAF=1;MQ=38.42;QD=32.75;SOR=1.179	GT:AD:DP:GQ:PL	1/1:0,3:3:9:135,9,0	NA
NC_033794.1	2488106	.	AAGAGTTTGAAATTT	A	98.25	PASS	AC=2;AF=1;AN=2;DP=3;ExcessHet=3.0103;FS=0;MLEAC=2;MLEAF=1;MQ=38.42;QD=32.75;SOR=1.179	GT:AD:DP:GQ:PL	1/1:0,3:3:9:135,9,0	NA
NC_033794.1	2505373	.	CTG	C	443.73	PASS	AC=2;AF=1;AN=2;DP=11;ExcessHet=3.0103;FS=0;MLEAC=2;MLEAF=1;MQ=60;QD=25.38;SOR=1.27	GT:AD:DP:GQ:PL	1/1:0,11:11:33:481,33,0	LOC109846089
NC_033794.1	2505431	.	C	CATCTTTTTCTTTCT	457.73	PASS	AC=2;AF=1;AN=2;DP=11;ExcessHet=3.0103;FS=0;MLEAC=2;MLEAF=1;MQ=60;QD=23.38;SOR=2.494	GT:AD:DP:GQ:PL	1/1:0,11:11:33:495,33,0	LOC109846089
NC_033794.1	2505433	.	G	GCTTCCAGAATATTATCGAGGGGAGGCCGACCTGTA	457.73	PASS	AC=2;AF=1;AN=2;DP=11;ExcessHet=3.0103;FS=0;MLEAC=2;MLEAF=1;MQ=60;QD=34.17;SOR=2.494	GT:AD:DP:GQ:PL	1/1:0,11:11:33:495,33,0	LOC109846089
NC_033794.1	2508331	.	CACCTACAACAAGACGCAACAAAAATCACCATCAAAACATTCATAATATTTCACACACAAAAAAAAAGAACATCACGAGGACAGAAAACACAT	C	550.74	PASS	AC=1;AF=0.5;AN=2;BaseQRankSum=0.374;ClippingRankSum=0;DP=17;ExcessHet=3.0103;FS=3.979;MLEAC=1;MLEAF=0.5;MQ=60;MQRankSum=0;QD=30.46;ReadPosRankSum=-1.699;SOR=1.108	GT	./.	LOC109846089
NC_033794.1	2508528	.	ATTCACCTAAAAAATAAATAAATAAAAATACGGAGCACGCAACGTTAAGCCCCAGTTGAACCTAACAAATAAAAAAAACGAGCTTGAT	A	1047.73	PASS	AC=2;AF=1;AN=2;BaseQRankSum=1.885;ClippingRankSum=0;DP=27;ExcessHet=3.0103;FS=0;MLEAC=2;MLEAF=1;MQ=60;MQRankSum=0;QD=26.45;SOR=0.343	GT:AD:DP:GQ:PL	1/1:1,25:26:35:1085,35,0	LOC109846089
NC_033794.1	2508757	.	ACTACGATAAGATACGGATTACGATGGTAATAAGTCGCAATTTTAGGGTTTTTGAGTGACATTTTGGGAGTCGGATTCTAC	A	594.73	PASS	AC=2;AF=1;AN=2;DP=15;ExcessHet=3.0103;FS=0;MLEAC=2;MLEAF=1;MQ=60;QD=31.02;SOR=3.912	GT:AD:DP:GQ:PL	1/1:0,14:14:43:632,43,0	LOC109846089
NC_033794.1	2508893	.	T	TGGA	989.73	PASS	AC=2;AF=1;AN=2;BaseQRankSum=0.336;ClippingRankSum=0;DP=25;ExcessHet=3.0103;FS=0;MLEAC=2;MLEAF=1;MQ=60;MQRankSum=0;QD=30.1;ReadPosRankSum=0.092;SOR=2.066	GT:AD:DP:GQ:PL	1/1:1,23:24:50:1027,50,0	LOC109846089
NC_033794.1	2508990	.	CT	C	28.74	PASS	AC=1;AF=0.5;AN=2;BaseQRankSum=0;ClippingRankSum=0;DP=13;ExcessHet=3.0103;FS=0;MLEAC=1;MLEAF=0.5;MQ=60;MQRankSum=0;QD=3.59;ReadPosRankSum=2.1;SOR=0.169	GT:AD:DP:GQ:PL	0/1:6,2:8:66:66,0,232	LOC109846089
NC_033794.1	2508998	.	TA	T	92.73	PASS	AC=1;AF=0.5;AN=2;BaseQRankSum=0;ClippingRankSum=0;DP=4;ExcessHet=3.0103;FS=0;MLEAC=1;MLEAF=0.5;MQ=60;MQRankSum=0;QD=23.18;ReadPosRankSum=0;SOR=0.693	GT:AD:DP:GQ:PL	0/1:2,2:4:72:130,0,72	LOC109846089
NC_033794.1	2514100	.	T	TTGAGAAAGCCATTGCTCCCTCCTCGCATCAA	502.73	PASS	AC=1;AF=0.5;AN=2;BaseQRankSum=1.164;ClippingRankSum=0;DP=15;ExcessHet=3.0103;FS=3.31;MLEAC=1;MLEAF=0.5;MQ=60;MQRankSum=0;QD=33.52;ReadPosRankSum=-3.035;SOR=0.349	GT:AD:DP:GQ:PL	0/1:2,13:15:45:540,0,45	LOC109846105
NC_033794.1	2522519	.	A	AT	65.25	PASS	AC=1;AF=0.5;AN=2;BaseQRankSum=-0.524;ClippingRankSum=0;DP=5;ExcessHet=3.0103;FS=0;MLEAC=1;MLEAF=0.5;MQ=60;MQRankSum=0;QD=13.05;ReadPosRankSum=0.524;SOR=1.981	GT:AD:DP:GQ:PL	0/1:1,4:5:9:102,0,9	LOC109846114
NC_033794.1	2522536	.	T	TTCTC	158.73	PASS	AC=1;AF=0.5;AN=2;BaseQRankSum=-0.253;ClippingRankSum=0;DP=15;ExcessHet=3.0103;FS=0;MLEAC=1;MLEAF=0.5;MQ=60;MQRankSum=0;QD=19.84;ReadPosRankSum=0.253;SOR=1.981	GT:AD:DP:GQ:PL	0/1:4,4:8:73:152,0,73	LOC109846114
NC_033794.1	2522604	.	A	ATC	1681.73	PASS	AC=2;AF=1;AN=2;BaseQRankSum=1.245;ClippingRankSum=0;DP=47;ExcessHet=3.0103;FS=0;MLEAC=2;MLEAF=1;MQ=59.98;MQRankSum=0;QD=28.95;ReadPosRankSum=1.058;SOR=4.615	GT:AD:DP:GQ:PL	1/1:1,40:41:81:1719,81,0	LOC109846114
NC_033794.1	2522704	.	TC	T	726.87	PASS	AC=2;AF=1;AN=2;BaseQRankSum=-1.886;ClippingRankSum=0;DP=20;ExcessHet=3.0103;FS=5.006;MLEAC=2;MLEAF=1;MQ=56.1;MQRankSum=-0.471;QD=33.07;ReadPosRankSum=-0.275;SOR=1.739	GT:AD:DP:GQ:PL	1/1:1,18:19:15:764,15,0	LOC109846114
NC_033794.1	2522706	.	TC	T	696	PASS	AC=2;AF=1;AN=2;BaseQRankSum=-1.688;ClippingRankSum=0;DP=20;ExcessHet=3.0103;FS=5.006;MLEAC=2;MLEAF=1;MQ=56.1;MQRankSum=-0.471;QD=31.31;ReadPosRankSum=-0.275;SOR=1.739	GT:AD:DP:GQ:PL	1/1:1,18:19:12:733,12,0	LOC109846114
NC_033794.1	2522863	.	CGTAAGTTGAACCTGGTTTGGCTTCTGAGTTGTTGTTTCGATTATTGTGCTGATGAGCTGATTCTTGGTAG	C	1268.73	PASS	AC=2;AF=1;AN=2;DP=30;ExcessHet=3.0103;FS=0;MLEAC=2;MLEAF=1;MQ=48.6;QD=28.07;SOR=5.353	GT:AD:DP:GQ:PL	1/1:0,29:29:88:1306,88,0	LOC109846114
NC_033794.1	2522983	.	TGGTAATGATGGGAAAATTTTGAGTTGTTGGGTGATTTTGTAAATTTTGAGTGTAATTGTGAAATTGATGTGCA	T	367.74	PASS	AC=2;AF=1;AN=2;DP=9;ExcessHet=3.0103;FS=0;MLEAC=2;MLEAF=1;MQ=49.29;QD=32.2;SOR=0.892	GT:AD:DP:GQ:PL	1/1:0,9:9:27:405,27,0	LOC109846114
NC_033794.1	2526308	.	G	GGACAAGAACAA	687.73	PASS	AC=2;AF=1;AN=2;DP=19;ExcessHet=3.0103;FS=0;MLEAC=2;MLEAF=1;MQ=60;QD=24.26;SOR=0.693	GT:AD:DP:GQ:PL	1/1:0,18:18:51:725,51,0	LOC109846114
NC_033794.1	2526310	.	T	TGGAG	691.73	PASS	AC=2;AF=1;AN=2;DP=12;ExcessHet=3.0103;FS=0;MLEAC=2;MLEAF=1;MQ=60;QD=29.59;SOR=0.859	GT:AD:DP:GQ:PL	1/1:0,11:11:54:729,54,0	LOC109846114
NC_033794.1	2526311	.	T	TTATTAGCAAAATTGATCTA	484.73	PASS	AC=2;AF=1;AN=2;DP=9;ExcessHet=3.0103;FS=0;MLEAC=2;MLEAF=1;MQ=60;QD=29;SOR=1.863	GT:AD:DP:GQ:PL	1/1:0,8:8:36:522,36,0	LOC109846114
NC_033794.1	2527797	.	AGTATGTTCTCACTTATAAATAACTTTTATATCTCTTTGACGATTAAAGTCTAATTGTTCTCTGGTATCTTATCCTCTATTTAG	A	1269.73	PASS	AC=2;AF=1;AN=2;DP=31;ExcessHet=3.0103;FS=0;MLEAC=2;MLEAF=1;MQ=53.49;QD=33.05;SOR=0.76	GT:AD:DP:GQ:PL	1/1:0,29:29:88:1307,88,0	LOC109846114
NC_033794.1	2529467	.	T	TGGAGAGACAGCGGCGTGA	187.87	PASS	AC=2;AF=1;AN=2;DP=5;ExcessHet=3.0103;FS=0;MLEAC=2;MLEAF=1;MQ=44.39;QD=36.05;SOR=1.022	GT:AD:DP:GQ:PL	1/1:0,5:5:15:225,15,0	LOC109846114
NC_033794.1	2529981	.	A	AGCAACAAGCCCTCAAACAGGATCCCAGCAAACAG	817.8	PASS	AC=2;AF=1;AN=2;BaseQRankSum=-0.739;ClippingRankSum=0;DP=23;ExcessHet=3.0103;FS=3.222;MLEAC=2;MLEAF=1;MQ=51.05;MQRankSum=-0.877;QD=38.45;ReadPosRankSum=-1.969;SOR=0.525	GT:AD:DP:GQ:PL	1/1:1,20:21:18:855,18,0	LOC109846114
NC_033794.1	2532682	.	G	GACACAA	1027.73	PASS	AC=2;AF=1;AN=2;DP=24;ExcessHet=3.0103;FS=0;MLEAC=2;MLEAF=1;MQ=60;QD=24.88;SOR=0.859	GT:AD:DP:GQ:PL	1/1:0,24:24:72:1065,72,0	LOC109846114
NC_033794.1	2532683	.	T	TGACGAGAAGACCTGCTGATCCTGAAG	1027.73	PASS	AC=2;AF=1;AN=2;DP=20;ExcessHet=3.0103;FS=0;MLEAC=2;MLEAF=1;MQ=60;QD=29.09;SOR=0.892	GT:AD:DP:GQ:PL	1/1:0,20:20:72:1065,72,0	LOC109846114
NC_033794.1	2533421	.	AAGGTGAAAAGATTGTTTTCCCTAGATATCGCCATTATAGTTCATATTTTTATTCACATTTACAGAATCTTCCCTTAATGATTGAGC	A	1684.73	PASS	AC=2;AF=1;AN=2;DP=42;ExcessHet=3.0103;FS=0;MLEAC=2;MLEAF=1;MQ=60;QD=31.84;SOR=1.179	GT:AD:DP:GQ:PL	1/1:0,38:38:99:1722,120,0	LOC109846114
NC_033794.1	2533853	.	G	GAGAGTCCAAGGACACCAAGAGTCGAATCCGGTGATGACTGGAGATCA	1383.73	PASS	AC=2;AF=1;AN=2;BaseQRankSum=0;ClippingRankSum=0;DP=36;ExcessHet=3.0103;FS=4.771;MLEAC=2;MLEAF=1;MQ=60;MQRankSum=0;QD=26.87;ReadPosRankSum=-0.967;SOR=2.225	GT:AD:DP:GQ:PL	1/1:1,34:35:58:1420,58,0	LOC109846114
NC_033794.1	2534222	.	A	ATCT	53.7	PASS	AC=2;AF=1;AN=2;DP=2;ExcessHet=3.0103;FS=0;MLEAC=2;MLEAF=1;MQ=60;QD=26.85;SOR=2.303	GT:AD:DP:GQ:PL	1/1:0,2:2:6:90,6,0	LOC109846114
NC_033794.1	2547856	.	AT	A	38.7	PASS	AC=2;AF=1;AN=2;DP=2;ExcessHet=3.0103;FS=0;MLEAC=2;MLEAF=1;MQ=60;QD=19.35;SOR=0.693	GT:AD:DP:GQ:PL	1/1:0,2:2:6:75,6,0	NA
NC_033794.1	2547884	.	AC	A	143	PASS	AC=2;AF=1;AN=2;DP=4;ExcessHet=3.0103;FS=0;MLEAC=2;MLEAF=1;MQ=60;QD=31.66;SOR=1.609	GT:AD:DP:GQ:PL	1/1:0,4:4:12:180,12,0	NA
NC_033794.1	2547950	.	CCG	C	151.8	PASS	AC=2;AF=1;AN=2;DP=6;ExcessHet=3.0103;FS=0;MLEAC=2;MLEAF=1;MQ=60;QD=25.3;SOR=0.693	GT:AD:DP:GQ:PL	1/1:0,6:6:18:189,18,0	NA
NC_033794.1	2547989	.	C	CG	187.87	PASS	AC=2;AF=1;AN=2;DP=5;ExcessHet=3.0103;FS=0;MLEAC=2;MLEAF=1;MQ=60;QD=29.29;SOR=1.981	GT:AD:DP:GQ:PL	1/1:0,5:5:15:225,15,0	NA
NC_033794.1	2547997	.	G	GT	187.87	PASS	AC=2;AF=1;AN=2;DP=5;ExcessHet=3.0103;FS=0;MLEAC=2;MLEAF=1;MQ=60;QD=35.45;SOR=1.981	GT:AD:DP:GQ:PL	1/1:0,5:5:15:225,15,0	NA
NC_033794.1	2547999	.	GT	G	187.87	PASS	AC=2;AF=1;AN=2;DP=5;ExcessHet=3.0103;FS=0;MLEAC=2;MLEAF=1;MQ=60;QD=31.35;SOR=1.981	GT:AD:DP:GQ:PL	1/1:0,5:5:15:225,15,0	NA
NC_033794.1	2548006	.	GC	G	187.87	PASS	AC=2;AF=1;AN=2;DP=5;ExcessHet=3.0103;FS=0;MLEAC=2;MLEAF=1;MQ=60;QD=27.64;SOR=1.981	GT:AD:DP:GQ:PL	1/1:0,5:5:15:225,15,0	NA
NC_033794.1	2548010	.	CG	C	187.87	PASS	AC=2;AF=1;AN=2;DP=4;ExcessHet=3.0103;FS=0;MLEAC=2;MLEAF=1;MQ=60;QD=28.72;SOR=1.609	GT:AD:DP:GQ:PL	1/1:0,4:4:15:225,15,0	NA
NC_033794.1	2548019	.	A	AT	143	PASS	AC=2;AF=1;AN=2;DP=4;ExcessHet=3.0103;FS=0;MLEAC=2;MLEAF=1;MQ=60;QD=32.45;SOR=1.609	GT:AD:DP:GQ:PL	1/1:0,4:4:12:180,12,0	NA
NC_033794.1	2548072	.	AG	A	116.9	PASS	AC=2;AF=1;AN=2;DP=5;ExcessHet=3.0103;FS=0;MLEAC=2;MLEAF=1;MQ=60;QD=23.38;SOR=3.611	GT:AD:DP:GQ:PL	1/1:0,5:5:14:154,14,0	NA
NC_033794.1	2548074	.	CG	C	116.9	PASS	AC=2;AF=1;AN=2;DP=5;ExcessHet=3.0103;FS=0;MLEAC=2;MLEAF=1;MQ=60;QD=23.38;SOR=3.611	GT:AD:DP:GQ:PL	1/1:0,5:5:14:154,14,0	NA
NC_033794.1	2548082	.	TC	T	98.25	PASS	AC=2;AF=1;AN=2;DP=3;ExcessHet=3.0103;FS=0;MLEAC=2;MLEAF=1;MQ=60;QD=32.75;SOR=2.833	GT:AD:DP:GQ:PL	1/1:0,3:3:9:135,9,0	NA
NC_033794.1	2548105	.	A	AG	187.87	PASS	AC=2;AF=1;AN=2;DP=5;ExcessHet=3.0103;FS=0;MLEAC=2;MLEAF=1;MQ=60;QD=28.64;SOR=1.981	GT:AD:DP:GQ:PL	1/1:0,5:5:15:225,15,0	NA
NC_033794.1	2548117	.	A	AG	187.87	PASS	AC=2;AF=1;AN=2;DP=5;ExcessHet=3.0103;FS=0;MLEAC=2;MLEAF=1;MQ=60;QD=32;SOR=1.981	GT:AD:DP:GQ:PL	1/1:0,5:5:15:225,15,0	NA
NC_033794.1	2548162	.	G	GC	98.25	PASS	AC=2;AF=1;AN=2;DP=3;ExcessHet=3.0103;FS=0;MLEAC=2;MLEAF=1;MQ=56.28;QD=32.75;SOR=1.179	GT:AD:DP:GQ:PL	1/1:0,3:3:9:135,9,0	NA
NC_033794.1	2548170	.	GCC	G	98.25	PASS	AC=2;AF=1;AN=2;DP=3;ExcessHet=3.0103;FS=0;MLEAC=2;MLEAF=1;MQ=56.28;QD=32.75;SOR=1.179	GT:AD:DP:GQ:PL	1/1:0,3:3:9:135,9,0	NA
NC_033794.1	2548179	.	T	TG	98.25	PASS	AC=2;AF=1;AN=2;DP=3;ExcessHet=3.0103;FS=0;MLEAC=2;MLEAF=1;MQ=56.28;QD=32.75;SOR=1.179	GT:AD:DP:GQ:PL	1/1:0,3:3:9:135,9,0	NA
NC_033794.1	2548185	.	T	TG	98.25	PASS	AC=2;AF=1;AN=2;DP=3;ExcessHet=3.0103;FS=0;MLEAC=2;MLEAF=1;MQ=56.28;QD=32.75;SOR=1.179	GT:AD:DP:GQ:PL	1/1:0,3:3:9:135,9,0	NA
NC_033794.1	2555880	.	G	GAAAGCTGTTTT	53.7	PASS	AC=2;AF=1;AN=2;DP=2;ExcessHet=3.0103;FS=0;MLEAC=2;MLEAF=1;MQ=60;QD=26.85;SOR=2.303	GT:AD:DP:GQ:PL	1/1:0,2:2:6:90,6,0	LOC109846124
NC_033794.1	2565267	.	G	GATTTTA	26.71	PASS	AC=2;AF=1;AN=2;DP=2;ExcessHet=3.0103;FS=0;MLEAC=2;MLEAF=1;MQ=60;QD=13.36;SOR=0.693	GT:AD:DP:GQ:PL	1/1:0,2:2:6:63,6,0	LOC109846124
NC_033794.1	2566708	.	G	GA	124	PASS	AC=2;AF=1;AN=2;DP=6;ExcessHet=3.0103;FS=0;MLEAC=2;MLEAF=1;MQ=60;QD=31;SOR=1.609	GT:AD:DP:GQ:PL	1/1:0,4:4:12:161,12,0	LOC109846124
NC_033794.1	2566709	.	G	GGATATT	124	PASS	AC=2;AF=1;AN=2;DP=4;ExcessHet=3.0103;FS=0;MLEAC=2;MLEAF=1;MQ=60;QD=31;SOR=1.609	GT:AD:DP:GQ:PL	1/1:0,4:4:12:161,12,0	LOC109846124
NC_033794.1	2569921	.	A	ACGGAACGGTTCAGTCAAACGCAGACACTCTTTCCATGACTATGTG	658.73	PASS	AC=2;AF=1;AN=2;DP=13;ExcessHet=3.0103;FS=0;MLEAC=2;MLEAF=1;MQ=60;QD=30.08;SOR=1.27	GT:AD:DP:GQ:PL	1/1:0,11:11:47:696,47,0	LOC109846124
NC_033794.1	2573053	.	G	GTGC	463.73	PASS	AC=2;AF=1;AN=2;DP=11;ExcessHet=3.0103;FS=0;MLEAC=2;MLEAF=1;MQ=60.98;QD=29.22;SOR=0.859	GT:AD:DP:GQ:PL	1/1:0,11:11:36:501,36,0	LOC109846124
NC_033794.1	2573167	.	GT	G	126.8	PASS	AC=2;AF=1;AN=2;DP=6;ExcessHet=3.0103;FS=0;MLEAC=2;MLEAF=1;MQ=60;QD=21.13;SOR=3.912	GT:AD:DP:GQ:PL	1/1:0,6:6:18:164,18,0	LOC109846124
NC_033794.1	2573277	.	C	CTTTATA	98.25	PASS	AC=2;AF=1;AN=2;DP=3;ExcessHet=3.0103;FS=0;MLEAC=2;MLEAF=1;MQ=60;QD=32.75;SOR=2.833	GT:AD:DP:GQ:PL	1/1:0,3:3:9:135,9,0	NA
NC_033794.1	2573281	.	AC	A	98.25	PASS	AC=2;AF=1;AN=2;DP=3;ExcessHet=3.0103;FS=0;MLEAC=2;MLEAF=1;MQ=60;QD=32.75;SOR=2.833	GT:AD:DP:GQ:PL	1/1:0,3:3:9:135,9,0	NA
NC_033794.1	2573284	.	ATC	A	98.25	PASS	AC=2;AF=1;AN=2;DP=3;ExcessHet=3.0103;FS=0;MLEAC=2;MLEAF=1;MQ=60;QD=32.75;SOR=2.833	GT:AD:DP:GQ:PL	1/1:0,3:3:9:135,9,0	NA
NC_033794.1	2573287	.	GATTCT	G	98.25	PASS	AC=2;AF=1;AN=2;DP=3;ExcessHet=3.0103;FS=0;MLEAC=2;MLEAF=1;MQ=60;QD=32.75;SOR=2.833	GT:AD:DP:GQ:PL	1/1:0,3:3:9:135,9,0	NA
NC_033794.1	2573296	.	AC	A	98.25	PASS	AC=2;AF=1;AN=2;DP=3;ExcessHet=3.0103;FS=0;MLEAC=2;MLEAF=1;MQ=60;QD=32.75;SOR=2.833	GT:AD:DP:GQ:PL	1/1:0,3:3:9:135,9,0	NA
NC_033794.1	2573302	.	ACC	A	98.25	PASS	AC=2;AF=1;AN=2;DP=2;ExcessHet=3.0103;FS=0;MLEAC=2;MLEAF=1;MQ=60;QD=30.19;SOR=2.303	GT:AD:DP:GQ:PL	1/1:0,2:2:9:135,9,0	NA
NC_033794.1	2573306	.	GCT	G	53.7	PASS	AC=2;AF=1;AN=2;DP=1;ExcessHet=3.0103;FS=0;MLEAC=2;MLEAF=1;MQ=60;QD=31.03;SOR=1.609	GT:AD:DP:GQ:PL	1/1:0,1:1:6:90,6,0	NA
NC_033794.1	2575927	.	A	AAC	69.25	PASS	AC=2;AF=1;AN=2;DP=3;ExcessHet=3.0103;FS=0;MLEAC=2;MLEAF=1;MQ=60;QD=23.08;SOR=2.833	GT:AD:DP:GQ:PL	1/1:0,3:3:9:106,9,0	LOC109846133
NC_033794.1	2579707	.	TTGCAGGTGAGAATTTGGGAGCTCTTTGTGTTATATATATATATTTGAAGTTGTCAGTGAGCCATGGGTCTTTTATGCTCTCTTTCAA	T	1107.73	PASS	AC=2;AF=1;AN=2;DP=28;ExcessHet=3.0103;FS=0;MLEAC=2;MLEAF=1;MQ=60;QD=30.21;SOR=0.997	GT:AD:DP:GQ:PL	1/1:0,28:28:80:1145,80,0	LOC109846133
NC_033794.1	2579941	.	TGGTATGGATGTTTATTTGTCCGCCCCTCTTAGGCTTTTCAGTTTTCTTCTCTCTCTTAGTTCATATTGTTAATAGATCTTTCTTACA	T	1147.73	PASS	AC=2;AF=1;AN=2;DP=29;ExcessHet=3.0103;FS=0;MLEAC=2;MLEAF=1;MQ=60;QD=26.6;SOR=0.76	GT:AD:DP:GQ:PL	1/1:0,29:29:84:1185,84,0	LOC109846133
NC_033794.1	2582720	.	CAT	C	768.73	PASS	AC=2;AF=1;AN=2;DP=22;ExcessHet=3.0103;FS=0;MLEAC=2;MLEAF=1;MQ=41.12;QD=34.94;SOR=1.931	GT:AD:DP:GQ:PL	1/1:0,22:22:66:806,66,0	LOC109846133
NC_033794.1	2582806	.	AT	A	533.73	PASS	AC=2;AF=1;AN=2;DP=12;ExcessHet=3.0103;FS=0;MLEAC=2;MLEAF=1;MQ=54.46;QD=27.99;SOR=1.445	GT:AD:DP:GQ:PL	1/1:0,12:12:39:571,39,0	LOC109846133
NC_033794.1	2582936	.	GAGCTTTTATA	G	168.8	PASS	AC=2;AF=1;AN=2;DP=3;ExcessHet=3.0103;FS=0;MLEAC=2;MLEAF=1;MQ=57.46;QD=27.34;SOR=2.833	GT:AD:DP:GQ:PL	1/1:0,3:3:18:206,18,0	LOC109846133
NC_033794.1	2583107	.	T	TTC	53.7	PASS	AC=2;AF=1;AN=2;DP=2;ExcessHet=3.0103;FS=0;MLEAC=2;MLEAF=1;MQ=40;QD=26.85;SOR=0.693	GT:AD:DP:GQ:PL	1/1:0,2:2:6:90,6,0	LOC109846133
NC_033794.1	2583120	.	TTG	T	53.7	PASS	AC=2;AF=1;AN=2;DP=2;ExcessHet=3.0103;FS=0;MLEAC=2;MLEAF=1;MQ=40;QD=26.85;SOR=0.693	GT:AD:DP:GQ:PL	1/1:0,2:2:6:90,6,0	LOC109846133
NC_033794.1	2585744	.	C	CTTAA	479.73	PASS	AC=1;AF=0.5;AN=2;BaseQRankSum=-2.007;ClippingRankSum=0;DP=30;ExcessHet=3.0103;FS=3.31;MLEAC=1;MLEAF=0.5;MQ=60.36;MQRankSum=1.136;QD=15.99;ReadPosRankSum=-4.479;SOR=0.157	GT:AD:DP:GQ:PL	0/1:16,14:30:99:517,0,630	NA
NC_033794.1	2588697	.	A	AATAT	208.73	PASS	AC=1;AF=0.5;AN=2;BaseQRankSum=0;ClippingRankSum=0;DP=8;ExcessHet=3.0103;FS=0;MLEAC=1;MLEAF=0.5;MQ=60;MQRankSum=0;QD=26.09;ReadPosRankSum=0.135;SOR=1.863	GT:AD:DP:GQ:PL	0/1:2,6:8:66:246,0,66	NA
NC_033794.1	2589036	.	C	CATTA	53.7	PASS	AC=2;AF=1;AN=2;DP=3;ExcessHet=3.0103;FS=0;MLEAC=2;MLEAF=1;MQ=60;QD=26.85;SOR=2.303	GT:AD:DP:GQ:PL	1/1:0,2:2:6:90,6,0	NA
NC_033794.1	2589047	.	G	GTT	44.7	PASS	AC=2;AF=1;AN=2;DP=2;ExcessHet=3.0103;FS=0;MLEAC=2;MLEAF=1;MQ=60;QD=22.35;SOR=2.303	GT:AD:DP:GQ:PL	1/1:0,2:2:6:81,6,0	NA
NC_033794.1	2589062	.	G	GGT	53.7	PASS	AC=2;AF=1;AN=2;DP=2;ExcessHet=3.0103;FS=0;MLEAC=2;MLEAF=1;MQ=60;QD=26.85;SOR=2.303	GT:AD:DP:GQ:PL	1/1:0,2:2:6:90,6,0	NA
NC_033794.1	2589063	.	A	AT	53.7	PASS	AC=2;AF=1;AN=2;DP=2;ExcessHet=3.0103;FS=0;MLEAC=2;MLEAF=1;MQ=60;QD=26.85;SOR=2.303	GT:AD:DP:GQ:PL	1/1:0,2:2:6:90,6,0	NA
NC_033794.1	2591767	.	G	GA	53.7	PASS	AC=2;AF=1;AN=2;DP=1;ExcessHet=3.0103;FS=0;MLEAC=2;MLEAF=1;MQ=60;QD=31.29;SOR=1.609	GT:AD:DP:GQ:PL	1/1:0,1:1:6:90,6,0	LOC109846143
NC_033794.1	2591785	.	T	TAATTTCTCC	500.73	PASS	AC=2;AF=1;AN=2;DP=8;ExcessHet=3.0103;FS=0;MLEAC=2;MLEAF=1;MQ=60;QD=25.46;SOR=4.407	GT:AD:DP:GQ:PL	1/1:0,8:8:39:538,39,0	LOC109846143
NC_033794.1	2596840	.	GCAGCGTC	G	53.7	PASS	AC=2;AF=1;AN=2;DP=2;ExcessHet=3.0103;FS=0;MLEAC=2;MLEAF=1;MQ=60;QD=26.85;SOR=2.303	GT:AD:DP:GQ:PL	1/1:0,2:2:6:90,6,0	LOC109846143
NC_033794.1	2596852	.	AACTCCAGAT	A	53.7	PASS	AC=2;AF=1;AN=2;DP=2;ExcessHet=3.0103;FS=0;MLEAC=2;MLEAF=1;MQ=60;QD=26.85;SOR=2.303	GT:AD:DP:GQ:PL	1/1:0,2:2:6:90,6,0	LOC109846143
NC_033794.1	2596864	.	TTTGAACTTCACTCAGGAAACATGG	T	53.7	PASS	AC=2;AF=1;AN=2;DP=2;ExcessHet=3.0103;FS=0;MLEAC=2;MLEAF=1;MQ=60;QD=26.85;SOR=2.303	GT:AD:DP:GQ:PL	1/1:0,2:2:6:90,6,0	LOC109846143
NC_033794.1	2602264	.	GT	G	90.73	PASS	AC=1;AF=0.5;AN=2;BaseQRankSum=1.111;ClippingRankSum=0;DP=10;ExcessHet=3.0103;FS=0;MLEAC=1;MLEAF=0.5;MQ=60;MQRankSum=0;QD=9.07;ReadPosRankSum=0.108;SOR=0.307	GT:AD:DP:GQ:PL	0/1:4,6:10:73:128,0,73	LOC109846149
NC_033794.1	2602481	.	A	AGAATGGAAAATATCATCAGTGG	274.73	PASS	AC=1;AF=0.5;AN=2;BaseQRankSum=-1.076;ClippingRankSum=0;DP=16;ExcessHet=3.0103;FS=0;MLEAC=1;MLEAF=0.5;MQ=60;MQRankSum=0;QD=17.17;ReadPosRankSum=-3.499;SOR=0.346	GT:AD:DP:GQ:PL	0/1:8,8:16:99:312,0,312	LOC109846149
NC_033794.1	2602503	.	AT	A	103.73	PASS	AC=1;AF=0.5;AN=2;BaseQRankSum=0.432;ClippingRankSum=0;DP=13;ExcessHet=3.0103;FS=0;MLEAC=1;MLEAF=0.5;MQ=60;MQRankSum=0;QD=7.98;ReadPosRankSum=1.278;SOR=0.836	GT:AD:DP:GQ:PL	0/1:9,4:13:99:141,0,366	LOC109846149
NC_033794.1	2603634	.	G	GGTTGGATTATGGAGTAGCATGCATGGGA	43.73	PASS	AC=1;AF=0.5;AN=2;BaseQRankSum=-2.571;ClippingRankSum=0;DP=18;ExcessHet=3.0103;FS=0;MLEAC=1;MLEAF=0.5;MQ=60;MQRankSum=0;QD=2.43;ReadPosRankSum=-2.62;SOR=0.551	GT:AD:DP:GQ:PL	0/1:15,3:18:81:81,0,621	LOC109846149
NC_033794.1	2603727	.	CT	C	25.08	PASS	AC=2;AF=1;AN=2;DP=4;ExcessHet=3.0103;FS=0;MLEAC=2;MLEAF=1;MQ=60;QD=6.27;SOR=3.258	GT:AD:DP:GQ:PL	1/1:0,4:4:11:62,11,0	LOC109846149
NC_033794.1	2609754	.	C	CGAT	791.77	PASS	AC=2;AF=1;AN=2;BaseQRankSum=1.126;ClippingRankSum=0;DP=20;ExcessHet=3.0103;FS=0;MLEAC=2;MLEAF=1;MQ=60;MQRankSum=0;QD=36.11;ReadPosRankSum=1.224;SOR=3.16	GT:AD:DP:GQ:PL	1/1:1,19:20:21:829,21,0	LOC109829220
NC_033794.1	2610565	.	T	TACACCG	1447.73	PASS	AC=2;AF=1;AN=2;DP=33;ExcessHet=3.0103;FS=0;MLEAC=2;MLEAF=1;MQ=60;QD=37.46;SOR=1.022	GT:AD:DP:GQ:PL	1/1:0,33:33:99:1485,99,0	LOC109829220
NC_033794.1	2610876	.	AG	A	547.73	PASS	AC=2;AF=1;AN=2;DP=13;ExcessHet=3.0103;FS=0;MLEAC=2;MLEAF=1;MQ=51.46;QD=29.74;SOR=0.836	GT:AD:DP:GQ:PL	1/1:0,13:13:39:585,39,0	LOC109829220
NC_033794.1	2610879	.	CA	C	547.73	PASS	AC=2;AF=1;AN=2;DP=13;ExcessHet=3.0103;FS=0;MLEAC=2;MLEAF=1;MQ=51.46;QD=33.53;SOR=0.836	GT:AD:DP:GQ:PL	1/1:0,13:13:39:585,39,0	LOC109829220
NC_033794.1	2610882	.	GA	G	547.73	PASS	AC=2;AF=1;AN=2;DP=13;ExcessHet=3.0103;FS=0;MLEAC=2;MLEAF=1;MQ=51.46;QD=29.72;SOR=0.836	GT:AD:DP:GQ:PL	1/1:0,13:13:39:585,39,0	LOC109829220
NC_033794.1	2610888	.	GCCTCTGAC	G	547.73	PASS	AC=2;AF=1;AN=2;DP=13;ExcessHet=3.0103;FS=0;MLEAC=2;MLEAF=1;MQ=51.46;QD=29.86;SOR=0.836	GT:AD:DP:GQ:PL	1/1:0,13:13:39:585,39,0	LOC109829220
NC_033794.1	2610900	.	G	GAA	547.73	PASS	AC=2;AF=1;AN=2;DP=12;ExcessHet=3.0103;FS=0;MLEAC=2;MLEAF=1;MQ=50.68;QD=35.73;SOR=0.693	GT:AD:DP:GQ:PL	1/1:0,12:12:39:585,39,0	LOC109829220
NC_033794.1	2610915	.	C	CG	502.73	PASS	AC=2;AF=1;AN=2;DP=9;ExcessHet=3.0103;FS=0;MLEAC=2;MLEAF=1;MQ=44.75;QD=33.17;SOR=1.402	GT:AD:DP:GQ:PL	1/1:0,9:9:36:540,36,0	LOC109829220
NC_033794.1	2610920	.	C	CG	502.73	PASS	AC=2;AF=1;AN=2;DP=11;ExcessHet=3.0103;FS=0;MLEAC=2;MLEAF=1;MQ=43.92;QD=31.04;SOR=1.27	GT:AD:DP:GQ:PL	1/1:0,11:11:36:540,36,0	LOC109829220
NC_033794.1	2610929	.	TC	T	502.73	PASS	AC=2;AF=1;AN=2;DP=12;ExcessHet=3.0103;FS=0;MLEAC=2;MLEAF=1;MQ=41.65;QD=30.52;SOR=1.445	GT:AD:DP:GQ:PL	1/1:0,12:12:36:540,36,0	LOC109829220
NC_033794.1	2610941	.	C	CG	502.73	PASS	AC=2;AF=1;AN=2;DP=12;ExcessHet=3.0103;FS=0;MLEAC=2;MLEAF=1;MQ=41.65;QD=29.33;SOR=1.445	GT:AD:DP:GQ:PL	1/1:0,12:12:36:540,36,0	LOC109829220
NC_033794.1	2610957	.	GC	G	592.73	PASS	AC=2;AF=1;AN=2;DP=13;ExcessHet=3.0103;FS=0;MLEAC=2;MLEAF=1;MQ=41.53;QD=26.16;SOR=1.179	GT:AD:DP:GQ:PL	1/1:0,13:13:42:630,42,0	LOC109829220
NC_033794.1	2610963	.	TG	T	682.73	PASS	AC=2;AF=1;AN=2;DP=13;ExcessHet=3.0103;FS=0;MLEAC=2;MLEAF=1;MQ=40.49;QD=32.32;SOR=1.179	GT:AD:DP:GQ:PL	1/1:0,13:13:48:720,48,0	LOC109829220
NC_033794.1	2610972	.	CGA	C	592.73	PASS	AC=2;AF=1;AN=2;DP=14;ExcessHet=3.0103;FS=0;MLEAC=2;MLEAF=1;MQ=40;QD=29.02;SOR=0.693	GT:AD:DP:GQ:PL	1/1:0,14:14:42:630,42,0	LOC109829220
NC_033794.1	2610981	.	G	GGC	412.74	PASS	AC=2;AF=1;AN=2;DP=10;ExcessHet=3.0103;FS=0;MLEAC=2;MLEAF=1;MQ=40;QD=24.05;SOR=1.085	GT:AD:DP:GQ:PL	1/1:0,10:10:30:450,30,0	LOC109829220
NC_033794.1	2610986	.	CGT	C	367.74	PASS	AC=2;AF=1;AN=2;DP=9;ExcessHet=3.0103;FS=0;MLEAC=2;MLEAF=1;MQ=40;QD=30.14;SOR=1.402	GT:AD:DP:GQ:PL	1/1:0,9:9:27:405,27,0	LOC109829220
NC_033794.1	2610992	.	CG	C	367.74	PASS	AC=2;AF=1;AN=2;DP=9;ExcessHet=3.0103;FS=0;MLEAC=2;MLEAF=1;MQ=40;QD=24.42;SOR=1.402	GT:AD:DP:GQ:PL	1/1:0,9:9:27:405,27,0	LOC109829220
NC_033794.1	2611012	.	G	GT	367.74	PASS	AC=2;AF=1;AN=2;DP=9;ExcessHet=3.0103;FS=0;MLEAC=2;MLEAF=1;MQ=40;QD=28.59;SOR=1.402	GT:AD:DP:GQ:PL	1/1:0,9:9:27:405,27,0	LOC109829220
NC_033794.1	2611054	.	CGAGG	C	367.74	PASS	AC=2;AF=1;AN=2;DP=7;ExcessHet=3.0103;FS=0;MLEAC=2;MLEAF=1;MQ=49.06;QD=33.86;SOR=1.609	GT:AD:DP:GQ:PL	1/1:0,7:7:27:405,27,0	LOC109829220
NC_033794.1	2611071	.	GA	G	862.73	PASS	AC=2;AF=1;AN=2;DP=20;ExcessHet=3.0103;FS=0;MLEAC=2;MLEAF=1;MQ=49.42;QD=31.35;SOR=1.127	GT:AD:DP:GQ:PL	1/1:0,20:20:60:900,60,0	LOC109829220
NC_033794.1	2611074	.	TG	T	327.73	PASS	AC=1;AF=0.5;AN=2;BaseQRankSum=1.086;ClippingRankSum=0;DP=18;ExcessHet=3.0103;FS=6.107;MLEAC=1;MLEAF=0.5;MQ=50.35;MQRankSum=-1.651;QD=18.21;ReadPosRankSum=-0.296;SOR=1.825	GT:AD:DP:GQ:PL	0/1:3,15:18:33:365,0,33	LOC109829220
NC_033794.1	2611080	.	AT	A	906.73	PASS	AC=2;AF=1;AN=2;DP=21;ExcessHet=3.0103;FS=0;MLEAC=2;MLEAF=1;MQ=51.84;QD=31.15;SOR=0.99	GT:AD:DP:GQ:PL	1/1:0,21:21:63:944,63,0	LOC109829220
NC_033794.1	2611083	.	CG	C	906.73	PASS	AC=2;AF=1;AN=2;DP=21;ExcessHet=3.0103;FS=0;MLEAC=2;MLEAF=1;MQ=51.84;QD=29.39;SOR=0.99	GT:AD:DP:GQ:PL	1/1:0,21:21:63:944,63,0	LOC109829220
NC_033794.1	2611109	.	A	AC	728.73	PASS	AC=2;AF=1;AN=2;DP=19;ExcessHet=3.0103;FS=0;MLEAC=2;MLEAF=1;MQ=54.42;QD=29.86;SOR=0.804	GT:AD:DP:GQ:PL	1/1:0,17:17:52:766,52,0	LOC109829220
NC_033794.1	2611116	.	CGT	C	727.73	PASS	AC=2;AF=1;AN=2;DP=17;ExcessHet=3.0103;FS=0;MLEAC=2;MLEAF=1;MQ=57.07;QD=31.65;SOR=0.804	GT:AD:DP:GQ:PL	1/1:0,17:17:51:765,51,0	LOC109829220
NC_033794.1	2611120	.	CCGCG	C	727.73	PASS	AC=2;AF=1;AN=2;DP=17;ExcessHet=3.0103;FS=0;MLEAC=2;MLEAF=1;MQ=57.07;QD=24.79;SOR=0.804	GT:AD:DP:GQ:PL	1/1:0,17:17:51:765,51,0	LOC109829220
NC_033794.1	2611175	.	C	CG	366.74	PASS	AC=2;AF=1;AN=2;DP=12;ExcessHet=3.0103;FS=0;MLEAC=2;MLEAF=1;MQ=58.23;QD=29.55;SOR=1.402	GT:AD:DP:GQ:PL	1/1:0,9:9:30:404,30,0	LOC109829220
NC_033794.1	2611181	.	C	CG	366.74	PASS	AC=2;AF=1;AN=2;DP=10;ExcessHet=3.0103;FS=0;MLEAC=2;MLEAF=1;MQ=55.91;QD=29.04;SOR=1.609	GT:AD:DP:GQ:PL	1/1:0,10:10:30:404,30,0	LOC109829220
NC_033794.1	2611184	.	C	CA	388.74	PASS	AC=2;AF=1;AN=2;DP=7;ExcessHet=3.0103;FS=0;MLEAC=2;MLEAF=1;MQ=54.07;QD=27.49;SOR=0.941	GT:AD:DP:GQ:PL	1/1:0,7:7:30:426,30,0	LOC109829220
NC_033794.1	2611187	.	CG	C	367.74	PASS	AC=2;AF=1;AN=2;DP=9;ExcessHet=3.0103;FS=0;MLEAC=2;MLEAF=1;MQ=55.09;QD=32.49;SOR=0.892	GT:AD:DP:GQ:PL	1/1:0,9:9:27:405,27,0	LOC109829220
NC_033794.1	2611193	.	C	CG	367.74	PASS	AC=2;AF=1;AN=2;DP=9;ExcessHet=3.0103;FS=0;MLEAC=2;MLEAF=1;MQ=55.09;QD=33.15;SOR=0.892	GT:AD:DP:GQ:PL	1/1:0,9:9:27:405,27,0	LOC109829220
NC_033794.1	2611202	.	C	CG	299.73	PASS	AC=2;AF=1;AN=2;DP=12;ExcessHet=3.0103;FS=0;MLEAC=2;MLEAF=1;MQ=56.36;QD=24.98;SOR=1.022	GT:AD:DP:GQ:PL	1/1:0,12:12:36:337,36,0	LOC109829220
NC_033794.1	2611212	.	T	TC	630.73	PASS	AC=2;AF=1;AN=2;DP=14;ExcessHet=3.0103;FS=0;MLEAC=2;MLEAF=1;MQ=56.89;QD=30.83;SOR=1.329	GT:AD:DP:GQ:PL	1/1:0,14:14:52:668,52,0	LOC109829220
NC_033794.1	2611240	.	GA	G	489.73	PASS	AC=2;AF=1;AN=2;DP=18;ExcessHet=3.0103;FS=0;MLEAC=2;MLEAF=1;MQ=57.6;QD=28.81;SOR=0.804	GT:AD:DP:GQ:PL	1/1:0,17:17:51:527,51,0	LOC109829220
NC_033794.1	2611256	.	GT	G	567.73	PASS	AC=2;AF=1;AN=2;DP=20;ExcessHet=3.0103;FS=0;MLEAC=2;MLEAF=1;MQ=57.94;QD=28.39;SOR=0.892	GT:AD:DP:GQ:PL	1/1:0,20:20:60:605,60,0	LOC109829220
NC_033794.1	2611266	.	CT	C	608.73	PASS	AC=2;AF=1;AN=2;DP=25;ExcessHet=3.0103;FS=0;MLEAC=2;MLEAF=1;MQ=58.32;QD=24.35;SOR=0.941	GT:AD:DP:GQ:PL	1/1:0,25:25:75:646,75,0	LOC109829220
NC_033794.1	2611285	.	CA	C	611.73	PASS	AC=2;AF=1;AN=2;DP=23;ExcessHet=3.0103;FS=0;MLEAC=2;MLEAF=1;MQ=59.91;QD=26.6;SOR=1.426	GT:AD:DP:GQ:PL	1/1:0,23:23:69:649,69,0	LOC109829220
NC_033794.1	2631477	.	AC	A	33.71	PASS	AC=2;AF=1;AN=2;DP=2;ExcessHet=3.0103;FS=0;MLEAC=2;MLEAF=1;MQ=60;QD=16.85;SOR=2.303	GT:AD:DP:GQ:PL	1/1:0,2:2:6:70,6,0	NA
NC_033794.1	2631710	.	CG	C	98.25	PASS	AC=2;AF=1;AN=2;DP=3;ExcessHet=3.0103;FS=0;MLEAC=2;MLEAF=1;MQ=60;QD=32.75;SOR=1.179	GT:AD:DP:GQ:PL	1/1:0,3:3:9:135,9,0	NA
NC_033794.1	2631713	.	TG	T	98.25	PASS	AC=2;AF=1;AN=2;DP=3;ExcessHet=3.0103;FS=0;MLEAC=2;MLEAF=1;MQ=60;QD=32.75;SOR=1.179	GT:AD:DP:GQ:PL	1/1:0,3:3:9:135,9,0	NA
NC_033794.1	2631722	.	CA	C	98.25	PASS	AC=2;AF=1;AN=2;DP=3;ExcessHet=3.0103;FS=0;MLEAC=2;MLEAF=1;MQ=60;QD=32.75;SOR=1.179	GT:AD:DP:GQ:PL	1/1:0,3:3:9:135,9,0	NA
NC_033794.1	2631752	.	CG	C	98.25	PASS	AC=2;AF=1;AN=2;DP=3;ExcessHet=3.0103;FS=0;MLEAC=2;MLEAF=1;MQ=60;QD=32.75;SOR=1.179	GT:AD:DP:GQ:PL	1/1:0,3:3:9:135,9,0	NA
NC_033794.1	2631776	.	G	GGC	98.25	PASS	AC=2;AF=1;AN=2;DP=3;ExcessHet=3.0103;FS=0;MLEAC=2;MLEAF=1;MQ=60;QD=32.75;SOR=1.179	GT:AD:DP:GQ:PL	1/1:0,3:3:9:135,9,0	NA
NC_033794.1	2631788	.	T	TC	98.25	PASS	AC=2;AF=1;AN=2;DP=3;ExcessHet=3.0103;FS=0;MLEAC=2;MLEAF=1;MQ=60;QD=32.75;SOR=1.179	GT:AD:DP:GQ:PL	1/1:0,3:3:9:135,9,0	NA
NC_033794.1	2631813	.	T	TC	39.25	PASS	AC=2;AF=1;AN=2;DP=3;ExcessHet=3.0103;FS=0;MLEAC=2;MLEAF=1;MQ=60;QD=13.08;SOR=1.179	GT:AD:DP:GQ:PL	1/1:0,3:3:9:76,9,0	NA
NC_033794.1	2631872	.	T	TC	143	PASS	AC=2;AF=1;AN=2;DP=4;ExcessHet=3.0103;FS=0;MLEAC=2;MLEAF=1;MQ=60;QD=29.82;SOR=0.693	GT:AD:DP:GQ:PL	1/1:0,4:4:12:180,12,0	NA
NC_033794.1	2631876	.	CG	C	143	PASS	AC=2;AF=1;AN=2;DP=4;ExcessHet=3.0103;FS=0;MLEAC=2;MLEAF=1;MQ=60;QD=36.29;SOR=0.693	GT:AD:DP:GQ:PL	1/1:0,4:4:12:180,12,0	NA
NC_033794.1	2631880	.	CG	C	143	PASS	AC=2;AF=1;AN=2;DP=4;ExcessHet=3.0103;FS=0;MLEAC=2;MLEAF=1;MQ=60;QD=26.7;SOR=0.693	GT:AD:DP:GQ:PL	1/1:0,4:4:12:180,12,0	NA
NC_033794.1	2631909	.	G	GC	232.8	PASS	AC=2;AF=1;AN=2;DP=6;ExcessHet=3.0103;FS=0;MLEAC=2;MLEAF=1;MQ=60;QD=33.24;SOR=0.693	GT:AD:DP:GQ:PL	1/1:0,6:6:18:270,18,0	NA
NC_033794.1	2631915	.	AG	A	232.8	PASS	AC=2;AF=1;AN=2;DP=5;ExcessHet=3.0103;FS=0;MLEAC=2;MLEAF=1;MQ=60;QD=24.94;SOR=1.022	GT:AD:DP:GQ:PL	1/1:0,5:5:18:270,18,0	NA
NC_033794.1	2631935	.	TC	T	187.87	PASS	AC=2;AF=1;AN=2;DP=5;ExcessHet=3.0103;FS=0;MLEAC=2;MLEAF=1;MQ=60;QD=31.02;SOR=1.022	GT:AD:DP:GQ:PL	1/1:0,5:5:15:225,15,0	NA
NC_033794.1	2631942	.	AC	A	187.87	PASS	AC=2;AF=1;AN=2;DP=5;ExcessHet=3.0103;FS=0;MLEAC=2;MLEAF=1;MQ=60;QD=28.24;SOR=1.022	GT:AD:DP:GQ:PL	1/1:0,5:5:15:225,15,0	NA
NC_033794.1	2636730	.	AAGAGAG	A	277.77	PASS	AC=2;AF=1;AN=2;DP=7;ExcessHet=3.0103;FS=0;MLEAC=2;MLEAF=1;MQ=60;QD=29.73;SOR=4.174	GT:AD:DP:GQ:PL	1/1:0,7:7:21:315,21,0	LOC109846170
NC_033794.1	2640974	.	AGTAAGTTACTTTATCAAAATTCCAATATTAATGCATTTTTCTGTGGTGCATTTATTTTGATATTATGTTAAATTGCAG	A	460.73	PASS	AC=2;AF=1;AN=2;DP=12;ExcessHet=3.0103;FS=0;MLEAC=2;MLEAF=1;MQ=60;QD=29.66;SOR=1.802	GT:AD:DP:GQ:PL	1/1:0,11:11:35:498,35,0	LOC109846170
NC_033794.1	2641263	.	C	CT	44	PASS	AC=2;AF=1;AN=2;DP=4;ExcessHet=3.0103;FS=0;MLEAC=2;MLEAF=1;MQ=60;QD=11;SOR=3.258	GT:AD:DP:GQ:PL	1/1:0,4:4:12:81,12,0	LOC109846170
NC_033794.1	2645685	.	TGTGAGTATTCCTTCATTTGGGCCTTGCTTGGTTTCTGATTTTACTGTAGGAATGTTGAATAGTTTGGGGTTTTATTGAAATTGGGATATTTTGTGTGGAG	T	59.86	PASS	AC=1;AF=0.5;AN=2;BaseQRankSum=1.856;ClippingRankSum=0;DP=13;ExcessHet=3.0103;FS=5.119;MLEAC=1;MLEAF=0.5;MQ=60;MQRankSum=0;QD=4.6;ReadPosRankSum=-1.627;SOR=1.872	GT:AD:DP:GQ:PL	0/1:1,12:13:2:95,0,2	LOC109846179
NC_033794.1	2647836	.	CTCAGGTTATGAAGTTCAAATTTTCAGTTCTATTTTGAGCACTAAATTATAAAATAGGCTTTTGACACAGATTCTGTATTCATTACATT	C	80.25	PASS	AC=2;AF=1;AN=2;DP=4;ExcessHet=3.0103;FS=0;MLEAC=2;MLEAF=1;MQ=60;QD=26.75;SOR=1.179	GT:AD:DP:GQ:PL	1/1:0,3:3:9:117,9,0	LOC109846179
NC_033794.1	2648083	.	CT	C	143	PASS	AC=2;AF=1;AN=2;DP=5;ExcessHet=3.0103;FS=0;MLEAC=2;MLEAF=1;MQ=60;QD=25.44;SOR=1.609	GT:AD:DP:GQ:PL	1/1:0,4:4:12:180,12,0	LOC109846179
NC_033794.1	2648089	.	CA	C	143	PASS	AC=2;AF=1;AN=2;DP=4;ExcessHet=3.0103;FS=0;MLEAC=2;MLEAF=1;MQ=60;QD=25.93;SOR=1.609	GT:AD:DP:GQ:PL	1/1:0,4:4:12:180,12,0	LOC109846179
NC_033794.1	2650242	.	GAGGTTTATAAATTTTCCTCTTAATTAATATTTCCATACATTTGCATGGTAACCTTTCTATGCTTGGTTTTATTAGC	G	213.73	PASS	AC=1;AF=0.5;AN=2;BaseQRankSum=-0.011;ClippingRankSum=0;DP=15;ExcessHet=3.0103;FS=2.081;MLEAC=1;MLEAF=0.5;MQ=59.18;MQRankSum=0.431;QD=14.25;ReadPosRankSum=-0.827;SOR=1.061	GT:AD:DP:GQ:PL	0/1:7,8:15:99:251,0,272	LOC109846186
NC_033794.1	2650684	.	ATTACT	A	53.7	PASS	AC=2;AF=1;AN=2;DP=2;ExcessHet=3.0103;FS=0;MLEAC=2;MLEAF=1;MQ=50.99;QD=26.85;SOR=2.303	GT:AD:DP:GQ:PL	1/1:0,2:2:6:90,6,0	LOC109846186
NC_033794.1	2652031	.	T	TGGTGAATC	143	PASS	AC=2;AF=1;AN=2;DP=4;ExcessHet=3.0103;FS=0;MLEAC=2;MLEAF=1;MQ=50.99;QD=33.48;SOR=1.609	GT:AD:DP:GQ:PL	1/1:0,4:4:12:180,12,0	LOC109846186
NC_033794.1	2652267	.	GA	G	43.25	PASS	AC=2;AF=1;AN=2;DP=3;ExcessHet=3.0103;FS=0;MLEAC=2;MLEAF=1;MQ=60;QD=14.42;SOR=2.833	GT:AD:DP:GQ:PL	1/1:0,3:3:9:80,9,0	LOC109846186
NC_033794.1	2652473	.	CCTAA	C	53.7	PASS	AC=2;AF=1;AN=2;DP=2;ExcessHet=3.0103;FS=0;MLEAC=2;MLEAF=1;MQ=60;QD=26.85;SOR=2.303	GT:AD:DP:GQ:PL	1/1:0,2:2:6:90,6,0	LOC109846186
NC_033794.1	2652552	.	CA	C	98.25	PASS	AC=2;AF=1;AN=2;DP=3;ExcessHet=3.0103;FS=0;MLEAC=2;MLEAF=1;MQ=60;QD=32.75;SOR=1.179	GT:AD:DP:GQ:PL	1/1:0,3:3:9:135,9,0	LOC109846186
NC_033794.1	2652684	.	T	TC	98.25	PASS	AC=2;AF=1;AN=2;DP=3;ExcessHet=3.0103;FS=0;MLEAC=2;MLEAF=1;MQ=60;QD=32.75;SOR=1.179	GT:AD:DP:GQ:PL	1/1:0,3:3:9:135,9,0	LOC109846186
NC_033794.1	2652725	.	T	TATA	187.87	PASS	AC=2;AF=1;AN=2;DP=4;ExcessHet=3.0103;FS=0;MLEAC=2;MLEAF=1;MQ=60;QD=30.05;SOR=0.693	GT:AD:DP:GQ:PL	1/1:0,4:4:15:225,15,0	LOC109846186
NC_033794.1	2652865	.	TA	T	143	PASS	AC=2;AF=1;AN=2;DP=4;ExcessHet=3.0103;FS=0;MLEAC=2;MLEAF=1;MQ=60;QD=29.83;SOR=1.609	GT:AD:DP:GQ:PL	1/1:0,4:4:12:180,12,0	LOC109846186
NC_033794.1	2653905	.	TTAAG	T	98.25	PASS	AC=2;AF=1;AN=2;DP=3;ExcessHet=3.0103;FS=0;MLEAC=2;MLEAF=1;MQ=60;QD=32.75;SOR=1.179	GT:AD:DP:GQ:PL	1/1:0,3:3:9:135,9,0	LOC109846186
NC_033794.1	2654267	.	G	GAA	98.25	PASS	AC=2;AF=1;AN=2;DP=3;ExcessHet=3.0103;FS=0;MLEAC=2;MLEAF=1;MQ=60;QD=32.75;SOR=1.179	GT:AD:DP:GQ:PL	1/1:0,3:3:9:135,9,0	LOC109846186
NC_033794.1	2654479	.	A	ACT	187.87	PASS	AC=2;AF=1;AN=2;DP=4;ExcessHet=3.0103;FS=0;MLEAC=2;MLEAF=1;MQ=60;QD=30;SOR=0.693	GT:AD:DP:GQ:PL	1/1:0,4:4:15:225,15,0	LOC109846186
NC_033794.1	2654511	.	CT	C	143	PASS	AC=2;AF=1;AN=2;DP=4;ExcessHet=3.0103;FS=0;MLEAC=2;MLEAF=1;MQ=60;QD=23.02;SOR=1.609	GT:AD:DP:GQ:PL	1/1:0,4:4:12:180,12,0	LOC109846186
NC_033794.1	2654518	.	A	AC	187.87	PASS	AC=2;AF=1;AN=2;DP=3;ExcessHet=3.0103;FS=0;MLEAC=2;MLEAF=1;MQ=60;QD=24.84;SOR=1.179	GT:AD:DP:GQ:PL	1/1:0,3:3:15:225,15,0	LOC109846186
NC_033794.1	2655041	.	ATTT	A	81.73	PASS	AC=1;AF=0.5;AN=2;BaseQRankSum=-1.15;ClippingRankSum=0;DP=4;ExcessHet=3.0103;FS=0;MLEAC=1;MLEAF=0.5;MQ=60;MQRankSum=0;QD=20.43;ReadPosRankSum=-0.319;SOR=1.609	GT:AD:DP:GQ:PL	0/1:1,3:4:33:119,0,33	LOC109846186
NC_033794.1	2655973	.	TC	T	143	PASS	AC=2;AF=1;AN=2;DP=3;ExcessHet=3.0103;FS=0;MLEAC=2;MLEAF=1;MQ=60;QD=33.44;SOR=2.833	GT:AD:DP:GQ:PL	1/1:0,3:3:12:180,12,0	LOC109846186
NC_033794.1	2656044	.	TA	T	72.25	PASS	AC=2;AF=1;AN=2;DP=3;ExcessHet=3.0103;FS=0;MLEAC=2;MLEAF=1;MQ=60;QD=24.08;SOR=1.179	GT:AD:DP:GQ:PL	1/1:0,3:3:9:109,9,0	LOC109846186
NC_033794.1	2656359	.	ATGTG	A	158.87	PASS	AC=2;AF=1;AN=2;DP=3;ExcessHet=3.0103;FS=0;MLEAC=2;MLEAF=1;MQ=60;QD=29.48;SOR=1.179	GT:AD:DP:GQ:PL	1/1:0,3:3:15:196,15,0	LOC109846186
NC_033794.1	2656363	.	G	GCACA	98.25	PASS	AC=2;AF=1;AN=2;DP=3;ExcessHet=3.0103;FS=0;MLEAC=2;MLEAF=1;MQ=60;QD=32.75;SOR=1.179	GT:AD:DP:GQ:PL	1/1:0,3:3:9:135,9,0	LOC109846186
NC_033794.1	2656384	.	T	TA	187.87	PASS	AC=2;AF=1;AN=2;DP=4;ExcessHet=3.0103;FS=0;MLEAC=2;MLEAF=1;MQ=60;QD=26.3;SOR=0.693	GT:AD:DP:GQ:PL	1/1:0,4:4:15:225,15,0	LOC109846186
NC_033794.1	2656502	.	T	TCAATTTTGTC	277.77	PASS	AC=2;AF=1;AN=2;DP=6;ExcessHet=3.0103;FS=0;MLEAC=2;MLEAF=1;MQ=61.78;QD=26.05;SOR=0.693	GT:AD:DP:GQ:PL	1/1:0,6:6:21:315,21,0	LOC109846186
NC_033794.1	2656681	.	GT	G	36.7	PASS	AC=2;AF=1;AN=2;DP=2;ExcessHet=3.0103;FS=0;MLEAC=2;MLEAF=1;MQ=60;QD=18.35;SOR=2.303	GT:AD:DP:GQ:PL	1/1:0,2:2:6:73,6,0	LOC109846186
NC_033794.1	2656705	.	GT	G	171.75	PASS	AC=2;AF=1;AN=2;DP=8;ExcessHet=3.0103;FS=0;MLEAC=2;MLEAF=1;MQ=60;QD=21.47;SOR=4.407	GT:AD:DP:GQ:PL	1/1:0,8:8:24:209,24,0	LOC109846186
NC_033794.1	2656924	.	GAAAA	G	98.25	PASS	AC=2;AF=1;AN=2;DP=3;ExcessHet=3.0103;FS=0;MLEAC=2;MLEAF=1;MQ=60;QD=32.75;SOR=2.833	GT:AD:DP:GQ:PL	1/1:0,3:3:9:135,9,0	LOC109846186
NC_033794.1	2656963	.	A	ACT	53.7	PASS	AC=2;AF=1;AN=2;DP=2;ExcessHet=3.0103;FS=0;MLEAC=2;MLEAF=1;MQ=60;QD=26.85;SOR=2.303	GT:AD:DP:GQ:PL	1/1:0,2:2:6:90,6,0	LOC109846186
NC_033794.1	2658526	.	G	GTTTTTAGAACAAAGGAACATCGCC	142	PASS	AC=2;AF=1;AN=2;DP=4;ExcessHet=3.0103;FS=0;MLEAC=2;MLEAF=1;MQ=60;QD=22.35;SOR=0.693	GT:AD:DP:GQ:PL	1/1:0,4:4:12:179,12,0	LOC109846191
NC_033794.1	2658528	.	T	TATCACG	143	PASS	AC=2;AF=1;AN=2;DP=2;ExcessHet=3.0103;FS=0;MLEAC=2;MLEAF=1;MQ=60;QD=30.88;SOR=2.303	GT:AD:DP:GQ:PL	1/1:0,2:2:12:180,12,0	LOC109846191
NC_033794.1	2668976	.	TATAG	T	399.74	PASS	AC=2;AF=1;AN=2;DP=9;ExcessHet=3.0103;FS=0;MLEAC=2;MLEAF=1;MQ=60;QD=29.48;SOR=4.615	GT:AD:DP:GQ:PL	1/1:0,9:9:30:437,30,0	LOC109846202
NC_033794.1	2668980	.	G	GCC	399.74	PASS	AC=2;AF=1;AN=2;DP=9;ExcessHet=3.0103;FS=0;MLEAC=2;MLEAF=1;MQ=60;QD=31.13;SOR=4.615	GT:AD:DP:GQ:PL	1/1:0,9:9:30:437,30,0	LOC109846202
NC_033794.1	2669091	.	CCGT	C	806.73	PASS	AC=2;AF=1;AN=2;DP=21;ExcessHet=3.0103;FS=0;MLEAC=2;MLEAF=1;MQ=60.51;QD=27.75;SOR=4.712	GT:AD:DP:GQ:PL	1/1:0,21:21:63:844,63,0	LOC109846202
NC_033794.1	2669300	.	T	TTCTCTAGATATTCCTGAAGCTTCTTGATCCGACCCATGTAATCTTG	611.73	PASS	AC=2;AF=1;AN=2;DP=16;ExcessHet=3.0103;FS=0;MLEAC=2;MLEAF=1;MQ=60;QD=31.76;SOR=1.911	GT:AD:DP:GQ:PL	1/1:0,15:15:43:649,43,0	LOC109846202
NC_033794.1	2670349	.	A	AGACCACGTG	412.74	PASS	AC=2;AF=1;AN=2;DP=10;ExcessHet=3.0103;FS=0;MLEAC=2;MLEAF=1;MQ=55.78;QD=30.97;SOR=1.609	GT:AD:DP:GQ:PL	1/1:0,10:10:30:450,30,0	LOC109846202
NC_033794.1	2670626	.	GACCTGAGCACATGAATCTTACGAGTTAATGACATAACTGGTTTACCTAGGAAACCTGGAGTAGAAACCATTATTGGCACTT	G	2162.73	PASS	AC=2;AF=1;AN=2;BaseQRankSum=-0.843;ClippingRankSum=0;DP=53;ExcessHet=3.0103;FS=0;MLEAC=2;MLEAF=1;MQ=53.17;MQRankSum=-0.632;QD=32.11;ReadPosRankSum=0.589;SOR=0.223	GT:AD:DP:GQ:PL	1/1:1,52:53:99:2200,100,0	LOC109846202
NC_033794.1	2671693	.	TCTACACCACAGACACAAGGTATAAAATAATGACAGAATTATTAACTAGAAACTATAATCCAGCACACCCCAAC	T	775.73	PASS	AC=2;AF=1;AN=2;DP=18;ExcessHet=3.0103;FS=0;MLEAC=2;MLEAF=1;MQ=59.24;QD=20.77;SOR=1.179	GT:AD:DP:GQ:PL	1/1:0,18:18:55:813,55,0	LOC109846202
NC_033794.1	2674042	.	TCCTGAGGAACAAACAAAGGAAGAAAATATAACACCAGGATTCTAAAGACACGTGGACAATTTGGGAACAAATCAGTTA	T	727.73	PASS	AC=2;AF=1;AN=2;DP=17;ExcessHet=3.0103;FS=0;MLEAC=2;MLEAF=1;MQ=47.71;QD=31.05;SOR=1.061	GT:AD:DP:GQ:PL	1/1:0,17:17:51:765,51,0	LOC109846202
NC_033794.1	2674233	.	CACCTTCATCAGGGGAAAAACATTTCCATCAGATTATTGGTAAAACATAAAGATTGATAGGATAACAATGATATAATGGAAAGG	C	1088.73	PASS	AC=2;AF=1;AN=2;DP=25;ExcessHet=3.0103;FS=0;MLEAC=2;MLEAF=1;MQ=59.36;QD=30.15;SOR=1.358	GT:AD:DP:GQ:PL	1/1:0,25:25:76:1126,76,0	LOC109846202
NC_033794.1	2685632	.	A	ATGACAGGATGCTCTG	232.8	PASS	AC=2;AF=1;AN=2;DP=6;ExcessHet=3.0103;FS=0;MLEAC=2;MLEAF=1;MQ=50.36;QD=32.42;SOR=1.329	GT:AD:DP:GQ:PL	1/1:0,6:6:18:270,18,0	LOC109846202
NC_033794.1	2687077	.	G	GAAGGCAAGGGGGGATCTCTGGC	232.8	PASS	AC=2;AF=1;AN=2;DP=6;ExcessHet=3.0103;FS=0;MLEAC=2;MLEAF=1;MQ=60;QD=32.45;SOR=0.693	GT:AD:DP:GQ:PL	1/1:0,6:6:18:270,18,0	LOC109846202
NC_033794.1	2688499	.	A	ATCTCTCTCTC,ATCTCTCTCTCTC	906.73	PASS	AC=1,1;AF=0.5,0.5;AN=2;DP=24;ExcessHet=3.0103;FS=0;MLEAC=1,1;MLEAF=0.5,0.5;MQ=59.16;QD=32.64;SOR=6.184	GT:AD:DP:GQ:PL	1/2:0,12,9:21:99:944,250,182,314,0,246	LOC109846202
NC_033794.1	2760944	.	G	GA	219.77	PASS	AC=2;AF=1;AN=2;BaseQRankSum=-0.346;ClippingRankSum=0;DP=14;ExcessHet=3.0103;FS=0;MLEAC=2;MLEAF=1;MQ=60;MQRankSum=0;QD=15.7;ReadPosRankSum=-0.994;SOR=2.448	GT:AD:DP:GQ:PL	1/1:1,13:14:21:257,21,0	LOC109846225
NC_033794.1	2761999	.	T	TTTTTAAAAGGAGTAACACCCCACGGATTGTCGGGCTGCTCC	704.73	PASS	AC=2;AF=1;AN=2;DP=17;ExcessHet=3.0103;FS=0;MLEAC=2;MLEAF=1;MQ=60;QD=28.42;SOR=0.804	GT:AD:DP:GQ:PL	1/1:0,17:17:51:742,51,0	LOC109846225
NC_033794.1	2764862	.	TGGCTTCTTCTATCTTAAACA	T	382.25	PASS	AC=1;AF=0.5;AN=2;BaseQRankSum=1.829;ClippingRankSum=0;DP=12;ExcessHet=3.0103;FS=4.393;MLEAC=1;MLEAF=0.5;MQ=60;MQRankSum=0;QD=34.75;SOR=1.447	GT:AD:DP:GQ:PL	0/1:1,10:11:9:419,0,9	LOC109846225
NC_033794.1	2764884	.	GGTGCCACATTAC	G	382.25	PASS	AC=1;AF=0.5;AN=2;BaseQRankSum=0;ClippingRankSum=0;DP=12;ExcessHet=3.0103;FS=3.802;MLEAC=1;MLEAF=0.5;MQ=60;MQRankSum=0;QD=31.85;ReadPosRankSum=-0.674;SOR=1.033	GT:AD:DP:GQ:PL	0/1:1,11:12:9:419,0,9	LOC109846225
NC_033794.1	2764906	.	G	GTTCAGAAGCCAA	550.74	PASS	AC=1;AF=0.5;AN=2;BaseQRankSum=0.571;ClippingRankSum=0;DP=13;ExcessHet=3.0103;FS=0;MLEAC=1;MLEAF=0.5;MQ=60;MQRankSum=0;QD=25.29;ReadPosRankSum=-0.967;SOR=0.223	GT	./.	LOC109846225
NC_033794.1	2765174	.	T	TTA	106.73	PASS	AC=1;AF=0.5;AN=2;BaseQRankSum=-0.589;ClippingRankSum=0;DP=9;ExcessHet=3.0103;FS=3.522;MLEAC=1;MLEAF=0.5;MQ=60;MQRankSum=0;QD=11.86;ReadPosRankSum=-1.2;SOR=2.712	GT:AD:DP:GQ:PL	0/1:5,4:9:99:144,0,198	LOC109846225
NC_033794.1	2765191	.	G	GTC,GTCT	327.73	PASS	AC=1,1;AF=0.5,0.5;AN=2;BaseQRankSum=0.693;ClippingRankSum=0;DP=11;ExcessHet=3.0103;FS=0;MLEAC=1,1;MLEAF=0.5,0.5;MQ=60;MQRankSum=0;QD=29.79;ReadPosRankSum=-0.794;SOR=0.223	GT:AD:DP:GQ:PL	1/2:1,7,3:11:90:365,90,99,220,0,266	LOC109846225
NC_033794.1	2783229	.	TCGCATC	T	89.73	PASS	AC=1;AF=0.5;AN=2;BaseQRankSum=0;ClippingRankSum=0;DP=14;ExcessHet=3.0103;FS=6.854;MLEAC=1;MLEAF=0.5;MQ=60;MQRankSum=0;QD=9.97;ReadPosRankSum=-1.309;SOR=1.426	GT:AD:DP:GQ:PL	0/1:5,4:9:99:127,0,249	LOC109846225
NC_033794.1	2783944	.	AT	A	263.73	PASS	AC=2;AF=1;AN=2;DP=14;ExcessHet=3.0103;FS=0;MLEAC=2;MLEAF=1;MQ=61.53;QD=18.84;SOR=5.421	GT:AD:DP:GQ:PL	1/1:0,14:14:42:301,42,0	LOC109846225
NC_033794.1	2784173	.	TAGAG	T	53.7	PASS	AC=2;AF=1;AN=2;DP=2;ExcessHet=3.0103;FS=0;MLEAC=2;MLEAF=1;MQ=60;QD=26.85;SOR=0.693	GT:AD:DP:GQ:PL	1/1:0,2:2:6:90,6,0	LOC109846225
NC_033794.1	2786951	.	C	CTCG	85.73	PASS	AC=1;AF=0.5;AN=2;BaseQRankSum=0;ClippingRankSum=0;DP=4;ExcessHet=3.0103;FS=0;MLEAC=1;MLEAF=0.5;MQ=53.68;MQRankSum=-0.674;QD=21.43;ReadPosRankSum=-0.319;SOR=0.916	GT:AD:DP:GQ:PL	0/1:1,3:4:33:123,0,33	NA
NC_033794.1	2786954	.	GCCA	G	85.73	PASS	AC=1;AF=0.5;AN=2;BaseQRankSum=1.15;ClippingRankSum=0;DP=4;ExcessHet=3.0103;FS=0;MLEAC=1;MLEAF=0.5;MQ=53.68;MQRankSum=-0.674;QD=21.43;ReadPosRankSum=-0.319;SOR=0.916	GT:AD:DP:GQ:PL	0/1:1,3:4:33:123,0,33	NA
NC_033794.1	2789252	.	AAGG	A	53.7	PASS	AC=2;AF=1;AN=2;DP=2;ExcessHet=3.0103;FS=0;MLEAC=2;MLEAF=1;MQ=52.2;QD=26.85;SOR=0.693	GT:AD:DP:GQ:PL	1/1:0,2:2:6:90,6,0	NA
NC_033794.1	2796167	.	G	GCTCAATTTTCATTGTCATATATC	98.25	PASS	AC=2;AF=1;AN=2;DP=3;ExcessHet=3.0103;FS=0;MLEAC=2;MLEAF=1;MQ=60;QD=32.75;SOR=1.179	GT:AD:DP:GQ:PL	1/1:0,3:3:9:135,9,0	LOC109846238
NC_033794.1	2796590	.	A	AT	31.71	PASS	AC=2;AF=1;AN=2;DP=2;ExcessHet=3.0103;FS=0;MLEAC=2;MLEAF=1;MQ=60;QD=15.85;SOR=2.303	GT:AD:DP:GQ:PL	1/1:0,2:2:6:68,6,0	LOC109846238
NC_033794.1	2798275	.	AG	A	24.72	PASS	AC=2;AF=1;AN=2;DP=2;ExcessHet=3.0103;FS=0;MLEAC=2;MLEAF=1;MQ=60;QD=12.36;SOR=2.303	GT:AD:DP:GQ:PL	1/1:0,2:2:6:61,6,0	LOC109846238
NC_033794.1	2799570	.	A	AT	98.25	PASS	AC=2;AF=1;AN=2;DP=3;ExcessHet=3.0103;FS=0;MLEAC=2;MLEAF=1;MQ=60;QD=32.75;SOR=1.179	GT:AD:DP:GQ:PL	1/1:0,3:3:9:135,9,0	LOC109846269
NC_033794.1	2799573	.	A	AAAT	122	PASS	AC=2;AF=1;AN=2;DP=3;ExcessHet=3.0103;FS=0;MLEAC=2;MLEAF=1;MQ=60;QD=29.06;SOR=1.179	GT:AD:DP:GQ:PL	1/1:0,3:3:12:159,12,0	LOC109846269
NC_033794.1	2801825	.	CTCTGTAG	C	213.77	PASS	AC=1;AF=0.5;AN=2;BaseQRankSum=-0.157;ClippingRankSum=0;DP=8;ExcessHet=3.0103;FS=0;MLEAC=1;MLEAF=0.5;MQ=60;MQRankSum=0;QD=26.72;ReadPosRankSum=-1.534;SOR=2.833	GT:AD:DP:GQ:PL	0/1:1,7:8:21:251,0,21	NA
NC_033794.1	2802148	.	CAGGTAAACTTCTTTTCCCGTTTCAGAAACCCTAATTTTTTATTTTGGAAGAATTTTGGGGGAAACAATTTGTTTTGT	C	412.73	PASS	AC=1;AF=0.5;AN=2;BaseQRankSum=0.74;ClippingRankSum=0;DP=15;ExcessHet=3.0103;FS=6.368;MLEAC=1;MLEAF=0.5;MQ=54.06;MQRankSum=-1.259;QD=27.52;ReadPosRankSum=0.858;SOR=0.053	GT:AD:DP:GQ:PL	0/1:4,11:15:99:450,0,135	LOC109829242
NC_033794.1	2802307	.	G	GAATCC	187.87	PASS	AC=2;AF=1;AN=2;DP=5;ExcessHet=3.0103;FS=0;MLEAC=2;MLEAF=1;MQ=45.19;QD=32.42;SOR=1.981	GT:AD:DP:GQ:PL	1/1:0,5:5:15:225,15,0	LOC109829242
NC_033794.1	2802309	.	A	AGAATTT	187.87	PASS	AC=2;AF=1;AN=2;DP=5;ExcessHet=3.0103;FS=0;MLEAC=2;MLEAF=1;MQ=45.19;QD=35.07;SOR=1.981	GT:AD:DP:GQ:PL	1/1:0,5:5:15:225,15,0	LOC109829242
NC_033794.1	2802311	.	C	CAAGTACATTAGGGACGCAGTTA	187.87	PASS	AC=2;AF=1;AN=2;DP=5;ExcessHet=3.0103;FS=0;MLEAC=2;MLEAF=1;MQ=45.19;QD=32.07;SOR=1.981	GT:AD:DP:GQ:PL	1/1:0,5:5:15:225,15,0	LOC109829242
NC_033794.1	2803950	.	T	TGAA	53.7	PASS	AC=2;AF=1;AN=2;DP=2;ExcessHet=3.0103;FS=0;MLEAC=2;MLEAF=1;MQ=60;QD=26.85;SOR=2.303	GT:AD:DP:GQ:PL	1/1:0,2:2:6:90,6,0	LOC109829242
NC_033794.1	2804685	.	T	TA	261.79	PASS	AC=2;AF=1;AN=2;DP=7;ExcessHet=3.0103;FS=0;MLEAC=2;MLEAF=1;MQ=60;QD=25.78;SOR=0.941	GT:AD:DP:GQ:PL	1/1:0,7:7:19:299,19,0	LOC109829242
NC_033794.1	2804686	.	G	GCTTTCTTATCTGCTGTGGTGGGTTCAGAAGT	264.77	PASS	AC=2;AF=1;AN=2;DP=7;ExcessHet=3.0103;FS=0;MLEAC=2;MLEAF=1;MQ=60;QD=29.4;SOR=0.941	GT:AD:DP:GQ:PL	1/1:0,7:7:21:302,21,0	LOC109829242
NC_033794.1	2806165	.	G	GTTAC	40.73	PASS	AC=1;AF=0.5;AN=2;BaseQRankSum=0.674;ClippingRankSum=0;DP=4;ExcessHet=3.0103;FS=0;MLEAC=1;MLEAF=0.5;MQ=60;MQRankSum=0;QD=10.18;ReadPosRankSum=-1.383;SOR=0.693	GT:AD:DP:GQ:PL	0/1:2,2:4:78:78,0,78	LOC109829242
NC_033794.1	2825072	.	G	GAAAAGGGGCGGTGAAAA	98.25	PASS	AC=2;AF=1;AN=2;DP=3;ExcessHet=3.0103;FS=0;MLEAC=2;MLEAF=1;MQ=60;QD=32.75;SOR=1.179	GT:AD:DP:GQ:PL	1/1:0,3:3:9:135,9,0	LOC109846276
NC_033794.1	2827996	.	AAAGGTAAAAGACAGTTGCAAGAGTTAGTATTTAGACATTTACTTAACTAAAAAACTGCTGTTATTTAATAACATTTTC	A	143.94	PASS	AC=2;AF=1;AN=2;DP=5;ExcessHet=3.0103;FS=0;MLEAC=2;MLEAF=1;MQ=60;QD=27.62;SOR=0.693	GT:AD:DP:GQ:PL	1/1:0,4:4:13:181,13,0	LOC109846276
NC_033794.1	2831108	.	C	CATTA	187.87	PASS	AC=2;AF=1;AN=2;DP=6;ExcessHet=3.0103;FS=0;MLEAC=2;MLEAF=1;MQ=60;QD=31.83;SOR=1.981	GT:AD:DP:GQ:PL	1/1:0,5:5:15:225,15,0	LOC109846298
NC_033794.1	2831117	.	GCCCA	G	127.74	PASS	AC=1;AF=0.5;AN=2;BaseQRankSum=1.282;ClippingRankSum=0;DP=6;ExcessHet=3.0103;FS=0;MLEAC=1;MLEAF=0.5;MQ=60;MQRankSum=0;QD=25.55;SOR=0.693	GT:AD:DP:GQ:PL	0/1:1,4:5:30:165,0,30	LOC109846298
NC_033794.1	2831150	.	TA	T	62	PASS	AC=1;AF=0.5;AN=2;BaseQRankSum=-0.253;ClippingRankSum=0;DP=5;ExcessHet=3.0103;FS=3.979;MLEAC=1;MLEAF=0.5;MQ=60;MQRankSum=0;QD=12.4;ReadPosRankSum=-0.524;SOR=1.447	GT:AD:DP:GQ:PL	0/1:1,4:5:12:99,0,12	LOC109846298
NC_033794.1	2831234	.	TAA	T	232.8	PASS	AC=2;AF=1;AN=2;DP=6;ExcessHet=3.0103;FS=0;MLEAC=2;MLEAF=1;MQ=60;QD=32.06;SOR=1.329	GT:AD:DP:GQ:PL	1/1:0,6:6:18:270,18,0	LOC109846298
NC_033794.1	2831237	.	TATTTA	T	232.8	PASS	AC=2;AF=1;AN=2;DP=6;ExcessHet=3.0103;FS=0;MLEAC=2;MLEAF=1;MQ=60;QD=32.51;SOR=1.329	GT:AD:DP:GQ:PL	1/1:0,6:6:18:270,18,0	LOC109846298
NC_033794.1	2831487	.	A	AC	11.15	PASS	AC=1;AF=0.5;AN=2;BaseQRankSum=-0.967;ClippingRankSum=0;DP=3;ExcessHet=3.0103;FS=0;MLEAC=1;MLEAF=0.5;MQ=60;MQRankSum=0;QD=3.72;ReadPosRankSum=0.967;SOR=0.223	GT:AD:DP:GQ:PL	0/1:1,2:3:18:48,0,18	LOC109846298
NC_033794.1	2832153	.	TATC	T	187.87	PASS	AC=2;AF=1;AN=2;DP=5;ExcessHet=3.0103;FS=0;MLEAC=2;MLEAF=1;MQ=60;QD=30.42;SOR=1.022	GT:AD:DP:GQ:PL	1/1:0,5:5:15:225,15,0	LOC109846298
NC_033794.1	2832344	.	GA	G	55.87	PASS	AC=2;AF=1;AN=2;DP=5;ExcessHet=3.0103;FS=0;MLEAC=2;MLEAF=1;MQ=60;QD=11.17;SOR=3.611	GT:AD:DP:GQ:PL	1/1:0,5:5:15:93,15,0	LOC109846298
NC_033794.1	2834288	.	G	GGCCGTTTTGAGATACTATCAATCTCTGGCCT	98.25	PASS	AC=2;AF=1;AN=2;DP=3;ExcessHet=3.0103;FS=0;MLEAC=2;MLEAF=1;MQ=60;QD=32.75;SOR=1.179	GT:AD:DP:GQ:PL	1/1:0,3:3:9:135,9,0	LOC109846298
NC_033794.1	2837908	.	AT	A	25.26	PASS	AC=2;AF=1;AN=2;DP=3;ExcessHet=3.0103;FS=0;MLEAC=2;MLEAF=1;MQ=59.34;QD=8.42;SOR=2.833	GT:AD:DP:GQ:PL	1/1:0,3:3:9:62,9,0	LOC109846298
NC_033794.1	2854590	.	ATCTCAGAT	A	98.25	PASS	AC=2;AF=1;AN=2;DP=4;ExcessHet=3.0103;FS=0;MLEAC=2;MLEAF=1;MQ=45.24;QD=32.75;SOR=2.833	GT:AD:DP:GQ:PL	1/1:0,3:3:9:135,9,0	LOC109846310
NC_033794.1	2861293	.	TA	T	88.8	PASS	AC=2;AF=1;AN=2;DP=6;ExcessHet=3.0103;FS=0;MLEAC=2;MLEAF=1;MQ=27;QD=14.8;SOR=3.912	GT:AD:DP:GQ:PL	1/1:0,6:6:18:126,18,0	LOC109846350
NC_033794.1	2861681	.	C	CTTCACAA	300.75	PASS	AC=2;AF=1;AN=2;DP=8;ExcessHet=3.0103;FS=0;MLEAC=2;MLEAF=1;MQ=24.92;QD=25.97;SOR=0.693	GT:AD:DP:GQ:PL	1/1:0,8:8:24:338,24,0	LOC109846350
NC_033794.1	2861684	.	T	TTATCAGC	98.25	PASS	AC=2;AF=1;AN=2;DP=3;ExcessHet=3.0103;FS=0;MLEAC=2;MLEAF=1;MQ=23.17;QD=32.75;SOR=2.833	GT:AD:DP:GQ:PL	1/1:0,3:3:9:135,9,0	LOC109846350
NC_033794.1	2862981	.	C	CCT	33.73	PASS	AC=1;AF=0.5;AN=2;BaseQRankSum=-0.674;ClippingRankSum=0;DP=4;ExcessHet=3.0103;FS=0;MLEAC=1;MLEAF=0.5;MQ=20.75;MQRankSum=0.674;QD=8.43;ReadPosRankSum=-1.383;SOR=2.303	GT:AD:DP:GQ:PL	0/1:2,2:4:71:71,0,78	LOC109846350
NC_033794.1	2892162	.	C	CGCAT	53.7	PASS	AC=2;AF=1;AN=2;DP=2;ExcessHet=3.0103;FS=0;MLEAC=2;MLEAF=1;MQ=60;QD=26.85;SOR=2.303	GT:AD:DP:GQ:PL	1/1:0,2:2:6:90,6,0	LOC109829257
NC_033794.1	2892712	.	A	AGCCCTGGGGAGGCTGGAGCTGCTGGAGCTGCTCTCC	53.7	PASS	AC=2;AF=1;AN=2;DP=1;ExcessHet=3.0103;FS=0;MLEAC=2;MLEAF=1;MQ=60;QD=28.53;SOR=1.609	GT:AD:DP:GQ:PL	1/1:0,1:1:6:90,6,0	LOC109829257
NC_033794.1	2944687	.	C	CT	51.25	PASS	AC=2;AF=1;AN=2;DP=3;ExcessHet=3.0103;FS=0;MLEAC=2;MLEAF=1;MQ=60;QD=17.08;SOR=2.833	GT:AD:DP:GQ:PL	1/1:0,3:3:9:88,9,0	NA
NC_033794.1	2945919	.	T	TATCTCTA	53.7	PASS	AC=2;AF=1;AN=2;DP=2;ExcessHet=3.0103;FS=0;MLEAC=2;MLEAF=1;MQ=60;QD=26.85;SOR=2.303	GT:AD:DP:GQ:PL	1/1:0,2:2:6:90,6,0	NA
NC_033794.1	2953507	.	C	CT	53.7	PASS	AC=2;AF=1;AN=2;DP=2;ExcessHet=3.0103;FS=0;MLEAC=2;MLEAF=1;MQ=54.33;QD=26.85;SOR=2.303	GT:AD:DP:GQ:PL	1/1:0,2:2:6:90,6,0	NA
NC_033794.1	2955321	.	AG	A	43.73	PASS	AC=1;AF=0.5;AN=2;BaseQRankSum=0;ClippingRankSum=0;DP=3;ExcessHet=3.0103;FS=0;MLEAC=1;MLEAF=0.5;MQ=48.2;MQRankSum=0.967;QD=14.58;ReadPosRankSum=0.967;SOR=1.179	GT:AD:DP:GQ:PL	0/1:1,2:3:36:81,0,36	NA
NC_033794.1	2955325	.	AG	A	43.73	PASS	AC=1;AF=0.5;AN=2;BaseQRankSum=0.967;ClippingRankSum=0;DP=3;ExcessHet=3.0103;FS=0;MLEAC=1;MLEAF=0.5;MQ=48.2;MQRankSum=0.967;QD=14.58;ReadPosRankSum=0.967;SOR=1.179	GT:AD:DP:GQ:PL	0/1:1,2:3:36:81,0,36	NA
NC_033794.1	2956446	.	A	AGG	143	PASS	AC=2;AF=1;AN=2;DP=4;ExcessHet=3.0103;FS=0;MLEAC=2;MLEAF=1;MQ=60;QD=28.91;SOR=0.693	GT:AD:DP:GQ:PL	1/1:0,4:4:12:180,12,0	NA
NC_033794.1	2956453	.	TTTAA	T	187.87	PASS	AC=2;AF=1;AN=2;DP=5;ExcessHet=3.0103;FS=0;MLEAC=2;MLEAF=1;MQ=57.97;QD=31.57;SOR=1.022	GT:AD:DP:GQ:PL	1/1:0,5:5:15:225,15,0	NA
NC_033794.1	2956466	.	T	TA	143	PASS	AC=2;AF=1;AN=2;DP=4;ExcessHet=3.0103;FS=0;MLEAC=2;MLEAF=1;MQ=57.45;QD=35.4;SOR=0.693	GT:AD:DP:GQ:PL	1/1:0,4:4:12:180,12,0	NA
NC_033794.1	2957432	.	TC	T	143	PASS	AC=2;AF=1;AN=2;DP=4;ExcessHet=3.0103;FS=0;MLEAC=2;MLEAF=1;MQ=60;QD=33.91;SOR=0.693	GT:AD:DP:GQ:PL	1/1:0,4:4:12:180,12,0	NA
NC_033794.1	2973790	.	AAGGT	A	110.73	PASS	AC=1;AF=0.5;AN=2;BaseQRankSum=0.524;ClippingRankSum=0;DP=7;ExcessHet=3.0103;FS=3.979;MLEAC=1;MLEAF=0.5;MQ=36.86;MQRankSum=0.967;QD=18.46;ReadPosRankSum=0.431;SOR=1.414	GT:AD:DP:GQ:PL	0/1:2,4:6:59:148,0,59	NA
NC_033794.1	2974130	.	GA	G	77.73	PASS	AC=1;AF=0.5;AN=2;BaseQRankSum=1.141;ClippingRankSum=0;DP=13;ExcessHet=3.0103;FS=0;MLEAC=1;MLEAF=0.5;MQ=46.25;MQRankSum=-1.2;QD=8.64;ReadPosRankSum=1.981;SOR=0.223	GT:AD:DP:GQ:PL	0/1:4,5:9:79:115,0,79	NA
NC_033794.1	2974631	.	GA	G	47.73	PASS	AC=1;AF=0.5;AN=2;BaseQRankSum=1.111;ClippingRankSum=0;DP=12;ExcessHet=3.0103;FS=2.808;MLEAC=1;MLEAF=0.5;MQ=59.46;MQRankSum=1.111;QD=4.77;ReadPosRankSum=0.816;SOR=1.108	GT:AD:DP:GQ:PL	0/1:4,6:10:76:85,0,76	NA
NC_033794.1	2975013	.	T	TAAC	124.73	PASS	AC=1;AF=0.5;AN=2;BaseQRankSum=1.282;ClippingRankSum=0;DP=6;ExcessHet=3.0103;FS=3.31;MLEAC=1;MLEAF=0.5;MQ=43.88;MQRankSum=-1.834;QD=20.79;ReadPosRankSum=0.431;SOR=0.105	GT:AD:DP:GQ:PL	0/1:2,4:6:58:162,0,58	NA
NC_033794.1	2975018	.	A	AC	20.77	PASS	AC=1;AF=0.5;AN=2;BaseQRankSum=0.967;ClippingRankSum=0;DP=6;ExcessHet=3.0103;FS=3.31;MLEAC=1;MLEAF=0.5;MQ=43.88;MQRankSum=1.834;QD=3.46;ReadPosRankSum=-0.431;SOR=2.303	GT:AD:DP:GQ:PL	0/1:4,2:6:58:58,0,162	NA
NC_033794.1	2975019	.	A	AAG	20.77	PASS	AC=1;AF=0.5;AN=2;BaseQRankSum=0.967;ClippingRankSum=0;DP=6;ExcessHet=3.0103;FS=3.31;MLEAC=1;MLEAF=0.5;MQ=43.88;MQRankSum=1.834;QD=3.46;ReadPosRankSum=-0.431;SOR=2.303	GT:AD:DP:GQ:PL	0/1:4,2:6:58:58,0,162	NA
NC_033794.1	2975078	.	A	ATT	252.73	PASS	AC=1;AF=0.5;AN=2;BaseQRankSum=0.548;ClippingRankSum=0;DP=17;ExcessHet=3.0103;FS=0;MLEAC=1;MLEAF=0.5;MQ=51.82;MQRankSum=1.809;QD=14.87;ReadPosRankSum=-0.188;SOR=0.551	GT:AD:DP:GQ:PL	0/1:9,8:17:99:290,0,354	NA
NC_033794.1	2975205	.	TCATA	T	113.73	PASS	AC=1;AF=0.5;AN=2;BaseQRankSum=0.734;ClippingRankSum=0;DP=21;ExcessHet=3.0103;FS=0;MLEAC=1;MLEAF=0.5;MQ=49.25;MQRankSum=-1.274;QD=7.11;ReadPosRankSum=1.095;SOR=1.179	GT:AD:DP:GQ:PL	0/1:12,4:16:99:151,0,516	NA
NC_033794.1	2975289	.	AG	A	202.73	PASS	AC=1;AF=0.5;AN=2;BaseQRankSum=-1.722;ClippingRankSum=0;DP=23;ExcessHet=3.0103;FS=7.16;MLEAC=1;MLEAF=0.5;MQ=49.47;MQRankSum=0.507;QD=15.59;ReadPosRankSum=-0.775;SOR=3.477	GT:AD:DP:GQ:PL	0/1:7,6:13:99:240,0,274	NA
NC_033794.1	2975301	.	G	GT	266.73	PASS	AC=1;AF=0.5;AN=2;BaseQRankSum=1.54;ClippingRankSum=0;DP=23;ExcessHet=3.0103;FS=0;MLEAC=1;MLEAF=0.5;MQ=54.63;MQRankSum=0;QD=19.05;ReadPosRankSum=-1.14;SOR=0.473	GT:AD:DP:GQ:PL	0/1:6,8:14:99:304,0,220	NA
NC_033794.1	2975405	.	A	AC	104.73	PASS	AC=1;AF=0.5;AN=2;BaseQRankSum=1.133;ClippingRankSum=0;DP=11;ExcessHet=3.0103;FS=0;MLEAC=1;MLEAF=0.5;MQ=60;MQRankSum=0;QD=13.09;ReadPosRankSum=0.949;SOR=1.981	GT:AD:DP:GQ:PL	0/1:4,4:8:99:142,0,126	NA
NC_033794.1	2978900	.	GA	G	98.25	PASS	AC=2;AF=1;AN=2;DP=3;ExcessHet=3.0103;FS=0;MLEAC=2;MLEAF=1;MQ=41.02;QD=32.75;SOR=2.833	GT:AD:DP:GQ:PL	1/1:0,3:3:9:135,9,0	NA
NC_033794.1	3025619	.	T	TTC	143	PASS	AC=2;AF=1;AN=2;DP=4;ExcessHet=3.0103;FS=0;MLEAC=2;MLEAF=1;MQ=60;QD=29.01;SOR=1.609	GT:AD:DP:GQ:PL	1/1:0,4:4:12:180,12,0	LOC109846377
NC_033794.1	3025666	.	T	TCC	127	PASS	AC=2;AF=1;AN=2;DP=5;ExcessHet=3.0103;FS=0;MLEAC=2;MLEAF=1;MQ=60;QD=31.75;SOR=1.609	GT:AD:DP:GQ:PL	1/1:0,4:4:12:164,12,0	LOC109846377
NC_033794.1	3025669	.	GA	G	127	PASS	AC=2;AF=1;AN=2;DP=3;ExcessHet=3.0103;FS=0;MLEAC=2;MLEAF=1;MQ=60;QD=30.03;SOR=2.833	GT:AD:DP:GQ:PL	1/1:0,3:3:12:164,12,0	LOC109846377
NC_033794.1	3025681	.	G	GATGAAT	107	PASS	AC=2;AF=1;AN=2;DP=3;ExcessHet=3.0103;FS=0;MLEAC=2;MLEAF=1;MQ=60;QD=30.87;SOR=2.833	GT:AD:DP:GQ:PL	1/1:0,3:3:12:144,12,0	LOC109846377
NC_033794.1	3025875	.	A	AT	47.9	PASS	AC=2;AF=1;AN=2;DP=5;ExcessHet=3.0103;FS=0;MLEAC=2;MLEAF=1;MQ=60;QD=9.58;SOR=1.981	GT:AD:DP:GQ:PL	1/1:0,5:5:14:85,14,0	LOC109846377
NC_033794.1	3025895	.	ATTT	A	143	PASS	AC=2;AF=1;AN=2;DP=4;ExcessHet=3.0103;FS=0;MLEAC=2;MLEAF=1;MQ=60;QD=28.36;SOR=3.258	GT:AD:DP:GQ:PL	1/1:0,4:4:12:180,12,0	LOC109846377
NC_033794.1	3025937	.	T	TA	143	PASS	AC=2;AF=1;AN=2;DP=4;ExcessHet=3.0103;FS=0;MLEAC=2;MLEAF=1;MQ=60;QD=29.31;SOR=3.258	GT:AD:DP:GQ:PL	1/1:0,4:4:12:180,12,0	LOC109846377
NC_033794.1	3025977	.	CA	C	56	PASS	AC=2;AF=1;AN=2;DP=4;ExcessHet=3.0103;FS=0;MLEAC=2;MLEAF=1;MQ=60;QD=14;SOR=3.258	GT:AD:DP:GQ:PL	1/1:0,4:4:12:93,12,0	LOC109846377
NC_033794.1	3026334	.	TAACCGC	T	53.7	PASS	AC=2;AF=1;AN=2;DP=2;ExcessHet=3.0103;FS=0;MLEAC=2;MLEAF=1;MQ=60;QD=26.85;SOR=0.693	GT:AD:DP:GQ:PL	1/1:0,2:2:6:90,6,0	LOC109846377
NC_033794.1	3026357	.	C	CAA	94.25	PASS	AC=2;AF=1;AN=2;DP=3;ExcessHet=3.0103;FS=0;MLEAC=2;MLEAF=1;MQ=60;QD=31.42;SOR=1.179	GT:AD:DP:GQ:PL	1/1:0,3:3:9:131,9,0	LOC109846377
NC_033794.1	3026820	.	A	AGGGCAT	232.8	PASS	AC=2;AF=1;AN=2;DP=6;ExcessHet=3.0103;FS=0;MLEAC=2;MLEAF=1;MQ=60;QD=35.01;SOR=1.329	GT:AD:DP:GQ:PL	1/1:0,6:6:18:270,18,0	LOC109846377
NC_033794.1	3027175	.	G	GAT	83.25	PASS	AC=2;AF=1;AN=2;DP=3;ExcessHet=3.0103;FS=0;MLEAC=2;MLEAF=1;MQ=60;QD=27.75;SOR=2.833	GT:AD:DP:GQ:PL	1/1:0,3:3:9:120,9,0	LOC109846377
NC_033794.1	3027176	.	G	GA	83.25	PASS	AC=2;AF=1;AN=2;DP=3;ExcessHet=3.0103;FS=0;MLEAC=2;MLEAF=1;MQ=60;QD=27.75;SOR=2.833	GT:AD:DP:GQ:PL	1/1:0,3:3:9:120,9,0	LOC109846377
NC_033794.1	3027211	.	AT	A	53.7	PASS	AC=2;AF=1;AN=2;DP=2;ExcessHet=3.0103;FS=0;MLEAC=2;MLEAF=1;MQ=60;QD=26.85;SOR=2.303	GT:AD:DP:GQ:PL	1/1:0,2:2:6:90,6,0	LOC109846377
NC_033794.1	3044830	.	GAAA	G	367.74	PASS	AC=2;AF=1;AN=2;DP=8;ExcessHet=3.0103;FS=0;MLEAC=2;MLEAF=1;MQ=60;QD=29.47;SOR=4.407	GT:AD:DP:GQ:PL	1/1:0,8:8:27:405,27,0	LOC109846388
NC_033794.1	3044833	.	A	AGG	367.74	PASS	AC=2;AF=1;AN=2;DP=8;ExcessHet=3.0103;FS=0;MLEAC=2;MLEAF=1;MQ=60;QD=24.39;SOR=4.407	GT:AD:DP:GQ:PL	1/1:0,8:8:27:405,27,0	LOC109846388
NC_033794.1	3044854	.	G	GAGC	367.74	PASS	AC=2;AF=1;AN=2;DP=9;ExcessHet=3.0103;FS=0;MLEAC=2;MLEAF=1;MQ=60;QD=25.44;SOR=4.615	GT:AD:DP:GQ:PL	1/1:0,9:9:27:405,27,0	LOC109846388
NC_033794.1	3044997	.	CT	C	550.74	PASS	AC=1;AF=0.5;AN=2;DP=14;ExcessHet=3.0103;FS=0;MLEAC=1;MLEAF=0.5;MQ=60;QD=31.69;SOR=0.976	GT	./.	LOC109846388
NC_033794.1	3045590	.	ATGATCAT	A	67.73	PASS	AC=1;AF=0.5;AN=2;BaseQRankSum=0.385;ClippingRankSum=0;DP=10;ExcessHet=3.0103;FS=0;MLEAC=1;MLEAF=0.5;MQ=60;MQRankSum=0;QD=6.77;ReadPosRankSum=2.638;SOR=0.836	GT:AD:DP:GQ:PL	0/1:7,3:10:99:105,0,285	LOC109846388
NC_033794.1	3045710	.	CG	C	143	PASS	AC=2;AF=1;AN=2;DP=4;ExcessHet=3.0103;FS=0;MLEAC=2;MLEAF=1;MQ=60;QD=33.78;SOR=3.258	GT:AD:DP:GQ:PL	1/1:0,4:4:12:180,12,0	LOC109846388
NC_033794.1	3045775	.	T	TAAGGTG	53.7	PASS	AC=2;AF=1;AN=2;DP=2;ExcessHet=3.0103;FS=0;MLEAC=2;MLEAF=1;MQ=60;QD=26.85;SOR=2.303	GT:AD:DP:GQ:PL	1/1:0,2:2:6:90,6,0	LOC109846388
NC_033794.1	3045776	.	GAACCACC	G	53.7	PASS	AC=2;AF=1;AN=2;DP=2;ExcessHet=3.0103;FS=0;MLEAC=2;MLEAF=1;MQ=60;QD=26.85;SOR=2.303	GT:AD:DP:GQ:PL	1/1:0,2:2:6:90,6,0	LOC109846388
NC_033794.1	3046765	.	CACCTGTTTATAGAAACTATTTCATCAAACTGACCAACAAAAATCAAGTGTATAGTTGACAGAGGTAAGTCCAAACAAAAAGTGT	C	448.73	PASS	AC=2;AF=1;AN=2;DP=12;ExcessHet=3.0103;FS=0;MLEAC=2;MLEAF=1;MQ=46.38;QD=29.72;SOR=0.859	GT:AD:DP:GQ:PL	1/1:0,11:11:34:486,34,0	LOC109846388
NC_033794.1	3046928	.	T	TTTAC	442.73	PASS	AC=2;AF=1;AN=2;DP=13;ExcessHet=3.0103;FS=0;MLEAC=2;MLEAF=1;MQ=41.08;QD=29.66;SOR=0.859	GT:AD:DP:GQ:PL	1/1:0,11:11:33:480,33,0	LOC109846388
NC_033794.1	3046929	.	G	GGTCCAATTGGAAGCTCCAGC	442.73	PASS	AC=2;AF=1;AN=2;DP=9;ExcessHet=3.0103;FS=0;MLEAC=2;MLEAF=1;MQ=38.08;QD=25.65;SOR=0.693	GT:AD:DP:GQ:PL	1/1:0,8:8:33:480,33,0	LOC109846388
NC_033794.1	3047435	.	GCCTGAGGAATAAAATATCTATTGTTATAGGCTGGTAAAACCTCAATTATGCTATATGACCAATAGACAACAGGATTATAAGTGCAGATTCACATA	G	191.82	PASS	AC=2;AF=1;AN=2;DP=6;ExcessHet=3.0103;FS=0;MLEAC=2;MLEAF=1;MQ=44.95;QD=35.99;SOR=1.022	GT:AD:DP:GQ:PL	1/1:0,5:5:17:229,17,0	LOC109846388
NC_033794.1	3080780	.	CAGCT	C	53.7	PASS	AC=2;AF=1;AN=2;DP=4;ExcessHet=3.0103;FS=0;MLEAC=2;MLEAF=1;MQ=60;QD=26.85;SOR=0.693	GT:AD:DP:GQ:PL	1/1:0,2:2:6:90,6,0	LOC109846419
NC_033794.1	3080873	.	ACGAT	A	98.25	PASS	AC=2;AF=1;AN=2;DP=3;ExcessHet=3.0103;FS=0;MLEAC=2;MLEAF=1;MQ=60;QD=32.75;SOR=1.179	GT:AD:DP:GQ:PL	1/1:0,3:3:9:135,9,0	LOC109846419
NC_033794.1	3081246	.	G	GGTCAGCAGGAAAATCGACTTTGAAA	98.25	PASS	AC=2;AF=1;AN=2;DP=3;ExcessHet=3.0103;FS=0;MLEAC=2;MLEAF=1;MQ=41.42;QD=32.75;SOR=2.833	GT:AD:DP:GQ:PL	1/1:0,3:3:9:135,9,0	NA
NC_033794.1	3083004	.	TGACCTTTA	T	232.8	PASS	AC=2;AF=1;AN=2;DP=6;ExcessHet=3.0103;FS=0;MLEAC=2;MLEAF=1;MQ=51.14;QD=34.07;SOR=1.022	GT:AD:DP:GQ:PL	1/1:0,5:5:18:270,18,0	NA
NC_033794.1	3083015	.	G	GT	187.87	PASS	AC=2;AF=1;AN=2;DP=5;ExcessHet=3.0103;FS=0;MLEAC=2;MLEAF=1;MQ=49.17;QD=31.04;SOR=0.693	GT:AD:DP:GQ:PL	1/1:0,4:4:15:225,15,0	NA
NC_033794.1	3137024	.	AACCTGTGAAGGAAAACGTGACAGCGTACGTAGCTTCAGTCTTCTGGAGAAATTTCTCAACTATGATGATTAATATATGAAAGGGTTAATAATTACATCCAATT	A	122.73	PASS	AC=1;AF=0.5;AN=2;BaseQRankSum=0.319;ClippingRankSum=0;DP=8;ExcessHet=3.0103;FS=3.332;MLEAC=1;MLEAF=0.5;MQ=60;MQRankSum=0;QD=15.34;ReadPosRankSum=0.366;SOR=1.901	GT:AD:DP:GQ:PL	0/1:3,5:8:99:160,0,878	LOC109846441
NC_033794.1	3137225	.	AT	A	187.87	PASS	AC=2;AF=1;AN=2;DP=5;ExcessHet=3.0103;FS=0;MLEAC=2;MLEAF=1;MQ=60;QD=26.08;SOR=1.022	GT:AD:DP:GQ:PL	1/1:0,5:5:15:225,15,0	LOC109846441
NC_033794.1	3137277	.	C	CCT	201.77	PASS	AC=2;AF=1;AN=2;DP=7;ExcessHet=3.0103;FS=0;MLEAC=2;MLEAF=1;MQ=60;QD=28.82;SOR=0.941	GT:AD:DP:GQ:PL	1/1:0,7:7:21:239,21,0	LOC109846441
NC_033794.1	3139910	.	C	CAG	880.82	PASS	AC=1;AF=0.5;AN=2;BaseQRankSum=-0.578;ClippingRankSum=0;DP=32;ExcessHet=3.0103;FS=0;MLEAC=1;MLEAF=0.5;MQ=60;MQRankSum=0;QD=31.59;ReadPosRankSum=-3.01;SOR=0.963	GT:AD:DP:GQ:PL	0/1:2,23:25:17:918,0,17	LOC109846441
NC_033794.1	3139912	.	G	GACTATAAAGTTGGTGAAA	881.84	PASS	AC=1;AF=0.5;AN=2;BaseQRankSum=-0.179;ClippingRankSum=0;DP=23;ExcessHet=3.0103;FS=0;MLEAC=1;MLEAF=0.5;MQ=60;MQRankSum=0;QD=39;ReadPosRankSum=-3.386;SOR=0.99	GT:AD:DP:GQ:PL	0/1:2,21:23:16:919,0,16	LOC109846441
NC_033794.1	3140240	.	C	CATAT	43.7	PASS	AC=2;AF=1;AN=2;DP=1;ExcessHet=3.0103;FS=0;MLEAC=2;MLEAF=1;MQ=60;QD=33.02;SOR=1.609	GT:AD:DP:GQ:PL	1/1:0,1:1:6:80,6,0	LOC109846441
NC_033794.1	3141131	.	CTAAT	C	187.87	PASS	AC=2;AF=1;AN=2;DP=5;ExcessHet=3.0103;FS=0;MLEAC=2;MLEAF=1;MQ=60;QD=31.78;SOR=3.611	GT:AD:DP:GQ:PL	1/1:0,5:5:15:225,15,0	LOC109846441
NC_033794.1	3141168	.	T	TCA	150.87	PASS	AC=2;AF=1;AN=2;DP=5;ExcessHet=3.0103;FS=0;MLEAC=2;MLEAF=1;MQ=60;QD=30.17;SOR=3.611	GT:AD:DP:GQ:PL	1/1:0,5:5:15:188,15,0	LOC109846441
NC_033794.1	3141169	.	T	TGACGGCAAAAAAAAAAA	150.87	PASS	AC=2;AF=1;AN=2;DP=3;ExcessHet=3.0103;FS=0;MLEAC=2;MLEAF=1;MQ=60;QD=31.43;SOR=2.833	GT:AD:DP:GQ:PL	1/1:0,3:3:15:188,15,0	LOC109846441
NC_033794.1	3146544	.	A	AACACACT	187.87	PASS	AC=2;AF=1;AN=2;DP=5;ExcessHet=3.0103;FS=0;MLEAC=2;MLEAF=1;MQ=60;QD=29.48;SOR=1.022	GT:AD:DP:GQ:PL	1/1:0,5:5:15:225,15,0	LOC109846441
NC_033794.1	3146557	.	G	GTA	56.25	PASS	AC=2;AF=1;AN=2;DP=3;ExcessHet=3.0103;FS=0;MLEAC=2;MLEAF=1;MQ=60;QD=18.75;SOR=1.179	GT:AD:DP:GQ:PL	1/1:0,3:3:9:93,9,0	LOC109846441
NC_033794.1	3146601	.	C	CATAT	53.7	PASS	AC=2;AF=1;AN=2;DP=2;ExcessHet=3.0103;FS=0;MLEAC=2;MLEAF=1;MQ=60;QD=26.85;SOR=0.693	GT:AD:DP:GQ:PL	1/1:0,2:2:6:90,6,0	LOC109846441
NC_033794.1	3146953	.	A	AAT	35.71	PASS	AC=2;AF=1;AN=2;DP=2;ExcessHet=3.0103;FS=0;MLEAC=2;MLEAF=1;MQ=50.6;QD=17.85;SOR=2.303	GT:AD:DP:GQ:PL	1/1:0,2:2:6:72,6,0	LOC109846441
NC_033794.1	3147871	.	T	TTTCTTAGTTTTAGGCCGTCCCGTTCGACATCGCCTAGGATAA	817.73	PASS	AC=2;AF=1;AN=2;DP=19;ExcessHet=3.0103;FS=0;MLEAC=2;MLEAF=1;MQ=60;QD=30.6;SOR=1.609	GT:AD:DP:GQ:PL	1/1:0,19:19:57:855,57,0	LOC109846441
NC_033794.1	3156280	.	G	GGGGA	1170.73	PASS	AC=2;AF=1;AN=2;DP=25;ExcessHet=3.0103;FS=0;MLEAC=2;MLEAF=1;MQ=60;QD=33.65;SOR=2.215	GT:AD:DP:GQ:PL	1/1:0,25:25:87:1208,87,0	LOC109846441
NC_033794.1	3156282	.	G	GAA	1195.73	PASS	AC=2;AF=1;AN=2;DP=29;ExcessHet=3.0103;FS=0;MLEAC=2;MLEAF=1;MQ=60;QD=28.37;SOR=2.546	GT:AD:DP:GQ:PL	1/1:0,29:29:90:1233,90,0	LOC109846441
NC_033794.1	3156368	.	T	TTAATTA	1748.73	PASS	AC=2;AF=1;AN=2;DP=40;ExcessHet=3.0103;FS=0;MLEAC=1;MLEAF=0.5;MQ=59.17;QD=26.01;SOR=6.273	GT:AD:DP:GQ:PL	1/1:0,38:38:99:1736,129,0	LOC109846441
NC_033794.1	3156379	.	T	TA	609.73	PASS	AC=1;AF=0.5;AN=2;BaseQRankSum=0.228;ClippingRankSum=0;DP=37;ExcessHet=3.0103;FS=0;MLEAC=1;MLEAF=0.5;MQ=59.1;MQRankSum=0.252;QD=16.48;ReadPosRankSum=0.039;SOR=2.774	GT:AD:DP:GQ:PL	0/1:7,30:37:59:647,0,59	LOC109846441
NC_033794.1	3156387	.	G	GAGAA	1447.73	PASS	AC=2;AF=1;AN=2;DP=32;ExcessHet=3.0103;FS=0;MLEAC=2;MLEAF=1;MQ=58.96;QD=31.52;SOR=6.994	GT:AD:DP:GQ:PL	1/1:0,32:32:99:1485,99,0	LOC109846441
NC_033794.1	3156410	.	T	TGC	543.73	PASS	AC=1;AF=0.5;AN=2;BaseQRankSum=0.358;ClippingRankSum=0;DP=24;ExcessHet=3.0103;FS=0;MLEAC=1;MLEAF=0.5;MQ=58.65;MQRankSum=-0.741;QD=22.66;ReadPosRankSum=-0.67;SOR=2.925	GT:AD:DP:GQ:PL	0/1:4,20:24:72:581,0,72	LOC109846441
NC_033794.1	3193206	.	A	AG	289.73	PASS	AC=1;AF=0.5;AN=2;BaseQRankSum=1.944;ClippingRankSum=0;DP=40;ExcessHet=3.0103;FS=0;MLEAC=1;MLEAF=0.5;MQ=57.2;MQRankSum=0.914;QD=7.24;ReadPosRankSum=1.522;SOR=0.693	GT:AD:DP:GQ:PL	0/1:20,20:40:99:327,0,326	LOC109846497
NC_033794.1	3193330	.	AG	A	1209.73	PASS	AC=1;AF=0.5;AN=2;BaseQRankSum=0.987;ClippingRankSum=0;DP=63;ExcessHet=3.0103;FS=3.141;MLEAC=1;MLEAF=0.5;MQ=42.22;MQRankSum=-4.977;QD=19.2;ReadPosRankSum=-0.156;SOR=1.528	GT:AD:DP:GQ:PL	0/1:12,51:63:99:1247,0,141	LOC109846497
NC_033794.1	3193402	.	A	AGGCATTGTTACATGATGATATAGCAG	678.73	PASS	AC=2;AF=1;AN=2;DP=24;ExcessHet=3.0103;FS=0;MLEAC=2;MLEAF=1;MQ=43.12;QD=30.95;SOR=0.693	GT:AD:DP:GQ:PL	1/1:0,16:16:46:716,46,0	LOC109846497
NC_033794.1	3193404	.	T	TTCAACTTCCTCCTCA	678.73	PASS	AC=2;AF=1;AN=2;DP=11;ExcessHet=3.0103;FS=0;MLEAC=2;MLEAF=1;MQ=38.81;QD=29.24;SOR=0.892	GT:AD:DP:GQ:PL	1/1:0,9:9:46:716,46,0	LOC109846497
NC_033794.1	3195809	.	TC	T	382.73	PASS	AC=2;AF=1;AN=2;DP=12;ExcessHet=3.0103;FS=0;MLEAC=2;MLEAF=1;MQ=40;QD=34.79;SOR=4.977	GT:AD:DP:GQ:PL	1/1:0,11:11:33:420,33,0	LOC109846497
NC_033794.1	3199172	.	CTCTGGA	C	79.73	PASS	AC=1;AF=0.5;AN=2;BaseQRankSum=0.385;ClippingRankSum=0;DP=6;ExcessHet=3.0103;FS=0;MLEAC=1;MLEAF=0.5;MQ=42.37;MQRankSum=0.598;QD=13.29;ReadPosRankSum=0.842;SOR=0.693	GT:AD:DP:GQ:PL	0/1:3,3:6:82:117,0,82	NA
NC_033794.1	3199174	.	CT	C	44.73	PASS	AC=1;AF=0.5;AN=2;BaseQRankSum=-1.15;ClippingRankSum=0;DP=6;ExcessHet=3.0103;FS=0;MLEAC=1;MLEAF=0.5;MQ=42.37;MQRankSum=-0.598;QD=7.46;ReadPosRankSum=-1.15;SOR=0.693	GT:AD:DP:GQ:PL	0/1:3,3:6:82:82,0,117	NA
NC_033794.1	3199176	.	GGATCT	G	44.73	PASS	AC=1;AF=0.5;AN=2;BaseQRankSum=-1.96;ClippingRankSum=0;DP=6;ExcessHet=3.0103;FS=0;MLEAC=1;MLEAF=0.5;MQ=42.37;MQRankSum=-0.598;QD=7.46;ReadPosRankSum=-1.036;SOR=0.693	GT:AD:DP:GQ:PL	0/1:3,3:6:82:82,0,117	NA
NC_033794.1	3202474	.	G	GAGGAGATGGGCCCAGATTTTAGTCCTAAGATGACT	277.77	PASS	AC=2;AF=1;AN=2;DP=7;ExcessHet=3.0103;FS=0;MLEAC=2;MLEAF=1;MQ=60;QD=31.75;SOR=1.609	GT:AD:DP:GQ:PL	1/1:0,7:7:21:315,21,0	LOC109846508
NC_033794.1	3204873	.	G	GATATATCCCTGATGCATCAAGGGCA	187.87	PASS	AC=2;AF=1;AN=2;DP=5;ExcessHet=3.0103;FS=0;MLEAC=2;MLEAF=1;MQ=60;QD=33.71;SOR=1.981	GT:AD:DP:GQ:PL	1/1:0,5:5:15:225,15,0	LOC109846508
NC_033794.1	3205916	.	G	GTAAAATAGATGCCCGAGGCTA	53.7	PASS	AC=2;AF=1;AN=2;DP=2;ExcessHet=3.0103;FS=0;MLEAC=2;MLEAF=1;MQ=60;QD=26.85;SOR=0.693	GT:AD:DP:GQ:PL	1/1:0,2:2:6:90,6,0	LOC109846508
NC_033794.1	3206245	.	CT	C	109.87	PASS	AC=2;AF=1;AN=2;DP=5;ExcessHet=3.0103;FS=0;MLEAC=2;MLEAF=1;MQ=60;QD=21.97;SOR=1.981	GT:AD:DP:GQ:PL	1/1:0,5:5:15:147,15,0	LOC109846508
NC_033794.1	3206363	.	G	GAA	12.32	PASS	AC=1;AF=0.5;AN=2;BaseQRankSum=-0.431;ClippingRankSum=0;DP=3;ExcessHet=3.0103;FS=0;MLEAC=1;MLEAF=0.5;MQ=60;MQRankSum=0;QD=4.11;ReadPosRankSum=-0.967;SOR=1.179	GT:AD:DP:GQ:PL	0/1:1,2:3:11:49,0,11	NA
NC_033794.1	3213432	.	AT	A	172.74	PASS	AC=2;AF=1;AN=2;DP=10;ExcessHet=3.0103;FS=0;MLEAC=2;MLEAF=1;MQ=61.07;QD=17.27;SOR=4.804	GT:AD:DP:GQ:PL	1/1:0,10:10:30:210,30,0	NA
NC_033794.1	3213644	.	G	GATCCAGCAGCAAATAAGCTA	367.74	PASS	AC=2;AF=1;AN=2;DP=8;ExcessHet=3.0103;FS=0;MLEAC=2;MLEAF=1;MQ=60;QD=32.58;SOR=1.179	GT:AD:DP:GQ:PL	1/1:0,8:8:27:405,27,0	NA
NC_033794.1	3215955	.	G	GGTGTAC	186.87	PASS	AC=2;AF=1;AN=2;DP=5;ExcessHet=3.0103;FS=0;MLEAC=2;MLEAF=1;MQ=40;QD=29.09;SOR=3.611	GT:AD:DP:GQ:PL	1/1:0,5:5:15:224,15,0	LOC109846518
NC_033794.1	3215957	.	T	TGCTGCAC	186.87	PASS	AC=2;AF=1;AN=2;DP=3;ExcessHet=3.0103;FS=0;MLEAC=2;MLEAF=1;MQ=40;QD=26.94;SOR=2.833	GT:AD:DP:GQ:PL	1/1:0,3:3:15:224,15,0	LOC109846518
NC_033794.1	3216497	.	T	TGATGGCATTGGAGCTTGG	437.73	PASS	AC=2;AF=1;AN=2;DP=11;ExcessHet=3.0103;FS=0;MLEAC=2;MLEAF=1;MQ=46.28;QD=36.55;SOR=1.27	GT:AD:DP:GQ:PL	1/1:0,11:11:33:475,33,0	LOC109846518
NC_033794.1	3232890	.	CT	C	67.87	PASS	AC=2;AF=1;AN=2;DP=5;ExcessHet=3.0103;FS=0;MLEAC=2;MLEAF=1;MQ=60;QD=13.57;SOR=3.611	GT:AD:DP:GQ:PL	1/1:0,5:5:15:105,15,0	LOC109846547
NC_033794.1	3232956	.	C	CA	272.73	PASS	AC=2;AF=1;AN=2;DP=12;ExcessHet=3.0103;FS=0;MLEAC=2;MLEAF=1;MQ=60;QD=22.73;SOR=5.136	GT:AD:DP:GQ:PL	1/1:0,12:12:36:310,36,0	LOC109846547
NC_033794.1	3234884	.	TCTACATTGAGTCAATGTCACAAACCTAGTCACAAATACAATGTAAATGTAGCTGAAATACATGTTGAAAGAAGTGAAGGTAATTTAC	T	1526.73	PASS	AC=2;AF=1;AN=2;DP=37;ExcessHet=3.0103;FS=0;MLEAC=2;MLEAF=1;MQ=60;QD=26.55;SOR=0.746	GT:AD:DP:GQ:PL	1/1:0,37:37:99:1564,109,0	LOC109846547
NC_033794.1	3235137	.	CTT	C	2277.73	PASS	AC=2;AF=1;AN=2;DP=53;ExcessHet=3.0103;FS=0;MLEAC=2;MLEAF=1;MQ=59.85;QD=30.55;SOR=1.358	GT:AD:DP:GQ:PL	1/1:0,52:52:99:2315,156,0	LOC109846547
NC_033794.1	3235147	.	G	GTA	2302.73	PASS	AC=2;AF=1;AN=2;DP=51;ExcessHet=3.0103;FS=0;MLEAC=2;MLEAF=1;MQ=59.3;QD=31.67;SOR=1.519	GT:AD:DP:GQ:PL	1/1:0,50:50:99:2340,157,0	LOC109846547
NC_033794.1	3235149	.	C	CGA	2257.73	PASS	AC=2;AF=1;AN=2;DP=48;ExcessHet=3.0103;FS=0;MLEAC=2;MLEAF=1;MQ=59.26;QD=23.47;SOR=1.378	GT:AD:DP:GQ:PL	1/1:0,47:47:99:2295,154,0	LOC109846547
NC_033794.1	3235152	.	A	AT	2212.73	PASS	AC=2;AF=1;AN=2;DP=42;ExcessHet=3.0103;FS=0;MLEAC=2;MLEAF=1;MQ=59.15;QD=30.18;SOR=1.206	GT:AD:DP:GQ:PL	1/1:0,41:41:99:2250,151,0	LOC109846547
NC_033794.1	3235163	.	A	ACT	1987.73	PASS	AC=2;AF=1;AN=2;DP=44;ExcessHet=3.0103;FS=0;MLEAC=2;MLEAF=1;MQ=59.17;QD=31.98;SOR=1.179	GT:AD:DP:GQ:PL	1/1:0,43:43:99:2025,135,0	LOC109846547
NC_033794.1	3235170	.	AG	A	1897.73	PASS	AC=2;AF=1;AN=2;DP=39;ExcessHet=3.0103;FS=0;MLEAC=2;MLEAF=1;MQ=59.06;QD=29.91;SOR=1.179	GT:AD:DP:GQ:PL	1/1:0,38:38:99:1935,129,0	LOC109846547
NC_033794.1	3235172	.	CG	C	1717.73	PASS	AC=2;AF=1;AN=2;DP=40;ExcessHet=3.0103;FS=0;MLEAC=2;MLEAF=1;MQ=59.08;QD=20.7;SOR=1.096	GT:AD:DP:GQ:PL	1/1:0,39:39:99:1755,117,0	LOC109846547
NC_033794.1	3235178	.	G	GCATGGAA	992.73	PASS	AC=2;AF=1;AN=2;BaseQRankSum=-0.402;ClippingRankSum=0;DP=37;ExcessHet=3.0103;FS=0;MLEAC=2;MLEAF=1;MQ=59.16;MQRankSum=-0.36;QD=27.58;ReadPosRankSum=0.938;SOR=1.418	GT:AD:DP:GQ:PL	1/1:2,34:36:55:1030,55,0	LOC109846547
NC_033794.1	3235180	.	AGC	A	1837.73	PASS	AC=2;AF=1;AN=2;DP=40;ExcessHet=3.0103;FS=0;MLEAC=2;MLEAF=1;MQ=59.23;QD=30.11;SOR=1.675	GT:AD:DP:GQ:PL	1/1:0,39:39:99:1875,129,0	LOC109846547
NC_033794.1	3235188	.	C	CG	808.73	PASS	AC=2;AF=1;AN=2;BaseQRankSum=-0.53;ClippingRankSum=0;DP=37;ExcessHet=3.0103;FS=2.741;MLEAC=2;MLEAF=1;MQ=59.16;MQRankSum=-0.407;QD=27.89;ReadPosRankSum=0.483;SOR=1.781	GT:AD:DP:GQ:PL	1/1:2,27:29:37:846,37,0	LOC109846547
NC_033794.1	3235189	.	A	AAGCG	1567.73	PASS	AC=2;AF=1;AN=2;DP=37;ExcessHet=3.0103;FS=0;MLEAC=2;MLEAF=1;MQ=59.16;QD=23.39;SOR=1.781	GT:AD:DP:GQ:PL	1/1:0,36:36:99:1605,111,0	LOC109846547
NC_033794.1	3235193	.	T	TA	1312.73	PASS	AC=2;AF=1;AN=2;DP=30;ExcessHet=3.0103;FS=0;MLEAC=2;MLEAF=1;MQ=58.96;QD=26.04;SOR=1.255	GT:AD:DP:GQ:PL	1/1:0,29:29:90:1350,90,0	LOC109846547
NC_033794.1	3235195	.	CA	C	1267.73	PASS	AC=2;AF=1;AN=2;DP=30;ExcessHet=3.0103;FS=0;MLEAC=2;MLEAF=1;MQ=58.96;QD=25.34;SOR=1.255	GT:AD:DP:GQ:PL	1/1:0,29:29:87:1305,87,0	LOC109846547
NC_033794.1	3235198	.	G	GAAAAA	1267.73	PASS	AC=2;AF=1;AN=2;DP=30;ExcessHet=3.0103;FS=0;MLEAC=2;MLEAF=1;MQ=58.96;QD=29.26;SOR=1.255	GT:AD:DP:GQ:PL	1/1:0,29:29:87:1305,87,0	LOC109846547
NC_033794.1	3235249	.	AT	A	182.73	PASS	AC=1;AF=0.5;AN=2;BaseQRankSum=-0.392;ClippingRankSum=0;DP=28;ExcessHet=3.0103;FS=1.617;MLEAC=1;MLEAF=0.5;MQ=60;MQRankSum=0;QD=6.53;ReadPosRankSum=0.469;SOR=0.694	GT:AD:DP:GQ:PL	0/1:19,9:28:99:220,0,460	LOC109846547
NC_033794.1	3235525	.	C	CGTTTTCGCTCTCCTGT	1492.73	PASS	AC=2;AF=1;AN=2;DP=33;ExcessHet=3.0103;FS=0;MLEAC=2;MLEAF=1;MQ=59.35;QD=26.88;SOR=0.752	GT:AD:DP:GQ:PL	1/1:0,33:33:99:1530,102,0	LOC109846547
NC_033794.1	3235526	.	A	ACCG	1492.73	PASS	AC=2;AF=1;AN=2;DP=27;ExcessHet=3.0103;FS=0;MLEAC=2;MLEAF=1;MQ=59.2;QD=28.72;SOR=1.101	GT:AD:DP:GQ:PL	1/1:0,27:27:99:1530,102,0	LOC109846547
NC_033794.1	3236454	.	T	TTAGGATCAAGCTCAGCACTAATGAGCTCAAGCAACAGGGTTTTCCCTAACAAATCTTCAATATCATCAAGCCCA	1475.73	PASS	AC=2;AF=1;AN=2;DP=34;ExcessHet=3.0103;FS=0;MLEAC=2;MLEAF=1;MQ=58.76;QD=30.71;SOR=1.418	GT:AD:DP:GQ:PL	1/1:0,34:34:99:1513,102,0	LOC109846547
NC_033794.1	3245753	.	GATC	G	1627.73	PASS	AC=2;AF=1;AN=2;DP=38;ExcessHet=3.0103;FS=0;MLEAC=2;MLEAF=1;MQ=50.23;QD=33.21;SOR=1.121	GT:AD:DP:GQ:PL	1/1:0,37:37:99:1665,111,0	LOC109846547
NC_033794.1	3245827	.	GACC	G	2497.73	PASS	AC=2;AF=1;AN=2;DP=60;ExcessHet=3.0103;FS=0;MLEAC=2;MLEAF=1;MQ=55.05;QD=28.4;SOR=1.034	GT:AD:DP:GQ:PL	1/1:0,59:59:99:2535,177,0	LOC109846547
NC_033794.1	3245971	.	GGAGAA	G	1447.73	PASS	AC=2;AF=1;AN=2;DP=32;ExcessHet=3.0103;FS=0;MLEAC=2;MLEAF=1;MQ=59.69;QD=32.3;SOR=6.994	GT:AD:DP:GQ:PL	1/1:0,32:32:99:1485,99,0	LOC109846547
NC_033794.1	3245976	.	A	ATT	1447.73	PASS	AC=2;AF=1;AN=2;DP=32;ExcessHet=3.0103;FS=0;MLEAC=2;MLEAF=1;MQ=59.69;QD=35.37;SOR=6.994	GT:AD:DP:GQ:PL	1/1:0,32:32:99:1485,99,0	LOC109846547
NC_033794.1	3288271	.	G	GAA	53.7	PASS	AC=2;AF=1;AN=2;DP=2;ExcessHet=3.0103;FS=0;MLEAC=2;MLEAF=1;MQ=46.52;QD=26.85;SOR=2.303	GT:AD:DP:GQ:PL	1/1:0,2:2:6:90,6,0	LOC109846556
NC_033794.1	3288272	.	T	TTTTATGATTATCCC	53.7	PASS	AC=2;AF=1;AN=2;DP=2;ExcessHet=3.0103;FS=0;MLEAC=2;MLEAF=1;MQ=46.52;QD=26.85;SOR=2.303	GT:AD:DP:GQ:PL	1/1:0,2:2:6:90,6,0	LOC109846556
NC_033794.1	3289883	.	C	CT	458.73	PASS	AC=2;AF=1;AN=2;DP=12;ExcessHet=3.0103;FS=0;MLEAC=2;MLEAF=1;MQ=57.68;QD=28.58;SOR=0.693	GT:AD:DP:GQ:PL	1/1:0,12:12:36:496,36,0	LOC109846556
NC_033794.1	3289885	.	G	GCCAATAGCCCCAAGAATGATAGTGGTGTCAGAACATC	458.73	PASS	AC=2;AF=1;AN=2;DP=10;ExcessHet=3.0103;FS=0;MLEAC=2;MLEAF=1;MQ=57.21;QD=23.07;SOR=1.085	GT:AD:DP:GQ:PL	1/1:0,10:10:36:496,36,0	LOC109846556
NC_033794.1	3291745	.	C	CCAGAGATTCTTCACCCTCTCCTTCCA	143	PASS	AC=2;AF=1;AN=2;DP=7;ExcessHet=3.0103;FS=0;MLEAC=2;MLEAF=1;MQ=60;QD=27.59;SOR=3.258	GT:AD:DP:GQ:PL	1/1:0,4:4:12:180,12,0	LOC109846556
NC_033794.1	3296580	.	A	AGGG	98.25	PASS	AC=2;AF=1;AN=2;DP=4;ExcessHet=3.0103;FS=0;MLEAC=2;MLEAF=1;MQ=60;QD=32.75;SOR=2.833	GT:AD:DP:GQ:PL	1/1:0,3:3:9:135,9,0	NA
NC_033794.1	3296583	.	G	GGGGAGGTC	98.25	PASS	AC=2;AF=1;AN=2;DP=4;ExcessHet=3.0103;FS=0;MLEAC=2;MLEAF=1;MQ=60;QD=32.75;SOR=2.833	GT:AD:DP:GQ:PL	1/1:0,3:3:9:135,9,0	NA
NC_033794.1	3296586	.	C	CG	96.37	PASS	AC=2;AF=1;AN=2;DP=4;ExcessHet=3.0103;FS=0;MLEAC=2;MLEAF=1;MQ=60;QD=32.12;SOR=2.833	GT:AD:DP:GQ:PL	1/1:0,3:3:8:133,8,0	NA
NC_033794.1	3320741	.	CA	C	343.73	PASS	AC=2;AF=1;AN=2;DP=22;ExcessHet=3.0103;FS=0;MLEAC=2;MLEAF=1;MQ=60.49;QD=18.09;SOR=5.994	GT:AD:DP:GQ:PL	1/1:0,19:19:56:381,56,0	LOC109846565
NC_033794.1	3320895	.	C	CTG	848.73	PASS	AC=1;AF=0.5;AN=2;BaseQRankSum=0.436;ClippingRankSum=0;DP=54;ExcessHet=3.0103;FS=6.181;MLEAC=1;MLEAF=0.5;MQ=60.2;MQRankSum=1.019;QD=16.01;ReadPosRankSum=-0.685;SOR=1.636	GT:AD:DP:GQ:PL	0/1:26,27:53:99:886,0,908	LOC109846565
NC_033794.1	3321195	.	C	CCCTA	2835.73	PASS	AC=2;AF=1;AN=2;DP=60;ExcessHet=3.0103;FS=0;MLEAC=2;MLEAF=1;MQ=60.36;QD=22.58;SOR=2.08	GT:AD:DP:GQ:PL	1/1:0,60:60:99:2873,196,0	LOC109846565
NC_033794.1	3321231	.	T	TC	1811.73	PASS	AC=2;AF=1;AN=2;DP=43;ExcessHet=3.0103;FS=0;MLEAC=2;MLEAF=1;MQ=60;QD=27.63;SOR=2.093	GT:AD:DP:GQ:PL	1/1:0,42:42:99:1849,126,0	LOC109846565
NC_033794.1	3321234	.	A	AT	1811.73	PASS	AC=2;AF=1;AN=2;DP=40;ExcessHet=3.0103;FS=0;MLEAC=2;MLEAF=1;MQ=60;QD=31.32;SOR=1.981	GT:AD:DP:GQ:PL	1/1:0,40:40:99:1849,126,0	LOC109846565
NC_033794.1	3321238	.	GTT	G	245.73	PASS	AC=1;AF=0.5;AN=2;BaseQRankSum=0.662;ClippingRankSum=0;DP=40;ExcessHet=3.0103;FS=3.553;MLEAC=1;MLEAF=0.5;MQ=60;MQRankSum=0;QD=6.83;ReadPosRankSum=0.049;SOR=1.431	GT:AD:DP:GQ:PL	0/1:22,14:36:99:283,0,476	LOC109846565
NC_033794.1	3321241	.	G	GCA	106.73	PASS	AC=1;AF=0.5;AN=2;BaseQRankSum=3.571;ClippingRankSum=0;DP=37;ExcessHet=3.0103;FS=1.953;MLEAC=1;MLEAF=0.5;MQ=60;MQRankSum=0;QD=3.56;ReadPosRankSum=0.423;SOR=1.312	GT:AD:DP:GQ:PL	0/1:22,8:30:99:144,0,497	LOC109846565
NC_033794.1	3321250	.	G	GGA	1357.73	PASS	AC=2;AF=1;AN=2;DP=30;ExcessHet=3.0103;FS=0;MLEAC=2;MLEAF=1;MQ=60;QD=33.99;SOR=2.303	GT:AD:DP:GQ:PL	1/1:0,30:30:93:1395,93,0	LOC109846565
NC_033794.1	3321251	.	CCA	C	1357.73	PASS	AC=2;AF=1;AN=2;DP=27;ExcessHet=3.0103;FS=0;MLEAC=2;MLEAF=1;MQ=60;QD=34.32;SOR=2.066	GT:AD:DP:GQ:PL	1/1:0,27:27:93:1395,93,0	LOC109846565
NC_033794.1	3322985	.	GCTGTAATAAGAAACAAGAAATTCTTACAACATAATACAACCAACAACAAAGGCCAATAGCCGTGTACTTGGAGTGACATGC	G	2680.73	PASS	AC=2;AF=1;AN=2;DP=63;ExcessHet=3.0103;FS=0;MLEAC=2;MLEAF=1;MQ=56.23;QD=29.48;SOR=0.793	GT:AD:DP:GQ:PL	1/1:0,61:61:99:2718,188,0	LOC109846565
NC_033794.1	3323376	.	ACTGAAAGCAACATAACAATGGAGCAACTTGGTAAAAGATAAAGAGATTCAAACAATAGAACCACCAAAAACACCAAGGATAAGACAAAAC	A	1919.73	PASS	AC=2;AF=1;AN=2;BaseQRankSum=-0.297;ClippingRankSum=0;DP=51;ExcessHet=3.0103;FS=8.725;MLEAC=2;MLEAF=1;MQ=60;MQRankSum=0;QD=30.6;ReadPosRankSum=0.68;SOR=1.245	GT:AD:DP:GQ:PL	1/1:2,49:51:59:1957,59,0	LOC109846565
NC_033794.1	3325382	.	T	TTTTGAGGCTTTGTTTGCATACAGTCAGTAGCACCTTTCTCAGAA	1605.73	PASS	AC=2;AF=1;AN=2;DP=37;ExcessHet=3.0103;FS=0;MLEAC=2;MLEAF=1;MQ=60;QD=26.52;SOR=0.859	GT:AD:DP:GQ:PL	1/1:0,37:37:99:1643,111,0	LOC109846565
NC_033794.1	3326906	.	TACCTGAGGAACAAAAAATAATGCAAGCTATCAGCAAAAATAGAAGAATTTAGGGGAAACTCAAGACAAACAAGAGCTTGTA	T	2307.73	PASS	AC=2;AF=1;AN=2;DP=53;ExcessHet=3.0103;FS=0;MLEAC=2;MLEAF=1;MQ=60;QD=27.41;SOR=0.892	GT:AD:DP:GQ:PL	1/1:0,53:53:99:2345,160,0	LOC109846565
NC_033794.1	3327893	.	TCCTTGCTCACATTAAGATAGAGGATAATCAGGAAGAGAAACAAGAATTATCATTAAAATACTCTAGATGAGGGGGGAAATATAGGAATA	T	21.3	PASS	AC=1;AF=0.5;AN=2;BaseQRankSum=0.947;ClippingRankSum=0;DP=38;ExcessHet=3.0103;FS=5.185;MLEAC=1;MLEAF=0.5;MQ=59.48;MQRankSum=0;QD=0.65;ReadPosRankSum=-5.48;SOR=1.793	GT:AD:DP:GQ:PL	0/1:1,32:33:1:56,0,1	LOC109846565
NC_033794.1	3333289	.	C	CATATGGAAACACTCTGGAT	682.73	PASS	AC=2;AF=1;AN=2;DP=16;ExcessHet=3.0103;FS=0;MLEAC=2;MLEAF=1;MQ=53.15;QD=31.23;SOR=2.049	GT:AD:DP:GQ:PL	1/1:0,16:16:48:720,48,0	LOC109846565
NC_033794.1	3334252	.	G	GGGA	936.73	PASS	AC=2;AF=1;AN=2;DP=25;ExcessHet=3.0103;FS=0;MLEAC=2;MLEAF=1;MQ=51.59;QD=33.19;SOR=0.693	GT:AD:DP:GQ:PL	1/1:0,22:22:64:974,64,0	LOC109846565
NC_033794.1	3334253	.	C	CAGGATATATACCCAACCACAAATTTGGTGGCAACAA	936.73	PASS	AC=2;AF=1;AN=2;DP=21;ExcessHet=3.0103;FS=0;MLEAC=2;MLEAF=1;MQ=50.31;QD=25.27;SOR=0.784	GT:AD:DP:GQ:PL	1/1:0,21:21:64:974,64,0	LOC109846565
NC_033794.1	3336102	.	T	TCC	227.8	PASS	AC=2;AF=1;AN=2;DP=6;ExcessHet=3.0103;FS=0;MLEAC=2;MLEAF=1;MQ=60;QD=30.79;SOR=0.693	GT:AD:DP:GQ:PL	1/1:0,6:6:18:265,18,0	LOC109846565
NC_033794.1	3336108	.	CGGATCAGGAAAAAGATAAGGTT	C	187.87	PASS	AC=2;AF=1;AN=2;DP=5;ExcessHet=3.0103;FS=0;MLEAC=2;MLEAF=1;MQ=60;QD=30.45;SOR=1.022	GT:AD:DP:GQ:PL	1/1:0,5:5:15:225,15,0	LOC109846565
NC_033794.1	3336136	.	GCATATC	G	143	PASS	AC=2;AF=1;AN=2;DP=3;ExcessHet=3.0103;FS=0;MLEAC=2;MLEAF=1;MQ=60;QD=33.53;SOR=1.179	GT:AD:DP:GQ:PL	1/1:0,3:3:12:180,12,0	LOC109846565
NC_033794.1	3339623	.	T	TCCAGCTTTCTTGGATGACGCCGCCACAGAGTCCCCAGCATCTTCCTTTCC	232.8	PASS	AC=2;AF=1;AN=2;DP=6;ExcessHet=3.0103;FS=0;MLEAC=2;MLEAF=1;MQ=60;QD=29.19;SOR=3.912	GT:AD:DP:GQ:PL	1/1:0,6:6:18:270,18,0	LOC109846565
NC_033794.1	3340541	.	T	TCCGAGA	1557.73	PASS	AC=2;AF=1;AN=2;BaseQRankSum=1.217;ClippingRankSum=0;DP=39;ExcessHet=3.0103;FS=0;MLEAC=2;MLEAF=1;MQ=60;MQRankSum=0;QD=29.56;ReadPosRankSum=-0.452;SOR=1.432	GT:AD:DP:GQ:PL	1/1:2,37:39:36:1595,36,0	LOC109846565
NC_033794.1	3340546	.	A	AGCACCC	1492.73	PASS	AC=2;AF=1;AN=2;BaseQRankSum=1.049;ClippingRankSum=0;DP=32;ExcessHet=3.0103;FS=3.59;MLEAC=2;MLEAF=1;MQ=60;MQRankSum=0;QD=27.77;ReadPosRankSum=-1.376;SOR=0.738	GT:AD:DP:GQ:PL	1/1:1,31:32:63:1530,63,0	LOC109846565
NC_033794.1	3340548	.	T	TGTTTGAAGATAATGC	1492.73	PASS	AC=2;AF=1;AN=2;BaseQRankSum=1.275;ClippingRankSum=0;DP=33;ExcessHet=3.0103;FS=0;MLEAC=2;MLEAF=1;MQ=60;MQRankSum=0;QD=27.89;ReadPosRankSum=-1.227;SOR=0.223	GT:AD:DP:GQ:PL	1/1:1,32:33:63:1530,63,0	LOC109846565
NC_033794.1	3340637	.	T	TTTTAGAGAGAGAAA	277.77	PASS	AC=2;AF=1;AN=2;DP=7;ExcessHet=3.0103;FS=0;MLEAC=2;MLEAF=1;MQ=60;QD=28.1;SOR=1.609	GT:AD:DP:GQ:PL	1/1:0,7:7:21:315,21,0	LOC109846565
NC_033794.1	3340639	.	T	TGTTGGTCG	277.77	PASS	AC=2;AF=1;AN=2;DP=5;ExcessHet=3.0103;FS=0;MLEAC=2;MLEAF=1;MQ=60;QD=32.06;SOR=1.022	GT:AD:DP:GQ:PL	1/1:0,5:5:21:315,21,0	LOC109846565
NC_033794.1	3341130	.	G	GC	1162.73	PASS	AC=1;AF=0.5;AN=2;BaseQRankSum=1.884;ClippingRankSum=0;DP=34;ExcessHet=3.0103;FS=0;MLEAC=1;MLEAF=0.5;MQ=60;MQRankSum=0;QD=34.2;ReadPosRankSum=0.879;SOR=3.258	GT:AD:DP:GQ:PL	0/1:5,29:34:99:1200,0,186	LOC109846565
NC_033794.1	3341131	.	G	GGC	1162.73	PASS	AC=1;AF=0.5;AN=2;BaseQRankSum=-1.447;ClippingRankSum=0;DP=34;ExcessHet=3.0103;FS=0;MLEAC=1;MLEAF=0.5;MQ=60;MQRankSum=0;QD=34.2;ReadPosRankSum=0.781;SOR=3.258	GT:AD:DP:GQ:PL	0/1:5,29:34:99:1200,0,186	LOC109846565
NC_033794.1	3344654	.	CA	C	143	PASS	AC=2;AF=1;AN=2;DP=4;ExcessHet=3.0103;FS=0;MLEAC=2;MLEAF=1;MQ=60;QD=30.24;SOR=3.258	GT:AD:DP:GQ:PL	1/1:0,4:4:12:180,12,0	LOC109846591
NC_033794.1	3344748	.	A	AAC	760.73	PASS	AC=2;AF=1;AN=2;BaseQRankSum=-0.297;ClippingRankSum=0;DP=18;ExcessHet=3.0103;FS=0;MLEAC=2;MLEAF=1;MQ=60;MQRankSum=0;QD=29.15;ReadPosRankSum=1.554;SOR=4.407	GT:AD:DP:GQ:PL	1/1:1,17:18:55:798,55,0	LOC109846591
NC_033794.1	3344801	.	C	CA	330.27	PASS	AC=1;AF=0.5;AN=2;BaseQRankSum=2.252;ClippingRankSum=0;DP=21;ExcessHet=3.0103;FS=6.662;MLEAC=1;MLEAF=0.5;MQ=60;MQRankSum=0;QD=18.35;ReadPosRankSum=0.353;SOR=4.174	GT:AD:DP:GQ:PL	0/1:2,16:18:1:365,0,1	LOC109846591
NC_033794.1	3345093	.	ACAAACAAGGAATCT	A	53.7	PASS	AC=2;AF=1;AN=2;DP=2;ExcessHet=3.0103;FS=0;MLEAC=2;MLEAF=1;MQ=60;QD=26.85;SOR=0.693	GT:AD:DP:GQ:PL	1/1:0,2:2:6:90,6,0	LOC109846591
NC_033794.1	3346133	.	C	CG	757.73	PASS	AC=2;AF=1;AN=2;DP=19;ExcessHet=3.0103;FS=0;MLEAC=2;MLEAF=1;MQ=60;QD=27.75;SOR=1.292	GT:AD:DP:GQ:PL	1/1:0,19:19:57:795,57,0	LOC109846591
NC_033794.1	3346134	.	C	CCCATGCTAAGCCCACAAATTCCCGTCTTGCCAAAACCAG	757.73	PASS	AC=2;AF=1;AN=2;DP=19;ExcessHet=3.0103;FS=0;MLEAC=2;MLEAF=1;MQ=60;QD=27.73;SOR=1.292	GT:AD:DP:GQ:PL	1/1:0,19:19:57:795,57,0	LOC109846591
NC_033794.1	3350179	.	G	GA	2662.73	PASS	AC=2;AF=1;AN=2;BaseQRankSum=-1.19;ClippingRankSum=0;DP=66;ExcessHet=3.0103;FS=0;MLEAC=2;MLEAF=1;MQ=60;MQRankSum=0;QD=35.46;ReadPosRankSum=0.778;SOR=4.615	GT:AD:DP:GQ:PL	1/1:2,64:66:99:2700,109,0	LOC109846591
NC_033794.1	3350260	.	ATAAAAT	A	976.73	PASS	AC=1;AF=0.5;AN=2;BaseQRankSum=-4.324;ClippingRankSum=0;DP=42;ExcessHet=3.0103;FS=0;MLEAC=1;MLEAF=0.5;MQ=60;MQRankSum=0;QD=23.26;ReadPosRankSum=-2.02;SOR=0.46	GT:AD:DP:GQ:PL	0/1:16,26:42:99:1014,0,588	LOC109846591
NC_033794.1	3350271	.	AAT	A	70.73	PASS	AC=1;AF=0.5;AN=2;BaseQRankSum=2.957;ClippingRankSum=0;DP=15;ExcessHet=3.0103;FS=0;MLEAC=1;MLEAF=0.5;MQ=60;MQRankSum=0;QD=4.72;SOR=0.223	GT:AD:DP:GQ:PL	0/1:7,8:15:99:108,0,260	LOC109846591
NC_033794.1	3360365	.	A	AG	48.25	PASS	AC=2;AF=1;AN=2;DP=3;ExcessHet=3.0103;FS=0;MLEAC=2;MLEAF=1;MQ=60;QD=16.08;SOR=1.179	GT:AD:DP:GQ:PL	1/1:0,3:3:9:85,9,0	LOC109846613
NC_033794.1	3360382	.	C	CA	277.77	PASS	AC=2;AF=1;AN=2;DP=7;ExcessHet=3.0103;FS=0;MLEAC=2;MLEAF=1;MQ=60;QD=29.63;SOR=2.584	GT:AD:DP:GQ:PL	1/1:0,7:7:21:315,21,0	LOC109846613
NC_033794.1	3360393	.	C	CA	349.74	PASS	AC=2;AF=1;AN=2;DP=9;ExcessHet=3.0103;FS=0;MLEAC=2;MLEAF=1;MQ=60;QD=32.02;SOR=3.056	GT:AD:DP:GQ:PL	1/1:0,9:9:27:387,27,0	LOC109846613
NC_033794.1	3360486	.	C	CCT	1627.73	PASS	AC=2;AF=1;AN=2;DP=35;ExcessHet=3.0103;FS=0;MLEAC=2;MLEAF=1;MQ=49.61;QD=27.73;SOR=7.168	GT:AD:DP:GQ:PL	1/1:0,35:35:99:1665,111,0	LOC109846613
NC_033794.1	3360508	.	AT	A	1719.73	PASS	AC=2;AF=1;AN=2;DP=42;ExcessHet=3.0103;FS=0;MLEAC=2;MLEAF=1;MQ=45.54;QD=31.66;SOR=7.476	GT:AD:DP:GQ:PL	1/1:0,41:41:99:1757,126,0	LOC109846613
NC_033794.1	3360530	.	AACC	A	2099.73	PASS	AC=2;AF=1;AN=2;DP=47;ExcessHet=3.0103;FS=0;MLEAC=2;MLEAF=1;MQ=42.85;QD=28.35;SOR=7.701	GT:AD:DP:GQ:PL	1/1:0,46:46:99:2137,145,0	LOC109846613
NC_033794.1	3360546	.	TC	T	1762.73	PASS	AC=2;AF=1;AN=2;DP=40;ExcessHet=3.0103;FS=0;MLEAC=2;MLEAF=1;MQ=42.53;QD=26.61;SOR=4.021	GT:AD:DP:GQ:PL	1/1:0,40:40:99:1800,120,0	LOC109846613
NC_033794.1	3360564	.	CA	C	1537.73	PASS	AC=2;AF=1;AN=2;DP=35;ExcessHet=3.0103;FS=0;MLEAC=2;MLEAF=1;MQ=47.14;QD=36.47;SOR=2.964	GT:AD:DP:GQ:PL	1/1:0,35:35:99:1575,108,0	LOC109846613
NC_033794.1	3360599	.	GT	G	1135.73	PASS	AC=2;AF=1;AN=2;DP=45;ExcessHet=3.0103;FS=0;MLEAC=2;MLEAF=1;MQ=51.16;QD=25.24;SOR=2.687	GT:AD:DP:GQ:PL	1/1:0,45:45:99:1173,135,0	LOC109846613
NC_033794.1	3360641	.	C	CG	780.73	PASS	AC=2;AF=1;AN=2;DP=34;ExcessHet=3.0103;FS=0;MLEAC=2;MLEAF=1;MQ=59.73;QD=24.4;SOR=1.911	GT:AD:DP:GQ:PL	1/1:0,32:32:96:818,96,0	LOC109846613
NC_033794.1	3360707	.	CGG	C	1177.73	PASS	AC=2;AF=1;AN=2;DP=29;ExcessHet=3.0103;FS=0;MLEAC=2;MLEAF=1;MQ=55.42;QD=26.23;SOR=1.528	GT:AD:DP:GQ:PL	1/1:0,27:27:81:1215,81,0	LOC109846613
NC_033794.1	3360711	.	C	CG	1177.73	PASS	AC=2;AF=1;AN=2;DP=29;ExcessHet=3.0103;FS=0;MLEAC=2;MLEAF=1;MQ=55.42;QD=29.86;SOR=1.528	GT:AD:DP:GQ:PL	1/1:0,27:27:81:1215,81,0	LOC109846613
NC_033794.1	3360723	.	T	TG	1177.73	PASS	AC=2;AF=1;AN=2;DP=28;ExcessHet=3.0103;FS=0;MLEAC=2;MLEAF=1;MQ=55.6;QD=29.21;SOR=2.387	GT:AD:DP:GQ:PL	1/1:0,27:27:81:1215,81,0	LOC109846613
NC_033794.1	3360739	.	G	GC	1402.73	PASS	AC=2;AF=1;AN=2;DP=33;ExcessHet=3.0103;FS=0;MLEAC=2;MLEAF=1;MQ=56.98;QD=26.25;SOR=3.477	GT:AD:DP:GQ:PL	1/1:0,31:31:96:1440,96,0	LOC109846613
NC_033794.1	3360743	.	TG	T	1357.73	PASS	AC=2;AF=1;AN=2;DP=33;ExcessHet=3.0103;FS=0;MLEAC=2;MLEAF=1;MQ=57.05;QD=28.86;SOR=3.477	GT:AD:DP:GQ:PL	1/1:0,31:31:93:1395,93,0	LOC109846613
NC_033794.1	3360788	.	CG	C	1551.73	PASS	AC=2;AF=1;AN=2;DP=78;ExcessHet=3.0103;FS=0;MLEAC=2;MLEAF=1;MQ=58.97;QD=21.26;SOR=8.608	GT:AD:DP:GQ:PL	1/1:0,73:73:99:1589,218,0	LOC109846613
NC_033794.1	3360811	.	AT	A	2920.73	PASS	AC=2;AF=1;AN=2;DP=71;ExcessHet=3.0103;FS=0;MLEAC=2;MLEAF=1;MQ=58.87;QD=29.94;SOR=8.439	GT:AD:DP:GQ:PL	1/1:0,67:67:99:2958,202,0	LOC109846613
NC_033794.1	3360819	.	GC	G	2920.73	PASS	AC=2;AF=1;AN=2;DP=68;ExcessHet=3.0103;FS=0;MLEAC=2;MLEAF=1;MQ=58.82;QD=31.01;SOR=8.349	GT:AD:DP:GQ:PL	1/1:0,64:64:99:2958,202,0	LOC109846613
NC_033794.1	3360855	.	TTG	T	2261.73	PASS	AC=2;AF=1;AN=2;DP=56;ExcessHet=3.0103;FS=0;MLEAC=2;MLEAF=1;MQ=58.56;QD=30.13;SOR=7.941	GT:AD:DP:GQ:PL	1/1:0,52:52:99:2299,156,0	NA
NC_033794.1	3360862	.	G	GGGT	2212.73	PASS	AC=2;AF=1;AN=2;DP=52;ExcessHet=3.0103;FS=0;MLEAC=2;MLEAF=1;MQ=58.45;QD=24.59;SOR=7.864	GT:AD:DP:GQ:PL	1/1:0,50:50:99:2250,151,0	NA
NC_033794.1	3379417	.	A	AATT	98.25	PASS	AC=2;AF=1;AN=2;DP=3;ExcessHet=3.0103;FS=0;MLEAC=2;MLEAF=1;MQ=60;QD=32.75;SOR=1.179	GT:AD:DP:GQ:PL	1/1:0,3:3:9:135,9,0	LOC109846629
NC_033794.1	3384450	.	T	TATA	688.52	PASS	AC=1;AF=0.5;AN=2;BaseQRankSum=1.791;ClippingRankSum=0;DP=17;ExcessHet=3.0103;FS=0;MLEAC=1;MLEAF=0.5;MQ=60.63;MQRankSum=0.5;QD=30.43;ReadPosRankSum=1.9;SOR=4.294	GT:AD:DP:GQ:PL	0/1:1,16:17:7:725,0,7	LOC109846638
NC_033794.1	3385175	.	G	GTCTC	53.7	PASS	AC=2;AF=1;AN=2;DP=2;ExcessHet=3.0103;FS=0;MLEAC=2;MLEAF=1;MQ=60;QD=26.85;SOR=2.303	GT:AD:DP:GQ:PL	1/1:0,2:2:6:90,6,0	LOC109846638
NC_033794.1	3386540	.	CCCTCTCTCGCT	C	4282.84	PASS	AC=2;AF=1;AN=2;BaseQRankSum=0.181;ClippingRankSum=0;DP=110;ExcessHet=3.0103;FS=0;MLEAC=2;MLEAF=1;MQ=60;MQRankSum=0;QD=29.52;ReadPosRankSum=-4.341;SOR=5.136	GT:AD:DP:GQ:PL	1/1:7,103:110:16:4320,16,0	LOC109846638
NC_033794.1	3388808	.	GTC	G	232.8	PASS	AC=2;AF=1;AN=2;DP=6;ExcessHet=3.0103;FS=0;MLEAC=2;MLEAF=1;MQ=60;QD=28.98;SOR=3.912	GT:AD:DP:GQ:PL	1/1:0,6:6:18:270,18,0	NA
NC_033794.1	3388811	.	GTGTT	G	232.8	PASS	AC=2;AF=1;AN=2;DP=6;ExcessHet=3.0103;FS=0;MLEAC=2;MLEAF=1;MQ=60;QD=30.59;SOR=3.912	GT:AD:DP:GQ:PL	1/1:0,6:6:18:270,18,0	NA
NC_033794.1	3389066	.	A	AT	53.7	PASS	AC=2;AF=1;AN=2;DP=2;ExcessHet=3.0103;FS=0;MLEAC=2;MLEAF=1;MQ=40.18;QD=26.85;SOR=2.303	GT:AD:DP:GQ:PL	1/1:0,2:2:6:90,6,0	LOC109846649
NC_033794.1	3389180	.	GTAA	G	98.25	PASS	AC=2;AF=1;AN=2;DP=3;ExcessHet=3.0103;FS=0;MLEAC=2;MLEAF=1;MQ=34.76;QD=32.75;SOR=1.179	GT:AD:DP:GQ:PL	1/1:0,3:3:9:135,9,0	LOC109846649
NC_033794.1	3389237	.	CT	C	34.25	PASS	AC=2;AF=1;AN=2;DP=3;ExcessHet=3.0103;FS=0;MLEAC=2;MLEAF=1;MQ=34.76;QD=11.42;SOR=1.179	GT:AD:DP:GQ:PL	1/1:0,3:3:9:71,9,0	LOC109846649
NC_033794.1	3389457	.	AAT	A	53.7	PASS	AC=2;AF=1;AN=2;DP=2;ExcessHet=3.0103;FS=0;MLEAC=2;MLEAF=1;MQ=50.99;QD=26.85;SOR=2.303	GT:AD:DP:GQ:PL	1/1:0,2:2:6:90,6,0	LOC109846649
NC_033794.1	3389490	.	TTC	T	117	PASS	AC=2;AF=1;AN=2;DP=6;ExcessHet=3.0103;FS=0;MLEAC=2;MLEAF=1;MQ=49.64;QD=29.25;SOR=0.693	GT:AD:DP:GQ:PL	1/1:0,4:4:12:154,12,0	LOC109846649
NC_033794.1	3389753	.	GAATC	G	232.8	PASS	AC=2;AF=1;AN=2;DP=6;ExcessHet=3.0103;FS=0;MLEAC=2;MLEAF=1;MQ=50.48;QD=28.25;SOR=1.329	GT:AD:DP:GQ:PL	1/1:0,6:6:18:270,18,0	LOC109846649
NC_033794.1	3390104	.	GA	G	232.8	PASS	AC=2;AF=1;AN=2;DP=6;ExcessHet=3.0103;FS=0;MLEAC=2;MLEAF=1;MQ=61.78;QD=23.21;SOR=3.912	GT:AD:DP:GQ:PL	1/1:0,6:6:18:270,18,0	LOC109846649
NC_033794.1	3390177	.	T	TTCTCTAATGTTACAGAACAACCC	143	PASS	AC=2;AF=1;AN=2;DP=4;ExcessHet=3.0103;FS=0;MLEAC=2;MLEAF=1;MQ=62.65;QD=29.75;SOR=3.258	GT:AD:DP:GQ:PL	1/1:0,4:4:12:180,12,0	LOC109846649
NC_033794.1	3390405	.	T	TTGGCA	5182.73	PASS	AC=2;AF=1;AN=2;DP=115;ExcessHet=3.0103;FS=0;MLEAC=2;MLEAF=1;MQ=60;QD=34.34;SOR=1.672	GT:AD:DP:GQ:PL	1/1:0,115:115:99:5220,349,0	LOC109846649
NC_033794.1	3390855	.	A	AG	1512.73	PASS	AC=1;AF=0.5;AN=2;BaseQRankSum=-0.705;ClippingRankSum=0;DP=97;ExcessHet=3.0103;FS=3.299;MLEAC=1;MLEAF=0.5;MQ=60.33;MQRankSum=1.131;QD=16.81;ReadPosRankSum=-0.374;SOR=0.399	GT:AD:DP:GQ:PL	0/1:26,64:90:99:1550,0,408	LOC109846649
NC_033794.1	3391083	.	T	TCTGATGC	1138.73	PASS	AC=2;AF=1;AN=2;DP=37;ExcessHet=3.0103;FS=0;MLEAC=2;MLEAF=1;MQ=60;QD=25.89;SOR=5.211	GT:AD:DP:GQ:PL	1/1:0,27:27:79:1176,79,0	LOC109846649
NC_033794.1	3392839	.	C	CAAT	143	PASS	AC=2;AF=1;AN=2;DP=4;ExcessHet=3.0103;FS=0;MLEAC=2;MLEAF=1;MQ=60;QD=30.23;SOR=3.258	GT:AD:DP:GQ:PL	1/1:0,4:4:12:180,12,0	NA
NC_033794.1	3392892	.	CTTAA	C	345.74	PASS	AC=2;AF=1;AN=2;DP=9;ExcessHet=3.0103;FS=0;MLEAC=2;MLEAF=1;MQ=60;QD=30.47;SOR=3.056	GT:AD:DP:GQ:PL	1/1:0,9:9:27:383,27,0	NA
NC_033794.1	3392919	.	TG	T	277.77	PASS	AC=2;AF=1;AN=2;DP=7;ExcessHet=3.0103;FS=0;MLEAC=2;MLEAF=1;MQ=60;QD=32.57;SOR=2.584	GT:AD:DP:GQ:PL	1/1:0,7:7:21:315,21,0	NA
NC_033794.1	3393018	.	G	GGGCCGGAGCAGGAGCCTC	143	PASS	AC=2;AF=1;AN=2;DP=3;ExcessHet=3.0103;FS=0;MLEAC=2;MLEAF=1;MQ=60;QD=30.76;SOR=2.833	GT:AD:DP:GQ:PL	1/1:0,3:3:12:180,12,0	NA
NC_033794.1	3393138	.	GAA	G	65.73	PASS	AC=1;AF=0.5;AN=2;BaseQRankSum=-1.645;ClippingRankSum=0;DP=7;ExcessHet=3.0103;FS=0;MLEAC=1;MLEAF=0.5;MQ=60;MQRankSum=0;QD=13.15;ReadPosRankSum=1.645;SOR=1.022	GT:AD:DP:GQ:PL	0/1:2,3:5:74:103,0,74	NA
NC_033794.1	3401304	.	C	CG	85.73	PASS	AC=1;AF=0.5;AN=2;BaseQRankSum=1.15;ClippingRankSum=0;DP=5;ExcessHet=3.0103;FS=0;MLEAC=1;MLEAF=0.5;MQ=60;MQRankSum=0;QD=21.43;ReadPosRankSum=-0.674;SOR=1.609	GT:AD:DP:GQ:PL	0/1:1,3:4:99:123,0,110	LOC109846658
NC_033794.1	3401309	.	TCA	T	85.73	PASS	AC=1;AF=0.5;AN=2;BaseQRankSum=1.15;ClippingRankSum=0;DP=5;ExcessHet=3.0103;FS=0;MLEAC=1;MLEAF=0.5;MQ=60;MQRankSum=0;QD=21.43;ReadPosRankSum=-0.674;SOR=1.609	GT:AD:DP:GQ:PL	0/1:1,3:4:99:123,0,110	LOC109846658
NC_033794.1	3407649	.	A	ATT	53.7	PASS	AC=2;AF=1;AN=2;DP=2;ExcessHet=3.0103;FS=0;MLEAC=2;MLEAF=1;MQ=60;QD=26.85;SOR=2.303	GT:AD:DP:GQ:PL	1/1:0,2:2:6:90,6,0	LOC109846658
NC_033794.1	3409154	.	TA	T	36.25	PASS	AC=2;AF=1;AN=2;DP=3;ExcessHet=3.0103;FS=0;MLEAC=2;MLEAF=1;MQ=51.12;QD=12.08;SOR=2.833	GT:AD:DP:GQ:PL	1/1:0,3:3:9:73,9,0	LOC109846658
NC_033794.1	3614442	.	ATT	A	98.25	PASS	AC=2;AF=1;AN=2;DP=3;ExcessHet=3.0103;FS=0;MLEAC=2;MLEAF=1;MQ=44.16;QD=32.75;SOR=1.179	GT:AD:DP:GQ:PL	1/1:0,3:3:9:135,9,0	LOC109829332
NC_033794.1	3614445	.	AAG	A	98.25	PASS	AC=2;AF=1;AN=2;DP=3;ExcessHet=3.0103;FS=0;MLEAC=2;MLEAF=1;MQ=44.16;QD=32.75;SOR=1.179	GT:AD:DP:GQ:PL	1/1:0,3:3:9:135,9,0	LOC109829332
NC_033794.1	3614610	.	GA	G	35.25	PASS	AC=2;AF=1;AN=2;DP=3;ExcessHet=3.0103;FS=0;MLEAC=2;MLEAF=1;MQ=38.96;QD=11.75;SOR=2.833	GT:AD:DP:GQ:PL	1/1:0,3:3:9:72,9,0	LOC109829332
NC_033794.1	3616051	.	CA	C	46.25	PASS	AC=2;AF=1;AN=2;DP=3;ExcessHet=3.0103;FS=0;MLEAC=2;MLEAF=1;MQ=60;QD=15.42;SOR=2.833	GT:AD:DP:GQ:PL	1/1:0,3:3:9:83,9,0	LOC109829332
NC_033794.1	3616239	.	G	GAATTTAGACAATATCTCCA	143	PASS	AC=2;AF=1;AN=2;DP=4;ExcessHet=3.0103;FS=0;MLEAC=2;MLEAF=1;MQ=60;QD=38.68;SOR=1.609	GT:AD:DP:GQ:PL	1/1:0,4:4:12:180,12,0	LOC109829332
NC_033794.1	3940884	.	T	TCGTCGCCTCCTCTCCCGACC	273.79	PASS	AC=2;AF=1;AN=2;DP=35;ExcessHet=3.0103;FS=0;MLEAC=2;MLEAF=1;MQ=57.18;QD=30.74;SOR=1.981	GT:AD:DP:GQ:PL	1/1:0,5:5:19:311,19,0	NA
NC_033794.1	3941049	.	G	GACTTAGA	547.73	PASS	AC=2;AF=1;AN=2;DP=11;ExcessHet=3.0103;FS=0;MLEAC=2;MLEAF=1;MQ=46;QD=33.06;SOR=4.977	GT:AD:DP:GQ:PL	1/1:0,11:11:39:585,39,0	NA
NC_033794.1	4282333	.	G	GTAC	457.73	PASS	AC=2;AF=1;AN=2;DP=11;ExcessHet=3.0103;FS=0;MLEAC=2;MLEAF=1;MQ=60;QD=29.95;SOR=4.977	GT:AD:DP:GQ:PL	1/1:0,11:11:33:495,33,0	LOC109829681
NC_033794.1	4283155	.	C	CTCTTCTTCGA	53.7	PASS	AC=2;AF=1;AN=2;DP=4;ExcessHet=3.0103;FS=0;MLEAC=2;MLEAF=1;MQ=60;QD=26.85;SOR=2.303	GT:AD:DP:GQ:PL	1/1:0,2:2:6:90,6,0	LOC109829681
NC_033794.1	4289308	.	T	TTCTGAAAGGACAAAGTCATTTCCGTA	143	PASS	AC=2;AF=1;AN=2;DP=4;ExcessHet=3.0103;FS=0;MLEAC=2;MLEAF=1;MQ=60;QD=32.69;SOR=1.609	GT:AD:DP:GQ:PL	1/1:0,4:4:12:180,12,0	LOC109846680
NC_033794.1	4292682	.	ACTGGACAAAGGCAAACTAATGAGAAGTATTCTTAAGAGTACTTGACTTCAATTTATTAACAAAGCCGCATAC	A	366.73	PASS	AC=1;AF=0.5;AN=2;BaseQRankSum=1.462;ClippingRankSum=0;DP=12;ExcessHet=3.0103;FS=0;MLEAC=1;MLEAF=0.5;MQ=60;MQRankSum=0;QD=30.56;ReadPosRankSum=0.316;SOR=1.085	GT:AD:DP:GQ:PL	0/1:2,10:12:39:404,0,39	LOC109846680
NC_033794.1	4292836	.	C	CAGGGAG	85.73	PASS	AC=1;AF=0.5;AN=2;BaseQRankSum=0.319;ClippingRankSum=0;DP=4;ExcessHet=3.0103;FS=0;MLEAC=1;MLEAF=0.5;MQ=60;MQRankSum=0;QD=21.43;ReadPosRankSum=-1.15;SOR=0.916	GT:AD:DP:GQ:PL	0/1:1,3:4:33:123,0,33	LOC109846680
NC_033794.1	4292837	.	T	TGACATAA	85.73	PASS	AC=1;AF=0.5;AN=2;BaseQRankSum=-1.15;ClippingRankSum=0;DP=4;ExcessHet=3.0103;FS=0;MLEAC=1;MLEAF=0.5;MQ=60;MQRankSum=0;QD=21.43;ReadPosRankSum=-1.15;SOR=0.916	GT:AD:DP:GQ:PL	0/1:1,3:4:33:123,0,33	LOC109846680
NC_033794.1	4294313	.	T	TGG	232.8	PASS	AC=2;AF=1;AN=2;DP=5;ExcessHet=3.0103;FS=0;MLEAC=2;MLEAF=1;MQ=58.85;QD=25.42;SOR=3.611	GT:AD:DP:GQ:PL	1/1:0,5:5:18:270,18,0	LOC109846680
NC_033794.1	4294314	.	C	CGGCG	187.87	PASS	AC=2;AF=1;AN=2;DP=5;ExcessHet=3.0103;FS=0;MLEAC=2;MLEAF=1;MQ=58.85;QD=30.25;SOR=3.611	GT:AD:DP:GQ:PL	1/1:0,5:5:15:225,15,0	LOC109846680
NC_033794.1	4294916	.	T	TC	144.73	PASS	AC=1;AF=0.5;AN=2;BaseQRankSum=0.018;ClippingRankSum=0;DP=22;ExcessHet=3.0103;FS=0;MLEAC=1;MLEAF=0.5;MQ=57.77;MQRankSum=-2.807;QD=10.34;ReadPosRankSum=-1.133;SOR=0.307	GT:AD:DP:GQ:PL	0/1:9,5:14:99:182,0,364	NA
NC_033794.1	4294925	.	G	GA	1087.73	PASS	AC=2;AF=1;AN=2;DP=25;ExcessHet=3.0103;FS=0;MLEAC=2;MLEAF=1;MQ=58.04;QD=31.63;SOR=6.518	GT:AD:DP:GQ:PL	1/1:0,25:25:75:1125,75,0	NA
NC_033794.1	4294938	.	C	CAA	1559.73	PASS	AC=2;AF=1;AN=2;DP=35;ExcessHet=3.0103;FS=0;MLEAC=2;MLEAF=1;MQ=58.06;QD=32.31;SOR=7.168	GT:AD:DP:GQ:PL	1/1:0,35:35:99:1597,108,0	NA
NC_033794.1	4294969	.	G	GC	1694.73	PASS	AC=2;AF=1;AN=2;DP=40;ExcessHet=3.0103;FS=0;MLEAC=2;MLEAF=1;MQ=58.73;QD=34.57;SOR=7.378	GT:AD:DP:GQ:PL	1/1:0,39:39:99:1732,117,0	NA
NC_033794.1	4294976	.	C	CG	1701.73	PASS	AC=2;AF=1;AN=2;DP=39;ExcessHet=3.0103;FS=0;MLEAC=2;MLEAF=1;MQ=58.87;QD=29.52;SOR=7.378	GT:AD:DP:GQ:PL	1/1:0,39:39:99:1739,117,0	NA
NC_033794.1	4295041	.	A	AC	204.77	PASS	AC=2;AF=1;AN=2;DP=7;ExcessHet=3.0103;FS=0;MLEAC=2;MLEAF=1;MQ=55.02;QD=34.13;SOR=0.693	GT:AD:DP:GQ:PL	1/1:0,6:6:21:242,21,0	NA
NC_033794.1	4295050	.	TC	T	433.73	PASS	AC=2;AF=1;AN=2;DP=8;ExcessHet=3.0103;FS=0;MLEAC=2;MLEAF=1;MQ=55.27;QD=32.97;SOR=1.179	GT:AD:DP:GQ:PL	1/1:0,8:8:33:471,33,0	NA
NC_033794.1	4295065	.	C	CCT	862.73	PASS	AC=2;AF=1;AN=2;DP=20;ExcessHet=3.0103;FS=0;MLEAC=2;MLEAF=1;MQ=56.1;QD=34.77;SOR=1.127	GT:AD:DP:GQ:PL	1/1:0,20:20:60:900,60,0	NA
NC_033794.1	4295076	.	G	GC	862.73	PASS	AC=2;AF=1;AN=2;DP=20;ExcessHet=3.0103;FS=0;MLEAC=2;MLEAF=1;MQ=56.1;QD=30.11;SOR=1.127	GT:AD:DP:GQ:PL	1/1:0,20:20:60:900,60,0	NA
NC_033794.1	4295102	.	CT	C	1177.73	PASS	AC=2;AF=1;AN=2;DP=27;ExcessHet=3.0103;FS=0;MLEAC=2;MLEAF=1;MQ=57.03;QD=27.15;SOR=0.765	GT:AD:DP:GQ:PL	1/1:0,27:27:81:1215,81,0	NA
NC_033794.1	4295118	.	C	CG	1316.73	PASS	AC=2;AF=1;AN=2;DP=32;ExcessHet=3.0103;FS=0;MLEAC=2;MLEAF=1;MQ=57.23;QD=30.57;SOR=0.818	GT:AD:DP:GQ:PL	1/1:0,32:32:96:1354,96,0	NA
NC_033794.1	4295154	.	TAG	T	1040.73	PASS	AC=2;AF=1;AN=2;DP=27;ExcessHet=3.0103;FS=0;MLEAC=2;MLEAF=1;MQ=55.45;QD=23.34;SOR=0.693	GT:AD:DP:GQ:PL	1/1:0,24:24:73:1078,73,0	NA
NC_033794.1	4295185	.	TGCGG	TCGG,T	1228.73	PASS	AC=1,1;AF=0.5,0.5;AN=2;DP=30;ExcessHet=3.0103;FS=0;MLEAC=1,1;MLEAF=0.5,0.5;MQ=49.76;QD=26.24;SOR=1.609	GT:AD:DP:GQ:PL	1/2:0,8,20:28:99:1266,846,816,337,0,269	NA
NC_033794.1	4295193	.	CGCGGCGGA	C,CTGCGGCGGA	1180.73	PASS	AC=1,1;AF=0.5,0.5;AN=2;DP=29;ExcessHet=3.0103;FS=0;MLEAC=1,1;MLEAF=0.5,0.5;MQ=49.29;QD=30.05;SOR=1.688	GT:AD:DP:GQ:PL	1/2:0,8,21:29:99:1218,882,858,331,0,266	NA
NC_033794.1	4295201	.	AGGC	A	820.73	PASS	AC=1;AF=0.5;AN=2;BaseQRankSum=3.237;ClippingRankSum=0;DP=29;ExcessHet=3.0103;FS=1.708;MLEAC=1;MLEAF=0.5;MQ=49.29;MQRankSum=-1.588;QD=28.3;ReadPosRankSum=0;SOR=1.201	GT:AD:DP:GQ:PL	0/1:8,21:29:99:858,0,266	NA
NC_033794.1	4295233	.	CA	C	1267.73	PASS	AC=2;AF=1;AN=2;DP=27;ExcessHet=3.0103;FS=0;MLEAC=2;MLEAF=1;MQ=44.8;QD=32.69;SOR=1.528	GT:AD:DP:GQ:PL	1/1:0,27:27:87:1305,87,0	NA
NC_033794.1	4295244	.	GGA	G	366.73	PASS	AC=1;AF=0.5;AN=2;BaseQRankSum=0.425;ClippingRankSum=0;DP=26;ExcessHet=3.0103;FS=1.569;MLEAC=1;MLEAF=0.5;MQ=41.78;MQRankSum=-1.888;QD=14.67;ReadPosRankSum=0.575;SOR=0.399	GT:AD:DP:GQ:PL	0/1:14,11:25:99:404,0,497	NA
NC_033794.1	4295249	.	T	TTGCC	455.73	PASS	AC=1;AF=0.5;AN=2;BaseQRankSum=-0.642;ClippingRankSum=0;DP=23;ExcessHet=3.0103;FS=0;MLEAC=1;MLEAF=0.5;MQ=40.5;MQRankSum=1.486;QD=19.81;ReadPosRankSum=0.783;SOR=0.836	GT:AD:DP:GQ:PL	0/1:11,12:23:99:493,0,406	NA
NC_033794.1	4295252	.	T	TG,TTCCGCTG	1038.73	PASS	AC=1,1;AF=0.5,0.5;AN=2;DP=24;ExcessHet=3.0103;FS=0;MLEAC=1,1;MLEAF=0.5,0.5;MQ=39.44;QD=30.77;SOR=0.776	GT:AD:DP:GQ:PL	1/2:0,12,11:23:99:1076,454,406,536,0,493	NA
NC_033794.1	4298588	.	TGGTATGTTTAGTTTAATATATTTTCTAATGTACTTGCGTTTAATTTTTTTACTTTATGTTATTCTCAAATGACAATATTTGGCATACAGCAATGTAGTATATACTATTCCTCAATTATTAATTATTATTTACA	T	1613.73	PASS	AC=2;AF=1;AN=2;DP=42;ExcessHet=3.0103;FS=0;MLEAC=2;MLEAF=1;MQ=59.76;QD=32.12;SOR=1.096	GT:AD:DP:GQ:PL	1/1:0,39:39:99:1651,117,0	LOC109846689
NC_033794.1	4298846	.	G	GAATGTGAAAACCTTCAAAGATGTTAAAGGCT	681.73	PASS	AC=2;AF=1;AN=2;DP=16;ExcessHet=3.0103;FS=0;MLEAC=2;MLEAF=1;MQ=43.68;QD=30.29;SOR=0.693	GT:AD:DP:GQ:PL	1/1:0,16:16:48:719,48,0	LOC109846689
NC_033794.1	4299309	.	ATT	A	98.25	PASS	AC=2;AF=1;AN=2;DP=3;ExcessHet=3.0103;FS=0;MLEAC=2;MLEAF=1;MQ=60;QD=32.75;SOR=1.179	GT:AD:DP:GQ:PL	1/1:0,3:3:9:135,9,0	LOC109846689
NC_033794.1	4303955	.	TGGTACATTTTCATGTTCTATAAAGTTTATATACACTTTTATCTGTATATTTATCCTTCAAACATTATTCTGACTATTGTTTGTCA	T	4497.73	PASS	AC=2;AF=1;AN=2;BaseQRankSum=0.536;ClippingRankSum=0;DP=109;ExcessHet=3.0103;FS=0;MLEAC=2;MLEAF=1;MQ=60;MQRankSum=0;QD=33.18;ReadPosRankSum=-1.018;SOR=0.327	GT:AD:DP:GQ:PL	1/1:1,108:109:99:4535,273,0	LOC109846689
NC_033794.1	4304131	.	AGTATGTTTTCATTTCTCCATTTTATTTTTTCCCCATAAATACTACCAGTTGAACTTTTCTAATGGAAGCTATTATAATTGCAG	A	4646.73	PASS	AC=2;AF=1;AN=2;DP=106;ExcessHet=3.0103;FS=0;MLEAC=2;MLEAF=1;MQ=60;QD=26.54;SOR=0.946	GT:AD:DP:GQ:PL	1/1:0,104:104:99:4684,316,0	LOC109846689
NC_033794.1	4304267	.	A	AGCATGAAAGTGCGCTACATACACTAGCAAATGCTCTCCT	1676.73	PASS	AC=2;AF=1;AN=2;DP=39;ExcessHet=3.0103;FS=0;MLEAC=2;MLEAF=1;MQ=60;QD=24.51;SOR=1.552	GT:AD:DP:GQ:PL	1/1:0,39:39:99:1714,120,0	LOC109846689
NC_033794.1	4304537	.	CAT	C	27.74	PASS	AC=1;AF=0.5;AN=2;BaseQRankSum=-0.967;ClippingRankSum=0;DP=3;ExcessHet=3.0103;FS=0;MLEAC=1;MLEAF=0.5;MQ=60;MQRankSum=0;QD=9.25;ReadPosRankSum=-0.967;SOR=0.223	GT:AD:DP:GQ:PL	0/1:1,2:3:29:65,0,29	LOC109846689
NC_033794.1	4304569	.	CA	C	48.25	PASS	AC=2;AF=1;AN=2;DP=3;ExcessHet=3.0103;FS=0;MLEAC=2;MLEAF=1;MQ=60;QD=16.08;SOR=1.179	GT:AD:DP:GQ:PL	1/1:0,3:3:9:85,9,0	LOC109846689
NC_033794.1	4304884	.	TA	T	24.72	PASS	AC=2;AF=1;AN=2;DP=2;ExcessHet=3.0103;FS=0;MLEAC=2;MLEAF=1;MQ=60;QD=12.36;SOR=2.303	GT:AD:DP:GQ:PL	1/1:0,2:2:6:61,6,0	LOC109846689
NC_033794.1	4306797	.	ATTT	A	98.25	PASS	AC=2;AF=1;AN=2;DP=3;ExcessHet=3.0103;FS=0;MLEAC=2;MLEAF=1;MQ=60;QD=32.75;SOR=2.833	GT:AD:DP:GQ:PL	1/1:0,3:3:9:135,9,0	LOC109846689
NC_033794.1	4308006	.	T	TGCG	53.7	PASS	AC=2;AF=1;AN=2;DP=2;ExcessHet=3.0103;FS=0;MLEAC=2;MLEAF=1;MQ=60;QD=26.85;SOR=2.303	GT:AD:DP:GQ:PL	1/1:0,2:2:6:90,6,0	NA
NC_033794.1	4308032	.	A	ATCAGGATAGACGTTCG	53.7	PASS	AC=2;AF=1;AN=2;DP=2;ExcessHet=3.0103;FS=0;MLEAC=2;MLEAF=1;MQ=60;QD=26.85;SOR=2.303	GT:AD:DP:GQ:PL	1/1:0,2:2:6:90,6,0	NA
NC_033794.1	4321297	.	A	AAATT	675.73	PASS	AC=2;AF=1;AN=2;DP=15;ExcessHet=3.0103;FS=0;MLEAC=2;MLEAF=1;MQ=60;QD=30.25;SOR=3.912	GT:AD:DP:GQ:PL	1/1:0,14:14:48:713,48,0	LOC109846705
NC_033794.1	4321324	.	T	TG	2120.73	PASS	AC=2;AF=1;AN=2;DP=47;ExcessHet=3.0103;FS=0;MLEAC=2;MLEAF=1;MQ=60;QD=27.09;SOR=6.316	GT:AD:DP:GQ:PL	1/1:0,47:47:99:2158,147,0	LOC109846705
NC_033794.1	4321325	.	A	ATT	2120.73	PASS	AC=2;AF=1;AN=2;DP=47;ExcessHet=3.0103;FS=0;MLEAC=2;MLEAF=1;MQ=60;QD=33.22;SOR=6.316	GT:AD:DP:GQ:PL	1/1:0,47:47:99:2158,147,0	LOC109846705
NC_033794.1	4321347	.	TGCTA	T	2887.73	PASS	AC=2;AF=1;AN=2;DP=66;ExcessHet=3.0103;FS=0;MLEAC=2;MLEAF=1;MQ=60;QD=29;SOR=8.38	GT:AD:DP:GQ:PL	1/1:0,65:65:99:2925,196,0	LOC109846705
NC_033794.1	4321430	.	G	GC	1748.73	PASS	AC=2;AF=1;AN=2;DP=49;ExcessHet=3.0103;FS=0;MLEAC=2;MLEAF=1;MQ=59.81;QD=28.59;SOR=5.549	GT:AD:DP:GQ:PL	1/1:0,49:49:99:1786,156,0	LOC109846705
NC_033794.1	4321467	.	G	GGCA	4733.73	PASS	AC=2;AF=1;AN=2;DP=96;ExcessHet=3.0103;FS=0;MLEAC=2;MLEAF=1;MQ=58.79;QD=28.73;SOR=3.611	GT:AD:DP:GQ:PL	1/1:0,96:96:99:4771,322,0	LOC109846705
NC_033794.1	4321494	.	A	AC	2577.73	PASS	AC=1;AF=0.5;AN=2;BaseQRankSum=0.043;ClippingRankSum=0;DP=118;ExcessHet=3.0103;FS=1.791;MLEAC=1;MLEAF=0.5;MQ=59.1;MQRankSum=-1.562;QD=22.42;ReadPosRankSum=-0.841;SOR=0.501	GT:AD:DP:GQ:PL	0/1:52,63:115:99:2615,0,1869	LOC109846705
NC_033794.1	4321497	.	G	GCT	2714.73	PASS	AC=1;AF=0.5;AN=2;BaseQRankSum=1.883;ClippingRankSum=0;DP=124;ExcessHet=3.0103;FS=0.827;MLEAC=1;MLEAF=0.5;MQ=59.14;MQRankSum=-1.486;QD=22.25;ReadPosRankSum=-1.286;SOR=0.544	GT:AD:DP:GQ:PL	0/1:54,68:122:99:2752,0,1858	LOC109846705
NC_033794.1	4321705	.	AAATAT	A	11.08	PASS	AC=1;AF=0.5;AN=2;BaseQRankSum=-0.547;ClippingRankSum=0;DP=46;ExcessHet=3.0103;FS=9.876;MLEAC=1;MLEAF=0.5;MQ=60;MQRankSum=0;QD=0.24;ReadPosRankSum=-0.407;SOR=2.438	GT:AD:DP:GQ:PL	0/1:5,41:46:48:48,0,164	LOC109846705
NC_033794.1	4321843	.	T	TGA	67.73	PASS	AC=1;AF=0.5;AN=2;BaseQRankSum=2.661;ClippingRankSum=0;DP=48;ExcessHet=3.0103;FS=0;MLEAC=1;MLEAF=0.5;MQ=59.29;MQRankSum=-3.736;QD=1.41;ReadPosRankSum=3.3;SOR=0.576	GT:AD:DP:GQ:PL	0/1:42,6:48:99:105,0,1190	LOC109846705
NC_033794.1	4321890	.	CTACG	C	46.73	PASS	AC=1;AF=0.5;AN=2;BaseQRankSum=2.774;ClippingRankSum=0;DP=47;ExcessHet=3.0103;FS=0;MLEAC=1;MLEAF=0.5;MQ=60;MQRankSum=0;QD=0.99;ReadPosRankSum=3.647;SOR=0.432	GT:AD:DP:GQ:PL	0/1:42,5:47:84:84,0,1193	LOC109846705
NC_033794.1	4321918	.	A	AATT	43.73	PASS	AC=1;AF=0.5;AN=2;BaseQRankSum=0.965;ClippingRankSum=0;DP=47;ExcessHet=3.0103;FS=0;MLEAC=1;MLEAF=0.5;MQ=60;MQRankSum=0;QD=0.93;ReadPosRankSum=3.3;SOR=0.432	GT:AD:DP:GQ:PL	0/1:42,5:47:81:81,0,1195	LOC109846705
NC_033794.1	4322311	.	GTTAATGAT	G	98.25	PASS	AC=2;AF=1;AN=2;DP=3;ExcessHet=3.0103;FS=0;MLEAC=2;MLEAF=1;MQ=60;QD=32.75;SOR=1.179	GT:AD:DP:GQ:PL	1/1:0,3:3:9:135,9,0	LOC109846705
NC_033794.1	4322370	.	T	TCGA	53.7	PASS	AC=2;AF=1;AN=2;DP=1;ExcessHet=3.0103;FS=0;MLEAC=2;MLEAF=1;MQ=60;QD=33.07;SOR=1.609	GT:AD:DP:GQ:PL	1/1:0,1:1:6:90,6,0	LOC109846705
NC_033794.1	4322375	.	A	AACAAGG	53.7	PASS	AC=2;AF=1;AN=2;DP=2;ExcessHet=3.0103;FS=0;MLEAC=2;MLEAF=1;MQ=60;QD=26.85;SOR=2.303	GT:AD:DP:GQ:PL	1/1:0,2:2:6:90,6,0	LOC109846705
NC_033794.1	4322381	.	TCGTC	T	98.25	PASS	AC=2;AF=1;AN=2;DP=3;ExcessHet=3.0103;FS=0;MLEAC=2;MLEAF=1;MQ=60;QD=32.75;SOR=2.833	GT:AD:DP:GQ:PL	1/1:0,3:3:9:135,9,0	LOC109846705
NC_033794.1	4322454	.	TGC	T	98.25	PASS	AC=2;AF=1;AN=2;DP=3;ExcessHet=3.0103;FS=0;MLEAC=2;MLEAF=1;MQ=60;QD=32.75;SOR=2.833	GT:AD:DP:GQ:PL	1/1:0,3:3:9:135,9,0	LOC109846705
NC_033794.1	4322458	.	GC	G	98.25	PASS	AC=2;AF=1;AN=2;DP=3;ExcessHet=3.0103;FS=0;MLEAC=2;MLEAF=1;MQ=60;QD=32.75;SOR=2.833	GT:AD:DP:GQ:PL	1/1:0,3:3:9:135,9,0	LOC109846705
NC_033794.1	4322752	.	G	GAT	1999.76	PASS	AC=2;AF=1;AN=2;BaseQRankSum=2.943;ClippingRankSum=0;DP=51;ExcessHet=3.0103;FS=0;MLEAC=2;MLEAF=1;MQ=60.21;MQRankSum=0.333;QD=26.39;ReadPosRankSum=-0.02;SOR=5.018	GT:AD:DP:GQ:PL	1/1:3,48:51:22:2037,22,0	LOC109846705
NC_033794.1	4322779	.	AG	A	1163.7	PASS	AC=2;AF=1;AN=2;BaseQRankSum=1.664;ClippingRankSum=0;DP=37;ExcessHet=3.0103;FS=0;MLEAC=2;MLEAF=1;MQ=60;MQRankSum=0;QD=33.06;ReadPosRankSum=0.637;SOR=4.68	GT:AD:DP:GQ:PL	1/1:2,30:32:6:1200,6,0	LOC109846705
NC_033794.1	4322800	.	TGA	T	46.73	PASS	AC=1;AF=0.5;AN=2;DP=6;ExcessHet=3.0103;FS=0;MLEAC=1;MLEAF=0.5;MQ=60;QD=15.58;SOR=2.303	GT:AD:DP:GQ:PL	0/1:1,2:3:15:42,0,15	LOC109846705
NC_033794.1	4563766	.	TGGA	T	98.25	PASS	AC=2;AF=1;AN=2;DP=3;ExcessHet=3.0103;FS=0;MLEAC=2;MLEAF=1;MQ=45.15;QD=32.75;SOR=2.833	GT:AD:DP:GQ:PL	1/1:0,3:3:9:135,9,0	NA
NC_033794.1	4616719	.	A	AAAAAATTGTCTTTAGTCAGCTGTTTCGATTTTCTAGCCCCAGTTGTAACCATATAAAT	232.8	PASS	AC=2;AF=1;AN=2;DP=0;ExcessHet=3.0103;FS=0;MLEAC=2;MLEAF=1;MQ=nan;SOR=0.693	GT:GQ:PL	1/1:18:270,18,0	LOC109846715
NC_033794.1	4616797	.	T	TAAAA	262.77	PASS	AC=2;AF=1;AN=2;DP=7;ExcessHet=3.0103;FS=0;MLEAC=2;MLEAF=1;MQ=60;QD=27.91;SOR=2.584	GT:AD:DP:GQ:PL	1/1:0,7:7:21:300,21,0	LOC109846715
NC_033794.1	4616798	.	T	TG	262.77	PASS	AC=2;AF=1;AN=2;DP=7;ExcessHet=3.0103;FS=0;MLEAC=2;MLEAF=1;MQ=60;QD=26.48;SOR=2.584	GT:AD:DP:GQ:PL	1/1:0,7:7:21:300,21,0	LOC109846715
NC_033794.1	4616868	.	A	AT	1192.73	PASS	AC=2;AF=1;AN=2;DP=28;ExcessHet=3.0103;FS=0;MLEAC=2;MLEAF=1;MQ=60;QD=31.19;SOR=5.283	GT:AD:DP:GQ:PL	1/1:0,28:28:84:1230,84,0	LOC109846715
NC_033794.1	4616910	.	TCTGAATCTACAAAAACGGCTTTATATCCACTTGAAAACAGTGTCAAGAAGGAAAAATGTGAAGAAACAAAC	T	146.73	PASS	AC=1;AF=0.5;AN=2;BaseQRankSum=0.318;ClippingRankSum=0;DP=42;ExcessHet=3.0103;FS=0;MLEAC=1;MLEAF=0.5;MQ=60;MQRankSum=0;QD=3.49;ReadPosRankSum=0.668;SOR=0.378	GT:AD:DP:GQ:PL	0/1:35,7:42:99:184,0,1426	LOC109846715
NC_033794.1	4616916	.	TCTACAAAAACGGCTTTATATCCACTTGAAAACAGTGTCAAGAAGGAAAAATGTGAAGAAACAAAC	T	269.73	PASS	AC=1;AF=0.5;AN=2;BaseQRankSum=-0.121;ClippingRankSum=0;DP=42;ExcessHet=3.0103;FS=5.12;MLEAC=1;MLEAF=0.5;MQ=60;MQRankSum=0;QD=6.42;ReadPosRankSum=2.015;SOR=2.212	GT:AD:DP:GQ:PL	0/1:32,10:42:99:307,0,1243	LOC109846715
NC_033794.1	4616953	.	TCAA	T	436.73	PASS	AC=1;AF=0.5;AN=2;BaseQRankSum=-1.194;ClippingRankSum=0;DP=30;ExcessHet=3.0103;FS=8.609;MLEAC=1;MLEAF=0.5;MQ=60;MQRankSum=0;QD=14.56;ReadPosRankSum=4.671;SOR=0.054	GT:AD:DP:GQ:PL	0/1:17,13:30:99:474,0,658	LOC109846715
NC_033794.1	4619397	.	C	CT	907.73	PASS	AC=2;AF=1;AN=2;DP=21;ExcessHet=3.0103;FS=0;MLEAC=2;MLEAF=1;MQ=60;QD=31.46;SOR=1.508	GT:AD:DP:GQ:PL	1/1:0,21:21:63:945,63,0	LOC109846715
NC_033794.1	4619401	.	A	AGTT	907.73	PASS	AC=2;AF=1;AN=2;DP=21;ExcessHet=3.0103;FS=0;MLEAC=2;MLEAF=1;MQ=60;QD=27.11;SOR=1.508	GT:AD:DP:GQ:PL	1/1:0,21:21:63:945,63,0	LOC109846715
NC_033794.1	4619402	.	A	AAAGGGCTGTTGTAGAAATCTCTGATGATTGGAGCTC	907.73	PASS	AC=2;AF=1;AN=2;DP=21;ExcessHet=3.0103;FS=0;MLEAC=2;MLEAF=1;MQ=60;QD=30.36;SOR=1.508	GT:AD:DP:GQ:PL	1/1:0,21:21:63:945,63,0	LOC109846715
NC_033794.1	4619668	.	T	TG	187.87	PASS	AC=2;AF=1;AN=2;DP=5;ExcessHet=3.0103;FS=0;MLEAC=2;MLEAF=1;MQ=60;QD=25.02;SOR=1.022	GT:AD:DP:GQ:PL	1/1:0,5:5:15:225,15,0	LOC109846715
NC_033794.1	4619670	.	A	AATATGAGCCCAGCAGTTCCTTTCCATTTTGGCCTGAAAGGTC	187.87	PASS	AC=2;AF=1;AN=2;DP=5;ExcessHet=3.0103;FS=0;MLEAC=2;MLEAF=1;MQ=60;QD=36.07;SOR=1.022	GT:AD:DP:GQ:PL	1/1:0,5:5:15:225,15,0	LOC109846715
NC_033794.1	4620506	.	AGC	A	143	PASS	AC=2;AF=1;AN=2;DP=4;ExcessHet=3.0103;FS=0;MLEAC=2;MLEAF=1;MQ=60;QD=35.28;SOR=1.609	GT:AD:DP:GQ:PL	1/1:0,4:4:12:180,12,0	LOC109846715
NC_033794.1	4620510	.	GC	G	143	PASS	AC=2;AF=1;AN=2;DP=4;ExcessHet=3.0103;FS=0;MLEAC=2;MLEAF=1;MQ=60;QD=29.5;SOR=1.609	GT:AD:DP:GQ:PL	1/1:0,4:4:12:180,12,0	LOC109846715
NC_033794.1	4621267	.	TCTGGTACAAGAAGAAAATAAAGAATAAAAAAACAAACATTAACACAAATGTCACATCAAGGAATTCACTGTCTTCTCTGAATTTTGACCAC	T	1373.73	PASS	AC=2;AF=1;AN=2;DP=35;ExcessHet=3.0103;FS=0;MLEAC=2;MLEAF=1;MQ=60;QD=29.89;SOR=0.869	GT:AD:DP:GQ:PL	1/1:0,35:35:99:1411,99,0	LOC109846715
NC_033794.1	4624864	.	AG	A	53.7	PASS	AC=2;AF=1;AN=2;DP=2;ExcessHet=3.0103;FS=0;MLEAC=2;MLEAF=1;MQ=60;QD=26.85;SOR=2.303	GT:AD:DP:GQ:PL	1/1:0,2:2:6:90,6,0	LOC109846715
NC_033794.1	4630119	.	GC	G	886.73	PASS	AC=2;AF=1;AN=2;DP=21;ExcessHet=3.0103;FS=0;MLEAC=2;MLEAF=1;MQ=57.9;QD=31.24;SOR=4.712	GT:AD:DP:GQ:PL	1/1:0,21:21:63:924,63,0	LOC109846715
NC_033794.1	4630126	.	AT	A	952.73	PASS	AC=2;AF=1;AN=2;DP=20;ExcessHet=3.0103;FS=0;MLEAC=2;MLEAF=1;MQ=57.79;QD=29.63;SOR=4.615	GT:AD:DP:GQ:PL	1/1:0,20:20:66:990,66,0	LOC109846715
NC_033794.1	4630132	.	G	GA	1042.73	PASS	AC=2;AF=1;AN=2;DP=22;ExcessHet=3.0103;FS=0;MLEAC=2;MLEAF=1;MQ=57.99;QD=34.32;SOR=4.804	GT:AD:DP:GQ:PL	1/1:0,22:22:72:1080,72,0	LOC109846715
NC_033794.1	4630139	.	GC	G	1087.73	PASS	AC=2;AF=1;AN=2;DP=24;ExcessHet=3.0103;FS=0;MLEAC=2;MLEAF=1;MQ=58.16;QD=27.35;SOR=4.977	GT:AD:DP:GQ:PL	1/1:0,24:24:75:1125,75,0	LOC109846715
NC_033794.1	4630147	.	GC	G	1132.73	PASS	AC=2;AF=1;AN=2;DP=25;ExcessHet=3.0103;FS=0;MLEAC=2;MLEAF=1;MQ=58.24;QD=31.59;SOR=5.058	GT:AD:DP:GQ:PL	1/1:0,25:25:78:1170,78,0	LOC109846715
NC_033794.1	4630152	.	AC	A	1087.73	PASS	AC=2;AF=1;AN=2;DP=25;ExcessHet=3.0103;FS=0;MLEAC=2;MLEAF=1;MQ=58.24;QD=28.28;SOR=5.058	GT:AD:DP:GQ:PL	1/1:0,25:25:75:1125,75,0	LOC109846715
NC_033794.1	4630154	.	GC	G	1312.73	PASS	AC=2;AF=1;AN=2;DP=25;ExcessHet=3.0103;FS=0;MLEAC=2;MLEAF=1;MQ=58.24;QD=32.75;SOR=5.058	GT:AD:DP:GQ:PL	1/1:0,25:25:90:1350,90,0	LOC109846715
NC_033794.1	4630160	.	CT	C	1312.73	PASS	AC=2;AF=1;AN=2;DP=30;ExcessHet=3.0103;FS=0;MLEAC=2;MLEAF=1;MQ=58.53;QD=34.1;SOR=6.869	GT:AD:DP:GQ:PL	1/1:0,30:30:90:1350,90,0	NA
NC_033794.1	4630164	.	A	AC,AG	1529.73	PASS	AC=1,1;AF=0.5,0.5;AN=2;DP=30;ExcessHet=3.0103;FS=0;MLEAC=1,1;MLEAF=0.5,0.5;MQ=58.53;QD=28.15;SOR=6.869	GT:AD:DP:GQ:PL	1/2:0,13,17:30:99:1567,509,399,348,0,238	NA
NC_033794.1	4652618	.	C	CTCTCGAT	98.25	PASS	AC=2;AF=1;AN=2;DP=3;ExcessHet=3.0103;FS=0;MLEAC=2;MLEAF=1;MQ=60;QD=32.75;SOR=2.833	GT:AD:DP:GQ:PL	1/1:0,3:3:9:135,9,0	LOC109846739
NC_033794.1	4657984	.	A	AGTT	9442.73	PASS	AC=2;AF=1;AN=2;BaseQRankSum=-1.3;ClippingRankSum=0;DP=285;ExcessHet=3.0103;FS=5.797;MLEAC=2;MLEAF=1;MQ=59.97;MQRankSum=-0.386;QD=34.21;ReadPosRankSum=-0.016;SOR=0.24	GT:AD:DP:GQ:PL	1/1:20,256:276:80:9480,80,0	LOC109846739
NC_033794.1	4658017	.	T	TAG	11538.7	PASS	AC=2;AF=1;AN=2;BaseQRankSum=0.227;ClippingRankSum=0;DP=278;ExcessHet=3.0103;FS=0;MLEAC=2;MLEAF=1;MQ=60.01;MQRankSum=-0.095;QD=32.24;ReadPosRankSum=-2.825;SOR=0.922	GT:AD:DP:GQ:PL	1/1:9,266:275:99:11576,210,0	LOC109846739
NC_033794.1	4658020	.	T	TTTTTCA	11711.7	PASS	AC=2;AF=1;AN=2;BaseQRankSum=1.185;ClippingRankSum=0;DP=282;ExcessHet=3.0103;FS=0;MLEAC=2;MLEAF=1;MQ=60.39;MQRankSum=0.47;QD=33.85;ReadPosRankSum=-2.776;SOR=1.066	GT:AD:DP:GQ:PL	1/1:9,272:281:99:11749,226,0	LOC109846739
NC_033794.1	4658194	.	TAA	T	284.73	PASS	AC=1;AF=0.5;AN=2;BaseQRankSum=-0.052;ClippingRankSum=0;DP=57;ExcessHet=3.0103;FS=0;MLEAC=1;MLEAF=0.5;MQ=60;MQRankSum=0;QD=5;ReadPosRankSum=-0.613;SOR=0.34	GT:AD:DP:GQ:PL	0/1:44,13:57:99:322,0,1710	LOC109846739
NC_033794.1	4658258	.	T	TTC	772.73	PASS	AC=2;AF=1;AN=2;DP=17;ExcessHet=3.0103;FS=0;MLEAC=2;MLEAF=1;MQ=60;QD=31.98;SOR=5.784	GT:AD:DP:GQ:PL	1/1:0,17:17:54:810,54,0	LOC109846739
NC_033794.1	4658261	.	TTG	T	727.73	PASS	AC=2;AF=1;AN=2;DP=17;ExcessHet=3.0103;FS=0;MLEAC=2;MLEAF=1;MQ=60;QD=36.75;SOR=5.784	GT:AD:DP:GQ:PL	1/1:0,17:17:51:765,51,0	LOC109846739
NC_033794.1	4658335	.	TACCCTGGG	T	13.91	PASS	AC=1;AF=0.5;AN=2;BaseQRankSum=0.967;ClippingRankSum=0;DP=3;ExcessHet=3.0103;FS=0;MLEAC=1;MLEAF=0.5;MQ=60;MQRankSum=0;QD=4.64;ReadPosRankSum=0.967;SOR=0.368	GT:AD:DP:GQ:PL	0/1:2,1:3:51:51,0,78	NA
NC_033794.1	4670552	.	A	AGAT	661.73	PASS	AC=1;AF=0.5;AN=2;BaseQRankSum=-1.461;ClippingRankSum=0;DP=22;ExcessHet=3.0103;FS=0;MLEAC=1;MLEAF=0.5;MQ=60.49;MQRankSum=-1.735;QD=30.08;ReadPosRankSum=-1.494;SOR=2.303	GT:AD:DP:GQ:PL	0/1:5,17:22:99:699,0,153	LOC109846756
NC_033794.1	4670584	.	TC	T	860.73	PASS	AC=2;AF=1;AN=2;DP=42;ExcessHet=3.0103;FS=0;MLEAC=2;MLEAF=1;MQ=60.26;QD=21.52;SOR=7.428	GT:AD:DP:GQ:PL	1/1:0,40:40:99:898,119,0	LOC109846756
NC_033794.1	4670722	.	C	CT	4219.73	PASS	AC=2;AF=1;AN=2;DP=105;ExcessHet=3.0103;FS=0;MLEAC=2;MLEAF=1;MQ=56.06;QD=35.23;SOR=4.091	GT:AD:DP:GQ:PL	1/1:0,102:102:99:4257,309,0	LOC109846756
NC_033794.1	4670773	.	ATTTT	A	4471.73	PASS	AC=2;AF=1;AN=2;DP=107;ExcessHet=3.0103;FS=0;MLEAC=2;MLEAF=1;MQ=53.81;QD=29.52;SOR=3.724	GT:AD:DP:GQ:PL	1/1:6,101:107:99:4509,201,0	LOC109846756
NC_033794.1	4673953	.	GA	G	995.73	PASS	AC=1;AF=0.5;AN=2;BaseQRankSum=-2.875;ClippingRankSum=0;DP=163;ExcessHet=3.0103;FS=0;MLEAC=1;MLEAF=0.5;MQ=60.07;MQRankSum=-0.519;QD=6.51;ReadPosRankSum=2.973;SOR=0.583	GT:AD:DP:GQ:PL	0/1:119,34:153:99:1033,0,4898	LOC109846756
NC_033794.1	4673954	.	A	ATTTT	4503.73	PASS	AC=1;AF=0.5;AN=2;BaseQRankSum=4.356;ClippingRankSum=0;DP=155;ExcessHet=3.0103;FS=3.233;MLEAC=1;MLEAF=0.5;MQ=60.07;MQRankSum=-1.611;QD=29.44;ReadPosRankSum=-2.016;SOR=2.078	GT:AD:DP:GQ:PL	0/1:42,111:153:99:4541,0,1394	LOC109846756
NC_033794.1	4673961	.	T	TA	1438.73	PASS	AC=1;AF=0.5;AN=2;BaseQRankSum=0.163;ClippingRankSum=0;DP=155;ExcessHet=3.0103;FS=0;MLEAC=1;MLEAF=0.5;MQ=59.9;MQRankSum=1.451;QD=9.47;ReadPosRankSum=0.242;SOR=0.703	GT:AD:DP:GQ:PL	0/1:48,104:152:99:1476,0,1556	LOC109846756
NC_033794.1	4673963	.	T	TATTTTTTA	1041.73	PASS	AC=1;AF=0.5;AN=2;BaseQRankSum=-2.162;ClippingRankSum=0;DP=154;ExcessHet=3.0103;FS=0;MLEAC=1;MLEAF=0.5;MQ=59.9;MQRankSum=-1.828;QD=6.76;ReadPosRankSum=-0.728;SOR=0.312	GT:AD:DP:GQ:PL	0/1:119,35:154:99:1079,0,4870	LOC109846756
NC_033794.1	4678622	.	T	TAA	143	PASS	AC=2;AF=1;AN=2;DP=4;ExcessHet=3.0103;FS=0;MLEAC=2;MLEAF=1;MQ=60;QD=32.57;SOR=3.258	GT:AD:DP:GQ:PL	1/1:0,4:4:12:180,12,0	NA
NC_033794.1	4678874	.	T	TA	457.73	PASS	AC=2;AF=1;AN=2;DP=10;ExcessHet=3.0103;FS=0;MLEAC=2;MLEAF=1;MQ=60;QD=30.05;SOR=1.085	GT:AD:DP:GQ:PL	1/1:0,10:10:33:495,33,0	NA
NC_033794.1	4678876	.	T	TTTTA	457.73	PASS	AC=2;AF=1;AN=2;DP=11;ExcessHet=3.0103;FS=0;MLEAC=2;MLEAF=1;MQ=60;QD=27.31;SOR=1.27	GT:AD:DP:GQ:PL	1/1:0,11:11:33:495,33,0	NA
NC_033794.1	4679042	.	T	TG	284.73	PASS	AC=2;AF=1;AN=2;DP=13;ExcessHet=3.0103;FS=0;MLEAC=2;MLEAF=1;MQ=60;QD=21.9;SOR=2.147	GT:AD:DP:GQ:PL	1/1:0,13:13:39:322,39,0	NA
NC_033794.1	4679110	.	G	GCCTCTACTGCTTCCAACTCGGGTTGC	98.25	PASS	AC=2;AF=1;AN=2;DP=3;ExcessHet=3.0103;FS=0;MLEAC=2;MLEAF=1;MQ=60;QD=32.75;SOR=1.179	GT:AD:DP:GQ:PL	1/1:0,3:3:9:135,9,0	NA
NC_033794.1	4685667	.	C	CCGA	255.77	PASS	AC=2;AF=1;AN=2;DP=6;ExcessHet=3.0103;FS=0;MLEAC=2;MLEAF=1;MQ=60;QD=32.19;SOR=2.303	GT:AD:DP:GQ:PL	1/1:0,6:6:21:293,21,0	LOC109829448
NC_033794.1	4686310	.	AT	A	233.73	PASS	AC=2;AF=1;AN=2;DP=14;ExcessHet=3.0103;FS=0;MLEAC=2;MLEAF=1;MQ=60;QD=17.98;SOR=1.609	GT:AD:DP:GQ:PL	1/1:0,13:13:39:271,39,0	LOC109829448
NC_033794.1	4686332	.	GT	G	197.73	PASS	AC=2;AF=1;AN=2;DP=13;ExcessHet=3.0103;FS=0;MLEAC=2;MLEAF=1;MQ=60;QD=15.21;SOR=1.609	GT:AD:DP:GQ:PL	1/1:0,13:13:38:235,38,0	LOC109829448
NC_033794.1	4691715	.	C	CG	98.25	PASS	AC=2;AF=1;AN=2;DP=3;ExcessHet=3.0103;FS=0;MLEAC=2;MLEAF=1;MQ=60;QD=32.75;SOR=2.833	GT:AD:DP:GQ:PL	1/1:0,3:3:9:135,9,0	NA
NC_033794.1	4691719	.	C	CT	98.25	PASS	AC=2;AF=1;AN=2;DP=3;ExcessHet=3.0103;FS=0;MLEAC=2;MLEAF=1;MQ=60;QD=32.75;SOR=2.833	GT:AD:DP:GQ:PL	1/1:0,3:3:9:135,9,0	NA
NC_033794.1	4693596	.	CCCGCGA	C	2208.73	PASS	AC=2;AF=1;AN=2;DP=54;ExcessHet=3.0103;FS=0;MLEAC=2;MLEAF=1;MQ=60.2;QD=27.84;SOR=0.693	GT:AD:DP:GQ:PL	1/1:0,50:50:99:2246,151,0	LOC109846764
NC_033794.1	4694732	.	G	GAGAAGAAGGCCTTGAAAGAAGAGAAATTGAAGCAAGAGGAGAAATATA	1589.73	PASS	AC=2;AF=1;AN=2;DP=38;ExcessHet=3.0103;FS=0;MLEAC=2;MLEAF=1;MQ=60.28;QD=30.4;SOR=2.012	GT:AD:DP:GQ:PL	1/1:0,37:37:99:1627,111,0	LOC109846764
NC_033794.1	4697155	.	G	GAT	1600.73	PASS	AC=2;AF=1;AN=2;DP=37;ExcessHet=3.0103;FS=0;MLEAC=2;MLEAF=1;MQ=60;QD=22.63;SOR=0.859	GT:AD:DP:GQ:PL	1/1:0,37:37:99:1638,110,0	LOC109846764
NC_033794.1	4697157	.	A	ACATAGAAGGCATACGTGCAACCTATACAAAGGATTTC	1602.73	PASS	AC=2;AF=1;AN=2;DP=36;ExcessHet=3.0103;FS=0;MLEAC=2;MLEAF=1;MQ=60;QD=32.06;SOR=0.927	GT:AD:DP:GQ:PL	1/1:0,36:36:99:1640,111,0	LOC109846764
NC_033794.1	4698839	.	ACAGGTAGGAGAATTGATGGGGTTCCACTACATTTCTATTTCTAACTGATTTTTAGTTTGTTTAATTTTTC	A	1603.86	PASS	AC=1;AF=0.5;AN=2;BaseQRankSum=1.314;ClippingRankSum=0;DP=44;ExcessHet=3.0103;FS=0;MLEAC=1;MLEAF=0.5;MQ=59.07;MQRankSum=-0.859;QD=31.11;ReadPosRankSum=0.786;SOR=1.378	GT:AD:DP:GQ:PL	0/1:3,41:44:2:1639,0,2	LOC109846764
NC_033794.1	4700291	.	GAGGTATTTGCAGCTTCATCGTGTGTTGTAGAATTGGTTTAGACATTTCTACTGCTGTCACTGTCGAGTTATTTGTGCTAC	G	1596.73	PASS	AC=2;AF=1;AN=2;DP=37;ExcessHet=3.0103;FS=0;MLEAC=2;MLEAF=1;MQ=48.93;QD=32.42;SOR=0.859	GT:AD:DP:GQ:PL	1/1:0,37:37:99:1634,112,0	LOC109846764
NC_033794.1	4700646	.	TGTAAGGAACTAGAGCGTATTCTTAAGAACTTATTTATGAATTTACATCTTTTTGCTTGCTGATGCAAATTAATTTGCAG	T	2833.73	PASS	AC=2;AF=1;AN=2;DP=68;ExcessHet=3.0103;FS=0;MLEAC=2;MLEAF=1;MQ=52.8;QD=26.33;SOR=1.318	GT:AD:DP:GQ:PL	1/1:0,67:67:99:2871,199,0	LOC109846764
NC_033794.1	4702097	.	CT	C	1907.73	PASS	AC=2;AF=1;AN=2;DP=44;ExcessHet=3.0103;FS=0;MLEAC=2;MLEAF=1;MQ=60.98;QD=29.39;SOR=3.467	GT:AD:DP:GQ:PL	1/1:0,44:44:99:1945,132,0	LOC109846764
NC_033794.1	4703209	.	T	TAGGCCTCTTGCTGCCTTCTTTTCCTCAACATGATCACCCA	276.77	PASS	AC=2;AF=1;AN=2;DP=8;ExcessHet=3.0103;FS=0;MLEAC=2;MLEAF=1;MQ=60;QD=28.54;SOR=0.941	GT:AD:DP:GQ:PL	1/1:0,7:7:21:314,21,0	LOC109846773
NC_033794.1	4708785	.	T	TAGTAACTAGTCTAGCAGATCCCTCAGCAAACATAATATTC	743.37	PASS	AC=2;AF=1;AN=2;BaseQRankSum=1.172;ClippingRankSum=0;DP=21;ExcessHet=3.0103;FS=3.468;MLEAC=2;MLEAF=1;MQ=59.77;MQRankSum=-0.279;QD=29.6;ReadPosRankSum=-1.986;SOR=0.707	GT:AD:DP:GQ:PL	1/1:1,19:20:8:780,8,0	LOC109846794
NC_033794.1	4710053	.	C	CT	518.73	PASS	AC=2;AF=1;AN=2;DP=21;ExcessHet=3.0103;FS=0;MLEAC=2;MLEAF=1;MQ=60;QD=24.7;SOR=4.712	GT:AD:DP:GQ:PL	1/1:0,21:21:66:556,66,0	LOC109846794
NC_033794.1	4710121	.	GTT	G	442.73	PASS	AC=2;AF=1;AN=2;DP=25;ExcessHet=3.0103;FS=0;MLEAC=2;MLEAF=1;MQ=60;QD=26.04;SOR=5.784	GT:AD:DP:GQ:PL	1/1:0,17:17:48:477,48,0	LOC109846794
NC_033794.1	4710900	.	C	CT	830.77	PASS	AC=2;AF=1;AN=2;BaseQRankSum=-0.158;ClippingRankSum=0;DP=23;ExcessHet=3.0103;FS=0;MLEAC=2;MLEAF=1;MQ=60;MQRankSum=0;QD=34.89;ReadPosRankSum=-0.729;SOR=4.804	GT:AD:DP:GQ:PL	1/1:1,21:22:21:868,21,0	LOC109846784
NC_033794.1	4711349	.	T	TTTGGCATAGTTATTGCAATTTTTCTGTTATTCCTCCAAA	460.73	PASS	AC=1;AF=0.5;AN=2;BaseQRankSum=-1.521;ClippingRankSum=0;DP=14;ExcessHet=3.0103;FS=0;MLEAC=1;MLEAF=0.5;MQ=60;MQRankSum=0;QD=32.91;ReadPosRankSum=-2.447;SOR=0.527	GT:AD:DP:GQ:PL	0/1:2,12:14:48:498,0,48	LOC109846784
NC_033794.1	4712531	.	AACCTAGCAGGTCAAACAATATCAGTCAGTGAGATATACGAAGTAGTGACGGAAGAAAGTATGATGAATT	A	959.73	PASS	AC=2;AF=1;AN=2;BaseQRankSum=1.348;ClippingRankSum=0;DP=26;ExcessHet=3.0103;FS=3.802;MLEAC=2;MLEAF=1;MQ=60;MQRankSum=0;QD=26.56;SOR=0.916	GT:AD:DP:GQ:PL	1/1:1,23:24:33:997,33,0	LOC109846784
NC_033794.1	4712737	.	T	TTTTGCAAACTGAAGACACGAGATTGGCAGAAAAGTCTCTAA	359.74	PASS	AC=2;AF=1;AN=2;DP=9;ExcessHet=3.0103;FS=0;MLEAC=2;MLEAF=1;MQ=60;QD=30.85;SOR=0.892	GT:AD:DP:GQ:PL	1/1:0,9:9:27:397,27,0	LOC109846784
NC_033794.1	4713935	.	GACCTGTAAACGGAGCATGTATACGAAGTGAAATCAAACTTTTTCTACACAAAACTGAAGGGACGATTAACACCA	G	866.73	PASS	AC=2;AF=1;AN=2;DP=20;ExcessHet=3.0103;FS=0;MLEAC=2;MLEAF=1;MQ=60;QD=26.92;SOR=0.892	GT:AD:DP:GQ:PL	1/1:0,20:20:62:904,62,0	LOC109846784
NC_033794.1	4714604	.	TCTGTAAACCCCAAATCCCCAACAAACAAAACAATTACACAATTGCCACAAAATTGGACCAAAAATGAAAAAAAAAGATCATTCCAATTAACATGATTTCTTAC	T	495.73	PASS	AC=2;AF=1;AN=2;DP=13;ExcessHet=3.0103;FS=0;MLEAC=2;MLEAF=1;MQ=60;QD=30.56;SOR=1.179	GT:AD:DP:GQ:PL	1/1:0,13:13:39:533,39,0	LOC109846784
NC_033794.1	4716721	.	TCCTGAAACAAAAACTAGGGTTTTGAAAAAGAGACCTAGGATTTGGGGTGGGGGGAAGCGCGAGAATTAGGGTTTCGACTA	T	502.73	PASS	AC=2;AF=1;AN=2;DP=12;ExcessHet=3.0103;FS=0;MLEAC=2;MLEAF=1;MQ=60;QD=21.21;SOR=1.022	GT:AD:DP:GQ:PL	1/1:0,12:12:36:540,36,0	LOC109846784
NC_033794.1	4716937	.	A	ATTATTT	170.73	PASS	AC=1;AF=0.5;AN=2;BaseQRankSum=-0.615;ClippingRankSum=0;DP=14;ExcessHet=3.0103;FS=0;MLEAC=1;MLEAF=0.5;MQ=61.53;MQRankSum=-1.105;QD=13.13;ReadPosRankSum=0.841;SOR=0.569	GT:AD:DP:GQ:PL	0/1:7,6:13:99:208,0,230	LOC109846784
NC_033794.1	4716942	.	T	TTTCGATCTGTTGAC	197.73	PASS	AC=1;AF=0.5;AN=2;BaseQRankSum=-2.965;ClippingRankSum=0;DP=11;ExcessHet=3.0103;FS=0;MLEAC=1;MLEAF=0.5;MQ=61.94;MQRankSum=0.875;QD=17.98;ReadPosRankSum=-1.758;SOR=1.27	GT:AD:DP:GQ:PL	0/1:4,7:11:99:235,0,147	LOC109846784
NC_033794.1	4764559	.	CTCGGTCGCTCGG	C	169.73	PASS	AC=1;AF=0.5;AN=2;BaseQRankSum=0;ClippingRankSum=0;DP=7;ExcessHet=3.0103;FS=0;MLEAC=1;MLEAF=0.5;MQ=60;MQRankSum=0;QD=28.29;ReadPosRankSum=0.674;SOR=2.303	GT:AD:DP:GQ:PL	0/1:1,5:6:58:207,0,58	LOC109846814
NC_033794.1	4767030	.	ACAGGTTGGTTGTTAGCACAACTTATCACGACTCTTCACACCCATCTAACTGACTTCCTTATAACATT	A	98.25	PASS	AC=2;AF=1;AN=2;DP=3;ExcessHet=3.0103;FS=0;MLEAC=2;MLEAF=1;MQ=60;QD=32.75;SOR=1.179	GT:AD:DP:GQ:PL	1/1:0,3:3:9:135,9,0	LOC109846814
NC_033794.1	4767350	.	TCAGGTTATTTGTGTTCCTTTTCTTCATGTTCTCACTCGTTTAATCCTTCCACTAAAAAGATGGGAATTTATGAATTTAA	T	367.74	PASS	AC=2;AF=1;AN=2;DP=10;ExcessHet=3.0103;FS=0;MLEAC=2;MLEAF=1;MQ=60;QD=28.09;SOR=2.093	GT:AD:DP:GQ:PL	1/1:0,9:9:27:405,27,0	LOC109846814
NC_033794.1	4770772	.	GA	G	502.73	PASS	AC=2;AF=1;AN=2;DP=12;ExcessHet=3.0103;FS=0;MLEAC=2;MLEAF=1;MQ=60.9;QD=33.16;SOR=5.136	GT:AD:DP:GQ:PL	1/1:0,12:12:36:540,36,0	LOC109846828
NC_033794.1	4771435	.	TGGTTTCTCCCCCCTCAAACTCCTTATATAACTTGTGTAACTGATGTTGTAGATTACTACCATCTCATTGCATTTTTAGTTGTGTTATTTTA	T	2474.73	PASS	AC=1;AF=0.5;AN=2;BaseQRankSum=4.304;ClippingRankSum=0;DP=86;ExcessHet=3.0103;FS=4.257;MLEAC=1;MLEAF=0.5;MQ=60.13;MQRankSum=-1.826;QD=29.82;ReadPosRankSum=2.518;SOR=1.481	GT:AD:DP:GQ:PL	0/1:21,62:83:99:2512,0,658	LOC109846828
NC_033794.1	4771437	.	G	GT	212.73	PASS	AC=1;AF=0.5;AN=2;BaseQRankSum=-2.046;ClippingRankSum=0;DP=76;ExcessHet=3.0103;FS=8.705;MLEAC=1;MLEAF=0.5;MQ=60.14;MQRankSum=2.569;QD=2.87;ReadPosRankSum=5.229;SOR=0.114	GT:AD:DP:GQ:PL	0/1:64,10:74:99:250,0,2614	LOC109846828
NC_033794.1	4771446	.	C	CA	147.73	PASS	AC=1;AF=0.5;AN=2;BaseQRankSum=-0.888;ClippingRankSum=0;DP=74;ExcessHet=3.0103;FS=6.867;MLEAC=1;MLEAF=0.5;MQ=60.15;MQRankSum=2.873;QD=2.05;ReadPosRankSum=4.755;SOR=0.114	GT:AD:DP:GQ:PL	0/1:64,8:72:99:185,0,2620	LOC109846828
NC_033794.1	4771448	.	C	CT	105.73	PASS	AC=1;AF=0.5;AN=2;BaseQRankSum=-0.739;ClippingRankSum=0;DP=73;ExcessHet=3.0103;FS=4.26;MLEAC=1;MLEAF=0.5;MQ=60;MQRankSum=0;QD=1.49;ReadPosRankSum=4.487;SOR=0.172	GT:AD:DP:GQ:PL	0/1:64,7:71:99:143,0,2623	LOC109846828
NC_033794.1	4773579	.	G	GC	53.7	PASS	AC=2;AF=1;AN=2;DP=2;ExcessHet=3.0103;FS=0;MLEAC=2;MLEAF=1;MQ=60;QD=26.85;SOR=0.693	GT:AD:DP:GQ:PL	1/1:0,2:2:6:90,6,0	LOC109846828
NC_033794.1	4827167	.	C	CA	277.77	PASS	AC=2;AF=1;AN=2;DP=7;ExcessHet=3.0103;FS=0;MLEAC=2;MLEAF=1;MQ=60;QD=30.3;SOR=4.174	GT:AD:DP:GQ:PL	1/1:0,7:7:21:315,21,0	NA
NC_033794.1	4827176	.	CT	C	277.77	PASS	AC=2;AF=1;AN=2;DP=7;ExcessHet=3.0103;FS=0;MLEAC=2;MLEAF=1;MQ=60;QD=33.8;SOR=4.174	GT:AD:DP:GQ:PL	1/1:0,7:7:21:315,21,0	NA
NC_033794.1	4827203	.	CT	C	53.7	PASS	AC=2;AF=1;AN=2;DP=2;ExcessHet=3.0103;FS=0;MLEAC=2;MLEAF=1;MQ=60;QD=26.85;SOR=2.303	GT:AD:DP:GQ:PL	1/1:0,2:2:6:90,6,0	NA
NC_033794.1	4827219	.	T	TCC	143	PASS	AC=2;AF=1;AN=2;DP=4;ExcessHet=3.0103;FS=0;MLEAC=2;MLEAF=1;MQ=60;QD=24.5;SOR=1.609	GT:AD:DP:GQ:PL	1/1:0,4:4:12:180,12,0	NA
NC_033794.1	4827235	.	A	AC	143	PASS	AC=2;AF=1;AN=2;DP=3;ExcessHet=3.0103;FS=0;MLEAC=2;MLEAF=1;MQ=60;QD=25.43;SOR=1.179	GT:AD:DP:GQ:PL	1/1:0,3:3:12:180,12,0	NA
NC_033794.1	4827259	.	G	GC	187.87	PASS	AC=2;AF=1;AN=2;DP=5;ExcessHet=3.0103;FS=0;MLEAC=2;MLEAF=1;MQ=54.17;QD=31.28;SOR=1.981	GT:AD:DP:GQ:PL	1/1:0,5:5:15:225,15,0	NA
NC_033794.1	4827272	.	ACCC	A	187.87	PASS	AC=2;AF=1;AN=2;DP=5;ExcessHet=3.0103;FS=0;MLEAC=2;MLEAF=1;MQ=54.17;QD=37.5;SOR=1.981	GT:AD:DP:GQ:PL	1/1:0,5:5:15:225,15,0	NA
NC_033794.1	4827280	.	GC	G	187.87	PASS	AC=2;AF=1;AN=2;DP=5;ExcessHet=3.0103;FS=0;MLEAC=2;MLEAF=1;MQ=54.17;QD=29.14;SOR=1.981	GT:AD:DP:GQ:PL	1/1:0,5:5:15:225,15,0	NA
NC_033794.1	4827289	.	TC	T	232.8	PASS	AC=2;AF=1;AN=2;DP=5;ExcessHet=3.0103;FS=0;MLEAC=2;MLEAF=1;MQ=54.17;QD=32.58;SOR=1.981	GT:AD:DP:GQ:PL	1/1:0,5:5:18:270,18,0	NA
NC_033794.1	4827302	.	AC	A	232.8	PASS	AC=2;AF=1;AN=2;DP=5;ExcessHet=3.0103;FS=0;MLEAC=2;MLEAF=1;MQ=50.51;QD=31.93;SOR=3.611	GT:AD:DP:GQ:PL	1/1:0,5:5:18:270,18,0	NA
NC_033794.1	4827305	.	C	CG	187.87	PASS	AC=2;AF=1;AN=2;DP=5;ExcessHet=3.0103;FS=0;MLEAC=2;MLEAF=1;MQ=50.51;QD=30.4;SOR=3.611	GT:AD:DP:GQ:PL	1/1:0,5:5:15:225,15,0	NA
NC_033794.1	4827333	.	GA	G	277.77	PASS	AC=2;AF=1;AN=2;DP=6;ExcessHet=3.0103;FS=0;MLEAC=2;MLEAF=1;MQ=48.91;QD=28.31;SOR=2.303	GT:AD:DP:GQ:PL	1/1:0,6:6:21:315,21,0	NA
NC_033794.1	4827344	.	CT	C	277.77	PASS	AC=2;AF=1;AN=2;DP=7;ExcessHet=3.0103;FS=0;MLEAC=2;MLEAF=1;MQ=50.65;QD=29.63;SOR=2.584	GT:AD:DP:GQ:PL	1/1:0,7:7:21:315,21,0	NA
NC_033794.1	4827358	.	C	CCT	322.75	PASS	AC=2;AF=1;AN=2;DP=8;ExcessHet=3.0103;FS=0;MLEAC=2;MLEAF=1;MQ=51.91;QD=35.19;SOR=2.833	GT:AD:DP:GQ:PL	1/1:0,8:8:24:360,24,0	NA
NC_033794.1	4827367	.	G	GCCGCC	232.8	PASS	AC=2;AF=1;AN=2;DP=6;ExcessHet=3.0103;FS=0;MLEAC=2;MLEAF=1;MQ=54.28;QD=27.04;SOR=2.303	GT:AD:DP:GQ:PL	1/1:0,6:6:18:270,18,0	NA
NC_033794.1	4827374	.	T	TC	232.8	PASS	AC=2;AF=1;AN=2;DP=6;ExcessHet=3.0103;FS=0;MLEAC=2;MLEAF=1;MQ=54.28;QD=32.44;SOR=2.303	GT:AD:DP:GQ:PL	1/1:0,6:6:18:270,18,0	NA
NC_033794.1	4827379	.	GCC	G	367.74	PASS	AC=2;AF=1;AN=2;DP=7;ExcessHet=3.0103;FS=0;MLEAC=2;MLEAF=1;MQ=55.14;QD=32.23;SOR=1.609	GT:AD:DP:GQ:PL	1/1:0,7:7:27:405,27,0	NA
NC_033794.1	4827398	.	GC	G	356.74	PASS	AC=2;AF=1;AN=2;DP=8;ExcessHet=3.0103;FS=0;MLEAC=2;MLEAF=1;MQ=57.88;QD=32.99;SOR=0.693	GT:AD:DP:GQ:PL	1/1:0,8:8:27:394,27,0	NA
NC_033794.1	4827402	.	C	CA	356.74	PASS	AC=2;AF=1;AN=2;DP=9;ExcessHet=3.0103;FS=0;MLEAC=2;MLEAF=1;MQ=58.12;QD=29.32;SOR=0.892	GT:AD:DP:GQ:PL	1/1:0,9:9:27:394,27,0	NA
NC_033794.1	4827816	.	TAAAAGA	T	53.7	PASS	AC=2;AF=1;AN=2;DP=2;ExcessHet=3.0103;FS=0;MLEAC=2;MLEAF=1;MQ=60;QD=26.85;SOR=0.693	GT:AD:DP:GQ:PL	1/1:0,2:2:6:90,6,0	NA
NC_033794.1	4827827	.	GATCCTT	G	53.7	PASS	AC=2;AF=1;AN=2;DP=2;ExcessHet=3.0103;FS=0;MLEAC=2;MLEAF=1;MQ=60;QD=26.85;SOR=0.693	GT:AD:DP:GQ:PL	1/1:0,2:2:6:90,6,0	NA
NC_033794.1	4830521	.	A	AGGGGGG	34.71	PASS	AC=2;AF=1;AN=2;DP=1;ExcessHet=3.0103;FS=0;MLEAC=2;MLEAF=1;MQ=60;QD=34.71;SOR=1.609	GT:AD:DP:GQ:PL	1/1:0,1:1:6:71,6,0	NA
NC_033794.1	4830523	.	GGAAACA	G	34.71	PASS	AC=2;AF=1;AN=2;DP=2;ExcessHet=3.0103;FS=0;MLEAC=2;MLEAF=1;MQ=60;QD=17.35;SOR=2.303	GT:AD:DP:GQ:PL	1/1:0,2:2:6:71,6,0	NA
NC_033794.1	4830658	.	AT	A	1267.73	PASS	AC=2;AF=1;AN=2;DP=28;ExcessHet=3.0103;FS=0;MLEAC=2;MLEAF=1;MQ=60;QD=29.02;SOR=6.736	GT:AD:DP:GQ:PL	1/1:0,28:28:87:1305,87,0	LOC109846834
NC_033794.1	4830678	.	T	TAA	502.73	PASS	AC=2;AF=1;AN=2;DP=11;ExcessHet=3.0103;FS=0;MLEAC=2;MLEAF=1;MQ=60;QD=34.54;SOR=3.442	GT:AD:DP:GQ:PL	1/1:0,11:11:36:540,36,0	LOC109846834
NC_033794.1	4830687	.	CG	C	547.73	PASS	AC=2;AF=1;AN=2;DP=12;ExcessHet=3.0103;FS=0;MLEAC=2;MLEAF=1;MQ=60;QD=29.6;SOR=2.67	GT:AD:DP:GQ:PL	1/1:0,12:12:39:585,39,0	LOC109846834
NC_033794.1	4833061	.	G	GTC	343.74	PASS	AC=2;AF=1;AN=2;DP=9;ExcessHet=3.0103;FS=0;MLEAC=2;MLEAF=1;MQ=60;QD=28.48;SOR=2.093	GT:AD:DP:GQ:PL	1/1:0,9:9:27:381,27,0	LOC109846834
NC_033794.1	4833062	.	G	GGAAAGATCAAA	343.74	PASS	AC=2;AF=1;AN=2;DP=8;ExcessHet=3.0103;FS=0;MLEAC=2;MLEAF=1;MQ=60;QD=26.32;SOR=1.863	GT:AD:DP:GQ:PL	1/1:0,8:8:27:381,27,0	LOC109846834
NC_033794.1	4833066	.	G	GAAATCACAAC	322.75	PASS	AC=2;AF=1;AN=2;DP=7;ExcessHet=3.0103;FS=0;MLEAC=2;MLEAF=1;MQ=60;QD=31.71;SOR=1.609	GT:AD:DP:GQ:PL	1/1:0,7:7:24:360,24,0	LOC109846834
NC_033794.1	4833068	.	T	TCAGCCTTTC	277.77	PASS	AC=2;AF=1;AN=2;DP=4;ExcessHet=3.0103;FS=0;MLEAC=2;MLEAF=1;MQ=60;QD=29.52;SOR=0.693	GT:AD:DP:GQ:PL	1/1:0,4:4:21:315,21,0	LOC109846834
NC_033794.1	4833599	.	TGTAAGGCCGAAAACAATTTTAGGTGCACTTGTCTAAGATTATTTATAAACACAGCACTCATTTCTATGTGGTAAAAACAG	T	1386.73	PASS	AC=2;AF=1;AN=2;DP=32;ExcessHet=3.0103;FS=0;MLEAC=2;MLEAF=1;MQ=54.38;QD=28.75;SOR=1.112	GT:AD:DP:GQ:PL	1/1:0,32:32:98:1424,98,0	LOC109846834
NC_033794.1	4834376	.	GAGGTCTGCTTTCTTATCCTTCCAGTGTTGGGTTGAACCTTTTCCTTCTGAGTCTCATGACGATCTTTGTTTTTGTTGACATT	G	653.74	PASS	AC=1;AF=0.5;AN=2;BaseQRankSum=2.38;ClippingRankSum=0;DP=23;ExcessHet=3.0103;FS=0;MLEAC=1;MLEAF=0.5;MQ=57.91;MQRankSum=-0.374;QD=34.41;ReadPosRankSum=0.676;SOR=1.061	GT:AD:DP:GQ:PL	0/1:2,17:19:30:691,0,30	LOC109846834
NC_033794.1	4834962	.	AAGGTGAGCATTGTTTCAACCTTTATCCCATGTATTTACTCAACAATTGCTGATGACTCCTCATTGTGTATCTC	A	1089.73	PASS	AC=2;AF=1;AN=2;DP=26;ExcessHet=3.0103;FS=0;MLEAC=2;MLEAF=1;MQ=60;QD=31.16;SOR=1.609	GT:AD:DP:GQ:PL	1/1:0,25:25:76:1127,76,0	LOC109846834
NC_033794.1	4835273	.	T	TCTATTGGGCTATTCCTGCTGCTGTTCTTGCCG	1716.73	PASS	AC=2;AF=1;AN=2;DP=27;ExcessHet=3.0103;FS=0;MLEAC=2;MLEAF=1;MQ=55.33;QD=25.02;SOR=0.765	GT:AD:DP:GQ:PL	1/1:0,27:27:99:1754,117,0	LOC109846834
NC_033794.1	4835513	.	G	GTA	177.87	PASS	AC=2;AF=1;AN=2;DP=5;ExcessHet=3.0103;FS=0;MLEAC=2;MLEAF=1;MQ=60;QD=30.51;SOR=3.611	GT:AD:DP:GQ:PL	1/1:0,5:5:15:215,15,0	LOC109846834
NC_033794.1	4837756	.	AGCCGCC	A	412.74	PASS	AC=2;AF=1;AN=2;DP=11;ExcessHet=3.0103;FS=0;MLEAC=2;MLEAF=1;MQ=60;QD=32.47;SOR=4.804	GT:AD:DP:GQ:PL	1/1:0,10:10:30:450,30,0	LOC109846841
NC_033794.1	4837823	.	AGTAACAATCTATCTCAGTCTCCCTCCAAACTCTCTCTCTCTCTCTCTCTCTCTCTCTCTCTCTTCTCAAAACAAACTCCCTTTTTTCTTGGCAG	A	199.73	PASS	AC=1;AF=0.5;AN=2;BaseQRankSum=1.003;ClippingRankSum=0;DP=11;ExcessHet=3.0103;FS=0;MLEAC=1;MLEAF=0.5;MQ=60.98;MQRankSum=-0.748;QD=18.16;ReadPosRankSum=-0.256;SOR=0.859	GT:AD:DP:GQ:PL	0/1:5,6:11:99:237,0,192	LOC109846841
NC_033794.1	4837847	.	TCCAAACTCTCTCTCTCTCTCTCTCTCTCTCTCTCTCTCTTCTCAAAACAAACTCCCTTTTTTCTTGGCAG	T	56.73	PASS	AC=1;AF=0.5;AN=2;BaseQRankSum=-0.765;ClippingRankSum=0;DP=9;ExcessHet=3.0103;FS=0;MLEAC=1;MLEAF=0.5;MQ=61.19;MQRankSum=-0.14;QD=6.3;ReadPosRankSum=1.465;SOR=0.048	GT:AD:DP:GQ:PL	0/1:8,1:9:94:94,0,327	LOC109846841
NC_033794.1	4838174	.	ACGG	A	108.73	PASS	AC=1;AF=0.5;AN=2;BaseQRankSum=1.816;ClippingRankSum=0;DP=12;ExcessHet=3.0103;FS=3.282;MLEAC=1;MLEAF=0.5;MQ=60;MQRankSum=0;QD=9.06;ReadPosRankSum=-0.55;SOR=2.303	GT:AD:DP:GQ:PL	0/1:7,5:12:99:146,0,225	LOC109846841
NC_033794.1	4851519	.	T	TCCATGGTGAAGTTACAGATCCAAGTGTCGAC	52.7	PASS	AC=2;AF=1;AN=2;DP=2;ExcessHet=3.0103;FS=0;MLEAC=2;MLEAF=1;MQ=60;QD=26.35;SOR=2.303	GT:AD:DP:GQ:PL	1/1:0,2:2:6:89,6,0	LOC109846841
NC_033794.1	4852462	.	GAAGGTACCTTCTAATACAATGTTTTCCTTCGTCCTTCGATCATTTATTTAAGGATCCTTTTTCCATCATAACTTGTTTGTC	G	16.82	PASS	AC=1;AF=0.5;AN=2;BaseQRankSum=-0.511;ClippingRankSum=0;DP=12;ExcessHet=3.0103;FS=0;MLEAC=1;MLEAF=0.5;MQ=60;MQRankSum=0;QD=1.4;ReadPosRankSum=1.184;SOR=1.179	GT:AD:DP:GQ:PL	0/1:10,2:12:54:54,0,597	LOC109846841
NC_033794.1	4852463	.	AAGGTACCTTCTAATACAATGTTTTCCTTCGTCCTTCGATCATTTATTTAAGGATCCTTTTTCCATCATAACTTGTTTGTCAAGTTAACTTGTTCTTT	A	290.73	PASS	AC=1;AF=0.5;AN=2;BaseQRankSum=-0.057;ClippingRankSum=0;DP=12;ExcessHet=3.0103;FS=0;MLEAC=1;MLEAF=0.5;MQ=60;MQRankSum=0;QD=24.23;ReadPosRankSum=1.161;SOR=1.426	GT:AD:DP:GQ:PL	0/1:3,9:12:99:328,0,300	LOC109846841
NC_033794.1	4852679	.	AGTATGTTAAAATCACTTTACTTCATTATAAATGAAATTGTAATCATATGTTTACTAATTATTTCAATTCCTTTAG	A	550.73	PASS	AC=2;AF=1;AN=2;DP=14;ExcessHet=3.0103;FS=0;MLEAC=2;MLEAF=1;MQ=60;QD=26.25;SOR=1.179	GT:AD:DP:GQ:PL	1/1:0,13:13:41:588,41,0	LOC109846841
NC_033794.1	4857887	.	GAGAGAGAGAGAT	G	547.73	PASS	AC=2;AF=1;AN=2;DP=13;ExcessHet=3.0103;FS=0;MLEAC=2;MLEAF=1;MQ=60;QD=33.23;SOR=1.609	GT:AD:DP:GQ:PL	1/1:0,13:13:39:585,39,0	LOC109846850
NC_033794.1	4858170	.	T	TAAATCAGCCAGCAGATCCTGAGA	232.8	PASS	AC=2;AF=1;AN=2;DP=6;ExcessHet=3.0103;FS=0;MLEAC=2;MLEAF=1;MQ=60;QD=27.43;SOR=1.329	GT:AD:DP:GQ:PL	1/1:0,6:6:18:270,18,0	LOC109846850
NC_033794.1	4862285	.	TGGTCAGTACGTAGATATATGTAACTTCCGTTTCTAATAGAGTCAAGATAGGAAACCCTGTATTTATGGTCTTTTTCTAATCTGCA	T	818.73	PASS	AC=2;AF=1;AN=2;DP=19;ExcessHet=3.0103;FS=0;MLEAC=2;MLEAF=1;MQ=60;QD=32.32;SOR=1.292	GT:AD:DP:GQ:PL	1/1:0,19:19:58:856,58,0	LOC109846850
NC_033794.1	4867739	.	ATT	A	591.73	PASS	AC=2;AF=1;AN=2;DP=14;ExcessHet=3.0103;FS=0;MLEAC=2;MLEAF=1;MQ=54.8;QD=31.69;SOR=5.283	GT:AD:DP:GQ:PL	1/1:0,13:13:42:629,42,0	LOC109846850
NC_033794.1	4867815	.	AT	A	22.27	PASS	AC=2;AF=1;AN=2;DP=3;ExcessHet=3.0103;FS=0;MLEAC=2;MLEAF=1;MQ=60;QD=7.42;SOR=2.833	GT:AD:DP:GQ:PL	1/1:0,3:3:9:59,9,0	LOC109846850
NC_033794.1	4867834	.	GTT	G	33.71	PASS	AC=2;AF=1;AN=2;DP=2;ExcessHet=3.0103;FS=0;MLEAC=2;MLEAF=1;MQ=60;QD=16.85;SOR=2.303	GT:AD:DP:GQ:PL	1/1:0,2:2:6:70,6,0	LOC109846850
NC_033794.1	4868749	.	CT	C	65	PASS	AC=2;AF=1;AN=2;DP=4;ExcessHet=3.0103;FS=0;MLEAC=2;MLEAF=1;MQ=60;QD=16.25;SOR=3.258	GT:AD:DP:GQ:PL	1/1:0,4:4:12:102,12,0	LOC109846860
NC_033794.1	4872653	.	AG	A	53.7	PASS	AC=2;AF=1;AN=2;DP=2;ExcessHet=3.0103;FS=0;MLEAC=2;MLEAF=1;MQ=60;QD=26.85;SOR=0.693	GT:AD:DP:GQ:PL	1/1:0,2:2:6:90,6,0	LOC109846860
NC_033794.1	4902297	.	AG	A	70.87	PASS	AC=2;AF=1;AN=2;DP=5;ExcessHet=3.0103;FS=0;MLEAC=2;MLEAF=1;MQ=60;QD=14.17;SOR=1.981	GT:AD:DP:GQ:PL	1/1:0,5:5:15:108,15,0	LOC109846860
NC_033794.1	4902372	.	G	GAAA	322.75	PASS	AC=2;AF=1;AN=2;DP=8;ExcessHet=3.0103;FS=0;MLEAC=2;MLEAF=1;MQ=60;QD=27.2;SOR=2.833	GT:AD:DP:GQ:PL	1/1:0,8:8:24:360,24,0	LOC109846860
NC_033794.1	4902667	.	GTTTTT	G	98.25	PASS	AC=2;AF=1;AN=2;DP=3;ExcessHet=3.0103;FS=0;MLEAC=2;MLEAF=1;MQ=60;QD=32.75;SOR=2.833	GT:AD:DP:GQ:PL	1/1:0,3:3:9:135,9,0	LOC109846860
NC_033794.1	4902673	.	GGT	G	98.25	PASS	AC=2;AF=1;AN=2;DP=3;ExcessHet=3.0103;FS=0;MLEAC=2;MLEAF=1;MQ=60;QD=32.75;SOR=2.833	GT:AD:DP:GQ:PL	1/1:0,3:3:9:135,9,0	LOC109846860
NC_033794.1	4909523	.	GTA	G	53.7	PASS	AC=2;AF=1;AN=2;DP=2;ExcessHet=3.0103;FS=0;MLEAC=2;MLEAF=1;MQ=60;QD=26.85;SOR=2.303	GT:AD:DP:GQ:PL	1/1:0,2:2:6:90,6,0	LOC109846888
NC_033794.1	5000325	.	AATATACT	A	98.25	PASS	AC=2;AF=1;AN=2;DP=3;ExcessHet=3.0103;FS=0;MLEAC=2;MLEAF=1;MQ=26.35;QD=32.75;SOR=1.179	GT:AD:DP:GQ:PL	1/1:0,3:3:9:135,9,0	NA
NC_033794.1	5007527	.	A	AAAG	41.7	PASS	AC=2;AF=1;AN=2;DP=2;ExcessHet=3.0103;FS=0;MLEAC=2;MLEAF=1;MQ=51.39;QD=20.85;SOR=2.303	GT:AD:DP:GQ:PL	1/1:0,2:2:6:78,6,0	LOC109846906
NC_033794.1	5007584	.	CTA	C	90.25	PASS	AC=2;AF=1;AN=2;DP=3;ExcessHet=3.0103;FS=0;MLEAC=2;MLEAF=1;MQ=54.41;QD=30.08;SOR=2.833	GT:AD:DP:GQ:PL	1/1:0,3:3:9:127,9,0	LOC109846906
NC_033794.1	5017187	.	T	TA	11.08	PASS	AC=1;AF=0.5;AN=2;BaseQRankSum=0.921;ClippingRankSum=0;DP=8;ExcessHet=3.0103;FS=3.332;MLEAC=1;MLEAF=0.5;MQ=37.18;MQRankSum=0.921;QD=1.39;ReadPosRankSum=0.135;SOR=2.303	GT:AD:DP:GQ:PL	0/1:5,3:8:48:48,0,202	LOC109846896
NC_033794.1	5017378	.	AT	A	112.73	PASS	AC=1;AF=0.5;AN=2;BaseQRankSum=-0.06;ClippingRankSum=0;DP=9;ExcessHet=3.0103;FS=0;MLEAC=1;MLEAF=0.5;MQ=52.07;MQRankSum=-2.655;QD=12.53;ReadPosRankSum=1.593;SOR=0.527	GT:AD:DP:GQ:PL	0/1:5,4:9:99:150,0,299	LOC109846896
NC_033794.1	5017591	.	TTA	T	89.73	PASS	AC=1;AF=0.5;AN=2;BaseQRankSum=0.959;ClippingRankSum=0;DP=17;ExcessHet=3.0103;FS=0;MLEAC=1;MLEAF=0.5;MQ=60;MQRankSum=0;QD=5.28;ReadPosRankSum=0.211;SOR=0.193	GT:AD:DP:GQ:PL	0/1:12,5:17:99:127,0,413	LOC109846896
NC_033794.1	5018098	.	CCG	C	260.73	PASS	AC=1;AF=0.5;AN=2;BaseQRankSum=-2.046;ClippingRankSum=0;DP=51;ExcessHet=3.0103;FS=14.399;MLEAC=1;MLEAF=0.5;MQ=31.21;MQRankSum=3.141;QD=5.11;ReadPosRankSum=-1.545;SOR=0.016	GT:AD:DP:GQ:PL	0/1:39,12:51:99:298,0,1270	LOC109846896
NC_033794.1	5018281	.	T	TG	201.73	PASS	AC=1;AF=0.5;AN=2;BaseQRankSum=-4.441;ClippingRankSum=0;DP=73;ExcessHet=3.0103;FS=30.587;MLEAC=1;MLEAF=0.5;MQ=37.76;MQRankSum=-2.333;QD=4.2;ReadPosRankSum=-1.295;SOR=0.458	GT:AD:DP:GQ:PL	0/1:32,16:48:99:239,0,1346	LOC109846896
NC_033794.1	5018284	.	GTT	G	355.73	PASS	AC=1;AF=0.5;AN=2;BaseQRankSum=-1.73;ClippingRankSum=0;DP=61;ExcessHet=3.0103;FS=3.325;MLEAC=1;MLEAF=0.5;MQ=39.54;MQRankSum=-1.082;QD=7.41;ReadPosRankSum=-1.416;SOR=1.432	GT:AD:DP:GQ:PL	0/1:36,12:48:99:393,0,1088	LOC109846896
NC_033794.1	5018287	.	GAAAT	G	349.73	PASS	AC=1;AF=0.5;AN=2;BaseQRankSum=-3.907;ClippingRankSum=0;DP=52;ExcessHet=3.0103;FS=0;MLEAC=1;MLEAF=0.5;MQ=41.32;MQRankSum=-2.161;QD=7.29;ReadPosRankSum=-2.245;SOR=0.586	GT:AD:DP:GQ:PL	0/1:36,12:48:99:387,0,1529	LOC109846896
NC_033794.1	5018294	.	G	GT	738.73	PASS	AC=1;AF=0.5;AN=2;BaseQRankSum=0.947;ClippingRankSum=0;DP=49;ExcessHet=3.0103;FS=34.799;MLEAC=1;MLEAF=0.5;MQ=40.92;MQRankSum=-3.628;QD=16.42;ReadPosRankSum=-3.438;SOR=0.003	GT:AD:DP:GQ:PL	0/1:20,25:45:99:776,0,547	LOC109846896
NC_033794.1	5472428	.	T	TGTTATTAGTAGTTATCAAATCTTATGCTAATACTCCATCGGGAAGGACATGGTCTGGCAGAAAATCTTGAA	232.8	PASS	AC=2;AF=1;AN=2;DP=5;ExcessHet=3.0103;FS=0;MLEAC=2;MLEAF=1;MQ=60;QD=30.51;SOR=3.611	GT:AD:DP:GQ:PL	1/1:0,5:5:18:270,18,0	LOC109829991
NC_033794.1	5482034	.	TC	T	91	PASS	AC=2;AF=1;AN=2;DP=4;ExcessHet=3.0103;FS=0;MLEAC=2;MLEAF=1;MQ=54.43;QD=22.75;SOR=3.258	GT:AD:DP:GQ:PL	1/1:0,4:4:12:128,12,0	LOC109829759
NC_033794.1	5482046	.	GC	G	187.87	PASS	AC=2;AF=1;AN=2;DP=5;ExcessHet=3.0103;FS=0;MLEAC=2;MLEAF=1;MQ=55.59;QD=30.64;SOR=1.981	GT:AD:DP:GQ:PL	1/1:0,5:5:15:225,15,0	LOC109829759
NC_033794.1	5482071	.	TTC	T	187.87	PASS	AC=2;AF=1;AN=2;DP=5;ExcessHet=3.0103;FS=0;MLEAC=2;MLEAF=1;MQ=55.59;QD=25.5;SOR=1.981	GT:AD:DP:GQ:PL	1/1:0,5:5:15:225,15,0	LOC109829759
NC_033794.1	5482076	.	T	TC	187.87	PASS	AC=2;AF=1;AN=2;DP=5;ExcessHet=3.0103;FS=0;MLEAC=2;MLEAF=1;MQ=55.59;QD=36.26;SOR=1.981	GT:AD:DP:GQ:PL	1/1:0,5:5:15:225,15,0	LOC109829759
NC_033794.1	5482080	.	AG	A	187.87	PASS	AC=2;AF=1;AN=2;DP=5;ExcessHet=3.0103;FS=0;MLEAC=2;MLEAF=1;MQ=55.59;QD=28.32;SOR=1.981	GT:AD:DP:GQ:PL	1/1:0,5:5:15:225,15,0	LOC109829759
NC_033794.1	5482098	.	T	TC	150.77	PASS	AC=2;AF=1;AN=2;DP=7;ExcessHet=3.0103;FS=0;MLEAC=2;MLEAF=1;MQ=55.48;QD=21.54;SOR=1.609	GT:AD:DP:GQ:PL	1/1:0,7:7:21:188,21,0	LOC109829759
NC_033794.1	5482108	.	GA	G	126.8	PASS	AC=2;AF=1;AN=2;DP=7;ExcessHet=3.0103;FS=0;MLEAC=2;MLEAF=1;MQ=55.48;QD=21.13;SOR=1.329	GT:AD:DP:GQ:PL	1/1:0,6:6:18:164,18,0	LOC109829759
NC_033794.1	5482142	.	A	AT	79.25	PASS	AC=2;AF=1;AN=2;DP=3;ExcessHet=3.0103;FS=0;MLEAC=2;MLEAF=1;MQ=56.86;QD=26.42;SOR=1.179	GT:AD:DP:GQ:PL	1/1:0,3:3:9:116,9,0	LOC109829759
NC_033794.1	5489302	.	CT	C	53.7	PASS	AC=2;AF=1;AN=2;DP=2;ExcessHet=3.0103;FS=0;MLEAC=2;MLEAF=1;MQ=60;QD=26.85;SOR=2.303	GT:AD:DP:GQ:PL	1/1:0,2:2:6:90,6,0	NA
NC_033794.1	5489311	.	TG	T	98.25	PASS	AC=2;AF=1;AN=2;DP=2;ExcessHet=3.0103;FS=0;MLEAC=2;MLEAF=1;MQ=60;QD=22.87;SOR=2.303	GT:AD:DP:GQ:PL	1/1:0,2:2:9:135,9,0	NA
NC_033794.1	5489314	.	G	GC	98.25	PASS	AC=2;AF=1;AN=2;DP=3;ExcessHet=3.0103;FS=0;MLEAC=2;MLEAF=1;MQ=60;QD=32.75;SOR=2.833	GT:AD:DP:GQ:PL	1/1:0,3:3:9:135,9,0	NA
NC_033794.1	5489316	.	AT	A	98.25	PASS	AC=2;AF=1;AN=2;DP=3;ExcessHet=3.0103;FS=0;MLEAC=2;MLEAF=1;MQ=60;QD=32.75;SOR=2.833	GT:AD:DP:GQ:PL	1/1:0,3:3:9:135,9,0	NA
NC_033794.1	5489330	.	AT	A	60	PASS	AC=2;AF=1;AN=2;DP=4;ExcessHet=3.0103;FS=0;MLEAC=2;MLEAF=1;MQ=60;QD=15;SOR=3.258	GT:AD:DP:GQ:PL	1/1:0,4:4:12:97,12,0	NA
NC_033794.1	5489352	.	T	TC	632.73	PASS	AC=2;AF=1;AN=2;DP=23;ExcessHet=3.0103;FS=0;MLEAC=2;MLEAF=1;MQ=58.09;QD=28.76;SOR=6.273	GT:AD:DP:GQ:PL	1/1:0,22:22:69:670,69,0	NA
NC_033794.1	5489364	.	ACT	A	1312.73	PASS	AC=2;AF=1;AN=2;DP=30;ExcessHet=3.0103;FS=0;MLEAC=2;MLEAF=1;MQ=57.77;QD=24.1;SOR=6.804	GT:AD:DP:GQ:PL	1/1:0,29:29:90:1350,90,0	NA
NC_033794.1	5489372	.	AC	A	703.52	PASS	AC=2;AF=1;AN=2;BaseQRankSum=-0.547;ClippingRankSum=0;DP=31;ExcessHet=3.0103;FS=0;MLEAC=2;MLEAF=1;MQ=57.84;MQRankSum=-0.4;QD=23.45;ReadPosRankSum=-0.633;SOR=3.912	GT:AD:DP:GQ:PL	1/1:3,27:30:7:740,7,0	NA
NC_033794.1	5489389	.	CCG	C	1129.73	PASS	AC=2;AF=1;AN=2;DP=34;ExcessHet=3.0103;FS=0;MLEAC=2;MLEAF=1;MQ=58.03;QD=34.23;SOR=7.054	GT:AD:DP:GQ:PL	1/1:0,33:33:99:1167,99,0	NA
[truncated: 152,099 more rows]
