# Supplementary material for: Differential gene expression analysis and SNP/InDel marker discovery in resistant wild Asparagus kiusianus and susceptible A. officinalis in response to Phomopsis asparagi infection
Source: Data Brief. 2018 Nov 13;21:2117–21. doi: 10.1016/j.dib.2018.11.034 (PMC6262200; doi:10.1016/j.dib.2018.11.034)
Supplement: Supplementary file 4 — Supplementary material [file mmc4.csv]

Table S3. InDel distribution in Asparagus officinalis using A. officinalis reference genome
genbankID	position	something	ref	alt	freq	quality	tags	genotypeTags	info	V11
NC_033794.1	14712	.	G	GT	59.25	PASS	AC=2;AF=1;AN=2;DP=3;ExcessHet=3.0103;FS=0;MLEAC=2;MLEAF=1;MQ=60;QD=19.75;SOR=1.179	GT:AD:DP:GQ:PL	1/1:0,3:3:9:96,9,0	LOC109828832
NC_033794.1	59239	.	TCTTGATATAACAGCAGGCAGTTAGAAAAGAGAAACGAAAGTAGAAGAAGGATTATAAAATGCTTAC	T	292.73	PASS	AC=1;AF=0.5;AN=2;BaseQRankSum=-2.287;ClippingRankSum=0;DP=10;ExcessHet=3.0103;FS=0;MLEAC=1;MLEAF=0.5;MQ=59.8;MQRankSum=1.282;QD=29.27;ReadPosRankSum=2.287;SOR=0.223	GT:AD:DP:GQ:PL	0/1:2,8:10:60:330,0,60	LOC109844822
NC_033794.1	72393	.	CG	C	574.73	PASS	AC=2;AF=1;AN=2;DP=13;ExcessHet=3.0103;FS=0;MLEAC=2;MLEAF=1;MQ=60;QD=29.09;SOR=0.836	GT:AD:DP:GQ:PL	1/1:0,13:13:42:612,42,0	LOC109844852
NC_033794.1	72402	.	G	GC	638.73	PASS	AC=2;AF=1;AN=2;DP=16;ExcessHet=3.0103;FS=0;MLEAC=2;MLEAF=1;MQ=60;QD=32.93;SOR=0.693	GT:AD:DP:GQ:PL	1/1:0,16:16:48:676,48,0	LOC109844852
NC_033794.1	72433	.	C	CA	724.73	PASS	AC=2;AF=1;AN=2;DP=17;ExcessHet=3.0103;FS=0;MLEAC=2;MLEAF=1;MQ=60;QD=29.67;SOR=0.804	GT:AD:DP:GQ:PL	1/1:0,17:17:51:762,51,0	LOC109844852
NC_033794.1	72444	.	G	GA	568.73	PASS	AC=2;AF=1;AN=2;DP=18;ExcessHet=3.0103;FS=0;MLEAC=2;MLEAF=1;MQ=60;QD=31.6;SOR=0.693	GT:AD:DP:GQ:PL	1/1:0,18:18:54:606,54,0	LOC109844852
NC_033794.1	72461	.	C	CT	568.73	PASS	AC=2;AF=1;AN=2;DP=19;ExcessHet=3.0103;FS=0;MLEAC=2;MLEAF=1;MQ=60;QD=29.93;SOR=0.793	GT:AD:DP:GQ:PL	1/1:0,19:19:57:606,57,0	LOC109844852
NC_033794.1	72514	.	A	AG	637.73	PASS	AC=2;AF=1;AN=2;DP=15;ExcessHet=3.0103;FS=0;MLEAC=2;MLEAF=1;MQ=58.02;QD=34.04;SOR=1.473	GT:AD:DP:GQ:PL	1/1:0,15:15:45:675,45,0	LOC109844852
NC_033794.1	72523	.	A	AGCG	862.73	PASS	AC=2;AF=1;AN=2;DP=18;ExcessHet=3.0103;FS=0;MLEAC=2;MLEAF=1;MQ=58.36;QD=32.42;SOR=1.493	GT:AD:DP:GQ:PL	1/1:0,18:18:60:900,60,0	LOC109844852
NC_033794.1	72527	.	C	CCAG	862.73	PASS	AC=2;AF=1;AN=2;DP=19;ExcessHet=3.0103;FS=0;MLEAC=2;MLEAF=1;MQ=58.44;QD=37.76;SOR=1.292	GT:AD:DP:GQ:PL	1/1:0,19:19:60:900,60,0	LOC109844852
NC_033794.1	72533	.	G	GA	817.73	PASS	AC=2;AF=1;AN=2;DP=19;ExcessHet=3.0103;FS=0;MLEAC=2;MLEAF=1;MQ=58.44;QD=27.64;SOR=1.609	GT:AD:DP:GQ:PL	1/1:0,19:19:57:855,57,0	LOC109844852
NC_033794.1	72552	.	A	AG	921.73	PASS	AC=2;AF=1;AN=2;DP=22;ExcessHet=3.0103;FS=0;MLEAC=2;MLEAF=1;MQ=58.66;QD=29.43;SOR=1.931	GT:AD:DP:GQ:PL	1/1:0,22:22:69:959,69,0	LOC109844852
NC_033794.1	72625	.	C	CTTGG	186.73	PASS	AC=1;AF=0.5;AN=2;BaseQRankSum=0.497;ClippingRankSum=0;DP=9;ExcessHet=3.0103;FS=2.808;MLEAC=1;MLEAF=0.5;MQ=60;MQRankSum=0;QD=20.75;ReadPosRankSum=-2.515;SOR=1.17	GT:AD:DP:GQ:PL	0/1:3,6:9:99:224,0,108	LOC109844852
NC_033794.1	72628	.	C	CTCTTGCAGTAGTCAAGATCACTCCAGTAAGA	163.73	PASS	AC=1;AF=0.5;AN=2;BaseQRankSum=1.006;ClippingRankSum=0;DP=7;ExcessHet=3.0103;FS=0;MLEAC=1;MLEAF=0.5;MQ=60;MQRankSum=0;QD=23.39;ReadPosRankSum=-2.189;SOR=0.368	GT:AD:DP:GQ:PL	0/1:3,4:7:99:201,0,111	LOC109844852
NC_033794.1	72988	.	TCCTGCGTCAGTTGATCAATTCGATTAAACCGCCGATTATTTTGTATAAAAAATTAAAGATGGAAATTAATATATAGAGATTAGAATTTTATTGTTTA	T	499.73	PASS	AC=1;AF=0.5;AN=2;BaseQRankSum=1.141;ClippingRankSum=0;DP=19;ExcessHet=3.0103;FS=6.107;MLEAC=1;MLEAF=0.5;MQ=60;MQRankSum=0;QD=26.3;ReadPosRankSum=0;SOR=0.049	GT:AD:DP:GQ:PL	0/1:4,15:19:99:537,0,2381	LOC109844852
NC_033794.1	82231	.	TGTACGTTCATGCTTGTTTATTTTCTTTGTTTGTAGAAATTATGCTTGAATATGATATCCTAATTTGTACAGTTGATCTCAG	T	15760.7	PASS	AC=2;AF=1;AN=2;BaseQRankSum=2.568;ClippingRankSum=0;DP=361;ExcessHet=3.0103;FS=0;MLEAC=2;MLEAF=1;MQ=59.94;MQRankSum=0;QD=28.05;ReadPosRankSum=-2.224;SOR=0.65	GT:AD:DP:GQ:PL	1/1:3,356:359:99:15798,950,0	LOC109844859
NC_033794.1	94730	.	A	AT	278.74	PASS	AC=2;AF=1;AN=2;DP=9;ExcessHet=3.0103;FS=0;MLEAC=2;MLEAF=1;MQ=60;QD=30.97;SOR=2.093	GT:AD:DP:GQ:PL	1/1:0,9:9:27:316,27,0	LOC109844874
NC_033794.1	94753	.	C	CG	326.74	PASS	AC=2;AF=1;AN=2;DP=9;ExcessHet=3.0103;FS=0;MLEAC=2;MLEAF=1;MQ=60;QD=31.62;SOR=1.402	GT:AD:DP:GQ:PL	1/1:0,9:9:27:364,27,0	LOC109844874
NC_033794.1	94768	.	T	TC	391.74	PASS	AC=2;AF=1;AN=2;DP=8;ExcessHet=3.0103;FS=0;MLEAC=2;MLEAF=1;MQ=60;QD=31.19;SOR=1.179	GT:AD:DP:GQ:PL	1/1:0,8:8:30:429,30,0	LOC109844874
NC_033794.1	94788	.	G	GC	412.74	PASS	AC=2;AF=1;AN=2;DP=10;ExcessHet=3.0103;FS=0;MLEAC=2;MLEAF=1;MQ=60;QD=29.51;SOR=0.693	GT:AD:DP:GQ:PL	1/1:0,10:10:30:450,30,0	LOC109844874
NC_033794.1	94814	.	G	GGC	187.87	PASS	AC=2;AF=1;AN=2;DP=6;ExcessHet=3.0103;FS=0;MLEAC=2;MLEAF=1;MQ=60;QD=28.36;SOR=1.022	GT:AD:DP:GQ:PL	1/1:0,5:5:15:225,15,0	LOC109844874
NC_033794.1	96789	.	AAGGCAAGTGTTGTAATAAATATTGTTGTGTATAGTTTCATATGTTCATGTGTATTGAGTACTTAATGTCTATGATAC	A	544.73	PASS	AC=2;AF=1;AN=2;DP=13;ExcessHet=3.0103;FS=0;MLEAC=2;MLEAF=1;MQ=47.44;QD=32.86;SOR=1.179	GT:AD:DP:GQ:PL	1/1:0,13:13:39:582,39,0	LOC109844874
NC_033794.1	101268	.	TGTACGCCTGTCAAATGTCCAACTCTGATGCTCACTTGATTTTACGAAAATTAAAAAAAACTTATTGTTTTGTTATCTTCTTTTTAATGAAACAG	T	821.73	PASS	AC=2;AF=1;AN=2;DP=21;ExcessHet=3.0103;FS=0;MLEAC=2;MLEAF=1;MQ=60;QD=30.14;SOR=1.508	GT:AD:DP:GQ:PL	1/1:0,21:21:59:859,59,0	LOC109844865
NC_033794.1	102033	.	GAGGTAGAGCGTTTTATCGTTATTTGGGTTGAATTCGTGATTGAATGAATACGTACGTCTTTAATTGCTTCTTGTTGGGTTGATTTTTGC	G	412.74	PASS	AC=2;AF=1;AN=2;DP=10;ExcessHet=3.0103;FS=0;MLEAC=2;MLEAF=1;MQ=60;QD=33.88;SOR=0.693	GT:AD:DP:GQ:PL	1/1:0,10:10:30:450,30,0	LOC109844865
NC_033794.1	102283	.	CAGCTTAG	C	151.87	PASS	AC=2;AF=1;AN=2;DP=9;ExcessHet=3.0103;FS=0;MLEAC=2;MLEAF=1;MQ=60;QD=30.37;SOR=3.611	GT:AD:DP:GQ:PL	1/1:0,5:5:15:189,15,0	LOC109844865
NC_033794.1	102348	.	CAT	C	143	PASS	AC=2;AF=1;AN=2;DP=4;ExcessHet=3.0103;FS=0;MLEAC=2;MLEAF=1;MQ=60;QD=36.07;SOR=3.258	GT:AD:DP:GQ:PL	1/1:0,4:4:12:180,12,0	LOC109844865
NC_033794.1	102903	.	G	GCTGCATGACTTGCAAGTGACAGAACCAGCTGACTTAGGA	950.73	PASS	AC=2;AF=1;AN=2;DP=23;ExcessHet=3.0103;FS=0;MLEAC=2;MLEAF=1;MQ=60;QD=32.19;SOR=3.912	GT:AD:DP:GQ:PL	1/1:0,22:22:66:988,66,0	LOC109844883
NC_033794.1	103196	.	G	GATTTCTGTCCTTTAGCTGGGGTAACAACTTTAGCCTTCTTCTC	3154.73	PASS	AC=2;AF=1;AN=2;DP=72;ExcessHet=3.0103;FS=0;MLEAC=2;MLEAF=1;MQ=60;QD=30.95;SOR=1.643	GT:AD:DP:GQ:PL	1/1:0,71:71:99:3192,212,0	LOC109844883
NC_033794.1	103758	.	GCCTACAGTAAGGACACAAAACTGAGAAAATTGTCCATAAACAGAGCCAGAGATCTTACAAATGCATTAGATCATCCTCTTA	G	6335.73	PASS	AC=2;AF=1;AN=2;DP=153;ExcessHet=3.0103;FS=0;MLEAC=2;MLEAF=1;MQ=60;QD=34.09;SOR=1.691	GT:AD:DP:GQ:PL	1/1:0,147:147:99:6373,448,0	LOC109844883
NC_033794.1	103935	.	T	TCGTCATCATCAGATTCTTCGTCAGAATCATCCTCATCATCATCATCGTC	3429.73	PASS	AC=2;AF=1;AN=2;DP=80;ExcessHet=3.0103;FS=0;MLEAC=2;MLEAF=1;MQ=60;QD=30.9;SOR=0.881	GT:AD:DP:GQ:PL	1/1:0,79:79:99:3467,235,0	LOC109844883
NC_033794.1	106726	.	GCCTGCATGAGACAGATGGAAGTTAAGAAATGCGAGGCCATTTGACTAGTCAAAGACAAATCAAGAGTGGGTTTCA	G	1603.73	PASS	AC=2;AF=1;AN=2;DP=45;ExcessHet=3.0103;FS=0;MLEAC=2;MLEAF=1;MQ=60;QD=26.89;SOR=3.442	GT:AD:DP:GQ:PL	1/1:0,37:37:99:1641,116,0	LOC109844883
NC_033794.1	114467	.	C	CT	1537.73	PASS	AC=2;AF=1;AN=2;DP=34;ExcessHet=3.0103;FS=0;MLEAC=2;MLEAF=1;MQ=63.71;QD=31.62;SOR=5.67	GT:AD:DP:GQ:PL	1/1:0,34:34:99:1575,105,0	LOC109844892
NC_033794.1	114475	.	C	CTCTCTCTA	1630.73	PASS	AC=2;AF=1;AN=2;DP=35;ExcessHet=3.0103;FS=0;MLEAC=2;MLEAF=1;MQ=63.61;QD=30.62;SOR=5.728	GT:AD:DP:GQ:PL	1/1:0,35:35:99:1668,114,0	LOC109844892
NC_033794.1	114632	.	G	GAAAGATCCACTGACGGTGAAAGTGAACAAACTGACTTCTACAAA	898.73	PASS	AC=2;AF=1;AN=2;DP=21;ExcessHet=3.0103;FS=0;MLEAC=2;MLEAF=1;MQ=53.23;QD=32.66;SOR=0.784	GT:AD:DP:GQ:PL	1/1:0,21:21:63:936,63,0	LOC109844892
NC_033794.1	116826	.	TGGTTAGGTTCCACCTTAGTTAATTTCTGCATAATTTAACTCTTTGTAGTATAGTTTTTCCTAACTGAGTTGTAAATTTTAATCTTTTAAATCTTATGTGTA	T	2569.73	PASS	AC=2;AF=1;AN=2;DP=58;ExcessHet=3.0103;FS=0;MLEAC=2;MLEAF=1;MQ=60;QD=30.32;SOR=1.179	GT:AD:DP:GQ:PL	1/1:0,58:58:99:2607,181,0	LOC109844892
NC_033794.1	117038	.	TGTATATAAGCCTCTCCACTGTTTTTTTTTTTTTGAGAGAAAGCTCTCTACTGATATTGTGATCCATCGCTAATGCAAATGCATCAACATAACAATTTACAG	T	2846.73	PASS	AC=2;AF=1;AN=2;BaseQRankSum=1.555;ClippingRankSum=0;DP=71;ExcessHet=3.0103;FS=0;MLEAC=2;MLEAF=1;MQ=58.25;MQRankSum=-0.706;QD=34.63;ReadPosRankSum=1.164;SOR=1.054	GT:AD:DP:GQ:PL	1/1:2,69:71:99:2884,120,0	LOC109844892
NC_033794.1	117248	.	AGTAATTACATGCTGATACTTAAAAATTAATTTTGTAATAATTTCAAAATCTGTTAACTGATTGCAGCAAAACTTCTCAATCTTTTGCAG	A	2969.73	PASS	AC=2;AF=1;AN=2;BaseQRankSum=1.832;ClippingRankSum=0;DP=70;ExcessHet=3.0103;FS=3.765;MLEAC=2;MLEAF=1;MQ=60;MQRankSum=0;QD=28.71;SOR=0.81	GT:AD:DP:GQ:PL	1/1:1,68:69:99:3007,182,0	LOC109844892
NC_033794.1	117448	.	CAGGTAAGTTTCTTATCCTTGAATTGAATATGTGTTGGGGACTTATTTGCAAACTTGTATTCTCTATTTACCTCTCCTTCATTTATGTTCT	C	3216.73	PASS	AC=1;AF=0.5;AN=2;BaseQRankSum=3.314;ClippingRankSum=0;DP=86;ExcessHet=3.0103;FS=1.766;MLEAC=1;MLEAF=0.5;MQ=60;MQRankSum=0;QD=29.54;SOR=0.607	GT:AD:DP:GQ:PL	0/1:5,81:86:99:3254,0,1058	LOC109844892
NC_033794.1	120680	.	TA	T	1033.73	PASS	AC=2;AF=1;AN=2;BaseQRankSum=-0.31;ClippingRankSum=0;DP=75;ExcessHet=3.0103;FS=0;MLEAC=2;MLEAF=1;MQ=60;MQRankSum=0;QD=18.14;ReadPosRankSum=0.202;SOR=4.768	GT:AD:DP:GQ:PL	1/1:4,53:57:49:1071,49,0	LOC109844903
NC_033794.1	121797	.	GGTGGTCATATATCCA	G	143	PASS	AC=2;AF=1;AN=2;DP=4;ExcessHet=3.0103;FS=0;MLEAC=2;MLEAF=1;MQ=60;QD=32.11;SOR=0.693	GT:AD:DP:GQ:PL	1/1:0,4:4:12:180,12,0	LOC109844903
NC_033794.1	121919	.	CT	C	80	PASS	AC=2;AF=1;AN=2;DP=4;ExcessHet=3.0103;FS=0;MLEAC=2;MLEAF=1;MQ=60;QD=20;SOR=0.693	GT:AD:DP:GQ:PL	1/1:0,4:4:12:117,12,0	LOC109844903
NC_033794.1	122601	.	AGTATGCTATTTCAAACCTTGTATATTTGTTGTTTGTATGCTATTTTCCCTTTGAACCTATTGACATAATATGCTCTGAATTTCAG	A	1607.73	PASS	AC=1;AF=0.5;AN=2;BaseQRankSum=1.26;ClippingRankSum=0;DP=43;ExcessHet=3.0103;FS=0;MLEAC=1;MLEAF=0.5;MQ=60;MQRankSum=0;QD=36.11;ReadPosRankSum=-0.814;SOR=0.741	GT:AD:DP:GQ:PL	0/1:2,41:43:99:1645,0,1266	LOC109844903
NC_033794.1	122949	.	GGGTGGGTACCACAACTAAGCTATTTCTCTGAGTTGGGCATGAAGTGATCCTTATGCATTTTGTTGTTCTTCCAATTCTTTGATCA	G	7636.73	PASS	AC=2;AF=1;AN=2;DP=177;ExcessHet=3.0103;FS=0;MLEAC=2;MLEAF=1;MQ=60;QD=28.88;SOR=0.907	GT:AD:DP:GQ:PL	1/1:0,173:173:99:7674,526,0	LOC109844903
NC_033794.1	123166	.	TGTCAGTAATTTATACAGAAAGATGTTATCATTGTTGCATACCATTAGAAACACTAATTTTTGTGAGATTATGAATTGCTCATGTAACATGTTTCAGCCTATATGATGTCTGTACTAACCTTTTACTTCTTGCAATATGTGCAG	T	6355.73	PASS	AC=2;AF=1;AN=2;BaseQRankSum=0.869;ClippingRankSum=0;DP=152;ExcessHet=3.0103;FS=0;MLEAC=2;MLEAF=1;MQ=60.07;MQRankSum=-6.042;QD=27.35;ReadPosRankSum=-0.869;SOR=1.067	GT:AD:DP:GQ:PL	1/1:4,148:152:99:6393,289,0	LOC109844903
NC_033794.1	124808	.	G	GCACCAACGAAAGAAGAACCGCCGACGAAGGAAGAGCCAAAGTTCCAGGCTTT	2816.73	PASS	AC=2;AF=1;AN=2;DP=66;ExcessHet=3.0103;FS=0;MLEAC=2;MLEAF=1;MQ=60;QD=34.38;SOR=3.784	GT:AD:DP:GQ:PL	1/1:0,66:66:99:2854,197,0	LOC109844903
NC_033794.1	128033	.	TAC	T	187.87	PASS	AC=2;AF=1;AN=2;DP=5;ExcessHet=3.0103;FS=0;MLEAC=2;MLEAF=1;MQ=60;QD=27.26;SOR=1.981	GT:AD:DP:GQ:PL	1/1:0,5:5:15:225,15,0	LOC109844918
NC_033794.1	128474	.	AT	A	98.25	PASS	AC=2;AF=1;AN=2;DP=3;ExcessHet=3.0103;FS=0;MLEAC=2;MLEAF=1;MQ=60;QD=32.75;SOR=1.179	GT:AD:DP:GQ:PL	1/1:0,3:3:9:135,9,0	LOC109844918
NC_033794.1	128890	.	CTAAAAGAGAGCAA	C	638.7	PASS	AC=2;AF=1;AN=2;BaseQRankSum=-0.109;ClippingRankSum=0;DP=17;ExcessHet=3.0103;FS=0;MLEAC=2;MLEAF=1;MQ=54.47;MQRankSum=-0.507;QD=32.15;ReadPosRankSum=0.308;SOR=0.33	GT:AD:DP:GQ:PL	1/1:1,16:17:6:675,6,0	LOC109844918
NC_033794.1	128906	.	GGAAAACTAGTTTTTAGAATTTCAACTCATAACCAATAAAACGCAGCACGCTGAACAAGACTATTGCTTACCGTT	G	663.25	PASS	AC=2;AF=1;AN=2;DP=17;ExcessHet=3.0103;FS=0;MLEAC=2;MLEAF=1;MQ=54.47;QD=24.06;SOR=0.804	GT:AD:DP:GQ:PL	1/1:0,17:17:9:700,9,0	LOC109844918
NC_033794.1	129312	.	TAACCTATCCAATAAAGCTTCAATTTTCCATTCGAAAGACTGAAATACAAAAACATGAAAGATGTGGAAAGATTGAATCAGGAATTATA	T	587.73	PASS	AC=1;AF=0.5;AN=2;BaseQRankSum=1.82;ClippingRankSum=0;DP=19;ExcessHet=3.0103;FS=0;MLEAC=1;MLEAF=0.5;MQ=60;MQRankSum=0;QD=34.57;ReadPosRankSum=2.315;SOR=0.495	GT:AD:DP:GQ:PL	0/1:2,15:17:38:625,0,38	LOC109844918
NC_033794.1	129775	.	CA	C	133	PASS	AC=2;AF=1;AN=2;DP=4;ExcessHet=3.0103;FS=0;MLEAC=2;MLEAF=1;MQ=62.65;QD=33.25;SOR=1.609	GT:AD:DP:GQ:PL	1/1:0,4:4:12:170,12,0	NA
NC_033794.1	130059	.	TGG	T	98.25	PASS	AC=2;AF=1;AN=2;DP=3;ExcessHet=3.0103;FS=0;MLEAC=2;MLEAF=1;MQ=60;QD=32.75;SOR=1.179	GT:AD:DP:GQ:PL	1/1:0,3:3:9:135,9,0	NA
NC_033794.1	131223	.	CG	C	27.71	PASS	AC=2;AF=1;AN=2;DP=2;ExcessHet=3.0103;FS=0;MLEAC=2;MLEAF=1;MQ=60;QD=13.86;SOR=0.693	GT:AD:DP:GQ:PL	1/1:0,2:2:6:64,6,0	NA
NC_033794.1	131240	.	CT	C	62.25	PASS	AC=2;AF=1;AN=2;DP=3;ExcessHet=3.0103;FS=0;MLEAC=2;MLEAF=1;MQ=52.99;QD=20.75;SOR=1.179	GT:AD:DP:GQ:PL	1/1:0,3:3:9:99,9,0	NA
NC_033794.1	131257	.	T	TC	98.25	PASS	AC=2;AF=1;AN=2;DP=3;ExcessHet=3.0103;FS=0;MLEAC=2;MLEAF=1;MQ=52.99;QD=32.75;SOR=1.179	GT:AD:DP:GQ:PL	1/1:0,3:3:9:135,9,0	NA
NC_033794.1	131279	.	CT	C	53.7	PASS	AC=2;AF=1;AN=2;DP=3;ExcessHet=3.0103;FS=0;MLEAC=2;MLEAF=1;MQ=52.99;QD=26.85;SOR=0.693	GT:AD:DP:GQ:PL	1/1:0,2:2:6:90,6,0	NA
NC_033794.1	131294	.	TG	T	98.25	PASS	AC=2;AF=1;AN=2;DP=3;ExcessHet=3.0103;FS=0;MLEAC=2;MLEAF=1;MQ=60;QD=32.75;SOR=1.179	GT:AD:DP:GQ:PL	1/1:0,3:3:9:135,9,0	NA
NC_033794.1	131298	.	C	CG	98.25	PASS	AC=2;AF=1;AN=2;DP=3;ExcessHet=3.0103;FS=0;MLEAC=2;MLEAF=1;MQ=60;QD=32.75;SOR=1.179	GT:AD:DP:GQ:PL	1/1:0,3:3:9:135,9,0	NA
NC_033794.1	131300	.	A	AG	98.25	PASS	AC=2;AF=1;AN=2;DP=2;ExcessHet=3.0103;FS=0;MLEAC=2;MLEAF=1;MQ=60;QD=28.71;SOR=2.303	GT:AD:DP:GQ:PL	1/1:0,2:2:9:135,9,0	NA
NC_033794.1	131318	.	G	GT	222.8	PASS	AC=2;AF=1;AN=2;DP=8;ExcessHet=3.0103;FS=0;MLEAC=2;MLEAF=1;MQ=40.35;QD=25.77;SOR=2.303	GT:AD:DP:GQ:PL	1/1:0,6:6:18:260,18,0	NA
NC_033794.1	131328	.	GC	G	158.77	PASS	AC=2;AF=1;AN=2;DP=9;ExcessHet=3.0103;FS=0;MLEAC=2;MLEAF=1;MQ=40.1;QD=22.68;SOR=2.584	GT:AD:DP:GQ:PL	1/1:0,7:7:21:196,21,0	NA
NC_033794.1	131348	.	GT	G	165.77	PASS	AC=2;AF=1;AN=2;DP=9;ExcessHet=3.0103;FS=0;MLEAC=2;MLEAF=1;MQ=40.1;QD=23.68;SOR=2.584	GT:AD:DP:GQ:PL	1/1:0,7:7:21:203,21,0	NA
NC_033794.1	132977	.	GCCTGTGATTAATAGATTTGATACCTAAGTTTTTAAACAAATAATTTATAGAGATTCAAAAAATATAGGGTCTTTTAAGAGAATTTATATCA	G	5967.73	PASS	AC=2;AF=1;AN=2;BaseQRankSum=2.121;ClippingRankSum=0;DP=139;ExcessHet=3.0103;FS=0;MLEAC=2;MLEAF=1;MQ=59.92;MQRankSum=0;QD=35.82;SOR=3.958	GT:AD:DP:GQ:PL	1/1:1,136:137:99:6005,400,0	LOC109844933
NC_033794.1	133128	.	T	TCA	2747.73	PASS	AC=2;AF=1;AN=2;DP=66;ExcessHet=3.0103;FS=0;MLEAC=2;MLEAF=1;MQ=60;QD=30.42;SOR=3.75	GT:AD:DP:GQ:PL	1/1:0,65:65:99:2785,195,0	LOC109844933
NC_033794.1	133130	.	G	GTCCCAGCTCCATGGCAGCCTCAGTAATTTCAGTGCGT	2748.73	PASS	AC=2;AF=1;AN=2;DP=56;ExcessHet=3.0103;FS=0;MLEAC=2;MLEAF=1;MQ=60;QD=32.23;SOR=3.422	GT:AD:DP:GQ:PL	1/1:0,56:56:99:2786,195,0	LOC109844933
NC_033794.1	133899	.	T	TTTG	4430.73	PASS	AC=1;AF=0.5;AN=2;BaseQRankSum=0.339;ClippingRankSum=0;DP=114;ExcessHet=3.0103;FS=1.992;MLEAC=1;MLEAF=0.5;MQ=60;MQRankSum=0;QD=29.69;ReadPosRankSum=-3.762;SOR=0.339	GT:AD:DP:GQ:PL	0/1:4,107:111:99:4468,0,1051	LOC109844933
NC_033794.1	133900	.	A	ATGGTGTCTCATCACTGTTCTCACTCTGGTCCTTCTTTCCTC	4431.73	PASS	AC=1;AF=0.5;AN=2;BaseQRankSum=1.465;ClippingRankSum=0;DP=108;ExcessHet=3.0103;FS=1.944;MLEAC=1;MLEAF=0.5;MQ=60;MQRankSum=0;QD=32.77;ReadPosRankSum=-5.187;SOR=0.378	GT:AD:DP:GQ:PL	0/1:4,104:108:99:4469,0,1050	LOC109844933
NC_033794.1	155881	.	AAACCGC	A	2496.73	PASS	AC=2;AF=1;AN=2;BaseQRankSum=0.44;ClippingRankSum=0;DP=128;ExcessHet=3.0103;FS=0;MLEAC=2;MLEAF=1;MQ=59.39;MQRankSum=-0.266;QD=20.81;ReadPosRankSum=-1.111;SOR=7.362	GT:AD:DP:GQ:PL	1/1:2,118:120:99:2534,314,0	LOC109844955
NC_033794.1	156264	.	T	TCACCAAAGCTTGAAGTCCTTTCAATCCAAAGCAGCCAGAGTGTA	2274.73	PASS	AC=1;AF=0.5;AN=2;BaseQRankSum=-1.658;ClippingRankSum=0;DP=105;ExcessHet=3.0103;FS=3.678;MLEAC=1;MLEAF=0.5;MQ=58.19;MQRankSum=-3.619;QD=21.87;ReadPosRankSum=-8.932;SOR=0.714	GT:AD:DP:GQ:PL	0/1:45,59:104:99:2312,0,2130	LOC109844955
NC_033794.1	160271	.	C	CCGG	1745.73	PASS	AC=2;AF=1;AN=2;DP=39;ExcessHet=3.0103;FS=0;MLEAC=2;MLEAF=1;MQ=60;QD=28.03;SOR=2.362	GT:AD:DP:GQ:PL	1/1:0,39:39:99:1783,120,0	LOC109844964
NC_033794.1	160275	.	A	AG	1717.73	PASS	AC=2;AF=1;AN=2;DP=37;ExcessHet=3.0103;FS=0;MLEAC=2;MLEAF=1;MQ=60;QD=31.55;SOR=2.494	GT:AD:DP:GQ:PL	1/1:0,37:37:99:1755,117,0	LOC109844964
NC_033794.1	160277	.	A	AT	1672.73	PASS	AC=2;AF=1;AN=2;DP=34;ExcessHet=3.0103;FS=0;MLEAC=2;MLEAF=1;MQ=60;QD=34.13;SOR=2.303	GT:AD:DP:GQ:PL	1/1:0,34:34:99:1710,114,0	LOC109844964
NC_033794.1	166180	.	AAGGTTTTTGTGAACCAGAGAACTTTTCTTTTGTTTTACGGTGTACAACTGGGGGGAGTAAAGCTGCTCAATATTTTTTGATGGTGC	A	2585.73	PASS	AC=1;AF=0.5;AN=2;BaseQRankSum=1.904;ClippingRankSum=0;DP=71;ExcessHet=3.0103;FS=0;MLEAC=1;MLEAF=0.5;MQ=60;MQRankSum=0;QD=29.34;ReadPosRankSum=1.431;SOR=0.693	GT:AD:DP:GQ:PL	0/1:8,63:71:99:2623,0,2531	LOC109844964
NC_033794.1	166616	.	TCAGGTGTGTTTAGGCTATATTCTTTATCTTGTTGGTATGTACATTTTTTTCTTTTCTTAGTAGAAGATCCGCTAATTCTGATCATTCATG	T	2553.73	PASS	AC=2;AF=1;AN=2;DP=62;ExcessHet=3.0103;FS=0;MLEAC=2;MLEAF=1;MQ=50.63;QD=29.65;SOR=1.888	GT:AD:DP:GQ:PL	1/1:0,62:62:99:2591,183,0	LOC109844964
NC_033794.1	166957	.	G	GAGCCAAGACCATCTCTGAAATCCACAGTGAAGCAGAGAAGA	1961.73	PASS	AC=2;AF=1;AN=2;DP=46;ExcessHet=3.0103;FS=0;MLEAC=2;MLEAF=1;MQ=60;QD=29.29;SOR=0.78	GT:AD:DP:GQ:PL	1/1:0,46:46:99:1999,141,0	LOC109844964
NC_033794.1	170895	.	AAG	A	295.73	PASS	AC=2;AF=1;AN=2;DP=13;ExcessHet=3.0103;FS=0;MLEAC=1;MLEAF=0.5;MQ=56.63;QD=26.88;SOR=4.407	GT:AD:DP:GQ:PL	1/1:0,11:11:32:278,32,0	LOC109844974
NC_033794.1	172179	.	C	CCTTGCCCTTCCTGTTACTGGTAAGCGCAATGTGTTTGCT	224.9	PASS	AC=2;AF=1;AN=2;DP=7;ExcessHet=3.0103;FS=0;MLEAC=2;MLEAF=1;MQ=60;QD=31.27;SOR=1.329	GT:AD:DP:GQ:PL	1/1:0,6:6:14:262,14,0	LOC109844974
NC_033794.1	172433	.	T	TTTGTTCTTTTATTATTGATTTCCACTTCATTTCTCGCCTCAGGTTTTG	498.73	PASS	AC=2;AF=1;AN=2;DP=12;ExcessHet=3.0103;FS=0;MLEAC=2;MLEAF=1;MQ=60;QD=30.47;SOR=1.022	GT:AD:DP:GQ:PL	1/1:0,12:12:34:536,34,0	LOC109844974
NC_033794.1	172912	.	T	TCTGCTACTATCTTCTGG	186.87	PASS	AC=2;AF=1;AN=2;DP=5;ExcessHet=3.0103;FS=0;MLEAC=2;MLEAF=1;MQ=60;QD=29.87;SOR=1.981	GT:AD:DP:GQ:PL	1/1:0,5:5:15:224,15,0	LOC109844974
NC_033794.1	172914	.	T	TCGAAAATTG	187.87	PASS	AC=2;AF=1;AN=2;DP=1;ExcessHet=3.0103;FS=0;MLEAC=2;MLEAF=1;MQ=60;QD=32.7;SOR=1.609	GT:AD:DP:GQ:PL	1/1:0,1:1:15:225,15,0	LOC109844974
NC_033794.1	186804	.	GCTGCAAATTTTAAAGCAGAGAAGTACCACAATCAACATCTCAAAGAGGGGAAAAAAGAGTGTTAGTCATTCAACTCAAAGAATTGCATGGAAGAAAAGGAAC	G	185.87	PASS	AC=2;AF=1;AN=2;DP=5;ExcessHet=3.0103;FS=0;MLEAC=2;MLEAF=1;MQ=60;QD=21.92;SOR=3.611	GT:AD:DP:GQ:PL	1/1:0,5:5:15:223,15,0	LOC109844990
NC_033794.1	187954	.	AACCTGCAAGTATATATTTAAACAAAGCCGTCAAGGGTCAACCGTTGGATACAGAAATACTTTTTCTTAGGGAAGAACCAGAAACCT	A	682.73	PASS	AC=2;AF=1;AN=2;DP=16;ExcessHet=3.0103;FS=0;MLEAC=2;MLEAF=1;MQ=60;QD=30.24;SOR=2.049	GT:AD:DP:GQ:PL	1/1:0,16:16:48:720,48,0	LOC109844990
NC_033794.1	192755	.	AACCTACAACAAAAGAGCATCAGCTGATACAAAAATCCCAAAGGGAAAAAAATCACTAAAATGGGATAAAGCCACGAAATTT	A	457.73	PASS	AC=2;AF=1;AN=2;DP=11;ExcessHet=3.0103;FS=0;MLEAC=2;MLEAF=1;MQ=60;QD=29.65;SOR=1.802	GT:AD:DP:GQ:PL	1/1:0,11:11:33:495,33,0	LOC109844990
NC_033794.1	195007	.	AAGGTTGTTGTTTAATCTCAAATTTCACATTTTTCATTCAGTTTTCATATGCTAAAACTGTAGCTCATGTATGC	A	143	PASS	AC=2;AF=1;AN=2;DP=4;ExcessHet=3.0103;FS=0;MLEAC=2;MLEAF=1;MQ=60;QD=26.59;SOR=1.609	GT:AD:DP:GQ:PL	1/1:0,4:4:12:180,12,0	LOC109828837
NC_033794.1	204502	.	A	ATTTACATGAAAG	53.7	PASS	AC=2;AF=1;AN=2;DP=2;ExcessHet=3.0103;FS=0;MLEAC=2;MLEAF=1;MQ=60;QD=26.85;SOR=2.303	GT:AD:DP:GQ:PL	1/1:0,2:2:6:90,6,0	LOC109828837
NC_033794.1	205023	.	A	ACT	74.25	PASS	AC=2;AF=1;AN=2;DP=4;ExcessHet=3.0103;FS=0;MLEAC=2;MLEAF=1;MQ=60;QD=24.75;SOR=2.833	GT:AD:DP:GQ:PL	1/1:0,3:3:9:111,9,0	NA
NC_033794.1	229710	.	TGTATGATCTCATTTTCTAGCCATATAACCATTTTCCCTCTTTTTTCTTCTTTTCTCGAGACTATGAACTAAAGCTTTCTCCTTGTCTCCAATCACAG	T	11932.7	PASS	AC=2;AF=1;AN=2;DP=267;ExcessHet=3.0103;FS=0;MLEAC=2;MLEAF=1;MQ=60;QD=28.87;SOR=3.52	GT:AD:DP:GQ:PL	1/1:0,267:267:99:11970,809,0	LOC109845000
NC_033794.1	230067	.	C	CT	353.73	PASS	AC=2;AF=1;AN=2;DP=16;ExcessHet=3.0103;FS=0;MLEAC=2;MLEAF=1;MQ=60.67;QD=22.11;SOR=5.67	GT:AD:DP:GQ:PL	1/1:0,16:16:48:391,48,0	LOC109845000
NC_033794.1	230948	.	TCAGAAG	T	8534.73	PASS	AC=2;AF=1;AN=2;DP=215;ExcessHet=3.0103;FS=0;MLEAC=2;MLEAF=1;MQ=60.3;QD=30.08;SOR=1.179	GT:AD:DP:GQ:PL	1/1:0,188:188:99:8572,583,0	LOC109845008
NC_033794.1	233582	.	CTA	C	187.87	PASS	AC=2;AF=1;AN=2;DP=5;ExcessHet=3.0103;FS=0;MLEAC=2;MLEAF=1;MQ=60;QD=28.37;SOR=1.022	GT:AD:DP:GQ:PL	1/1:0,5:5:15:225,15,0	LOC109845008
NC_033794.1	235578	.	AT	A	111.87	PASS	AC=2;AF=1;AN=2;DP=5;ExcessHet=3.0103;FS=0;MLEAC=2;MLEAF=1;MQ=60;QD=22.37;SOR=1.022	GT:AD:DP:GQ:PL	1/1:0,5:5:15:149,15,0	LOC109845008
NC_033794.1	235635	.	TATTAGCAA	T	98.25	PASS	AC=2;AF=1;AN=2;DP=3;ExcessHet=3.0103;FS=0;MLEAC=2;MLEAF=1;MQ=60;QD=32.75;SOR=2.833	GT:AD:DP:GQ:PL	1/1:0,3:3:9:135,9,0	LOC109845008
NC_033794.1	236901	.	T	TTTCTATCA	98.25	PASS	AC=2;AF=1;AN=2;DP=3;ExcessHet=3.0103;FS=0;MLEAC=2;MLEAF=1;MQ=60;QD=32.75;SOR=1.179	GT:AD:DP:GQ:PL	1/1:0,3:3:9:135,9,0	LOC109845008
NC_033794.1	237089	.	TTC	T	98.25	PASS	AC=2;AF=1;AN=2;DP=3;ExcessHet=3.0103;FS=0;MLEAC=2;MLEAF=1;MQ=60;QD=32.75;SOR=1.179	GT:AD:DP:GQ:PL	1/1:0,3:3:9:135,9,0	LOC109845008
NC_033794.1	254388	.	C	CCT	53.7	PASS	AC=2;AF=1;AN=2;DP=2;ExcessHet=3.0103;FS=0;MLEAC=2;MLEAF=1;MQ=60;QD=26.85;SOR=0.693	GT:AD:DP:GQ:PL	1/1:0,2:2:6:90,6,0	LOC109845008
NC_033794.1	254389	.	AG	A	53.7	PASS	AC=2;AF=1;AN=2;DP=2;ExcessHet=3.0103;FS=0;MLEAC=2;MLEAF=1;MQ=60;QD=26.85;SOR=0.693	GT:AD:DP:GQ:PL	1/1:0,2:2:6:90,6,0	LOC109845008
NC_033794.1	254393	.	CAA	C	53.7	PASS	AC=2;AF=1;AN=2;DP=2;ExcessHet=3.0103;FS=0;MLEAC=2;MLEAF=1;MQ=60;QD=26.85;SOR=0.693	GT:AD:DP:GQ:PL	1/1:0,2:2:6:90,6,0	LOC109845008
NC_033794.1	254398	.	T	TAG	53.7	PASS	AC=2;AF=1;AN=2;DP=1;ExcessHet=3.0103;FS=0;MLEAC=2;MLEAF=1;MQ=60;QD=26.96;SOR=1.609	GT:AD:DP:GQ:PL	1/1:0,1:1:6:90,6,0	LOC109845008
NC_033794.1	268419	.	CA	C	187.87	PASS	AC=2;AF=1;AN=2;DP=5;ExcessHet=3.0103;FS=0;MLEAC=2;MLEAF=1;MQ=60;QD=25.87;SOR=1.022	GT:AD:DP:GQ:PL	1/1:0,5:5:15:225,15,0	LOC109845008
NC_033794.1	270134	.	C	CAG	53.7	PASS	AC=2;AF=1;AN=2;DP=2;ExcessHet=3.0103;FS=0;MLEAC=2;MLEAF=1;MQ=60;QD=26.85;SOR=2.303	GT:AD:DP:GQ:PL	1/1:0,2:2:6:90,6,0	LOC109845008
NC_033794.1	270789	.	G	GAGC	4188.73	PASS	AC=2;AF=1;AN=2;DP=94;ExcessHet=3.0103;FS=0;MLEAC=2;MLEAF=1;MQ=60;QD=23.74;SOR=1.464	GT:AD:DP:GQ:PL	1/1:0,94:94:99:4226,281,0	LOC109845008
NC_033794.1	270790	.	T	TTTTATCTTCTTGCTAAGAGGAC	4192.73	PASS	AC=2;AF=1;AN=2;DP=90;ExcessHet=3.0103;FS=0;MLEAC=2;MLEAF=1;MQ=60;QD=32.77;SOR=1.662	GT:AD:DP:GQ:PL	1/1:0,90:90:99:4230,283,0	LOC109845008
NC_033794.1	270794	.	G	GCTCTTCTTC	3202.73	PASS	AC=2;AF=1;AN=2;DP=70;ExcessHet=3.0103;FS=0;MLEAC=2;MLEAF=1;MQ=60;QD=36.01;SOR=2.584	GT:AD:DP:GQ:PL	1/1:0,70:70:99:3240,217,0	LOC109845008
NC_033794.1	275538	.	C	CAG	1358.73	PASS	AC=1;AF=0.5;AN=2;BaseQRankSum=2.133;ClippingRankSum=0;DP=41;ExcessHet=3.0103;FS=2.061;MLEAC=1;MLEAF=0.5;MQ=60;MQRankSum=0;QD=33.14;ReadPosRankSum=-3.403;SOR=1.501	GT:AD:DP:GQ:PL	0/1:6,35:41:99:1396,0,253	LOC109845025
NC_033794.1	275539	.	T	TCAATCTTCATCCCCCACATGTTCCAACAAATAGTTTGCTGCCA	1358.73	PASS	AC=1;AF=0.5;AN=2;BaseQRankSum=2.165;ClippingRankSum=0;DP=38;ExcessHet=3.0103;FS=1.911;MLEAC=1;MLEAF=0.5;MQ=60;MQRankSum=0;QD=31.4;ReadPosRankSum=-3.582;SOR=1.329	GT:AD:DP:GQ:PL	0/1:6,32:38:99:1396,0,253	LOC109845025
NC_033794.1	276235	.	GCTGAAGAAACATGCTACTATTATCAGTGAATGAGAAAGGAAGTTGCTTCAAGACAAAGAAATAAAGAGCGGAAAAAGAAACACAC	G	2351.73	PASS	AC=2;AF=1;AN=2;DP=54;ExcessHet=3.0103;FS=0;MLEAC=2;MLEAF=1;MQ=60;QD=28.78;SOR=1.287	GT:AD:DP:GQ:PL	1/1:0,53:53:99:2389,161,0	LOC109845025
NC_033794.1	279270	.	GCTGAAACAAAAACAGCACTACAGACAATCAAATTCTAGATCTTCAAAGCACAAGTAAATGTCTGAAAGAAACAAAAGCACAAAC	G	1585.73	PASS	AC=2;AF=1;AN=2;DP=37;ExcessHet=3.0103;FS=0;MLEAC=2;MLEAF=1;MQ=60;QD=26.69;SOR=3.026	GT:AD:DP:GQ:PL	1/1:0,36:36:99:1623,110,0	LOC109845025
NC_033794.1	282171	.	CCCTGTTAACAATATATGATAACATCAATTTAAATGTTGCAAAGCTGCAAACAAGTAGTCGCGCAATAATTTTAGCAGAACAGTTACTTTCA	C	1047.73	PASS	AC=2;AF=1;AN=2;DP=24;ExcessHet=3.0103;FS=0;MLEAC=2;MLEAF=1;MQ=60;QD=30.8;SOR=1.519	GT:AD:DP:GQ:PL	1/1:0,24:24:74:1085,74,0	LOC109845025
NC_033794.1	282385	.	CCCTGATATTGGAGGGGGAAATATCTACTATAACTATGCAGGTAAGCTTTCCTATATGTCCAATAATTATTAGAAGTTGTAGAATGCATAACATA	C	1582.73	PASS	AC=2;AF=1;AN=2;BaseQRankSum=1.388;ClippingRankSum=0;DP=41;ExcessHet=3.0103;FS=4.667;MLEAC=2;MLEAF=1;MQ=59.45;MQRankSum=-0.187;QD=30.65;ReadPosRankSum=1.227;SOR=1.447	GT:AD:DP:GQ:PL	1/1:1,40:41:98:1620,98,0	LOC109845025
NC_033794.1	290975	.	T	TA	19.78	PASS	AC=1;AF=0.5;AN=2;BaseQRankSum=0.692;ClippingRankSum=0;DP=33;ExcessHet=3.0103;FS=0;MLEAC=1;MLEAF=0.5;MQ=60;MQRankSum=0;QD=0.64;ReadPosRankSum=0.941;SOR=0.155	GT:AD:DP:GQ:PL	0/1:23,8:31:57:57,0,360	LOC109845038
NC_033794.1	292543	.	ACTGCAACATGAGCAAAAGTTACACGTTAAAAAGATGGAAACGAGAAAAATAAGAGCACAAAAGCTAAGTTTCCATCGTTTTTCTTTCTTAC	A	17784.7	PASS	AC=2;AF=1;AN=2;BaseQRankSum=3.2;ClippingRankSum=0;DP=421;ExcessHet=3.0103;FS=6.021;MLEAC=2;MLEAF=1;MQ=55.58;MQRankSum=-1.411;QD=26.9;ReadPosRankSum=-0.06;SOR=0.015	GT:AD:DP:GQ:PL	1/1:8,413:421:99:17822,940,0	LOC109845038
NC_033794.1	293193	.	C	CG	98.25	PASS	AC=2;AF=1;AN=2;DP=3;ExcessHet=3.0103;FS=0;MLEAC=2;MLEAF=1;MQ=60;QD=32.75;SOR=1.179	GT:AD:DP:GQ:PL	1/1:0,3:3:9:135,9,0	NA
NC_033794.1	293324	.	C	CA	98.25	PASS	AC=2;AF=1;AN=2;DP=3;ExcessHet=3.0103;FS=0;MLEAC=2;MLEAF=1;MQ=60;QD=32.75;SOR=1.179	GT:AD:DP:GQ:PL	1/1:0,3:3:9:135,9,0	NA
NC_033794.1	293402	.	A	AT	94	PASS	AC=2;AF=1;AN=2;DP=4;ExcessHet=3.0103;FS=0;MLEAC=2;MLEAF=1;MQ=60;QD=23.5;SOR=0.693	GT:AD:DP:GQ:PL	1/1:0,4:4:12:131,12,0	NA
NC_033794.1	293551	.	ATGCAAAAT	A	143	PASS	AC=2;AF=1;AN=2;DP=4;ExcessHet=3.0103;FS=0;MLEAC=2;MLEAF=1;MQ=60;QD=36.4;SOR=1.609	GT:AD:DP:GQ:PL	1/1:0,4:4:12:180,12,0	NA
NC_033794.1	293607	.	C	CA	136	PASS	AC=2;AF=1;AN=2;DP=4;ExcessHet=3.0103;FS=0;MLEAC=2;MLEAF=1;MQ=60;QD=34;SOR=1.609	GT:AD:DP:GQ:PL	1/1:0,4:4:12:173,12,0	NA
NC_033794.1	293761	.	TAA	T	98.25	PASS	AC=2;AF=1;AN=2;DP=3;ExcessHet=3.0103;FS=0;MLEAC=2;MLEAF=1;MQ=60;QD=32.75;SOR=2.833	GT:AD:DP:GQ:PL	1/1:0,3:3:9:135,9,0	NA
NC_033794.1	293763	.	A	ATTTT	98.25	PASS	AC=2;AF=1;AN=2;DP=3;ExcessHet=3.0103;FS=0;MLEAC=2;MLEAF=1;MQ=60;QD=32.75;SOR=2.833	GT:AD:DP:GQ:PL	1/1:0,3:3:9:135,9,0	NA
NC_033794.1	293769	.	T	TG	98.25	PASS	AC=2;AF=1;AN=2;DP=3;ExcessHet=3.0103;FS=0;MLEAC=2;MLEAF=1;MQ=60;QD=32.75;SOR=2.833	GT:AD:DP:GQ:PL	1/1:0,3:3:9:135,9,0	NA
NC_033794.1	294017	.	CAA	C	187.87	PASS	AC=2;AF=1;AN=2;DP=6;ExcessHet=3.0103;FS=0;MLEAC=2;MLEAF=1;MQ=60;QD=31.27;SOR=1.022	GT:AD:DP:GQ:PL	1/1:0,5:5:15:225,15,0	NA
NC_033794.1	301484	.	CATT	C	1045.73	PASS	AC=2;AF=1;AN=2;DP=26;ExcessHet=3.0103;FS=0;MLEAC=2;MLEAF=1;MQ=62.05;QD=29.52;SOR=6.593	GT:AD:DP:GQ:PL	1/1:0,26:26:78:1083,78,0	LOC109845029
NC_033794.1	302249	.	G	GTGCGCTGGGACTCTTAGGTTGGCCAGCAGCTGGAAGGGCCTTGT	334.73	PASS	AC=1;AF=0.5;AN=2;BaseQRankSum=-0.718;ClippingRankSum=0;DP=11;ExcessHet=3.0103;FS=0;MLEAC=1;MLEAF=0.5;MQ=60;MQRankSum=0;QD=30.43;ReadPosRankSum=-2.287;SOR=0.892	GT:AD:DP:GQ:PL	0/1:2,9:11:99:372,0,148	LOC109845029
NC_033794.1	302976	.	GCCTGAAAGCAAACAGTAACCATCAGAACTGAAACAAAACTAGTGGAGGAAAAAGTGAAAATATGAATTTA	G	925.73	PASS	AC=2;AF=1;AN=2;DP=23;ExcessHet=3.0103;FS=0;MLEAC=2;MLEAF=1;MQ=60;QD=26.74;SOR=0.776	GT:AD:DP:GQ:PL	1/1:0,23:23:73:963,73,0	LOC109845029
NC_033794.1	304622	.	C	CG	56	PASS	AC=2;AF=1;AN=2;DP=4;ExcessHet=3.0103;FS=0;MLEAC=2;MLEAF=1;MQ=60;QD=14;SOR=1.609	GT:AD:DP:GQ:PL	1/1:0,4:4:12:93,12,0	LOC109845029
NC_033794.1	304850	.	TACC	T	3228.73	PASS	AC=2;AF=1;AN=2;DP=73;ExcessHet=3.0103;FS=0;MLEAC=2;MLEAF=1;MQ=60;QD=34.3;SOR=0.963	GT:AD:DP:GQ:PL	1/1:0,73:73:99:3266,220,0	LOC109845029
NC_033794.1	304854	.	TGCCAACATACCATTGTGTTGAGAATTGTAATAAAGTTTAACTTCTTGTCATAAAAGACTGAACTTA	T	3235.73	PASS	AC=2;AF=1;AN=2;DP=73;ExcessHet=3.0103;FS=0;MLEAC=2;MLEAF=1;MQ=60;QD=32.95;SOR=0.963	GT:AD:DP:GQ:PL	1/1:0,73:73:99:3273,223,0	LOC109845029
NC_033794.1	307637	.	TAA	T	53.7	PASS	AC=2;AF=1;AN=2;DP=3;ExcessHet=3.0103;FS=0;MLEAC=2;MLEAF=1;MQ=60;QD=26.85;SOR=2.303	GT:AD:DP:GQ:PL	1/1:0,2:2:6:90,6,0	LOC109845029
NC_033794.1	307718	.	GCTGCAGTCAAGTAAAACCATCAAATGAATACATTAAGCTGAATGAGAATCTGAGTTCTTCAAATATTTGTACAACCATAAAGTAC	G	2122.73	PASS	AC=2;AF=1;AN=2;DP=50;ExcessHet=3.0103;FS=0;MLEAC=2;MLEAF=1;MQ=59.74;QD=30.67;SOR=1.298	GT:AD:DP:GQ:PL	1/1:0,48:48:99:2160,144,0	LOC109845029
NC_033794.1	307973	.	GCCTAACAATGACAAAATACAACCATAAGAAAAAAAGCTTTTCCAAACAGGACAGTGCTTTACAAAATGTACAAAATGGGAGATGAA	G	1092.73	PASS	AC=2;AF=1;AN=2;DP=28;ExcessHet=3.0103;FS=0;MLEAC=2;MLEAF=1;MQ=43.71;QD=32.68;SOR=4.255	GT:AD:DP:GQ:PL	1/1:0,26:26:82:1130,82,0	LOC109845029
NC_033794.1	308131	.	T	TTTACAGGCGGCTGAGAGGAAAAAGGA	322.75	PASS	AC=2;AF=1;AN=2;DP=8;ExcessHet=3.0103;FS=0;MLEAC=2;MLEAF=1;MQ=40;QD=32.07;SOR=2.833	GT:AD:DP:GQ:PL	1/1:0,8:8:24:360,24,0	LOC109845029
NC_033794.1	308571	.	TCCTAGAAAAAGAAGATTAAAAAAAGTCAGATGTCACTATCTGCAAAATTAGTATTATGTAACCATGCTAAAAATTTTCAAAGGACGCA	T	1578.73	PASS	AC=2;AF=1;AN=2;DP=38;ExcessHet=3.0103;FS=0;MLEAC=2;MLEAF=1;MQ=57.04;QD=31.04;SOR=1.739	GT:AD:DP:GQ:PL	1/1:0,36:36:99:1616,111,0	LOC109845029
NC_033794.1	314550	.	G	GCTGATGGTTCTGTCCTT	3291.73	PASS	AC=2;AF=1;AN=2;BaseQRankSum=1.973;ClippingRankSum=0;DP=84;ExcessHet=3.0103;FS=20.822;MLEAC=2;MLEAF=1;MQ=60;MQRankSum=0;QD=28.55;ReadPosRankSum=-3.251;SOR=2.905	GT:AD:DP:GQ:PL	1/1:3,77:80:99:3329,106,0	LOC109845048
NC_033794.1	314552	.	G	GC	3291.73	PASS	AC=2;AF=1;AN=2;BaseQRankSum=0.196;ClippingRankSum=0;DP=69;ExcessHet=3.0103;FS=20.025;MLEAC=2;MLEAF=1;MQ=60;MQRankSum=0;QD=25.06;ReadPosRankSum=-3.599;SOR=2.776	GT:AD:DP:GQ:PL	1/1:3,63:66:99:3329,106,0	LOC109845048
NC_033794.1	314554	.	A	AATCCGAGCTCATTGTCCACACAGAGGT	2662.73	PASS	AC=2;AF=1;AN=2;BaseQRankSum=-0.312;ClippingRankSum=0;DP=55;ExcessHet=3.0103;FS=16.864;MLEAC=2;MLEAF=1;MQ=60;MQRankSum=0;QD=32.44;ReadPosRankSum=-5.526;SOR=2.153	GT:AD:DP:GQ:PL	1/1:3,49:52:64:2700,64,0	LOC109845048
NC_033794.1	314580	.	A	AT	53.7	PASS	AC=2;AF=1;AN=2;DP=2;ExcessHet=3.0103;FS=0;MLEAC=2;MLEAF=1;MQ=60;QD=26.85;SOR=2.303	GT:AD:DP:GQ:PL	1/1:0,2:2:6:90,6,0	LOC109845048
NC_033794.1	314612	.	T	TA	98.25	PASS	AC=2;AF=1;AN=2;DP=3;ExcessHet=3.0103;FS=0;MLEAC=2;MLEAF=1;MQ=60;QD=32.75;SOR=1.179	GT:AD:DP:GQ:PL	1/1:0,3:3:9:135,9,0	LOC109845048
NC_033794.1	314630	.	T	TTA	187.87	PASS	AC=2;AF=1;AN=2;DP=2;ExcessHet=3.0103;FS=0;MLEAC=2;MLEAF=1;MQ=60;QD=30.09;SOR=2.303	GT:AD:DP:GQ:PL	1/1:0,2:2:15:225,15,0	LOC109845048
NC_033794.1	314638	.	GTC	G	187.87	PASS	AC=2;AF=1;AN=2;DP=5;ExcessHet=3.0103;FS=0;MLEAC=2;MLEAF=1;MQ=60;QD=26.84;SOR=1.022	GT:AD:DP:GQ:PL	1/1:0,5:5:15:225,15,0	LOC109845048
NC_033794.1	314653	.	CCA	C	12.96	PASS	AC=1;AF=0.5;AN=2;BaseQRankSum=-0.524;ClippingRankSum=0;DP=5;ExcessHet=3.0103;FS=0;MLEAC=1;MLEAF=0.5;MQ=60;MQRankSum=0;QD=2.59;ReadPosRankSum=-0.524;SOR=1.179	GT:AD:DP:GQ:PL	0/1:2,3:5:29:50,0,29	LOC109845048
NC_033794.1	314800	.	AG	A	195.8	PASS	AC=2;AF=1;AN=2;DP=6;ExcessHet=3.0103;FS=0;MLEAC=2;MLEAF=1;MQ=60;QD=32.63;SOR=2.303	GT:AD:DP:GQ:PL	1/1:0,6:6:18:233,18,0	LOC109845048
NC_033794.1	314802	.	CAATCACATTGGATTCCTTACATAATCTAAATCTACAACTACATGCAG	C	195.8	PASS	AC=2;AF=1;AN=2;DP=6;ExcessHet=3.0103;FS=0;MLEAC=2;MLEAF=1;MQ=60;QD=32.63;SOR=2.303	GT:AD:DP:GQ:PL	1/1:0,6:6:18:233,18,0	LOC109845048
NC_033794.1	314907	.	G	GT	187.87	PASS	AC=2;AF=1;AN=2;DP=5;ExcessHet=3.0103;FS=0;MLEAC=2;MLEAF=1;MQ=60;QD=31.05;SOR=1.981	GT:AD:DP:GQ:PL	1/1:0,5:5:15:225,15,0	LOC109845048
NC_033794.1	314911	.	A	AAGCACATTTT	187.87	PASS	AC=2;AF=1;AN=2;DP=5;ExcessHet=3.0103;FS=0;MLEAC=2;MLEAF=1;MQ=60;QD=29.9;SOR=1.981	GT:AD:DP:GQ:PL	1/1:0,5:5:15:225,15,0	LOC109845048
NC_033794.1	315010	.	A	AGC	412.74	PASS	AC=2;AF=1;AN=2;DP=10;ExcessHet=3.0103;FS=0;MLEAC=2;MLEAF=1;MQ=60;QD=30.25;SOR=2.303	GT:AD:DP:GQ:PL	1/1:0,10:10:30:450,30,0	LOC109845048
NC_033794.1	315013	.	ATT	A	412.74	PASS	AC=2;AF=1;AN=2;DP=10;ExcessHet=3.0103;FS=0;MLEAC=2;MLEAF=1;MQ=60;QD=27.91;SOR=2.303	GT:AD:DP:GQ:PL	1/1:0,10:10:30:450,30,0	LOC109845048
NC_033794.1	315468	.	AAACTTTGT	A	367.74	PASS	AC=2;AF=1;AN=2;DP=11;ExcessHet=3.0103;FS=0;MLEAC=2;MLEAF=1;MQ=60;QD=29.23;SOR=2.093	GT:AD:DP:GQ:PL	1/1:0,9:9:27:405,27,0	LOC109845048
NC_033794.1	315691	.	C	CATCAACCA	2802.73	PASS	AC=1;AF=0.5;AN=2;BaseQRankSum=4.534;ClippingRankSum=0;DP=102;ExcessHet=3.0103;FS=0;MLEAC=1;MLEAF=0.5;MQ=60;MQRankSum=0;QD=32.22;ReadPosRankSum=-5.175;SOR=0.757	GT:AD:DP:GQ:PL	0/1:17,70:87:99:2840,0,529	LOC109845048
NC_033794.1	315694	.	G	GT	2679.73	PASS	AC=1;AF=0.5;AN=2;BaseQRankSum=-1.866;ClippingRankSum=0;DP=93;ExcessHet=3.0103;FS=0;MLEAC=1;MLEAF=0.5;MQ=60;MQRankSum=0;QD=33.5;ReadPosRankSum=-7.622;SOR=0.743	GT:AD:DP:GQ:PL	0/1:17,63:80:99:2717,0,539	LOC109845048
NC_033794.1	315696	.	A	ACGAACCGATAAGCTGCTGTACGGTTATGGACCCC	2556.73	PASS	AC=1;AF=0.5;AN=2;BaseQRankSum=1.889;ClippingRankSum=0;DP=93;ExcessHet=3.0103;FS=0;MLEAC=1;MLEAF=0.5;MQ=60;MQRankSum=0;QD=31.96;ReadPosRankSum=-7.998;SOR=0.743	GT:AD:DP:GQ:PL	0/1:17,63:80:99:2594,0,524	LOC109845048
NC_033794.1	315834	.	GCA	G	1222.73	PASS	AC=2;AF=1;AN=2;DP=38;ExcessHet=3.0103;FS=0;MLEAC=2;MLEAF=1;MQ=60;QD=31.81;SOR=1.382	GT:AD:DP:GQ:PL	1/1:0,28:28:84:1260,84,0	LOC109845048
NC_033794.1	316101	.	GACAATACAGTGACTAATTGTTCT	G	1060.73	PASS	AC=2;AF=1;AN=2;DP=25;ExcessHet=3.0103;FS=0;MLEAC=2;MLEAF=1;MQ=60.43;QD=30.17;SOR=0.859	GT:AD:DP:GQ:PL	1/1:0,24:24:75:1098,75,0	LOC109845048
NC_033794.1	316994	.	GCCTGCAGAGAGTAATAAACATATGTTGCTTAAAGTAATTTTGGGAGCTTCATATAGTAACATTTAAAAACTTA	G	117.73	PASS	AC=1;AF=0.5;AN=2;BaseQRankSum=-0.361;ClippingRankSum=0;DP=29;ExcessHet=3.0103;FS=16.767;MLEAC=1;MLEAF=0.5;MQ=55.69;MQRankSum=0.552;QD=5.61;ReadPosRankSum=-3.167;SOR=4.774	GT:AD:DP:GQ:PL	0/1:9,12:21:99:155,0,3858	LOC109845048
NC_033794.1	317622	.	CACCTATAATTACAAATTTCATATTACTACTAAGAAGAATCACATTGAAATAGCGGAGAACTAGAATATAACGAAGTGACATAAGGACCTACCCCTGAATTTCTAACAT	C,CACCCCTGAATTTCTAACAT	1755.73	PASS	AC=1,1;AF=0.5,0.5;AN=2;DP=71;ExcessHet=3.0103;FS=0;MLEAC=1,1;MLEAF=0.5,0.5;MQ=38.4;QD=30.98;SOR=1.455	GT:AD:DP:GQ:PL	1/2:0,23,20:43:99:1793,857,1190,944,0,876	LOC109845048
NC_033794.1	318041	.	TA	T	30.71	PASS	AC=2;AF=1;AN=2;DP=2;ExcessHet=3.0103;FS=0;MLEAC=2;MLEAF=1;MQ=46;QD=15.35;SOR=2.303	GT:AD:DP:GQ:PL	1/1:0,2:2:6:67,6,0	LOC109845048
NC_033794.1	318919	.	TAAGAA	T	98.25	PASS	AC=2;AF=1;AN=2;DP=4;ExcessHet=3.0103;FS=0;MLEAC=2;MLEAF=1;MQ=42.72;QD=32.75;SOR=1.179	GT:AD:DP:GQ:PL	1/1:0,3:3:9:135,9,0	LOC109845048
NC_033794.1	319406	.	ATAAT	A	48.7	PASS	AC=2;AF=1;AN=2;DP=2;ExcessHet=3.0103;FS=0;MLEAC=2;MLEAF=1;MQ=49.12;QD=24.35;SOR=2.303	GT:AD:DP:GQ:PL	1/1:0,2:2:6:85,6,0	LOC109845048
NC_033794.1	323858	.	GACCTGAAAAACAAAGAAAAAGAGGGGGTAAAAAAGAAGCATTGACATTTTAATGACTACACAGCAACAATCCTACGGTAAAGAGCATCGAGATCACTCGGGTCGAAAAA	G	7185.73	PASS	AC=2;AF=1;AN=2;BaseQRankSum=1.605;ClippingRankSum=0;DP=224;ExcessHet=3.0103;FS=14.424;MLEAC=2;MLEAF=1;MQ=60;MQRankSum=0;QD=31.15;ReadPosRankSum=-1.646;SOR=1.01	GT:AD:DP:GQ:PL	1/1:6,179:185:99:7223,273,0	LOC109845048
NC_033794.1	324061	.	GCTACGAATGAATACCAACATCAATCAACGCATCAATAACTAGCTAGATAAACACGCGATCAAAAGGGAGAAGATGAAAC	G	5669.73	PASS	AC=1;AF=0.5;AN=2;BaseQRankSum=1.806;ClippingRankSum=0;DP=207;ExcessHet=3.0103;FS=0;MLEAC=1;MLEAF=0.5;MQ=60;MQRankSum=0;QD=32.4;ReadPosRankSum=1.612;SOR=0.766	GT:AD:DP:GQ:PL	0/1:34,141:175:99:5707,0,11073	LOC109845048
NC_033794.1	480811	.	CCCTGACAAAGAAGGATAAGATATCACCATTAATATTTGAAAAATGGATACCAGGTTGTTTTATTTGCTAAACAGATCTACACA	C	1358.73	PASS	AC=2;AF=1;AN=2;DP=32;ExcessHet=3.0103;FS=0;MLEAC=2;MLEAF=1;MQ=60;QD=28.66;SOR=0.756	GT:AD:DP:GQ:PL	1/1:0,31:31:99:1396,102,0	LOC109845063
NC_033794.1	491558	.	T	TG	27.71	PASS	AC=2;AF=1;AN=2;DP=2;ExcessHet=3.0103;FS=0;MLEAC=2;MLEAF=1;MQ=60;QD=13.86;SOR=0.693	GT:AD:DP:GQ:PL	1/1:0,2:2:6:64,6,0	LOC109845063
NC_033794.1	492081	.	TCTTAAAAAGAAAAGAAAATAGTTGTCAGCCAACAGTTTAACCGCTTATGGCTCCATCTATGACCAATGTGTACTTTTTCATAATAGTTAACTTAC	T	738.73	PASS	AC=1;AF=0.5;AN=2;BaseQRankSum=-0.649;ClippingRankSum=0;DP=20;ExcessHet=3.0103;FS=3.468;MLEAC=1;MLEAF=0.5;MQ=60;MQRankSum=0;QD=28.47;ReadPosRankSum=-1.393;SOR=0.707	GT:AD:DP:GQ:PL	0/1:1,19:20:99:776,0,467	LOC109845063
NC_033794.1	499131	.	T	TATGTGAAGTGCATTCGGCGGGAG	232.8	PASS	AC=2;AF=1;AN=2;DP=6;ExcessHet=3.0103;FS=0;MLEAC=2;MLEAF=1;MQ=60;QD=32.59;SOR=0.693	GT:AD:DP:GQ:PL	1/1:0,6:6:18:270,18,0	LOC109845063
NC_033794.1	499134	.	G	GGTATGGAATATCAC	232.8	PASS	AC=2;AF=1;AN=2;DP=6;ExcessHet=3.0103;FS=0;MLEAC=2;MLEAF=1;MQ=60;QD=28.29;SOR=0.693	GT:AD:DP:GQ:PL	1/1:0,6:6:18:270,18,0	LOC109845063
NC_033794.1	499692	.	GCTGAGCAAAATAAAACAGGAAAAGCATATTATGGCTCGGTGATTTCCGCCTATCTTCAGAGATGCGCCGTAAGAAGAAGATGTGATACATAC	G	143	PASS	AC=2;AF=1;AN=2;DP=4;ExcessHet=3.0103;FS=0;MLEAC=2;MLEAF=1;MQ=60;QD=32.18;SOR=0.693	GT:AD:DP:GQ:PL	1/1:0,4:4:12:180,12,0	LOC109845063
NC_033794.1	499918	.	C	CATCGGCTGACTTGGTGTCTGAAGAGGCGGGATTGA	320.75	PASS	AC=2;AF=1;AN=2;DP=8;ExcessHet=3.0103;FS=0;MLEAC=2;MLEAF=1;MQ=60;QD=32.73;SOR=0.693	GT:AD:DP:GQ:PL	1/1:0,8:8:24:358,24,0	LOC109845063
NC_033794.1	501646	.	A	AT	116.77	PASS	AC=2;AF=1;AN=2;DP=7;ExcessHet=3.0103;FS=0;MLEAC=2;MLEAF=1;MQ=53.18;QD=16.68;SOR=2.584	GT:AD:DP:GQ:PL	1/1:0,7:7:21:154,21,0	NA
NC_033794.1	593306	.	G	GAGCCCCTCGCC	5191.73	PASS	AC=2;AF=1;AN=2;DP=134;ExcessHet=3.0103;FS=0;MLEAC=2;MLEAF=1;MQ=58.18;QD=25.73;SOR=5.765	GT:AD:DP:GQ:PL	1/1:0,111:111:99:5229,350,0	LOC109845082
NC_033794.1	595914	.	GAAGGTGCTCCAGAAGATCTTATATTATATTTCCCATTGTAGAGTGCATAAATTTTAATTTTGTTTTCCCTTCTTCATTTACTTCTC	G	4719.73	PASS	AC=1;AF=0.5;AN=2;BaseQRankSum=1.099;ClippingRankSum=0;DP=128;ExcessHet=3.0103;FS=1.741;MLEAC=1;MLEAF=0.5;MQ=60;MQRankSum=0;QD=31.28;ReadPosRankSum=0.372;SOR=0.581	GT:AD:DP:GQ:PL	0/1:5,116:121:99:4757,0,1816	LOC109845082
NC_033794.1	614337	.	T	TC	3382.73	PASS	AC=2;AF=1;AN=2;DP=72;ExcessHet=3.0103;FS=0;MLEAC=2;MLEAF=1;MQ=58.7;QD=34.99;SOR=3.737	GT:AD:DP:GQ:PL	1/1:0,72:72:99:3420,229,0	LOC109828912
NC_033794.1	614341	.	C	CCG	3427.73	PASS	AC=2;AF=1;AN=2;DP=77;ExcessHet=3.0103;FS=0;MLEAC=2;MLEAF=1;MQ=58.56;QD=25.58;SOR=3.116	GT:AD:DP:GQ:PL	1/1:0,77:77:99:3465,232,0	LOC109828912
NC_033794.1	614349	.	TG	T	3472.73	PASS	AC=2;AF=1;AN=2;DP=77;ExcessHet=3.0103;FS=0;MLEAC=2;MLEAF=1;MQ=58.56;QD=28.29;SOR=3.287	GT:AD:DP:GQ:PL	1/1:0,77:77:99:3510,235,0	LOC109828912
NC_033794.1	614358	.	CG	C	3517.73	PASS	AC=2;AF=1;AN=2;DP=77;ExcessHet=3.0103;FS=0;MLEAC=2;MLEAF=1;MQ=58.56;QD=30.02;SOR=3.471	GT:AD:DP:GQ:PL	1/1:0,77:77:99:3555,238,0	LOC109828912
NC_033794.1	614363	.	G	GC	3607.73	PASS	AC=2;AF=1;AN=2;DP=77;ExcessHet=3.0103;FS=0;MLEAC=2;MLEAF=1;MQ=58.56;QD=34.85;SOR=3.471	GT:AD:DP:GQ:PL	1/1:0,77:77:99:3645,244,0	LOC109828912
NC_033794.1	614368	.	T	TAG	3639.73	PASS	AC=2;AF=1;AN=2;DP=80;ExcessHet=3.0103;FS=0;MLEAC=2;MLEAF=1;MQ=58.45;QD=27.86;SOR=3.373	GT:AD:DP:GQ:PL	1/1:0,80:80:99:3677,247,0	LOC109828912
NC_033794.1	614392	.	T	TC	2473.73	PASS	AC=2;AF=1;AN=2;DP=58;ExcessHet=3.0103;FS=0;MLEAC=2;MLEAF=1;MQ=54.64;QD=29.39;SOR=3.037	GT:AD:DP:GQ:PL	1/1:0,58:58:99:2511,183,0	LOC109828912
NC_033794.1	614399	.	AC	A	2508.73	PASS	AC=2;AF=1;AN=2;DP=54;ExcessHet=3.0103;FS=0;MLEAC=2;MLEAF=1;MQ=53.16;QD=31.76;SOR=2.876	GT:AD:DP:GQ:PL	1/1:0,54:54:99:2546,181,0	LOC109828912
NC_033794.1	614412	.	TG	T	2122.73	PASS	AC=2;AF=1;AN=2;DP=46;ExcessHet=3.0103;FS=0;MLEAC=2;MLEAF=1;MQ=51.02;QD=26.58;SOR=2.511	GT:AD:DP:GQ:PL	1/1:0,46:46:99:2160,144,0	LOC109828912
NC_033794.1	614433	.	C	CG	2257.73	PASS	AC=2;AF=1;AN=2;DP=47;ExcessHet=3.0103;FS=0;MLEAC=2;MLEAF=1;MQ=47.58;QD=32.14;SOR=1.981	GT:AD:DP:GQ:PL	1/1:0,47:47:99:2295,154,0	LOC109828912
NC_033794.1	614444	.	G	GC	2302.73	PASS	AC=2;AF=1;AN=2;DP=51;ExcessHet=3.0103;FS=0;MLEAC=2;MLEAF=1;MQ=45.64;QD=35.1;SOR=2.348	GT:AD:DP:GQ:PL	1/1:0,51:51:99:2340,157,0	LOC109828912
NC_033794.1	614450	.	CG	C	2302.73	PASS	AC=2;AF=1;AN=2;DP=52;ExcessHet=3.0103;FS=0;MLEAC=2;MLEAF=1;MQ=45.19;QD=29.26;SOR=1.893	GT:AD:DP:GQ:PL	1/1:0,52:52:99:2340,157,0	LOC109828912
NC_033794.1	614456	.	A	AG	2237.73	PASS	AC=2;AF=1;AN=2;DP=49;ExcessHet=3.0103;FS=0;MLEAC=2;MLEAF=1;MQ=44.13;QD=31.84;SOR=1.755	GT:AD:DP:GQ:PL	1/1:0,49:49:99:2275,154,0	LOC109828912
NC_033794.1	614468	.	CG	C	2149.73	PASS	AC=2;AF=1;AN=2;DP=53;ExcessHet=3.0103;FS=0;MLEAC=2;MLEAF=1;MQ=45.46;QD=32.1;SOR=1.402	GT:AD:DP:GQ:PL	1/1:0,53:53:99:2187,159,0	LOC109828912
NC_033794.1	614521	.	CG	C	2409.73	PASS	AC=2;AF=1;AN=2;DP=57;ExcessHet=3.0103;FS=0;MLEAC=2;MLEAF=1;MQ=55.29;QD=25.68;SOR=0.841	GT:AD:DP:GQ:PL	1/1:0,56:56:99:2447,169,0	LOC109828912
NC_033794.1	614526	.	C	CA	2610.73	PASS	AC=2;AF=1;AN=2;DP=57;ExcessHet=3.0103;FS=0;MLEAC=2;MLEAF=1;MQ=55.87;QD=33.03;SOR=0.96	GT:AD:DP:GQ:PL	1/1:0,57:57:99:2648,184,0	LOC109828912
NC_033794.1	614531	.	G	GA	2458.73	PASS	AC=2;AF=1;AN=2;DP=55;ExcessHet=3.0103;FS=0;MLEAC=2;MLEAF=1;MQ=57.06;QD=33.01;SOR=0.729	GT:AD:DP:GQ:PL	1/1:0,55:55:99:2496,168,0	LOC109828912
NC_033794.1	614698	.	GAGGTGCTAAGTAACTATCACTTCGAGAGCTCTGCTTTTTTTTTCTTTTCCTTTTTTTTTTTTTTTTTGAGAAAACACCCCCCCTCAAATAATAATAATAATAATAATAATAAAACATGCGAGCCTTCTCTTTTTCTCGAC	G	2634.73	PASS	AC=1;AF=0.5;AN=2;BaseQRankSum=2.549;ClippingRankSum=0;DP=104;ExcessHet=3.0103;FS=7.402;MLEAC=1;MLEAF=0.5;MQ=59.18;MQRankSum=-1.403;QD=26.09;ReadPosRankSum=-0.11;SOR=0.725	GT:AD:DP:GQ:PL	0/1:28,73:101:99:2672,0,943	LOC109828912
NC_033794.1	615294	.	AAGGTACTTGGTCTTTGCCTTGGGTGTTACCGTTGTTATTATTGTAATAATATGAGAGGAAGCTTTTGGGAATTTTAATGATGCGGGGAACCCATTTTAC	A	2532.73	PASS	AC=1;AF=0.5;AN=2;BaseQRankSum=4.352;ClippingRankSum=0;DP=114;ExcessHet=3.0103;FS=7.657;MLEAC=1;MLEAF=0.5;MQ=60;MQRankSum=0;QD=22.22;ReadPosRankSum=-1.962;SOR=1.384	GT:AD:DP:GQ:PL	0/1:43,71:114:99:2570,0,1998	LOC109828912
NC_033794.1	615536	.	GGCAGGTCATTAGTTTCACCTTGTCGATGTATAATATGCATATGCTTGATTAATGTAAATTGACGAGGTAAGCTTGTTATCTTCTTTGTGGT	G	17.8	PASS	AC=1;AF=0.5;AN=2;BaseQRankSum=1.645;ClippingRankSum=0;DP=8;ExcessHet=3.0103;FS=3.979;MLEAC=1;MLEAF=0.5;MQ=60;MQRankSum=0;QD=2.97;SOR=0.838	GT:AD:DP:GQ:PL	0/1:3,3:6:55:55,0,1213	LOC109828912
NC_033794.1	615706	.	GGCAAGTACGACCCTTGAGTATGACCCTCAT	G	2342.94	PASS	AC=2;AF=1;AN=2;BaseQRankSum=0.477;ClippingRankSum=0;DP=60;ExcessHet=3.0103;FS=2.578;MLEAC=2;MLEAF=1;MQ=59.88;MQRankSum=-0.153;QD=29.52;ReadPosRankSum=0.34;SOR=1.186	GT:AD:DP:GQ:PL	1/1:3,57:60:13:2380,13,0	LOC109828912
NC_033794.1	615740	.	CTT	C	2932.73	PASS	AC=2;AF=1;AN=2;DP=65;ExcessHet=3.0103;FS=0;MLEAC=2;MLEAF=1;MQ=59.89;QD=34.12;SOR=1.162	GT:AD:DP:GQ:PL	1/1:0,65:65:99:2970,199,0	LOC109828912
NC_033794.1	615746	.	T	TAA	3157.73	PASS	AC=2;AF=1;AN=2;DP=69;ExcessHet=3.0103;FS=0;MLEAC=2;MLEAF=1;MQ=59.89;QD=35.67;SOR=1.296	GT:AD:DP:GQ:PL	1/1:0,69:69:99:3195,214,0	LOC109828912
NC_033794.1	615750	.	TTTATGGCTGCCTCTTCC	T	3292.73	PASS	AC=2;AF=1;AN=2;DP=71;ExcessHet=3.0103;FS=0;MLEAC=2;MLEAF=1;MQ=59.89;QD=29.67;SOR=1.276	GT:AD:DP:GQ:PL	1/1:0,71:71:99:3330,223,0	LOC109828912
NC_033794.1	615770	.	ATGGACGT	A	3382.73	PASS	AC=2;AF=1;AN=2;DP=74;ExcessHet=3.0103;FS=0;MLEAC=2;MLEAF=1;MQ=59.9;QD=29.86;SOR=1.209	GT:AD:DP:GQ:PL	1/1:0,74:74:99:3420,229,0	LOC109828912
NC_033794.1	615780	.	AGTATTT	A	3427.73	PASS	AC=2;AF=1;AN=2;DP=77;ExcessHet=3.0103;FS=0;MLEAC=2;MLEAF=1;MQ=59.9;QD=31.67;SOR=1.3	GT:AD:DP:GQ:PL	1/1:0,77:77:99:3465,232,0	LOC109828912
NC_033794.1	615857	.	G	GTCTACAAAGAAACAAGGAATGGTATGTTAGGGAAAGACTATTCCACAAAATTTTC	3589.73	PASS	AC=2;AF=1;AN=2;DP=15;ExcessHet=3.0103;FS=0;MLEAC=2;MLEAF=1;MQ=60;QD=28.46;SOR=1.112	GT:AD:DP:GQ:PL	1/1:0,15:15:99:3627,244,0	LOC109828912
NC_033794.1	615904	.	GAGGTTAGATTTCATCAACTGCCTCCACTGTTTTTCTGATAAATTATGAGCCACATAGCATCTTTCTTGATTTATT	G	2340.73	PASS	AC=1;AF=0.5;AN=2;BaseQRankSum=-0.238;ClippingRankSum=0;DP=68;ExcessHet=3.0103;FS=0;MLEAC=1;MLEAF=0.5;MQ=60;MQRankSum=0;QD=30.89;ReadPosRankSum=-1.764;SOR=0.862	GT:AD:DP:GQ:PL	0/1:6,57:63:80:2378,0,80	LOC109828912
NC_033794.1	616209	.	G	GAGGTCCAAGGAAAGTGGTATCTAATTGGAGCCAGGACCAGTCATTA	922.87	PASS	AC=1;AF=0.5;AN=2;BaseQRankSum=1.063;ClippingRankSum=0;DP=25;ExcessHet=3.0103;FS=0;MLEAC=1;MLEAF=0.5;MQ=60;MQRankSum=0;QD=31.35;ReadPosRankSum=-3.531;SOR=0.407	GT:AD:DP:GQ:PL	0/1:2,23:25:15:960,0,15	LOC109828912
NC_033794.1	617294	.	TGGTTAGCTTTTAACACTTCTCTTTCCTAAAACATATGTTGGTTCTGGAGTTTAACATATAAATTAATTATACAATCTGATTTTAACCCTTTTCTTAAGCTCATTAATAGTTTGAATTGCATAATTGTGAA	T	2700.73	PASS	AC=1;AF=0.5;AN=2;BaseQRankSum=2.473;ClippingRankSum=0;DP=87;ExcessHet=3.0103;FS=4.172;MLEAC=1;MLEAF=0.5;MQ=60.12;MQRankSum=0.451;QD=31.04;ReadPosRankSum=0.476;SOR=1.055	GT:AD:DP:GQ:PL	0/1:13,74:87:99:2738,0,5218	LOC109828912
NC_033794.1	619177	.	C	CT	52.73	PASS	AC=1;AF=0.5;AN=2;BaseQRankSum=-0.15;ClippingRankSum=0;DP=26;ExcessHet=3.0103;FS=0;MLEAC=1;MLEAF=0.5;MQ=60;MQRankSum=0;QD=2.03;ReadPosRankSum=1.286;SOR=0.202	GT:AD:DP:GQ:PL	0/1:18,8:26:90:90,0,299	LOC109828912
NC_033794.1	621097	.	GCTCAAGC	G	190.73	PASS	AC=1;AF=0.5;AN=2;BaseQRankSum=-0.067;ClippingRankSum=0;DP=15;ExcessHet=3.0103;FS=2.363;MLEAC=1;MLEAF=0.5;MQ=60;MQRankSum=0;QD=13.62;ReadPosRankSum=-0.846;SOR=0.169	GT:AD:DP:GQ:PL	0/1:8,6:14:99:228,0,331	LOC109845103
NC_033794.1	622141	.	A	AAGAG	115.73	PASS	AC=1;AF=0.5;AN=2;BaseQRankSum=-1.403;ClippingRankSum=0;DP=10;ExcessHet=3.0103;FS=0;MLEAC=1;MLEAF=0.5;MQ=60;MQRankSum=0;QD=12.86;ReadPosRankSum=2.369;SOR=0.368	GT:AD:DP:GQ:PL	0/1:5,4:9:99:153,0,110	LOC109845103
NC_033794.1	657879	.	C	CCACA,CCACACA	299.73	PASS	AC=1,1;AF=0.5,0.5;AN=2;BaseQRankSum=0.452;ClippingRankSum=0;DP=28;ExcessHet=3.0103;FS=0;MLEAC=1,1;MLEAF=0.5,0.5;MQ=61.53;MQRankSum=0;QD=14.99;ReadPosRankSum=0.695;SOR=1.519	GT:AD:DP:GQ:PL	1/2:2,12,6:20:94:337,94,204,228,0,356	LOC109845115
NC_033794.1	659385	.	TCCTGTATACAAATCATGCATCGTATTATAGCCTGTACAAGACAATGGACATATTTAAATTAGATTCCTTGATTCCCTAGTTTGAAGTTTA	T	1815.73	PASS	AC=2;AF=1;AN=2;DP=42;ExcessHet=3.0103;FS=0;MLEAC=2;MLEAF=1;MQ=60;QD=31.48;SOR=0.693	GT:AD:DP:GQ:PL	1/1:0,42:42:99:1853,127,0	LOC109845115
NC_033794.1	660531	.	TCTGCACAATAAAAGTAGAATAAACATCGTAATATTATTATTGACCATAAATACCACCTCAAATTGGAAAGAAATGAACTATAATACTTAC	T	1842.73	PASS	AC=2;AF=1;AN=2;DP=42;ExcessHet=3.0103;FS=0;MLEAC=2;MLEAF=1;MQ=60;QD=33.69;SOR=0.892	GT:AD:DP:GQ:PL	1/1:0,42:42:99:1880,128,0	LOC109845115
NC_033794.1	661036	.	A	ACTGAGACGAGCCCGCCTCGTCTGAAAGCAAACCAAAGCTGCT	1087.73	PASS	AC=2;AF=1;AN=2;DP=25;ExcessHet=3.0103;FS=0;MLEAC=2;MLEAF=1;MQ=60;QD=31.94;SOR=1.893	GT:AD:DP:GQ:PL	1/1:0,25:25:75:1125,75,0	LOC109845115
NC_033794.1	662197	.	T	TTAGA	538.73	PASS	AC=1;AF=0.5;AN=2;BaseQRankSum=-0.722;ClippingRankSum=0;DP=30;ExcessHet=3.0103;FS=3.163;MLEAC=1;MLEAF=0.5;MQ=60;MQRankSum=0;QD=17.96;ReadPosRankSum=-1.226;SOR=2.546	GT:AD:DP:GQ:PL	0/1:15,15:30:99:576,0,585	LOC109845115
NC_033794.1	662264	.	GA	G	74	PASS	AC=2;AF=1;AN=2;DP=4;ExcessHet=3.0103;FS=0;MLEAC=2;MLEAF=1;MQ=60;QD=18.5;SOR=3.258	GT:AD:DP:GQ:PL	1/1:0,4:4:12:111,12,0	LOC109845115
NC_033794.1	672219	.	CT	C	34.73	PASS	AC=1;AF=0.5;AN=2;BaseQRankSum=-0.253;ClippingRankSum=0;DP=5;ExcessHet=3.0103;FS=0;MLEAC=1;MLEAF=0.5;MQ=60;MQRankSum=0;QD=6.95;ReadPosRankSum=0;SOR=1.179	GT:AD:DP:GQ:PL	0/1:2,3:5:40:72,0,40	LOC109828922
NC_033794.1	672903	.	T	TG	420.73	PASS	AC=1;AF=0.5;AN=2;BaseQRankSum=1.393;ClippingRankSum=0;DP=12;ExcessHet=3.0103;FS=0;MLEAC=1;MLEAF=0.5;MQ=60;MQRankSum=0;QD=33.85;ReadPosRankSum=-1.907;SOR=0.477	GT:AD:DP:GQ:PL	0/1:1,11:12:99:458,0,404	LOC109828922
NC_033794.1	672905	.	A	ACCTTGCTGGTCTATTGTTGCTTACAGTGTTGAAGATGTT	421.73	PASS	AC=1;AF=0.5;AN=2;BaseQRankSum=1.947;ClippingRankSum=0;DP=12;ExcessHet=3.0103;FS=0;MLEAC=1;MLEAF=0.5;MQ=60;MQRankSum=0;QD=34.17;ReadPosRankSum=-1.907;SOR=0.477	GT:AD:DP:GQ:PL	0/1:1,11:12:99:459,0,404	LOC109828922
NC_033794.1	673991	.	TAGGTTTTGTATCTTCCTTTTATTTTAATATATATTCTTCTCATGTAATCCATCAACTGGAATAAGTAAATTTTAATATATCATTTGTTTC	T	685.73	PASS	AC=2;AF=1;AN=2;DP=20;ExcessHet=3.0103;FS=0;MLEAC=2;MLEAF=1;MQ=60;QD=28.04;SOR=2.049	GT:AD:DP:GQ:PL	1/1:0,16:16:50:723,50,0	LOC109828922
NC_033794.1	675581	.	G	GAAGAATGAATACCCAAAGAGGCCCCCTCGATTT	143	PASS	AC=2;AF=1;AN=2;DP=6;ExcessHet=3.0103;FS=0;MLEAC=2;MLEAF=1;MQ=60;QD=29.53;SOR=0.693	GT:AD:DP:GQ:PL	1/1:0,4:4:12:180,12,0	LOC109828922
NC_033794.1	678222	.	AAGGTAATGAGTTTTCTTTGGTGTTAAATAAATGATCTTTGTACTTAGGTAATGAGTTTGGC	A	1004.73	PASS	AC=2;AF=1;AN=2;DP=25;ExcessHet=3.0103;FS=0;MLEAC=2;MLEAF=1;MQ=60;QD=28.77;SOR=0.963	GT:AD:DP:GQ:PL	1/1:0,23:23:73:1042,73,0	LOC109828922
NC_033794.1	678385	.	AGTTAGTTTTGAAACAGAAGATATGTAATTCATCTTAATGCTATCAATCGTTCAGTAATGAATTATTATATTCACTTTATGTTGAAG	A	873.73	PASS	AC=1;AF=0.5;AN=2;BaseQRankSum=2.277;ClippingRankSum=0;DP=30;ExcessHet=3.0103;FS=2.087;MLEAC=1;MLEAF=0.5;MQ=60;MQRankSum=0;QD=32.36;ReadPosRankSum=-0.67;SOR=0.202	GT:AD:DP:GQ:PL	0/1:5,22:27:99:911,0,141	LOC109828922
NC_033794.1	678577	.	G	GATTTTCAGCAATATGA	523.73	PASS	AC=2;AF=1;AN=2;DP=15;ExcessHet=3.0103;FS=0;MLEAC=2;MLEAF=1;MQ=60;QD=30.1;SOR=0.836	GT:AD:DP:GQ:PL	1/1:0,13:13:38:561,38,0	LOC109828922
NC_033794.1	678579	.	T	TGGGTTAGAAAACCTCAAATCC	524.73	PASS	AC=2;AF=1;AN=2;DP=9;ExcessHet=3.0103;FS=0;MLEAC=2;MLEAF=1;MQ=60;QD=32;SOR=1.179	GT:AD:DP:GQ:PL	1/1:0,8:8:39:562,39,0	LOC109828922
NC_033794.1	680372	.	A	AAGTTTCCCAACTGCTGAGAGGCGG	500.73	PASS	AC=1;AF=0.5;AN=2;BaseQRankSum=1.321;ClippingRankSum=0;DP=29;ExcessHet=3.0103;FS=0;MLEAC=1;MLEAF=0.5;MQ=60;MQRankSum=0;QD=32.33;ReadPosRankSum=-1.542;SOR=0.442	GT:AD:DP:GQ:PL	0/1:1,13:14:99:538,0,266	LOC109828922
NC_033794.1	680377	.	T	TGCATAAGAAAAGGTTACA	211.73	PASS	AC=1;AF=0.5;AN=2;BaseQRankSum=1.465;ClippingRankSum=0;DP=7;ExcessHet=3.0103;FS=0;MLEAC=1;MLEAF=0.5;MQ=60;MQRankSum=0;QD=30.25;ReadPosRankSum=-1.465;SOR=0.223	GT:AD:DP:GQ:PL	0/1:1,6:7:99:249,0,281	LOC109828922
NC_033794.1	684099	.	TCTACATACCCAGAAAAAAAAAAACAATAGTTACTGCAATGTGAATTCCTTCTAATCATAGTTTCAGACGAAACTGAGCTGGGAGAGCAGGAC	T	14339.7	PASS	AC=2;AF=1;AN=2;BaseQRankSum=6.748;ClippingRankSum=0;DP=360;ExcessHet=3.0103;FS=2.611;MLEAC=2;MLEAF=1;MQ=60.03;MQRankSum=-4.452;QD=30.41;ReadPosRankSum=3.476;SOR=1.303	GT:AD:DP:GQ:PL	1/1:17,339:356:99:14377,330,0	LOC109845122
NC_033794.1	685265	.	TGCATAAA	T	98.25	PASS	AC=2;AF=1;AN=2;DP=3;ExcessHet=3.0103;FS=0;MLEAC=2;MLEAF=1;MQ=60;QD=32.75;SOR=1.179	GT:AD:DP:GQ:PL	1/1:0,3:3:9:135,9,0	LOC109845122
NC_033794.1	686143	.	C	CTT	346.73	PASS	AC=2;AF=1;AN=2;DP=14;ExcessHet=3.0103;FS=0;MLEAC=1;MLEAF=0.5;MQ=60;QD=31.52;SOR=2.303	GT:AD:DP:GQ:PL	1/1:0,11:11:36:313,36,0	LOC109845122
NC_033794.1	686508	.	GCCTAACTCAACAAGAATTCCCAAATTATCATTAACGCCTTTTGAAAGAGAGAGAGAGATTAAGATTATGATCTATAAAGAGAAAGAAAACAAACATTGTA	G	8429.73	PASS	AC=2;AF=1;AN=2;BaseQRankSum=0.303;ClippingRankSum=0;DP=200;ExcessHet=3.0103;FS=0;MLEAC=2;MLEAF=1;MQ=60;MQRankSum=0;QD=27.49;ReadPosRankSum=-0.957;SOR=3.427	GT:AD:DP:GQ:PL	1/1:4,196:200:99:8467,407,0	LOC109845122
NC_033794.1	686642	.	C	CT	4752.73	PASS	AC=1;AF=0.5;AN=2;BaseQRankSum=0.481;ClippingRankSum=0;DP=499;ExcessHet=3.0103;FS=2.89;MLEAC=1;MLEAF=0.5;MQ=60;MQRankSum=0;QD=9.56;ReadPosRankSum=-2.142;SOR=3.233	GT:AD:DP:GQ:PL	0/1:283,214:497:99:4790,0,4603	LOC109845122
NC_033794.1	686771	.	C	CAGCTG	484.73	PASS	AC=1;AF=0.5;AN=2;BaseQRankSum=-0.194;ClippingRankSum=0;DP=24;ExcessHet=3.0103;FS=0;MLEAC=1;MLEAF=0.5;MQ=60;MQRankSum=0;QD=23.08;ReadPosRankSum=-0.145;SOR=1.23	GT:AD:DP:GQ:PL	0/1:8,13:21:99:522,0,297	LOC109845122
NC_033794.1	699721	.	A	AGGC	368.73	PASS	AC=1;AF=0.5;AN=2;BaseQRankSum=1.164;ClippingRankSum=0;DP=20;ExcessHet=3.0103;FS=0;MLEAC=1;MLEAF=0.5;MQ=60;MQRankSum=0;QD=18.44;ReadPosRankSum=-0.84;SOR=0.914	GT:AD:DP:GQ:PL	0/1:9,11:20:99:406,0,334	NA
NC_033794.1	699723	.	A	AAGG	368.73	PASS	AC=1;AF=0.5;AN=2;BaseQRankSum=-1.644;ClippingRankSum=0;DP=20;ExcessHet=3.0103;FS=0;MLEAC=1;MLEAF=0.5;MQ=60;MQRankSum=0;QD=18.44;ReadPosRankSum=-0.99;SOR=0.914	GT:AD:DP:GQ:PL	0/1:9,11:20:99:406,0,334	NA
NC_033794.1	700025	.	T	TC	240.74	PASS	AC=1;AF=0.5;AN=2;BaseQRankSum=0.98;ClippingRankSum=0;DP=11;ExcessHet=3.0103;FS=0;MLEAC=1;MLEAF=0.5;MQ=60;MQRankSum=0;QD=21.89;ReadPosRankSum=-0.473;SOR=2.494	GT:AD:DP:GQ:PL	0/1:2,9:11:30:278,0,30	NA
NC_033794.1	717144	.	AGTAAGTACCCACAACCTTCGATTTCCTTCGCCCTCCCATTTAATTTTACCCCTTCTAAATGGATGCCAAATTCTACTAATTTTGTTTCTAG	A	1665.73	PASS	AC=1;AF=0.5;AN=2;BaseQRankSum=5.811;ClippingRankSum=0;DP=59;ExcessHet=3.0103;FS=0;MLEAC=1;MLEAF=0.5;MQ=60;MQRankSum=0;QD=28.23;SOR=0.455	GT:AD:DP:GQ:PL	0/1:17,42:59:99:1703,0,946	LOC109845141
NC_033794.1	735723	.	T	TC	1360.73	PASS	AC=2;AF=1;AN=2;DP=32;ExcessHet=3.0103;FS=0;MLEAC=2;MLEAF=1;MQ=60;QD=26.28;SOR=0.818	GT:AD:DP:GQ:PL	1/1:0,32:32:95:1398,95,0	LOC109845141
NC_033794.1	735724	.	A	ATGGCGGCGTTCGAGCAGCTGAGTATGTTAAACAAAATCTCTTT	1361.73	PASS	AC=2;AF=1;AN=2;DP=32;ExcessHet=3.0103;FS=0;MLEAC=2;MLEAF=1;MQ=60;QD=27.36;SOR=0.818	GT:AD:DP:GQ:PL	1/1:0,32:32:96:1399,96,0	LOC109845141
NC_033794.1	736120	.	G	GAGGCATACAACCGCACAGACTCTGACTTTCTGAAATCTGATAA	1616.73	PASS	AC=2;AF=1;AN=2;DP=37;ExcessHet=3.0103;FS=0;MLEAC=2;MLEAF=1;MQ=60;QD=23.85;SOR=0.984	GT:AD:DP:GQ:PL	1/1:0,37:37:99:1654,114,0	LOC109845141
NC_033794.1	736815	.	GCAGGTAAGGTACGCTTCTTCTGCGATGCAAATTTATTATGCAGGAAGGTTTGTAATTCAAGTATGTCTA	G	4573.73	PASS	AC=2;AF=1;AN=2;DP=103;ExcessHet=3.0103;FS=0;MLEAC=2;MLEAF=1;MQ=60;QD=29.52;SOR=1.072	GT:AD:DP:GQ:PL	1/1:0,103:103:99:4611,313,0	LOC109845141
NC_033794.1	737560	.	GAGGTACTTCTAAACATTCCATCTTCACTTTCATGCATATTTGAAACTTTCCTAACCGTGTGGTTAGTATTTCCCGTTTTC	G	1953.75	PASS	AC=2;AF=1;AN=2;BaseQRankSum=3.572;ClippingRankSum=0;DP=49;ExcessHet=3.0103;FS=12.509;MLEAC=2;MLEAF=1;MQ=58.16;MQRankSum=-0.372;QD=31.92;ReadPosRankSum=1.737;SOR=2.489	GT:AD:DP:GQ:PL	1/1:2,47:49:24:1991,24,0	LOC109845141
NC_033794.1	747317	.	TG	T	181.73	PASS	AC=1;AF=0.5;AN=2;BaseQRankSum=-1.824;ClippingRankSum=0;DP=32;ExcessHet=3.0103;FS=11.357;MLEAC=1;MLEAF=0.5;MQ=60.34;MQRankSum=1.167;QD=5.86;ReadPosRankSum=-0.378;SOR=1.645	GT:AD:DP:GQ:PL	0/1:17,14:31:99:219,0,273	LOC109845155
NC_033794.1	747674	.	TCTGATTAAGTAGAATGCAACAGACAACAGAAACTTTAGTTGTTTATTACATAATGAACAATTTACGTTCTAGACCTAAATATGGACGTAACATTTCAC	T	810.73	PASS	AC=2;AF=1;AN=2;DP=22;ExcessHet=3.0103;FS=0;MLEAC=2;MLEAF=1;MQ=60;QD=26.63;SOR=1.931	GT:AD:DP:GQ:PL	1/1:0,22:22:67:848,67,0	LOC109845155
NC_033794.1	748230	.	T	TCAATCAA	457.73	PASS	AC=2;AF=1;AN=2;DP=11;ExcessHet=3.0103;FS=0;MLEAC=2;MLEAF=1;MQ=60;QD=34.02;SOR=0.859	GT:AD:DP:GQ:PL	1/1:0,11:11:33:495,33,0	LOC109845155
NC_033794.1	748231	.	G	GAAATTGAAATAGC	457.73	PASS	AC=2;AF=1;AN=2;DP=10;ExcessHet=3.0103;FS=0;MLEAC=2;MLEAF=1;MQ=60;QD=31.51;SOR=1.085	GT:AD:DP:GQ:PL	1/1:0,10:10:33:495,33,0	LOC109845155
NC_033794.1	748234	.	C	CGACCTTTTG	322.75	PASS	AC=2;AF=1;AN=2;DP=8;ExcessHet=3.0103;FS=0;MLEAC=2;MLEAF=1;MQ=60;QD=31.58;SOR=1.179	GT:AD:DP:GQ:PL	1/1:0,8:8:24:360,24,0	LOC109845155
NC_033794.1	770155	.	T	TC	65	PASS	AC=2;AF=1;AN=2;DP=4;ExcessHet=3.0103;FS=0;MLEAC=2;MLEAF=1;MQ=60;QD=16.25;SOR=1.609	GT:AD:DP:GQ:PL	1/1:0,4:4:12:102,12,0	LOC109845155
NC_033794.1	770208	.	C	CG	547.73	PASS	AC=2;AF=1;AN=2;DP=12;ExcessHet=3.0103;FS=0;MLEAC=2;MLEAF=1;MQ=60;QD=30.98;SOR=4.977	GT:AD:DP:GQ:PL	1/1:0,11:11:39:585,39,0	LOC109845155
NC_033794.1	770225	.	GC	G	682.73	PASS	AC=2;AF=1;AN=2;DP=16;ExcessHet=3.0103;FS=0;MLEAC=2;MLEAF=1;MQ=60;QD=29.94;SOR=5.67	GT:AD:DP:GQ:PL	1/1:0,16:16:48:720,48,0	LOC109845155
NC_033794.1	770283	.	G	GC	682.73	PASS	AC=2;AF=1;AN=2;DP=16;ExcessHet=3.0103;FS=0;MLEAC=2;MLEAF=1;MQ=60;QD=31.25;SOR=4.174	GT:AD:DP:GQ:PL	1/1:0,16:16:48:720,48,0	LOC109845155
NC_033794.1	770287	.	A	AG	682.73	PASS	AC=2;AF=1;AN=2;DP=16;ExcessHet=3.0103;FS=0;MLEAC=2;MLEAF=1;MQ=60;QD=34.17;SOR=4.174	GT:AD:DP:GQ:PL	1/1:0,16:16:48:720,48,0	LOC109845155
NC_033794.1	770293	.	T	TC	682.73	PASS	AC=2;AF=1;AN=2;DP=16;ExcessHet=3.0103;FS=0;MLEAC=2;MLEAF=1;MQ=60;QD=24.98;SOR=4.174	GT:AD:DP:GQ:PL	1/1:0,16:16:48:720,48,0	LOC109845155
NC_033794.1	770311	.	C	CG	277.77	PASS	AC=2;AF=1;AN=2;DP=7;ExcessHet=3.0103;FS=0;MLEAC=2;MLEAF=1;MQ=60;QD=34.66;SOR=2.584	GT:AD:DP:GQ:PL	1/1:0,7:7:21:315,21,0	LOC109845155
NC_033794.1	770323	.	GC	G	143	PASS	AC=2;AF=1;AN=2;DP=4;ExcessHet=3.0103;FS=0;MLEAC=2;MLEAF=1;MQ=60;QD=36.42;SOR=1.609	GT:AD:DP:GQ:PL	1/1:0,4:4:12:180,12,0	LOC109845155
NC_033794.1	770353	.	T	TG	127	PASS	AC=2;AF=1;AN=2;DP=6;ExcessHet=3.0103;FS=0;MLEAC=2;MLEAF=1;MQ=60;QD=31.75;SOR=0.693	GT:AD:DP:GQ:PL	1/1:0,4:4:12:164,12,0	LOC109845155
NC_033794.1	770367	.	GA	G	171.87	PASS	AC=2;AF=1;AN=2;DP=5;ExcessHet=3.0103;FS=0;MLEAC=2;MLEAF=1;MQ=60;QD=34.37;SOR=1.022	GT:AD:DP:GQ:PL	1/1:0,5:5:15:209,15,0	LOC109845155
NC_033794.1	770375	.	AC	A	143	PASS	AC=2;AF=1;AN=2;DP=4;ExcessHet=3.0103;FS=0;MLEAC=2;MLEAF=1;MQ=60;QD=30.36;SOR=0.693	GT:AD:DP:GQ:PL	1/1:0,4:4:12:180,12,0	LOC109845155
NC_033794.1	774789	.	G	GA	20.04	PASS	AC=1;AF=0.5;AN=2;BaseQRankSum=0;ClippingRankSum=0;DP=5;ExcessHet=3.0103;FS=0;MLEAC=1;MLEAF=0.5;MQ=60;MQRankSum=0;QD=5.01;ReadPosRankSum=-0.319;SOR=1.609	GT:AD:DP:GQ:PL	0/1:1,3:4:12:57,0,12	NA
NC_033794.1	775125	.	TTTC	T	584.73	PASS	AC=1;AF=0.5;AN=2;BaseQRankSum=1.519;ClippingRankSum=0;DP=30;ExcessHet=3.0103;FS=1.77;MLEAC=1;MLEAF=0.5;MQ=61.07;MQRankSum=1.105;QD=24.36;ReadPosRankSum=-0.896;SOR=1.179	GT:AD:DP:GQ:PL	0/1:6,18:24:99:622,0,181	NA
NC_033794.1	775217	.	AT	A	1327.73	PASS	AC=1;AF=0.5;AN=2;BaseQRankSum=-0.11;ClippingRankSum=0;DP=40;ExcessHet=3.0103;FS=2.139;MLEAC=1;MLEAF=0.5;MQ=60.81;MQRankSum=0.858;QD=33.19;ReadPosRankSum=1.925;SOR=1.609	GT:AD:DP:GQ:PL	0/1:7,33:40:99:1365,0,237	NA
NC_033794.1	775419	.	TAAAAAA	T	1492.73	PASS	AC=1;AF=0.5;AN=2;BaseQRankSum=0.708;ClippingRankSum=0;DP=46;ExcessHet=3.0103;FS=0;MLEAC=1;MLEAF=0.5;MQ=60;MQRankSum=0;QD=33.17;ReadPosRankSum=0.358;SOR=2.935	GT:AD:DP:GQ:PL	0/1:8,37:45:99:1530,0,225	NA
NC_033794.1	775425	.	A	ATTTTT	1443.73	PASS	AC=1;AF=0.5;AN=2;BaseQRankSum=-0.769;ClippingRankSum=0;DP=45;ExcessHet=3.0103;FS=0;MLEAC=1;MLEAF=0.5;MQ=60;MQRankSum=0;QD=32.08;ReadPosRankSum=0.099;SOR=2.726	GT:AD:DP:GQ:PL	0/1:8,37:45:99:1481,0,225	NA
NC_033794.1	777784	.	A	ATCTGG	81.25	PASS	AC=2;AF=1;AN=2;DP=2;ExcessHet=3.0103;FS=0;MLEAC=2;MLEAF=1;MQ=60;QD=32.51;SOR=2.303	GT:AD:DP:GQ:PL	1/1:0,2:2:9:118,9,0	LOC109828928
NC_033794.1	778073	.	CCACCTTTTTACAAGGCAAAAGGTGTTAGACTCAAATGGTACAAAGAGTAGCAGTCTAATAATTCTATGCTTTCTAGT	C	263.77	PASS	AC=2;AF=1;AN=2;DP=7;ExcessHet=3.0103;FS=0;MLEAC=2;MLEAF=1;MQ=57.45;QD=20.38;SOR=0.941	GT:AD:DP:GQ:PL	1/1:0,7:7:21:301,21,0	LOC109828928
NC_033794.1	796184	.	G	GCC	60.73	PASS	AC=1;AF=0.5;AN=2;BaseQRankSum=-0.247;ClippingRankSum=0;DP=19;ExcessHet=3.0103;FS=9.425;MLEAC=1;MLEAF=0.5;MQ=60;MQRankSum=0;QD=3.37;ReadPosRankSum=-1.718;SOR=3.352	GT:AD:DP:GQ:PL	0/1:12,6:18:98:98,0,491	LOC109845178
NC_033794.1	796185	.	TAA	T	60.73	PASS	AC=1;AF=0.5;AN=2;BaseQRankSum=-2.303;ClippingRankSum=0;DP=20;ExcessHet=3.0103;FS=8.929;MLEAC=1;MLEAF=0.5;MQ=60;MQRankSum=0;QD=3.2;ReadPosRankSum=0;SOR=3.126	GT:AD:DP:GQ:PL	0/1:13,6:19:98:98,0,491	LOC109845178
NC_033794.1	796217	.	TTCAAAAA	T	25.74	PASS	AC=1;AF=0.5;AN=2;BaseQRankSum=-0.319;ClippingRankSum=0;DP=10;ExcessHet=3.0103;FS=3.01;MLEAC=1;MLEAF=0.5;MQ=60;MQRankSum=0;QD=2.86;ReadPosRankSum=1.383;SOR=1.911	GT:AD:DP:GQ:PL	0/1:7,2:9:63:63,0,288	LOC109845178
NC_033794.1	796323	.	A	AAT	170.73	PASS	AC=1;AF=0.5;AN=2;BaseQRankSum=0.335;ClippingRankSum=0;DP=13;ExcessHet=3.0103;FS=2.522;MLEAC=1;MLEAF=0.5;MQ=60;MQRankSum=0;QD=13.13;ReadPosRankSum=-0.488;SOR=1.688	GT:AD:DP:GQ:PL	0/1:6,7:13:99:208,0,166	LOC109845178
NC_033794.1	808148	.	C	CTTCCTGGCCTGCTCAGCGATCTCAGATAATTCCCTATAGTTGTT	95.25	PASS	AC=2;AF=1;AN=2;DP=3;ExcessHet=3.0103;FS=0;MLEAC=2;MLEAF=1;MQ=60;QD=31.75;SOR=1.179	GT:AD:DP:GQ:PL	1/1:0,3:3:9:132,9,0	LOC109828942
NC_033794.1	808740	.	C	CAAG	53.7	PASS	AC=2;AF=1;AN=2;DP=2;ExcessHet=3.0103;FS=0;MLEAC=2;MLEAF=1;MQ=60;QD=26.85;SOR=0.693	GT:AD:DP:GQ:PL	1/1:0,2:2:6:90,6,0	LOC109828942
NC_033794.1	808742	.	T	TGA	53.7	PASS	AC=2;AF=1;AN=2;DP=2;ExcessHet=3.0103;FS=0;MLEAC=2;MLEAF=1;MQ=60;QD=26.85;SOR=0.693	GT:AD:DP:GQ:PL	1/1:0,2:2:6:90,6,0	LOC109828942
NC_033794.1	808744	.	C	CAACAAGGAATGCAG	53.7	PASS	AC=2;AF=1;AN=2;DP=2;ExcessHet=3.0103;FS=0;MLEAC=2;MLEAF=1;MQ=60;QD=26.85;SOR=0.693	GT:AD:DP:GQ:PL	1/1:0,2:2:6:90,6,0	LOC109828942
NC_033794.1	809343	.	CA	C	51.7	PASS	AC=2;AF=1;AN=2;DP=2;ExcessHet=3.0103;FS=0;MLEAC=2;MLEAF=1;MQ=60;QD=25.85;SOR=0.693	GT:AD:DP:GQ:PL	1/1:0,2:2:6:88,6,0	NA
NC_033794.1	809358	.	A	AG	88.25	PASS	AC=2;AF=1;AN=2;DP=3;ExcessHet=3.0103;FS=0;MLEAC=2;MLEAF=1;MQ=60;QD=29.42;SOR=1.179	GT:AD:DP:GQ:PL	1/1:0,3:3:9:125,9,0	NA
NC_033794.1	812105	.	TCTAAATAAAAAAAAAGTGTCTTCTGTCAGATTAAATTTCAATATTGTTCAATAGAAAATGACATGTTGTTCAATTAAAATATATTTTAC	T	296.74	PASS	AC=2;AF=1;AN=2;DP=9;ExcessHet=3.0103;FS=0;MLEAC=2;MLEAF=1;MQ=60;QD=29.59;SOR=2.833	GT:AD:DP:GQ:PL	1/1:0,8:8:26:334,26,0	LOC109845185
NC_033794.1	812884	.	TCCTTCAGTCACATAAGATAACCACTTATGCATCAGTTAATATGCTTCCAACATATTTTTGGGTAACCAACTGAAGCAACATCATATTTA	T	143	PASS	AC=2;AF=1;AN=2;DP=4;ExcessHet=3.0103;FS=0;MLEAC=2;MLEAF=1;MQ=60;QD=29.26;SOR=0.693	GT:AD:DP:GQ:PL	1/1:0,4:4:12:180,12,0	LOC109845185
NC_033794.1	823123	.	T	TCTC	932.73	PASS	AC=2;AF=1;AN=2;DP=23;ExcessHet=3.0103;FS=0;MLEAC=2;MLEAF=1;MQ=60;QD=26.98;SOR=6.358	GT:AD:DP:GQ:PL	1/1:0,23:23:69:970,69,0	LOC109845201
NC_033794.1	823274	.	C	CGGCGGCGAGGAGGAAGAG	952.73	PASS	AC=2;AF=1;AN=2;DP=15;ExcessHet=3.0103;FS=0;MLEAC=2;MLEAF=1;MQ=53.51;QD=34.84;SOR=4.047	GT:AD:DP:GQ:PL	1/1:0,15:15:66:990,66,0	LOC109845201
NC_033794.1	828294	.	A	AG	627.73	PASS	AC=2;AF=1;AN=2;DP=17;ExcessHet=3.0103;FS=0;MLEAC=2;MLEAF=1;MQ=61.26;QD=29.72;SOR=1.911	GT:AD:DP:GQ:PL	1/1:0,15:15:48:665,48,0	LOC109845201
NC_033794.1	828310	.	A	AG	742.73	PASS	AC=2;AF=1;AN=2;DP=18;ExcessHet=3.0103;FS=0;MLEAC=2;MLEAF=1;MQ=62.94;QD=29.77;SOR=1.179	GT:AD:DP:GQ:PL	1/1:0,18:18:56:780,56,0	LOC109845201
NC_033794.1	829644	.	C	CA	103.87	PASS	AC=2;AF=1;AN=2;DP=6;ExcessHet=3.0103;FS=0;MLEAC=2;MLEAF=1;MQ=60;QD=20.77;SOR=1.022	GT:AD:DP:GQ:PL	1/1:0,5:5:15:141,15,0	LOC109845212
NC_033794.1	840251	.	GT	G	232.8	PASS	AC=2;AF=1;AN=2;DP=6;ExcessHet=3.0103;FS=0;MLEAC=2;MLEAF=1;MQ=60;QD=30.37;SOR=2.303	GT:AD:DP:GQ:PL	1/1:0,6:6:18:270,18,0	NA
NC_033794.1	840275	.	GTCCTACTGCTGCAAAATGCCACATAGAACTATCAATTCATATAAACCCTAAAGAA	G,GATCCTACTGCTGCAAAATGCCACATAGAACTATCAATTCATATAAACCCTAAAGAA	298.73	PASS	AC=1,1;AF=0.5,0.5;AN=2;DP=8;ExcessHet=3.0103;FS=0;MLEAC=1,1;MLEAF=0.5,0.5;MQ=60;QD=26.98;SOR=1.179	GT:AD:DP:GQ:PL	1/2:0,5,3:8:99:336,126,111,210,0,201	NA
NC_033794.1	840285	.	TG	T	73.73	PASS	AC=1;AF=0.5;AN=2;BaseQRankSum=-1.611;ClippingRankSum=0;DP=8;ExcessHet=3.0103;FS=0;MLEAC=1;MLEAF=0.5;MQ=60;MQRankSum=0;QD=9.22;ReadPosRankSum=0.414;SOR=0.818	GT:AD:DP:GQ:PL	0/1:5,3:8:99:111,0,201	NA
NC_033794.1	840336	.	AACAGTAAGGGGGAAAACTAAGAAGAAGAAGAGGAATGATTTTAC	A	169.74	PASS	AC=1;AF=0.5;AN=2;BaseQRankSum=1.383;ClippingRankSum=0;DP=6;ExcessHet=3.0103;FS=0;MLEAC=1;MLEAF=0.5;MQ=60;MQRankSum=0;QD=28.29;SOR=0.368	GT:AD:DP:GQ:PL	0/1:1,5:6:27:207,0,27	NA
NC_033794.1	840907	.	TCCTGTAGATCCTACAAGAGTTGTGCAACGTGAGCAATAGAGTCGGAACCAAAATATTGAATGAAGTATGACATGTTCTCAGCTGACTTA	T	118.73	PASS	AC=1;AF=0.5;AN=2;BaseQRankSum=0.966;ClippingRankSum=0;DP=18;ExcessHet=3.0103;FS=2.162;MLEAC=1;MLEAF=0.5;MQ=60;MQRankSum=0;QD=6.6;ReadPosRankSum=0.057;SOR=0.799	GT:AD:DP:GQ:PL	0/1:13,5:18:99:156,0,515	LOC109845229
NC_033794.1	840916	.	TCCTACAAGAGTTGTGCAACGTGAGCAATAGAGTCGGAACCAAAATATTGAATGAAGTATGACATGTTCTCAGCTGACTTA	T	368.73	PASS	AC=1;AF=0.5;AN=2;BaseQRankSum=1.454;ClippingRankSum=0;DP=16;ExcessHet=3.0103;FS=6.008;MLEAC=1;MLEAF=0.5;MQ=60;MQRankSum=0;QD=24.58;ReadPosRankSum=3.14;SOR=2.258	GT:AD:DP:GQ:PL	0/1:5,10:15:99:406,0,165	LOC109845229
NC_033794.1	841131	.	TCTGCAAAACTAACAAGAAAACAAGAGGTTCAGGTGGAACGTATACAAAACAGTGTAAGGCATAAAATCAACTTGTAGTAAGAAATGTAGGTTGAATAC	T	55.73	PASS	AC=1;AF=0.5;AN=2;BaseQRankSum=-1.54;ClippingRankSum=0;DP=14;ExcessHet=3.0103;FS=5.88;MLEAC=1;MLEAF=0.5;MQ=60;MQRankSum=0;QD=3.98;ReadPosRankSum=2.209;SOR=2.546	GT:AD:DP:GQ:PL	0/1:11,3:14:93:93,0,453	LOC109845229
NC_033794.1	841139	.	ACTAACAAGAAAACAAGAGGTTCAGGTGGAACGTATACAAAACAGTGTAAGGCATAAAATCAACTTGTAGTAAGAAATGTAGGTTGAATAC	A	374.73	PASS	AC=1;AF=0.5;AN=2;BaseQRankSum=3.58;ClippingRankSum=0;DP=14;ExcessHet=3.0103;FS=6.368;MLEAC=1;MLEAF=0.5;MQ=60;MQRankSum=0;QD=28.83;ReadPosRankSum=2.703;SOR=0.061	GT:AD:DP:GQ:PL	0/1:3,10:13:95:412,0,95	LOC109845229
NC_033794.1	842326	.	AAAG	A	98.25	PASS	AC=2;AF=1;AN=2;DP=3;ExcessHet=3.0103;FS=0;MLEAC=2;MLEAF=1;MQ=59.34;QD=32.75;SOR=2.833	GT:AD:DP:GQ:PL	1/1:0,3:3:9:135,9,0	LOC109845229
NC_033794.1	842758	.	CTA	C	246.77	PASS	AC=2;AF=1;AN=2;DP=7;ExcessHet=3.0103;FS=0;MLEAC=2;MLEAF=1;MQ=58.92;QD=27.38;SOR=2.584	GT:AD:DP:GQ:PL	1/1:0,7:7:21:284,21,0	LOC109845229
NC_033794.1	843018	.	T	TA	63.87	PASS	AC=2;AF=1;AN=2;DP=5;ExcessHet=3.0103;FS=0;MLEAC=2;MLEAF=1;MQ=60;QD=12.77;SOR=1.981	GT:AD:DP:GQ:PL	1/1:0,5:5:15:101,15,0	LOC109845229
NC_033794.1	843314	.	A	AGGAGGGGAGCCTGTGTCG	202.73	PASS	AC=1;AF=0.5;AN=2;BaseQRankSum=0;ClippingRankSum=0;DP=10;ExcessHet=3.0103;FS=13.222;MLEAC=1;MLEAF=0.5;MQ=60;MQRankSum=0;QD=20.27;SOR=2.202	GT:AD:DP:GQ:PL	0/1:4,6:10:99:240,0,150	LOC109845229
NC_033794.1	856149	.	TGGTGAGAATTCAAACTCCGTTGCGAAGGACTGGAGAATTTGGAGAAATGTTGACTGATTTAGTTTGTGAACA	T	7572.73	PASS	AC=2;AF=1;AN=2;BaseQRankSum=2.029;ClippingRankSum=0;DP=215;ExcessHet=3.0103;FS=0;MLEAC=2;MLEAF=1;MQ=60;MQRankSum=0;QD=23.89;SOR=0.651	GT:AD:DP:GQ:PL	1/1:1,170:171:99:7610,472,0	LOC109845219
NC_033794.1	856299	.	CGTGAGCTGGAATTGCGATTTAATTTTTGTCTTTTGGATTTCATTTGTTGGAGTTGTTGCGTTGCTAATTTTGACGTTGGTTATCTTAG	C	11937.7	PASS	AC=2;AF=1;AN=2;BaseQRankSum=-0.429;ClippingRankSum=0;DP=336;ExcessHet=3.0103;FS=12.088;MLEAC=2;MLEAF=1;MQ=59.96;MQRankSum=-0.117;QD=28.42;ReadPosRankSum=-4.203;SOR=0.902	GT:AD:DP:GQ:PL	1/1:3,304:307:99:11975,755,0	LOC109845219
NC_033794.1	856443	.	GAGGTAGTAACTTGCGTGTTTCGTTGAATGATATTGGTACTTCCTTATGATTTTTGTTGGAGGATTGACGAGGGGATTGAATTTTT	G	5321.73	PASS	AC=2;AF=1;AN=2;BaseQRankSum=2.139;ClippingRankSum=0;DP=146;ExcessHet=3.0103;FS=5.914;MLEAC=2;MLEAF=1;MQ=59.31;MQRankSum=-0.808;QD=27.29;ReadPosRankSum=-2.609;SOR=0.091	GT:AD:DP:GQ:PL	1/1:3,123:126:99:5359,243,0	LOC109845219
NC_033794.1	856545	.	A	AG	8506.73	PASS	AC=2;AF=1;AN=2;DP=191;ExcessHet=3.0103;FS=0;MLEAC=2;MLEAF=1;MQ=59.94;QD=33.57;SOR=1.006	GT:AD:DP:GQ:PL	1/1:0,188:188:99:8544,575,0	LOC109845219
NC_033794.1	856561	.	T	TC	5184.73	PASS	AC=2;AF=1;AN=2;DP=108;ExcessHet=3.0103;FS=0;MLEAC=2;MLEAF=1;MQ=59.9;QD=32.82;SOR=1.257	GT:AD:DP:GQ:PL	1/1:0,104:104:99:5222,350,0	LOC109845219
NC_033794.1	856752	.	G	GAGCGAAGCGCCTTGTCAAAGTAGGCCTAGGAGA	3726.73	PASS	AC=2;AF=1;AN=2;BaseQRankSum=1.705;ClippingRankSum=0;DP=103;ExcessHet=3.0103;FS=0;MLEAC=2;MLEAF=1;MQ=58.63;MQRankSum=-0.138;QD=28.63;SOR=0.763	GT:AD:DP:GQ:PL	1/1:2,87:89:99:3764,172,0	LOC109845219
NC_033794.1	856793	.	TGGAC	T	96.25	PASS	AC=2;AF=1;AN=2;DP=3;ExcessHet=3.0103;FS=0;MLEAC=2;MLEAF=1;MQ=60;QD=32.08;SOR=1.179	GT:AD:DP:GQ:PL	1/1:0,3:3:9:133,9,0	LOC109845219
NC_033794.1	858530	.	GCAGGTACTAAAGGAATGTTTTATATTGAGACATGGATTTAAGTTCATCTAATAATGGAATATAACATGATATCCGATCTT	G	5624.73	PASS	AC=1;AF=0.5;AN=2;BaseQRankSum=0.606;ClippingRankSum=0;DP=157;ExcessHet=3.0103;FS=5.644;MLEAC=1;MLEAF=0.5;MQ=51.49;MQRankSum=-2.499;QD=33.16;ReadPosRankSum=-0.073;SOR=2.271	GT:AD:DP:GQ:PL	0/1:5,141:146:99:5662,0,1611	LOC109845219
NC_033794.1	859140	.	GT	G	82.25	PASS	AC=2;AF=1;AN=2;DP=2;ExcessHet=3.0103;FS=0;MLEAC=2;MLEAF=1;MQ=49.84;QD=35.27;SOR=0.693	GT:AD:DP:GQ:PL	1/1:0,2:2:9:119,9,0	LOC109845219
NC_033794.1	859568	.	AAGGCAAGAACTATCTGGATTCGAACAACTAATTTAAACATTTGTTTCTAAAACAGTATATTTGATACTATCAATTGCCCCTATTC	A	8501.73	PASS	AC=2;AF=1;AN=2;BaseQRankSum=-0.741;ClippingRankSum=0;DP=250;ExcessHet=3.0103;FS=4.32;MLEAC=2;MLEAF=1;MQ=44.71;MQRankSum=-1.219;QD=33.01;ReadPosRankSum=-0.587;SOR=1.164	GT:AD:DP:GQ:PL	1/1:1,191:192:99:8539,557,0	LOC109845219
NC_033794.1	860819	.	GCAGGTCCGTTTCATATACTGAAGCTTCCTGTTGCTATTTAAGTTTTCTATGAGTTTAGTAATTTGACAAAAAAAATTTGTTTATGTGAAATTTCT	G	17503.7	PASS	AC=1;AF=0.5;AN=2;BaseQRankSum=4.99;ClippingRankSum=0;DP=491;ExcessHet=3.0103;FS=0;MLEAC=1;MLEAF=0.5;MQ=59.68;MQRankSum=-0.964;QD=30.58;SOR=0.776	GT:AD:DP:GQ:PL	0/1:8,418:426:99:17541,0,2036	LOC109845219
NC_033794.1	861236	.	AAGGTTGTGCTCCTTATGTATTTTTTTTTGTAAAGTTTATCTTCATAATTAAGAACTATTTTTTCTTTATTATACTTAAAAATTATGATTGTTTTTC	A	20959.7	PASS	AC=2;AF=1;AN=2;BaseQRankSum=3.716;ClippingRankSum=0;DP=560;ExcessHet=3.0103;FS=1.338;MLEAC=2;MLEAF=1;MQ=60.02;MQRankSum=-4.791;QD=27.94;ReadPosRankSum=1.82;SOR=0.518	GT:AD:DP:GQ:PL	1/1:23,530:553:99:20997,594,0	LOC109845219
NC_033794.1	861591	.	G	GTTAGATCCAGCTCTAAATTTATTTAATGCTGAATCATTT	1810.73	PASS	AC=2;AF=1;AN=2;DP=40;ExcessHet=3.0103;FS=0;MLEAC=2;MLEAF=1;MQ=59.81;QD=36.13;SOR=3.334	GT:AD:DP:GQ:PL	1/1:0,29:29:99:1848,124,0	LOC109845219
NC_033794.1	861761	.	C	CAT	3054.73	PASS	AC=2;AF=1;AN=2;DP=76;ExcessHet=3.0103;FS=0;MLEAC=2;MLEAF=1;MQ=60;QD=31.04;SOR=0.836	GT:AD:DP:GQ:PL	1/1:0,73:73:99:3092,225,0	LOC109845219
NC_033794.1	862160	.	T	TA	752.73	PASS	AC=1;AF=0.5;AN=2;BaseQRankSum=1.499;ClippingRankSum=0;DP=51;ExcessHet=3.0103;FS=4.263;MLEAC=1;MLEAF=0.5;MQ=59.62;MQRankSum=1.246;QD=15.36;ReadPosRankSum=0.367;SOR=0.302	GT:AD:DP:GQ:PL	0/1:20,29:49:99:790,0,469	LOC109845219
NC_033794.1	862726	.	C	CTT	27.74	PASS	AC=1;AF=0.5;AN=2;BaseQRankSum=-2.359;ClippingRankSum=0;DP=31;ExcessHet=3.0103;FS=0;MLEAC=1;MLEAF=0.5;MQ=60;MQRankSum=0;QD=0.99;ReadPosRankSum=-1.497;SOR=0.046	GT:AD:DP:GQ:PL	0/1:22,6:28:65:65,0,746	LOC109845219
NC_033794.1	863832	.	ACTGG	A	607.73	PASS	AC=1;AF=0.5;AN=2;BaseQRankSum=-0.779;ClippingRankSum=0;DP=69;ExcessHet=3.0103;FS=3.154;MLEAC=1;MLEAF=0.5;MQ=60;MQRankSum=0;QD=8.94;ReadPosRankSum=0.308;SOR=0.14	GT:AD:DP:GQ:PL	0/1:49,19:68:99:645,0,2753	LOC109845246
NC_033794.1	864928	.	AACCTGCAGGAGAAAAACAAAAGAGGCAATGATAGAGTAAATAAAAATGTCAACGGTCCTCAACAAGGGAATATTCATTAAATTTAAAAGAGACTCGATGTGCT	A	1210.73	PASS	AC=2;AF=1;AN=2;DP=28;ExcessHet=3.0103;FS=0;MLEAC=2;MLEAF=1;MQ=60;QD=27.74;SOR=2.468	GT:AD:DP:GQ:PL	1/1:0,28:28:93:1248,93,0	LOC109845246
NC_033794.1	872153	.	C	CT	28.71	PASS	AC=2;AF=1;AN=2;DP=2;ExcessHet=3.0103;FS=0;MLEAC=2;MLEAF=1;MQ=60;QD=14.35;SOR=2.303	GT:AD:DP:GQ:PL	1/1:0,2:2:6:65,6,0	NA
NC_033794.1	872181	.	G	GC	53.7	PASS	AC=2;AF=1;AN=2;DP=2;ExcessHet=3.0103;FS=0;MLEAC=2;MLEAF=1;MQ=60;QD=26.85;SOR=2.303	GT:AD:DP:GQ:PL	1/1:0,2:2:6:90,6,0	NA
NC_033794.1	872200	.	GT	G	98.25	PASS	AC=2;AF=1;AN=2;DP=3;ExcessHet=3.0103;FS=0;MLEAC=2;MLEAF=1;MQ=60;QD=32.75;SOR=2.833	GT:AD:DP:GQ:PL	1/1:0,3:3:9:135,9,0	NA
NC_033794.1	872207	.	C	CCG	98.25	PASS	AC=2;AF=1;AN=2;DP=3;ExcessHet=3.0103;FS=0;MLEAC=2;MLEAF=1;MQ=60;QD=32.75;SOR=2.833	GT:AD:DP:GQ:PL	1/1:0,3:3:9:135,9,0	NA
NC_033794.1	872210	.	AT	A	98.25	PASS	AC=2;AF=1;AN=2;DP=3;ExcessHet=3.0103;FS=0;MLEAC=2;MLEAF=1;MQ=60;QD=32.75;SOR=2.833	GT:AD:DP:GQ:PL	1/1:0,3:3:9:135,9,0	NA
NC_033794.1	872426	.	T	TCGAAG	53.7	PASS	AC=2;AF=1;AN=2;DP=2;ExcessHet=3.0103;FS=0;MLEAC=2;MLEAF=1;MQ=60;QD=26.85;SOR=2.303	GT:AD:DP:GQ:PL	1/1:0,2:2:6:90,6,0	NA
NC_033794.1	872448	.	GC	G	53.7	PASS	AC=2;AF=1;AN=2;DP=2;ExcessHet=3.0103;FS=0;MLEAC=2;MLEAF=1;MQ=60;QD=26.85;SOR=0.693	GT:AD:DP:GQ:PL	1/1:0,2:2:6:90,6,0	NA
NC_033794.1	872472	.	C	CG	53.7	PASS	AC=2;AF=1;AN=2;DP=2;ExcessHet=3.0103;FS=0;MLEAC=2;MLEAF=1;MQ=60;QD=26.85;SOR=0.693	GT:AD:DP:GQ:PL	1/1:0,2:2:6:90,6,0	NA
NC_033794.1	872488	.	G	GGCGGTGAGCGAA	53.7	PASS	AC=2;AF=1;AN=2;DP=1;ExcessHet=3.0103;FS=0;MLEAC=2;MLEAF=1;MQ=60;QD=31.31;SOR=1.609	GT:AD:DP:GQ:PL	1/1:0,1:1:6:90,6,0	NA
NC_033794.1	1045082	.	C	CATAT	98.25	PASS	AC=2;AF=1;AN=2;DP=3;ExcessHet=3.0103;FS=0;MLEAC=2;MLEAF=1;MQ=37.81;QD=32.75;SOR=2.833	GT:AD:DP:GQ:PL	1/1:0,3:3:9:135,9,0	LOC109845258
NC_033794.1	1092788	.	CCGATCGA	C	682.73	PASS	AC=2;AF=1;AN=2;DP=16;ExcessHet=3.0103;FS=0;MLEAC=2;MLEAF=1;MQ=60;QD=31.32;SOR=5.67	GT:AD:DP:GQ:PL	1/1:0,16:16:48:720,48,0	LOC109829538
NC_033794.1	1092801	.	C	CAA	665.73	PASS	AC=2;AF=1;AN=2;DP=17;ExcessHet=3.0103;FS=0;MLEAC=1;MLEAF=0.5;MQ=60;QD=20.76;SOR=4.977	GT:AD:DP:GQ:PL	1/1:0,17:17:51:656,51,0	LOC109829538
NC_033794.1	1098079	.	A	AATT	1026.73	PASS	AC=1;AF=0.5;AN=2;BaseQRankSum=2.55;ClippingRankSum=0;DP=73;ExcessHet=3.0103;FS=0;MLEAC=1;MLEAF=0.5;MQ=59.89;MQRankSum=-1.123;QD=16.3;ReadPosRankSum=1.921;SOR=0.453	GT:AD:DP:GQ:PL	0/1:36,27:63:99:1064,0,1469	LOC109845293
NC_033794.1	1098087	.	TAAAA	T	1026.73	PASS	AC=1;AF=0.5;AN=2;BaseQRankSum=-0.03;ClippingRankSum=0;DP=75;ExcessHet=3.0103;FS=0;MLEAC=1;MLEAF=0.5;MQ=59.89;MQRankSum=-1.036;QD=15.8;ReadPosRankSum=1.107;SOR=0.572	GT:AD:DP:GQ:PL	0/1:37,28:65:99:1064,0,1379	LOC109845293
NC_033794.1	1098098	.	GGGAGAAAGA	G	1006.73	PASS	AC=1;AF=0.5;AN=2;BaseQRankSum=2.642;ClippingRankSum=0;DP=83;ExcessHet=3.0103;FS=0;MLEAC=1;MLEAF=0.5;MQ=59.9;MQRankSum=-1.225;QD=13.98;ReadPosRankSum=-0.887;SOR=0.347	GT:AD:DP:GQ:PL	0/1:44,28:72:99:1044,0,1701	LOC109845293
NC_033794.1	1098728	.	T	TTGCATTAA	143	PASS	AC=2;AF=1;AN=2;DP=4;ExcessHet=3.0103;FS=0;MLEAC=2;MLEAF=1;MQ=60;QD=24.72;SOR=3.258	GT:AD:DP:GQ:PL	1/1:0,4:4:12:180,12,0	LOC109845293
NC_033794.1	1098762	.	CAA	C	76.25	PASS	AC=2;AF=1;AN=2;DP=3;ExcessHet=3.0103;FS=0;MLEAC=2;MLEAF=1;MQ=60;QD=25.42;SOR=2.833	GT:AD:DP:GQ:PL	1/1:0,3:3:9:113,9,0	LOC109845293
NC_033794.1	1098768	.	CATTCACACAATGGTGTTTGGAACTTA	C	98.25	PASS	AC=2;AF=1;AN=2;DP=3;ExcessHet=3.0103;FS=0;MLEAC=2;MLEAF=1;MQ=60;QD=32.75;SOR=2.833	GT:AD:DP:GQ:PL	1/1:0,3:3:9:135,9,0	LOC109845293
NC_033794.1	1099990	.	TCTGCGAGATCGAAGCCAATCAAAATCAAAATTGAGTGTAATTTGGATGGATCTAGTGATGATGATGACGGTGATGGAGCTTAC	T	2885.73	PASS	AC=2;AF=1;AN=2;DP=67;ExcessHet=3.0103;FS=0;MLEAC=2;MLEAF=1;MQ=43.54;QD=30.4;SOR=2.303	GT:AD:DP:GQ:PL	1/1:0,66:66:99:2923,204,0	LOC109845293
NC_033794.1	1102067	.	T	TC	53.7	PASS	AC=2;AF=1;AN=2;DP=3;ExcessHet=3.0103;FS=0;MLEAC=2;MLEAF=1;MQ=60;QD=26.85;SOR=2.303	GT:AD:DP:GQ:PL	1/1:0,2:2:6:90,6,0	NA
NC_033794.1	1102072	.	GT	G	53.7	PASS	AC=2;AF=1;AN=2;DP=3;ExcessHet=3.0103;FS=0;MLEAC=2;MLEAF=1;MQ=60;QD=26.85;SOR=2.303	GT:AD:DP:GQ:PL	1/1:0,2:2:6:90,6,0	NA
NC_033794.1	1102211	.	GAT	G	412.74	PASS	AC=2;AF=1;AN=2;DP=10;ExcessHet=3.0103;FS=0;MLEAC=2;MLEAF=1;MQ=39.62;QD=24.36;SOR=4.804	GT:AD:DP:GQ:PL	1/1:0,10:10:30:450,30,0	NA
NC_033794.1	1102217	.	AT	A	412.74	PASS	AC=2;AF=1;AN=2;DP=10;ExcessHet=3.0103;FS=0;MLEAC=2;MLEAF=1;MQ=39.62;QD=27.78;SOR=4.804	GT:AD:DP:GQ:PL	1/1:0,10:10:30:450,30,0	NA
NC_033794.1	1102230	.	CT	C	412.74	PASS	AC=2;AF=1;AN=2;DP=10;ExcessHet=3.0103;FS=0;MLEAC=2;MLEAF=1;MQ=39.62;QD=33.3;SOR=4.804	GT:AD:DP:GQ:PL	1/1:0,10:10:30:450,30,0	NA
NC_033794.1	1102235	.	TC	T	412.74	PASS	AC=2;AF=1;AN=2;DP=10;ExcessHet=3.0103;FS=0;MLEAC=2;MLEAF=1;MQ=39.62;QD=32.63;SOR=4.804	GT:AD:DP:GQ:PL	1/1:0,10:10:30:450,30,0	NA
NC_033794.1	1102254	.	A	AG	412.74	PASS	AC=2;AF=1;AN=2;DP=10;ExcessHet=3.0103;FS=0;MLEAC=2;MLEAF=1;MQ=39.62;QD=31.51;SOR=4.804	GT:AD:DP:GQ:PL	1/1:0,10:10:30:450,30,0	NA
NC_033794.1	1102262	.	AG	A	412.74	PASS	AC=2;AF=1;AN=2;DP=10;ExcessHet=3.0103;FS=0;MLEAC=2;MLEAF=1;MQ=39.62;QD=27.62;SOR=4.804	GT:AD:DP:GQ:PL	1/1:0,10:10:30:450,30,0	NA
NC_033794.1	1102267	.	CT	C	412.74	PASS	AC=2;AF=1;AN=2;DP=10;ExcessHet=3.0103;FS=0;MLEAC=2;MLEAF=1;MQ=39.62;QD=28.94;SOR=4.804	GT:AD:DP:GQ:PL	1/1:0,10:10:30:450,30,0	NA
NC_033794.1	1102270	.	A	AG	412.74	PASS	AC=2;AF=1;AN=2;DP=10;ExcessHet=3.0103;FS=0;MLEAC=2;MLEAF=1;MQ=39.62;QD=30.27;SOR=4.804	GT:AD:DP:GQ:PL	1/1:0,10:10:30:450,30,0	NA
NC_033794.1	1102279	.	GC	G	412.74	PASS	AC=2;AF=1;AN=2;DP=10;ExcessHet=3.0103;FS=0;MLEAC=2;MLEAF=1;MQ=39.62;QD=26.25;SOR=4.804	GT:AD:DP:GQ:PL	1/1:0,10:10:30:450,30,0	NA
NC_033794.1	1102283	.	AG	A	412.74	PASS	AC=2;AF=1;AN=2;DP=10;ExcessHet=3.0103;FS=0;MLEAC=2;MLEAF=1;MQ=39.62;QD=31.93;SOR=4.804	GT:AD:DP:GQ:PL	1/1:0,10:10:30:450,30,0	NA
NC_033794.1	1102583	.	TA	T	145.73	PASS	AC=1;AF=0.5;AN=2;BaseQRankSum=-0.431;ClippingRankSum=0;DP=6;ExcessHet=3.0103;FS=0;MLEAC=1;MLEAF=0.5;MQ=58.89;MQRankSum=-0.431;QD=24.29;ReadPosRankSum=-0.842;SOR=1.329	GT:AD:DP:GQ:PL	0/1:2,4:6:69:183,0,69	NA
NC_033794.1	1102806	.	T	TTGTGTG	169.74	PASS	AC=1;AF=0.5;AN=2;BaseQRankSum=-0.253;ClippingRankSum=0;DP=6;ExcessHet=3.0103;FS=0;MLEAC=1;MLEAF=0.5;MQ=56.4;MQRankSum=-0.253;QD=33.95;ReadPosRankSum=0.524;SOR=1.981	GT:AD:DP:GQ:PL	0/1:1,4:5:27:207,0,27	NA
NC_033794.1	1102893	.	T	TAA	76.73	PASS	AC=1;AF=0.5;AN=2;BaseQRankSum=0.566;ClippingRankSum=0;DP=7;ExcessHet=3.0103;FS=0;MLEAC=1;MLEAF=0.5;MQ=57.99;MQRankSum=-0.792;QD=10.96;ReadPosRankSum=-1.006;SOR=1.179	GT:AD:DP:GQ:PL	0/1:4,3:7:99:114,0,159	NA
NC_033794.1	1118151	.	A	AT	547.73	PASS	AC=2;AF=1;AN=2;DP=12;ExcessHet=3.0103;FS=0;MLEAC=2;MLEAF=1;MQ=60;QD=29.08;SOR=3.611	GT:AD:DP:GQ:PL	1/1:0,12:12:39:585,39,0	NA
NC_033794.1	1118157	.	A	AAC	367.74	PASS	AC=2;AF=1;AN=2;DP=7;ExcessHet=3.0103;FS=0;MLEAC=2;MLEAF=1;MQ=60;QD=28.92;SOR=2.584	GT:AD:DP:GQ:PL	1/1:0,7:7:27:405,27,0	NA
NC_033794.1	1118166	.	GC	G	130	PASS	AC=2;AF=1;AN=2;DP=4;ExcessHet=3.0103;FS=0;MLEAC=2;MLEAF=1;MQ=60;QD=32.5;SOR=1.609	GT:AD:DP:GQ:PL	1/1:0,4:4:12:167,12,0	NA
NC_033794.1	1118171	.	C	CG	174.87	PASS	AC=2;AF=1;AN=2;DP=5;ExcessHet=3.0103;FS=0;MLEAC=2;MLEAF=1;MQ=60;QD=34.97;SOR=1.022	GT:AD:DP:GQ:PL	1/1:0,5:5:15:212,15,0	NA
NC_033794.1	1118178	.	GT	G	187.87	PASS	AC=2;AF=1;AN=2;DP=5;ExcessHet=3.0103;FS=0;MLEAC=2;MLEAF=1;MQ=60;QD=32.22;SOR=1.022	GT:AD:DP:GQ:PL	1/1:0,5:5:15:225,15,0	NA
NC_033794.1	1118185	.	GAA	G	232.8	PASS	AC=2;AF=1;AN=2;DP=6;ExcessHet=3.0103;FS=0;MLEAC=2;MLEAF=1;MQ=60;QD=20.07;SOR=1.329	GT:AD:DP:GQ:PL	1/1:0,6:6:18:270,18,0	NA
NC_033794.1	1118194	.	AG	A	143	PASS	AC=2;AF=1;AN=2;DP=4;ExcessHet=3.0103;FS=0;MLEAC=2;MLEAF=1;MQ=60;QD=33.91;SOR=3.258	GT:AD:DP:GQ:PL	1/1:0,4:4:12:180,12,0	NA
NC_033794.1	1118199	.	CTTT	C	187.87	PASS	AC=2;AF=1;AN=2;DP=4;ExcessHet=3.0103;FS=0;MLEAC=2;MLEAF=1;MQ=60;QD=37.05;SOR=3.258	GT:AD:DP:GQ:PL	1/1:0,4:4:15:225,15,0	NA
NC_033794.1	1118206	.	T	TC	216.8	PASS	AC=2;AF=1;AN=2;DP=5;ExcessHet=3.0103;FS=0;MLEAC=2;MLEAF=1;MQ=60;QD=34;SOR=1.981	GT:AD:DP:GQ:PL	1/1:0,5:5:18:254,18,0	NA
NC_033794.1	1118211	.	T	TC	216.8	PASS	AC=2;AF=1;AN=2;DP=6;ExcessHet=3.0103;FS=0;MLEAC=2;MLEAF=1;MQ=60;QD=28.62;SOR=2.303	GT:AD:DP:GQ:PL	1/1:0,6:6:18:254,18,0	NA
NC_033794.1	1118222	.	T	TC	367.74	PASS	AC=2;AF=1;AN=2;DP=15;ExcessHet=3.0103;FS=0;MLEAC=2;MLEAF=1;MQ=51.91;QD=27.02;SOR=0.892	GT:AD:DP:GQ:PL	1/1:0,9:9:27:405,27,0	NA
NC_033794.1	1118235	.	CTT	C	489.73	PASS	AC=2;AF=1;AN=2;DP=43;ExcessHet=3.0103;FS=0;MLEAC=2;MLEAF=1;MQ=47.3;QD=28.28;SOR=0.836	GT:AD:DP:GQ:PL	1/1:0,13:13:39:527,39,0	NA
NC_033794.1	1118259	.	C	CT	720.73	PASS	AC=2;AF=1;AN=2;DP=56;ExcessHet=3.0103;FS=0;MLEAC=2;MLEAF=1;MQ=49.39;QD=30.03;SOR=2.03	GT:AD:DP:GQ:PL	1/1:1,23:24:66:758,66,0	NA
NC_033794.1	1118278	.	C	CG	952.74	PASS	AC=2;AF=1;AN=2;BaseQRankSum=1.081;ClippingRankSum=0;DP=56;ExcessHet=3.0103;FS=5.351;MLEAC=2;MLEAF=1;MQ=49.39;MQRankSum=5.004;QD=29.65;ReadPosRankSum=-0.291;SOR=1.926	GT:AD:DP:GQ:PL	1/1:1,23:24:27:990,27,0	NA
NC_033794.1	1118283	.	CG	C	952.74	PASS	AC=2;AF=1;AN=2;BaseQRankSum=0.864;ClippingRankSum=0;DP=56;ExcessHet=3.0103;FS=5.351;MLEAC=2;MLEAF=1;MQ=49.39;MQRankSum=5.004;QD=34.88;ReadPosRankSum=1.017;SOR=1.926	GT:AD:DP:GQ:PL	1/1:1,23:24:27:990,27,0	NA
NC_033794.1	1118319	.	G	GA	1042.73	PASS	AC=2;AF=1;AN=2;DP=52;ExcessHet=3.0103;FS=0;MLEAC=2;MLEAF=1;MQ=50.42;QD=33.64;SOR=2.03	GT:AD:DP:GQ:PL	1/1:0,23:23:72:1080,72,0	NA
NC_033794.1	1118323	.	TA	T	1087.73	PASS	AC=2;AF=1;AN=2;DP=38;ExcessHet=3.0103;FS=0;MLEAC=2;MLEAF=1;MQ=54.38;QD=28.43;SOR=1.893	GT:AD:DP:GQ:PL	1/1:0,25:25:75:1125,75,0	NA
NC_033794.1	1118332	.	CT	C	1402.73	PASS	AC=2;AF=1;AN=2;DP=35;ExcessHet=3.0103;FS=0;MLEAC=2;MLEAF=1;MQ=58.23;QD=32.55;SOR=1.839	GT:AD:DP:GQ:PL	1/1:0,31:31:96:1440,96,0	NA
NC_033794.1	1118374	.	AG	A	1254.73	PASS	AC=2;AF=1;AN=2;DP=27;ExcessHet=3.0103;FS=0;MLEAC=2;MLEAF=1;MQ=59.33;QD=28;SOR=0.765	GT:AD:DP:GQ:PL	1/1:0,27:27:87:1292,87,0	NA
NC_033794.1	1118381	.	C	CCG	1254.73	PASS	AC=2;AF=1;AN=2;DP=29;ExcessHet=3.0103;FS=0;MLEAC=2;MLEAF=1;MQ=59.38;QD=35.34;SOR=0.76	GT:AD:DP:GQ:PL	1/1:0,29:29:87:1292,87,0	NA
NC_033794.1	1118385	.	T	TC	1254.73	PASS	AC=2;AF=1;AN=2;DP=29;ExcessHet=3.0103;FS=0;MLEAC=2;MLEAF=1;MQ=59.38;QD=31.14;SOR=0.76	GT:AD:DP:GQ:PL	1/1:0,29:29:87:1292,87,0	NA
NC_033794.1	1118411	.	AC	A	1087.73	PASS	AC=2;AF=1;AN=2;DP=25;ExcessHet=3.0103;FS=0;MLEAC=2;MLEAF=1;MQ=59.28;QD=29.46;SOR=0.77	GT:AD:DP:GQ:PL	1/1:0,25:25:75:1125,75,0	NA
NC_033794.1	1118434	.	GC	G	241.73	PASS	AC=2;AF=1;AN=2;DP=12;ExcessHet=3.0103;FS=0;MLEAC=2;MLEAF=1;MQ=58.48;QD=20.14;SOR=1.445	GT:AD:DP:GQ:PL	1/1:0,12:12:36:279,36,0	NA
NC_033794.1	1118451	.	CG	C	93.87	PASS	AC=2;AF=1;AN=2;DP=5;ExcessHet=3.0103;FS=0;MLEAC=2;MLEAF=1;MQ=56.29;QD=18.77;SOR=3.611	GT:AD:DP:GQ:PL	1/1:0,5:5:15:131,15,0	NA
NC_033794.1	1118463	.	T	TG	94	PASS	AC=2;AF=1;AN=2;DP=4;ExcessHet=3.0103;FS=0;MLEAC=2;MLEAF=1;MQ=55.33;QD=23.5;SOR=3.258	GT:AD:DP:GQ:PL	1/1:0,4:4:12:131,12,0	NA
NC_033794.1	1118666	.	GA	G	772.73	PASS	AC=2;AF=1;AN=2;DP=18;ExcessHet=3.0103;FS=0;MLEAC=2;MLEAF=1;MQ=58.21;QD=25.82;SOR=2.833	GT:AD:DP:GQ:PL	1/1:0,18:18:54:810,54,0	NA
NC_033794.1	1118677	.	T	TC	817.73	PASS	AC=2;AF=1;AN=2;DP=18;ExcessHet=3.0103;FS=0;MLEAC=2;MLEAF=1;MQ=58.21;QD=30.18;SOR=2.833	GT:AD:DP:GQ:PL	1/1:0,18:18:57:855,57,0	NA
NC_033794.1	1118683	.	C	CT	817.73	PASS	AC=2;AF=1;AN=2;DP=19;ExcessHet=3.0103;FS=0;MLEAC=2;MLEAF=1;MQ=58.31;QD=23.42;SOR=2.419	GT:AD:DP:GQ:PL	1/1:0,19:19:57:855,57,0	NA
NC_033794.1	1118694	.	GCC	G	727.73	PASS	AC=2;AF=1;AN=2;DP=16;ExcessHet=3.0103;FS=0;MLEAC=2;MLEAF=1;MQ=57.99;QD=34.05;SOR=2.049	GT:AD:DP:GQ:PL	1/1:0,16:16:51:765,51,0	NA
NC_033794.1	1118700	.	T	TC	682.73	PASS	AC=2;AF=1;AN=2;DP=16;ExcessHet=3.0103;FS=0;MLEAC=2;MLEAF=1;MQ=57.99;QD=28.39;SOR=2.049	GT:AD:DP:GQ:PL	1/1:0,16:16:48:720,48,0	NA
NC_033794.1	1118705	.	G	GCA	682.73	PASS	AC=2;AF=1;AN=2;DP=16;ExcessHet=3.0103;FS=0;MLEAC=2;MLEAF=1;MQ=57.99;QD=30.45;SOR=1.609	GT:AD:DP:GQ:PL	1/1:0,16:16:48:720,48,0	NA
NC_033794.1	1118709	.	GC	G	907.73	PASS	AC=2;AF=1;AN=2;DP=19;ExcessHet=3.0103;FS=0;MLEAC=2;MLEAF=1;MQ=58.31;QD=28.83;SOR=1.863	GT:AD:DP:GQ:PL	1/1:0,18:18:63:945,63,0	NA
NC_033794.1	1118714	.	CA	C	907.73	PASS	AC=2;AF=1;AN=2;DP=20;ExcessHet=3.0103;FS=0;MLEAC=2;MLEAF=1;MQ=58.39;QD=25.99;SOR=1.981	GT:AD:DP:GQ:PL	1/1:0,19:19:63:945,63,0	NA
NC_033794.1	1118726	.	T	TG	952.73	PASS	AC=2;AF=1;AN=2;DP=22;ExcessHet=3.0103;FS=0;MLEAC=2;MLEAF=1;MQ=58.54;QD=31.43;SOR=2.2	GT:AD:DP:GQ:PL	1/1:0,21:21:66:990,66,0	NA
NC_033794.1	1118781	.	G	GC	637.73	PASS	AC=2;AF=1;AN=2;DP=18;ExcessHet=3.0103;FS=0;MLEAC=2;MLEAF=1;MQ=59.35;QD=29.18;SOR=3.126	GT:AD:DP:GQ:PL	1/1:0,15:15:45:675,45,0	NA
NC_033794.1	1118783	.	A	AC	637.73	PASS	AC=2;AF=1;AN=2;DP=18;ExcessHet=3.0103;FS=0;MLEAC=2;MLEAF=1;MQ=59.35;QD=28.81;SOR=3.126	GT:AD:DP:GQ:PL	1/1:0,15:15:45:675,45,0	NA
NC_033794.1	1118801	.	GC	G	637.73	PASS	AC=2;AF=1;AN=2;DP=17;ExcessHet=3.0103;FS=0;MLEAC=2;MLEAF=1;MQ=59.31;QD=25;SOR=5.421	GT:AD:DP:GQ:PL	1/1:0,14:14:45:675,45,0	NA
NC_033794.1	1118810	.	AG	A	637.73	PASS	AC=2;AF=1;AN=2;DP=11;ExcessHet=3.0103;FS=0;MLEAC=2;MLEAF=1;MQ=58.94;QD=29.08;SOR=4.615	GT:AD:DP:GQ:PL	1/1:0,9:9:45:675,45,0	NA
NC_033794.1	1118821	.	TG	T	322.75	PASS	AC=2;AF=1;AN=2;DP=10;ExcessHet=3.0103;FS=0;MLEAC=2;MLEAF=1;MQ=58.83;QD=32.04;SOR=4.407	GT:AD:DP:GQ:PL	1/1:0,8:8:24:360,24,0	NA
NC_033794.1	1118844	.	T	TTC	277.77	PASS	AC=2;AF=1;AN=2;DP=8;ExcessHet=3.0103;FS=0;MLEAC=2;MLEAF=1;MQ=58.53;QD=25.94;SOR=4.174	GT:AD:DP:GQ:PL	1/1:0,7:7:21:315,21,0	NA
NC_033794.1	1118858	.	GC	G	232.8	PASS	AC=2;AF=1;AN=2;DP=6;ExcessHet=3.0103;FS=0;MLEAC=2;MLEAF=1;MQ=60;QD=35.04;SOR=3.912	GT:AD:DP:GQ:PL	1/1:0,6:6:18:270,18,0	NA
NC_033794.1	1202768	.	TG	T	53.7	PASS	AC=2;AF=1;AN=2;DP=3;ExcessHet=3.0103;FS=0;MLEAC=2;MLEAF=1;MQ=60;QD=26.85;SOR=2.303	GT:AD:DP:GQ:PL	1/1:0,2:2:6:90,6,0	LOC109845301
NC_033794.1	1203069	.	T	TTCATTCTGCGCTCTCTCAGAGCAAGCAAGCCAGCTTCTGTACA	5021.73	PASS	AC=2;AF=1;AN=2;DP=114;ExcessHet=3.0103;FS=0;MLEAC=2;MLEAF=1;MQ=60;QD=31.37;SOR=2.453	GT:AD:DP:GQ:PL	1/1:0,113:113:99:5059,338,0	LOC109845301
NC_033794.1	1204904	.	ATACCTATATGAAACCCAACAAAACTCTGATCAATGGATGACACAACAAGTTGCATTTCTACCAATAATTTTCACCAAGT	A	8624.73	PASS	AC=2;AF=1;AN=2;BaseQRankSum=0.19;ClippingRankSum=0;DP=202;ExcessHet=3.0103;FS=3.004;MLEAC=2;MLEAF=1;MQ=60;MQRankSum=0;QD=34.51;ReadPosRankSum=0.898;SOR=0.137	GT:AD:DP:GQ:PL	1/1:2,198:200:99:8662,514,0	LOC109845301
NC_033794.1	1213086	.	C	CGGCGGCCTCGGGCCCCTTCTGCTTCCGCTG	4625.73	PASS	AC=2;AF=1;AN=2;DP=76;ExcessHet=3.0103;FS=0;MLEAC=2;MLEAF=1;MQ=57.17;QD=31.67;SOR=1.061	GT:AD:DP:GQ:PL	1/1:0,74:74:99:4663,313,0	LOC109845301
NC_033794.1	1213260	.	GTTT	G	5786.73	PASS	AC=2;AF=1;AN=2;DP=130;ExcessHet=3.0103;FS=0;MLEAC=2;MLEAF=1;MQ=60;QD=30.48;SOR=8.349	GT:AD:DP:GQ:PL	1/1:0,130:130:99:5824,391,0	LOC109845301
NC_033794.1	1213263	.	T	TGG	5786.73	PASS	AC=2;AF=1;AN=2;DP=130;ExcessHet=3.0103;FS=0;MLEAC=2;MLEAF=1;MQ=60;QD=28.65;SOR=8.349	GT:AD:DP:GQ:PL	1/1:0,130:130:99:5824,391,0	LOC109845301
NC_033794.1	1213882	.	G	GAAAAAAGAAAA	87.25	PASS	AC=2;AF=1;AN=2;DP=4;ExcessHet=3.0103;FS=0;MLEAC=2;MLEAF=1;MQ=60;QD=29.08;SOR=2.833	GT:AD:DP:GQ:PL	1/1:0,3:3:9:124,9,0	LOC109845320
NC_033794.1	1214040	.	C	CGCA	502.73	PASS	AC=2;AF=1;AN=2;DP=11;ExcessHet=3.0103;FS=0;MLEAC=2;MLEAF=1;MQ=57.76;QD=32.65;SOR=1.27	GT:AD:DP:GQ:PL	1/1:0,11:11:36:540,36,0	LOC109845320
NC_033794.1	1214083	.	T	TCGAG	943.73	PASS	AC=2;AF=1;AN=2;DP=18;ExcessHet=3.0103;FS=0;MLEAC=2;MLEAF=1;MQ=58.64;QD=24.75;SOR=2.303	GT:AD:DP:GQ:PL	1/1:0,18:18:66:981,66,0	LOC109845320
NC_033794.1	1214084	.	T	TTAAAGAGCGCAGCCAACAGCAGCAAAGGA	941.73	PASS	AC=2;AF=1;AN=2;DP=17;ExcessHet=3.0103;FS=0;MLEAC=2;MLEAF=1;MQ=58.56;QD=28.02;SOR=2.179	GT:AD:DP:GQ:PL	1/1:0,17:17:65:979,65,0	LOC109845320
NC_033794.1	1214534	.	AACCTGTATGAAACAGTAACTTCAGAGTACGCTTTGAGTGCAAATAGACAGGAAAGGGAGGAGACTT	A	325.73	PASS	AC=1;AF=0.5;AN=2;BaseQRankSum=1.137;ClippingRankSum=0;DP=16;ExcessHet=3.0103;FS=2.363;MLEAC=1;MLEAF=0.5;MQ=60;MQRankSum=0;QD=23.27;ReadPosRankSum=2.362;SOR=1.609	GT:AD:DP:GQ:PL	0/1:5,9:14:99:363,0,182	LOC109845320
NC_033794.1	1215098	.	G	GT	349.73	PASS	AC=1;AF=0.5;AN=2;BaseQRankSum=0.99;ClippingRankSum=0;DP=13;ExcessHet=3.0103;FS=2.881;MLEAC=1;MLEAF=0.5;MQ=60;MQRankSum=0;QD=29.14;ReadPosRankSum=1.237;SOR=0.197	GT:AD:DP:GQ:PL	0/1:2,10:12:87:387,0,87	LOC109845320
NC_033794.1	1215103	.	A	ATGG	295.73	PASS	AC=1;AF=0.5;AN=2;BaseQRankSum=0.967;ClippingRankSum=0;DP=10;ExcessHet=3.0103;FS=0;MLEAC=1;MLEAF=0.5;MQ=60;MQRankSum=0;QD=32.86;ReadPosRankSum=0.589;SOR=0.223	GT:AD:DP:GQ:PL	0/1:1,8:9:68:333,0,68	LOC109845320
NC_033794.1	1215105	.	A	AG	295.73	PASS	AC=1;AF=0.5;AN=2;BaseQRankSum=0.792;ClippingRankSum=0;DP=8;ExcessHet=3.0103;FS=0;MLEAC=1;MLEAF=0.5;MQ=60;MQRankSum=0;QD=28.68;ReadPosRankSum=1.465;SOR=0.527	GT:AD:DP:GQ:PL	0/1:1,6:7:68:333,0,68	LOC109845320
NC_033794.1	1215106	.	T	TCGGGAAGGACATGTATGTCTTTAG	211.73	PASS	AC=1;AF=0.5;AN=2;DP=7;ExcessHet=3.0103;FS=0;MLEAC=1;MLEAF=0.5;MQ=60;QD=24.48;SOR=1.329	GT:AD:DP:GQ:PL	0/1:0,6:6:74:249,0,74	LOC109845320
NC_033794.1	1216902	.	T	TTCGCAGCAGCAGGCGTCAAACCAGAGCCCAACGCATAGCC	807.73	PASS	AC=2;AF=1;AN=2;DP=19;ExcessHet=3.0103;FS=0;MLEAC=2;MLEAF=1;MQ=60;QD=29.59;SOR=3.611	GT:AD:DP:GQ:PL	1/1:0,19:19:57:845,57,0	LOC109845320
NC_033794.1	1231669	.	CCCTAAGGATAATAGATAGTAAATTTTTATAAGATATGCTCCCACAAATAAATCATGAAAGAGCTACTTAGGAGTTAGGACCAATTTATACACAGCAGATACCA	C	867.73	PASS	AC=2;AF=1;AN=2;DP=23;ExcessHet=3.0103;FS=0;MLEAC=2;MLEAF=1;MQ=60;QD=31.54;SOR=1.402	GT:AD:DP:GQ:PL	1/1:0,20:20:62:905,62,0	LOC109845320
NC_033794.1	1232408	.	ACTGCAAACAAAACGTATGCATAAAATACATCAAGAACTTCAGATATCCCAGATACATTCAACACCTTATATCTTGTGTATTGATACAGAC	A	1007.25	PASS	AC=1;AF=0.5;AN=2;BaseQRankSum=1.216;ClippingRankSum=0;DP=27;ExcessHet=3.0103;FS=0;MLEAC=1;MLEAF=0.5;MQ=60;MQRankSum=0;QD=29.08;ReadPosRankSum=-1.136;SOR=0.77	GT:AD:DP:GQ:PL	0/1:2,25:27:9:1044,0,9	LOC109845320
NC_033794.1	1333862	.	A	AACATTTTCTTTAATCGCACCCACGTTGGTG	510.73	PASS	AC=2;AF=1;AN=2;DP=3;ExcessHet=3.0103;FS=0;MLEAC=2;MLEAF=1;MQ=60;QD=29.27;SOR=2.833	GT:AD:DP:GQ:PL	1/1:0,3:3:45:548,45,0	NA
NC_033794.1	1334047	.	TC	T	1434.73	PASS	AC=2;AF=1;AN=2;BaseQRankSum=1.696;ClippingRankSum=0;DP=69;ExcessHet=3.0103;FS=0;MLEAC=2;MLEAF=1;MQ=60;MQRankSum=0;QD=21.74;ReadPosRankSum=-0.212;SOR=2.211	GT:AD:DP:GQ:PL	1/1:1,65:66:99:1472,186,0	LOC109829577
NC_033794.1	1334076	.	AT	A	19524.7	PASS	AC=2;AF=1;AN=2;DP=421;ExcessHet=3.0103;FS=0;MLEAC=2;MLEAF=1;MQ=60;QD=28.96;SOR=6.608	GT:AD:DP:GQ:PL	1/1:0,421:421:99:19562,1309,0	LOC109829577
NC_033794.1	1334211	.	C	CGCA	7334.73	PASS	AC=2;AF=1;AN=2;DP=183;ExcessHet=3.0103;FS=0;MLEAC=2;MLEAF=1;MQ=60.06;QD=30.83;SOR=2.847	GT:AD:DP:GQ:PL	1/1:0,164:164:99:7372,507,0	LOC109829577
NC_033794.1	1335156	.	CCCTCA	C	18699.7	PASS	AC=2;AF=1;AN=2;DP=433;ExcessHet=3.0103;FS=0;MLEAC=2;MLEAF=1;MQ=60.3;QD=34.82;SOR=2.741	GT:AD:DP:GQ:PL	1/1:0,426:426:99:18737,1283,0	LOC109829577
NC_033794.1	1345758	.	TAGAGAG	T,TAG	5973.73	PASS	AC=1,1;AF=0.5,0.5;AN=2;BaseQRankSum=0.482;ClippingRankSum=0;DP=437;ExcessHet=3.0103;FS=0;MLEAC=1,1;MLEAF=0.5,0.5;MQ=60.57;MQRankSum=0.521;QD=33.19;ReadPosRankSum=-0.573;SOR=5.247	GT:AD:DP:GQ:PL	1/2:3,57,120:180:99:6011,2950,3658,1045,0,657	LOC109845349
NC_033794.1	1346444	.	AGTAATTCTATTGGTTTCATAAACTTGATTATTTAATTTTGTTTGTAATCTTATTAGATTTTTTTTTTCTGCTTTCTTCTTCAG	A	6831.73	PASS	AC=1;AF=0.5;AN=2;BaseQRankSum=4.773;ClippingRankSum=0;DP=281;ExcessHet=3.0103;FS=4.735;MLEAC=1;MLEAF=0.5;MQ=60;MQRankSum=0;QD=25.63;ReadPosRankSum=2.836;SOR=0.248	GT:AD:DP:GQ:PL	0/1:10,165:175:99:6869,0,4249	LOC109845349
NC_033794.1	1346783	.	TCAGGCAAGTTCTATTTTTCTCAAATATCGTTTGTTAAATATTTAATCAAAATTGCCTCATAATTCCAATCATG	T	10554.7	PASS	AC=1;AF=0.5;AN=2;BaseQRankSum=5.185;ClippingRankSum=0;DP=341;ExcessHet=3.0103;FS=7.996;MLEAC=1;MLEAF=0.5;MQ=58.17;MQRankSum=-3.209;QD=34.72;ReadPosRankSum=3.249;SOR=0.461	GT:AD:DP:GQ:PL	0/1:36,268:304:99:10592,0,1027	LOC109845349
NC_033794.1	1347181	.	AGGT	A	403.73	PASS	AC=1;AF=0.5;AN=2;BaseQRankSum=-3.261;ClippingRankSum=0;DP=38;ExcessHet=3.0103;FS=1.377;MLEAC=1;MLEAF=0.5;MQ=60;MQRankSum=0;QD=11.87;ReadPosRankSum=-3.549;SOR=1.048	GT:AD:DP:GQ:PL	0/1:13,21:34:60:441,0,60	LOC109845349
NC_033794.1	1347186	.	ACAGAATTCTTGGGTTTTCTGTTTTATCTTCTCTTTTTCTTTTTCTTTTTTAATATTTCTTATGCAATGAAATGTGAAATTTTCTAAAAATAG	A	137.73	PASS	AC=1;AF=0.5;AN=2;BaseQRankSum=2.694;ClippingRankSum=0;DP=26;ExcessHet=3.0103;FS=1.971;MLEAC=1;MLEAF=0.5;MQ=60;MQRankSum=0;QD=6.26;SOR=1.229	GT:AD:DP:GQ:PL	0/1:16,6:22:99:175,0,646	LOC109845349
NC_033794.1	1347369	.	CGGTAAAATTTCAGCGTCCCTGTCTTTTACCGAGAATATTACTGAATTTTTTTCTGATTGATTTGTTTGTTGCGATTGGCTGCA	C	5827.73	PASS	AC=1;AF=0.5;AN=2;BaseQRankSum=3.928;ClippingRankSum=0;DP=175;ExcessHet=3.0103;FS=6.256;MLEAC=1;MLEAF=0.5;MQ=60;MQRankSum=0;QD=33.3;ReadPosRankSum=-3.669;SOR=1.289	GT:AD:DP:GQ:PL	0/1:33,142:175:99:5865,0,957	LOC109845349
NC_033794.1	1347723	.	C	CAAAAAA	191.73	PASS	AC=1;AF=0.5;AN=2;BaseQRankSum=1.465;ClippingRankSum=0;DP=14;ExcessHet=3.0103;FS=8.451;MLEAC=1;MLEAF=0.5;MQ=59.66;MQRankSum=-0.18;QD=27.39;ReadPosRankSum=-0.18;SOR=3.897	GT:AD:DP:GQ:PL	0/1:1,6:7:35:229,0,35	LOC109845349
NC_033794.1	1349118	.	A	AT	245.73	PASS	AC=1;AF=0.5;AN=2;BaseQRankSum=-1.091;ClippingRankSum=0;DP=97;ExcessHet=3.0103;FS=0;MLEAC=1;MLEAF=0.5;MQ=60.22;MQRankSum=1.4;QD=2.76;ReadPosRankSum=-3.276;SOR=0.804	GT:AD:DP:GQ:PL	0/1:57,32:89:99:283,0,731	LOC109845349
NC_033794.1	1349827	.	G	GA	12.96	PASS	AC=1;AF=0.5;AN=2;BaseQRankSum=1.111;ClippingRankSum=0;DP=6;ExcessHet=3.0103;FS=0;MLEAC=1;MLEAF=0.5;MQ=61.78;MQRankSum=0.967;QD=2.16;ReadPosRankSum=-0.431;SOR=0.307	GT:AD:DP:GQ:PL	0/1:4,2:6:50:50,0,72	LOC109845336
NC_033794.1	1349983	.	T	TTAACTATACAGG	659.73	PASS	AC=2;AF=1;AN=2;DP=15;ExcessHet=3.0103;FS=0;MLEAC=2;MLEAF=1;MQ=60;QD=25.31;SOR=4.047	GT:AD:DP:GQ:PL	1/1:0,15:15:48:697,48,0	LOC109845336
NC_033794.1	1350010	.	ATT	A	907.73	PASS	AC=2;AF=1;AN=2;DP=21;ExcessHet=3.0103;FS=0;MLEAC=2;MLEAF=1;MQ=60.51;QD=30.04;SOR=1.508	GT:AD:DP:GQ:PL	1/1:0,21:21:63:945,63,0	LOC109845336
NC_033794.1	1350399	.	CCCTGAAATTTTTATAGGAGGGGGGAATTTTCTTAATAGAAACCCCATGCTGGCACTAAATAGAGAACATGTTTAGTTTACTCGTA	C	413.73	PASS	AC=1;AF=0.5;AN=2;BaseQRankSum=-0.247;ClippingRankSum=0;DP=22;ExcessHet=3.0103;FS=0;MLEAC=1;MLEAF=0.5;MQ=60.49;MQRankSum=-1.109;QD=18.81;ReadPosRankSum=-3.159;SOR=0.693	GT:AD:DP:GQ:PL	0/1:9,13:22:99:451,0,339	LOC109845336
NC_033794.1	1350418	.	G	GAA	217.73	PASS	AC=1;AF=0.5;AN=2;BaseQRankSum=2.271;ClippingRankSum=0;DP=20;ExcessHet=3.0103;FS=0;MLEAC=1;MLEAF=0.5;MQ=60.54;MQRankSum=1.468;QD=10.89;ReadPosRankSum=2.621;SOR=0.845	GT:AD:DP:GQ:PL	0/1:13,7:20:99:255,0,457	LOC109845336
NC_033794.1	1350423	.	G	GA	217.73	PASS	AC=1;AF=0.5;AN=2;BaseQRankSum=1.544;ClippingRankSum=0;DP=20;ExcessHet=3.0103;FS=0;MLEAC=1;MLEAF=0.5;MQ=60.54;MQRankSum=1.468;QD=10.89;ReadPosRankSum=2.855;SOR=0.845	GT:AD:DP:GQ:PL	0/1:13,7:20:99:255,0,457	LOC109845336
NC_033794.1	1352762	.	TCTGCACAACAACTTGTTGTTCAGAGAAATGAATACTTAAAAGGGGGAAAAAAACCAAAACAGCCAACTATATAC	T	590.73	PASS	AC=1;AF=0.5;AN=2;BaseQRankSum=2.228;ClippingRankSum=0;DP=17;ExcessHet=3.0103;FS=7.27;MLEAC=1;MLEAF=0.5;MQ=59.72;MQRankSum=0;QD=27.51;ReadPosRankSum=-1.553;SOR=3.092	GT:AD:DP:GQ:PL	0/1:1,15:16:99:628,0,459	LOC109845336
NC_033794.1	1354770	.	TCTGATAGGCAAAAAACACTGAGTGATAAGATCATGAGTAAATATCCAACTAAAGTATCAGAAAAGATTATATCATAC	T	772.73	PASS	AC=2;AF=1;AN=2;DP=19;ExcessHet=3.0103;FS=0;MLEAC=2;MLEAF=1;MQ=54.39;QD=30.81;SOR=0.693	GT:AD:DP:GQ:PL	1/1:0,18:18:54:810,54,0	LOC109845336
NC_033794.1	1355074	.	T	TCACATTTCCCCAAGCTTTCTTTATCTCCACC	322.75	PASS	AC=2;AF=1;AN=2;DP=8;ExcessHet=3.0103;FS=0;MLEAC=2;MLEAF=1;MQ=55.87;QD=31.42;SOR=0.693	GT:AD:DP:GQ:PL	1/1:0,8:8:24:360,24,0	LOC109845336
NC_033794.1	1356096	.	CTGT	C	417.73	PASS	AC=1;AF=0.5;AN=2;BaseQRankSum=2.542;ClippingRankSum=0;DP=13;ExcessHet=3.0103;FS=0;MLEAC=1;MLEAF=0.5;MQ=60;MQRankSum=0;QD=32.13;ReadPosRankSum=-2.084;SOR=0.25	GT:AD:DP:GQ:PL	0/1:2,11:13:51:455,0,51	LOC109845336
NC_033794.1	1356100	.	A	AT	418.73	PASS	AC=1;AF=0.5;AN=2;BaseQRankSum=2.542;ClippingRankSum=0;DP=13;ExcessHet=3.0103;FS=0;MLEAC=1;MLEAF=0.5;MQ=60;MQRankSum=0;QD=32.21;ReadPosRankSum=-2.084;SOR=0.25	GT:AD:DP:GQ:PL	0/1:2,11:13:51:456,0,51	LOC109845336
NC_033794.1	1356103	.	A	AATCAGT	418.73	PASS	AC=1;AF=0.5;AN=2;BaseQRankSum=-1.152;ClippingRankSum=0;DP=13;ExcessHet=3.0103;FS=0;MLEAC=1;MLEAF=0.5;MQ=60;MQRankSum=0;QD=32.21;ReadPosRankSum=-2.084;SOR=0.25	GT:AD:DP:GQ:PL	0/1:2,11:13:51:456,0,51	LOC109845336
NC_033794.1	1356107	.	T	TGGC	376.73	PASS	AC=1;AF=0.5;AN=2;BaseQRankSum=-0.562;ClippingRankSum=0;DP=12;ExcessHet=3.0103;FS=2.881;MLEAC=1;MLEAF=0.5;MQ=60;MQRankSum=0;QD=31.39;ReadPosRankSum=-2.052;SOR=0.197	GT:AD:DP:GQ:PL	0/1:2,10:12:54:414,0,54	LOC109845336
NC_033794.1	1356108	.	A	ATCTTC	376.73	PASS	AC=1;AF=0.5;AN=2;BaseQRankSum=1.501;ClippingRankSum=0;DP=10;ExcessHet=3.0103;FS=0;MLEAC=1;MLEAF=0.5;MQ=60;MQRankSum=0;QD=28.86;ReadPosRankSum=-2.287;SOR=0.473	GT:AD:DP:GQ:PL	0/1:2,8:10:54:414,0,54	LOC109845336
NC_033794.1	1356109	.	A	ACCTTGGT	376.73	PASS	AC=1;AF=0.5;AN=2;BaseQRankSum=0.862;ClippingRankSum=0;DP=9;ExcessHet=3.0103;FS=0;MLEAC=1;MLEAF=0.5;MQ=60;MQRankSum=0;QD=32.78;ReadPosRankSum=-2.2;SOR=0.368	GT:AD:DP:GQ:PL	0/1:2,7:9:54:414,0,54	LOC109845336
NC_033794.1	1356114	.	A	ATG	208.73	PASS	AC=1;AF=0.5;AN=2;BaseQRankSum=1.345;ClippingRankSum=0;DP=8;ExcessHet=3.0103;FS=0;MLEAC=1;MLEAF=0.5;MQ=60;MQRankSum=0;QD=26.09;ReadPosRankSum=-2.1;SOR=0.269	GT:AD:DP:GQ:PL	0/1:2,6:8:66:246,0,66	LOC109845336
NC_033794.1	1356116	.	T	TTTC	208.73	PASS	AC=1;AF=0.5;AN=2;BaseQRankSum=-1.981;ClippingRankSum=0;DP=7;ExcessHet=3.0103;FS=2.808;MLEAC=1;MLEAF=0.5;MQ=60;MQRankSum=0;QD=29.82;ReadPosRankSum=-1.981;SOR=0.18	GT:AD:DP:GQ:PL	0/1:2,5:7:66:246,0,66	LOC109845336
NC_033794.1	1362559	.	CCCTAAAGAGAAAGATAAATGCAAATGCATGAGCAAGTCATCTAGAAATCTAGAAAAATGGACTCAGGTAGCAAAGAAAAAAAGGTA	C	504.73	PASS	AC=1;AF=0.5;AN=2;BaseQRankSum=0.469;ClippingRankSum=0;DP=14;ExcessHet=3.0103;FS=0;MLEAC=1;MLEAF=0.5;MQ=60;MQRankSum=0;QD=32.42;ReadPosRankSum=0.746;SOR=1.609	GT:AD:DP:GQ:PL	0/1:1,13:14:96:542,0,96	LOC109845336
NC_033794.1	1363383	.	G	GGGACGGTTTTTGCAAT	53.7	PASS	AC=2;AF=1;AN=2;DP=2;ExcessHet=3.0103;FS=0;MLEAC=2;MLEAF=1;MQ=60;QD=26.85;SOR=2.303	GT:AD:DP:GQ:PL	1/1:0,2:2:6:90,6,0	LOC109845336
NC_033794.1	1364206	.	AACCTTCAAATAAAAGAAAGCTTTGTGTCACAGTGCAATTTAGAGAAATGAACTCGTTTTGCAAGTGAAAAAGGTACAG	A	367.74	PASS	AC=2;AF=1;AN=2;DP=9;ExcessHet=3.0103;FS=0;MLEAC=2;MLEAF=1;MQ=60;QD=28.29;SOR=1.402	GT:AD:DP:GQ:PL	1/1:0,9:9:27:405,27,0	LOC109845336
NC_033794.1	1368943	.	T	TTC	221.94	PASS	AC=1;AF=0.5;AN=2;BaseQRankSum=0.128;ClippingRankSum=0;DP=18;ExcessHet=3.0103;FS=0;MLEAC=1;MLEAF=0.5;MQ=60;MQRankSum=0;QD=18.5;ReadPosRankSum=0.215;SOR=2.67	GT:AD:DP:GQ:PL	0/1:2,10:12:13:259,0,13	LOC109845336
NC_033794.1	1375741	.	G	GATAAGCTGCTTTGGAGGTGATGATGAGTCAGATACTGGAGATTTTT	1676.73	PASS	AC=1;AF=0.5;AN=2;BaseQRankSum=0.932;ClippingRankSum=0;DP=43;ExcessHet=3.0103;FS=3.093;MLEAC=1;MLEAF=0.5;MQ=60;MQRankSum=0;QD=29.06;ReadPosRankSum=-3.45;SOR=0.115	GT:AD:DP:GQ:PL	0/1:2,41:43:99:1714,0,737	LOC109845361
NC_033794.1	1376591	.	GAGGTGAGAGTTGGTAGACTTAAAATATAAGGAAGAATAATTCCTTATGGTAGTTTCTTTGTTCGAAAGGTTGCTTATCAGCTATCACTGCCTTTC	G	1721.73	PASS	AC=1;AF=0.5;AN=2;BaseQRankSum=1.551;ClippingRankSum=0;DP=44;ExcessHet=3.0103;FS=0;MLEAC=1;MLEAF=0.5;MQ=60;MQRankSum=0;QD=32.82;ReadPosRankSum=-1.089;SOR=1.005	GT:AD:DP:GQ:PL	0/1:2,42:44:99:1759,0,398	LOC109845361
NC_033794.1	1379630	.	AT	A	123.77	PASS	AC=2;AF=1;AN=2;DP=8;ExcessHet=3.0103;FS=0;MLEAC=2;MLEAF=1;MQ=60;QD=17.68;SOR=2.584	GT:AD:DP:GQ:PL	1/1:0,7:7:21:161,21,0	LOC109845372
NC_033794.1	1383185	.	ACTGATGATTCATATAAGAGAAACGACACACATAAACAAGAAAAGCCATAACGTGTGTGTCCAAATAAATTACCAACAATAACACAAAACTAAC	A	3402.73	PASS	AC=2;AF=1;AN=2;DP=80;ExcessHet=3.0103;FS=0;MLEAC=2;MLEAF=1;MQ=60;QD=30.51;SOR=0.968	GT:AD:DP:GQ:PL	1/1:0,80:80:99:3440,239,0	LOC109845372
NC_033794.1	1387746	.	T	TCCTATCAGGTCGAC	1739.73	PASS	AC=2;AF=1;AN=2;DP=41;ExcessHet=3.0103;FS=0;MLEAC=2;MLEAF=1;MQ=60;QD=27.34;SOR=1.151	GT:AD:DP:GQ:PL	1/1:0,40:40:99:1777,119,0	LOC109845372
NC_033794.1	1387749	.	G	GGAGGAGGGCGCAGCGGAATTTCCATCTC	1582.73	PASS	AC=2;AF=1;AN=2;DP=33;ExcessHet=3.0103;FS=0;MLEAC=2;MLEAF=1;MQ=60;QD=28.12;SOR=1.542	GT:AD:DP:GQ:PL	1/1:0,33:33:99:1620,108,0	LOC109845372
NC_033794.1	1389062	.	C	CTGTGTGAATCTTGTTCTTGCTCGT	1706.73	PASS	AC=2;AF=1;AN=2;DP=43;ExcessHet=3.0103;FS=0;MLEAC=2;MLEAF=1;MQ=60;QD=28.27;SOR=0.954	GT:AD:DP:GQ:PL	1/1:0,41:41:99:1744,122,0	LOC109845372
NC_033794.1	1389066	.	G	GAACACCGTATTCAGCTTC	1087.73	PASS	AC=2;AF=1;AN=2;DP=23;ExcessHet=3.0103;FS=0;MLEAC=2;MLEAF=1;MQ=60;QD=28.21;SOR=1.708	GT:AD:DP:GQ:PL	1/1:0,23:23:75:1125,75,0	LOC109845372
NC_033794.1	1395323	.	C	CCTCTCTCTCTCT	1470.73	PASS	AC=2;AF=1;AN=2;DP=60;ExcessHet=3.0103;FS=0;MLEAC=1;MLEAF=0.5;MQ=56.47;QD=29.2;SOR=6.804	GT:AD:DP:GQ:PL	1/1:0,36:36:99:1452,104,0	LOC109845372
NC_033794.1	1416143	.	ACTAAGCACAATAAAAAAAAAAGAAATAAAAGGGGGAAAAAAAAGAATATTAGAATCAGTGCAGACCTCGCCAACATCATCAAAAGCTTAGTAAGGGTAAGAAACCAACAAGAACGAATAC	A	230.73	PASS	AC=1;AF=0.5;AN=2;BaseQRankSum=0.724;ClippingRankSum=0;DP=17;ExcessHet=3.0103;FS=13.03;MLEAC=1;MLEAF=0.5;MQ=60;MQRankSum=0;QD=13.57;ReadPosRankSum=-0.701;SOR=2.793	GT:AD:DP:GQ:PL	0/1:9,8:17:99:268,0,356	LOC109845414
NC_033794.1	1416154	.	TAA	T	57.73	PASS	AC=1;AF=0.5;AN=2;BaseQRankSum=0.504;ClippingRankSum=0;DP=12;ExcessHet=3.0103;FS=6.264;MLEAC=1;MLEAF=0.5;MQ=60;MQRankSum=0;QD=4.81;ReadPosRankSum=3.087;SOR=0.061	GT:AD:DP:GQ:PL	0/1:8,4:12:95:95,0,283	LOC109845414
NC_033794.1	1416178	.	GA	G	108.73	PASS	AC=1;AF=0.5;AN=2;BaseQRankSum=-1.139;ClippingRankSum=0;DP=13;ExcessHet=3.0103;FS=11.761;MLEAC=1;MLEAF=0.5;MQ=60;MQRankSum=0;QD=9.06;ReadPosRankSum=2.744;SOR=1.402	GT:AD:DP:GQ:PL	0/1:8,4:12:99:146,0,283	LOC109845414
NC_033794.1	1417602	.	A	AT	21.76	PASS	AC=1;AF=0.5;AN=2;BaseQRankSum=0.524;ClippingRankSum=0;DP=13;ExcessHet=3.0103;FS=0;MLEAC=1;MLEAF=0.5;MQ=40.06;MQRankSum=-0.842;QD=2.18;ReadPosRankSum=-0.411;SOR=0.693	GT:AD:DP:GQ:PL	0/1:6,4:10:59:59,0,107	LOC109845414
NC_033794.1	1418378	.	CCGCATCA	C	528.73	PASS	AC=2;AF=1;AN=2;DP=13;ExcessHet=3.0103;FS=0;MLEAC=2;MLEAF=1;MQ=60;QD=33.01;SOR=1.609	GT:AD:DP:GQ:PL	1/1:0,13:13:39:566,39,0	LOC109845414
NC_033794.1	1419457	.	TA	T	569.73	PASS	AC=2;AF=1;AN=2;DP=13;ExcessHet=3.0103;FS=0;MLEAC=2;MLEAF=1;MQ=60;QD=29.69;SOR=0.836	GT:AD:DP:GQ:PL	1/1:0,13:13:45:607,45,0	LOC109845414
NC_033794.1	1420807	.	A	AT	53.25	PASS	AC=2;AF=1;AN=2;DP=3;ExcessHet=3.0103;FS=0;MLEAC=2;MLEAF=1;MQ=63.51;QD=17.75;SOR=1.179	GT:AD:DP:GQ:PL	1/1:0,3:3:9:90,9,0	LOC109845414
NC_033794.1	1421156	.	C	CAG	186.8	PASS	AC=2;AF=1;AN=2;DP=6;ExcessHet=3.0103;FS=0;MLEAC=2;MLEAF=1;MQ=60;QD=31.13;SOR=0.693	GT:AD:DP:GQ:PL	1/1:0,6:6:18:224,18,0	LOC109845414
NC_033794.1	1422593	.	A	ACTG	367.74	PASS	AC=2;AF=1;AN=2;DP=9;ExcessHet=3.0103;FS=0;MLEAC=2;MLEAF=1;MQ=60;QD=30.97;SOR=1.402	GT:AD:DP:GQ:PL	1/1:0,9:9:27:405,27,0	LOC109845414
NC_033794.1	1423187	.	TA	T	57.19	PASS	AC=1;AF=0.5;AN=2;BaseQRankSum=1.383;ClippingRankSum=0;DP=6;ExcessHet=3.0103;FS=0;MLEAC=1;MLEAF=0.5;MQ=60;MQRankSum=0;QD=9.53;ReadPosRankSum=0.674;SOR=0.707	GT:AD:DP:GQ:PL	0/1:1,5:6:4:93,0,4	LOC109845414
NC_033794.1	1423570	.	T	TA	101	PASS	AC=2;AF=1;AN=2;DP=4;ExcessHet=3.0103;FS=0;MLEAC=2;MLEAF=1;MQ=60;QD=25.25;SOR=0.693	GT:AD:DP:GQ:PL	1/1:0,4:4:12:138,12,0	LOC109845414
NC_033794.1	1426897	.	AAAATAAATAAAT	A	124	PASS	AC=2;AF=1;AN=2;DP=4;ExcessHet=3.0103;FS=0;MLEAC=2;MLEAF=1;MQ=62.65;QD=31;SOR=0.693	GT:AD:DP:GQ:PL	1/1:0,4:4:12:161,12,0	LOC109845414
NC_033794.1	1428108	.	A	AC	254.77	PASS	AC=2;AF=1;AN=2;DP=7;ExcessHet=3.0103;FS=0;MLEAC=2;MLEAF=1;MQ=60;QD=34.26;SOR=0.941	GT:AD:DP:GQ:PL	1/1:0,7:7:21:292,21,0	LOC109845414
NC_033794.1	1428464	.	CTT	C	92.25	PASS	AC=2;AF=1;AN=2;DP=3;ExcessHet=3.0103;FS=0;MLEAC=2;MLEAF=1;MQ=60;QD=30.75;SOR=1.179	GT:AD:DP:GQ:PL	1/1:0,3:3:9:129,9,0	LOC109845414
NC_033794.1	1430429	.	TTAGGGC	T	143	PASS	AC=2;AF=1;AN=2;DP=8;ExcessHet=3.0103;FS=0;MLEAC=2;MLEAF=1;MQ=60;QD=29.21;SOR=1.609	GT:AD:DP:GQ:PL	1/1:0,4:4:12:180,12,0	LOC109845414
NC_033794.1	1451837	.	T	TG	53.7	PASS	AC=2;AF=1;AN=2;DP=2;ExcessHet=3.0103;FS=0;MLEAC=2;MLEAF=1;MQ=60;QD=26.85;SOR=0.693	GT:AD:DP:GQ:PL	1/1:0,2:2:6:90,6,0	LOC109845441
NC_033794.1	1452107	.	A	ACAGCACCAGCAGCACCGGCCGCTGCTCCTGAAGGCAG	592.73	PASS	AC=2;AF=1;AN=2;DP=14;ExcessHet=3.0103;FS=0;MLEAC=2;MLEAF=1;MQ=60;QD=30.75;SOR=1.765	GT:AD:DP:GQ:PL	1/1:0,14:14:42:630,42,0	LOC109845441
NC_033794.1	1453363	.	A	AAC	491.73	PASS	AC=2;AF=1;AN=2;DP=11;ExcessHet=3.0103;FS=0;MLEAC=2;MLEAF=1;MQ=48.24;QD=30.32;SOR=4.977	GT:AD:DP:GQ:PL	1/1:0,11:11:39:529,39,0	LOC109845441
NC_033794.1	1453432	.	T	TAATATTATCACAAGGAGATGAGAGAGGAG	457.73	PASS	AC=2;AF=1;AN=2;DP=9;ExcessHet=3.0103;FS=0;MLEAC=2;MLEAF=1;MQ=40;QD=31.41;SOR=4.615	GT:AD:DP:GQ:PL	1/1:0,9:9:33:495,33,0	LOC109845441
NC_033794.1	1454004	.	G	GT	84	PASS	AC=2;AF=1;AN=2;DP=4;ExcessHet=3.0103;FS=0;MLEAC=2;MLEAF=1;MQ=60;QD=21;SOR=3.258	GT:AD:DP:GQ:PL	1/1:0,4:4:12:121,12,0	LOC109845461
NC_033794.1	1454089	.	C	CAA	305.74	PASS	AC=2;AF=1;AN=2;DP=10;ExcessHet=3.0103;FS=0;MLEAC=2;MLEAF=1;MQ=60;QD=30.57;SOR=4.804	GT:AD:DP:GQ:PL	1/1:0,10:10:30:343,30,0	LOC109845461
NC_033794.1	1455843	.	G	GAA	395.74	PASS	AC=2;AF=1;AN=2;DP=10;ExcessHet=3.0103;FS=0;MLEAC=2;MLEAF=1;MQ=60;QD=36.56;SOR=1.085	GT:AD:DP:GQ:PL	1/1:0,10:10:30:433,30,0	LOC109845461
NC_033794.1	1455844	.	T	TTCTTTC	395.74	PASS	AC=2;AF=1;AN=2;DP=9;ExcessHet=3.0103;FS=0;MLEAC=2;MLEAF=1;MQ=60;QD=26.15;SOR=0.892	GT:AD:DP:GQ:PL	1/1:0,9:9:30:433,30,0	LOC109845461
NC_033794.1	1455845	.	G	GGCTTCGCTCAAGCCTCGAAGCTAAGCAAGA	395.74	PASS	AC=2;AF=1;AN=2;DP=6;ExcessHet=3.0103;FS=0;MLEAC=2;MLEAF=1;MQ=60;QD=30.82;SOR=1.329	GT:AD:DP:GQ:PL	1/1:0,6:6:30:433,30,0	LOC109845461
NC_033794.1	1456476	.	AGTAAGAAAACCACTTCTTTCTCATCATAAGGTTGCTTCTGTTCAATGCCTGCCGCTGTCAGTTAAAATCCTTATCCTAATTTGCAG	A	414.73	PASS	AC=2;AF=1;AN=2;DP=10;ExcessHet=3.0103;FS=0;MLEAC=2;MLEAF=1;MQ=60;QD=29.91;SOR=2.303	GT:AD:DP:GQ:PL	1/1:0,10:10:31:452,31,0	LOC109845461
NC_033794.1	1459571	.	AACCTACATCATAAAAACTAGTTAATCATAACCATATGTTAGAATCAAACGACAATAAAAAAAATTTCAAATTTTTTT	A	279.76	PASS	AC=2;AF=1;AN=2;DP=8;ExcessHet=3.0103;FS=0;MLEAC=2;MLEAF=1;MQ=60;QD=32.88;SOR=0.941	GT:AD:DP:GQ:PL	1/1:0,7:7:22:317,22,0	LOC109845451
NC_033794.1	1460139	.	TGGTAAAAAAACAAAAACAAAAATTCTCTATCTAGGGTTAGGGTTTCAAACTTTGCAAAGCTAATCTCTTTTCGTTTTCCCCCCTAATTA	T	4352.73	PASS	AC=1;AF=0.5;AN=2;BaseQRankSum=10.48;ClippingRankSum=0;DP=321;ExcessHet=3.0103;FS=35.228;MLEAC=1;MLEAF=0.5;MQ=46.35;MQRankSum=-5.526;QD=13.56;ReadPosRankSum=-2.011;SOR=6.461	GT:AD:DP:GQ:PL	0/1:65,256:321:99:4390,0,1712	LOC109845484
NC_033794.1	1460331	.	TAGGTTCCCCTCTCTCTCGATCGATTTCGATAAAAAATTCCTCATTTTTCACTTGTTTTTTTGTTTTGATTAAATATTTTTTTGTTTAATTTTGGTTA	T	5296.73	PASS	AC=2;AF=1;AN=2;DP=122;ExcessHet=3.0103;FS=0;MLEAC=2;MLEAF=1;MQ=56.63;QD=27.79;SOR=1.355	GT:AD:DP:GQ:PL	1/1:0,122:122:99:5334,366,0	LOC109845484
NC_033794.1	1478857	.	G	GATATTTACAAGTA	37.7	PASS	AC=2;AF=1;AN=2;DP=1;ExcessHet=3.0103;FS=0;MLEAC=2;MLEAF=1;MQ=60;QD=33.39;SOR=1.609	GT:AD:DP:GQ:PL	1/1:0,1:1:6:74,6,0	LOC109829050
NC_033794.1	1482916	.	TAGG	T	98.25	PASS	AC=2;AF=1;AN=2;DP=3;ExcessHet=3.0103;FS=0;MLEAC=2;MLEAF=1;MQ=59.34;QD=28.9;SOR=1.609	GT:AD:DP:GQ:PL	1/1:0,1:1:9:135,9,0	NA
NC_033794.1	1482920	.	G	GCA	98.25	PASS	AC=2;AF=1;AN=2;DP=3;ExcessHet=3.0103;FS=0;MLEAC=2;MLEAF=1;MQ=59.34;QD=28.89;SOR=1.609	GT:AD:DP:GQ:PL	1/1:0,1:1:9:135,9,0	NA
NC_033794.1	1483999	.	GC	G	143	PASS	AC=2;AF=1;AN=2;DP=4;ExcessHet=3.0103;FS=0;MLEAC=2;MLEAF=1;MQ=40;QD=31.5;SOR=3.258	GT:AD:DP:GQ:PL	1/1:0,4:4:12:180,12,0	NA
NC_033794.1	1484004	.	TC	T	143	PASS	AC=2;AF=1;AN=2;DP=4;ExcessHet=3.0103;FS=0;MLEAC=2;MLEAF=1;MQ=40;QD=36.18;SOR=3.258	GT:AD:DP:GQ:PL	1/1:0,4:4:12:180,12,0	NA
NC_033794.1	1484014	.	G	GC	277.77	PASS	AC=2;AF=1;AN=2;DP=6;ExcessHet=3.0103;FS=0;MLEAC=2;MLEAF=1;MQ=40;QD=31.44;SOR=3.912	GT:AD:DP:GQ:PL	1/1:0,6:6:21:315,21,0	NA
NC_033794.1	1484017	.	TA	T	277.77	PASS	AC=2;AF=1;AN=2;DP=7;ExcessHet=3.0103;FS=0;MLEAC=2;MLEAF=1;MQ=40;QD=31.39;SOR=4.174	GT:AD:DP:GQ:PL	1/1:0,7:7:21:315,21,0	NA
NC_033794.1	1484026	.	GC	G	277.77	PASS	AC=2;AF=1;AN=2;DP=7;ExcessHet=3.0103;FS=0;MLEAC=2;MLEAF=1;MQ=40;QD=30.06;SOR=4.174	GT:AD:DP:GQ:PL	1/1:0,7:7:21:315,21,0	NA
NC_033794.1	1484039	.	GA	G	322.75	PASS	AC=2;AF=1;AN=2;DP=8;ExcessHet=3.0103;FS=0;MLEAC=2;MLEAF=1;MQ=40;QD=31.53;SOR=2.833	GT:AD:DP:GQ:PL	1/1:0,8:8:24:360,24,0	NA
NC_033794.1	1484043	.	GA	G	349.74	PASS	AC=2;AF=1;AN=2;DP=9;ExcessHet=3.0103;FS=0;MLEAC=2;MLEAF=1;MQ=40;QD=29.62;SOR=3.056	GT:AD:DP:GQ:PL	1/1:0,9:9:27:387,27,0	NA
NC_033794.1	1484056	.	CG	C	218.74	PASS	AC=2;AF=1;AN=2;DP=9;ExcessHet=3.0103;FS=0;MLEAC=2;MLEAF=1;MQ=40;QD=24.3;SOR=3.056	GT:AD:DP:GQ:PL	1/1:0,9:9:27:256,27,0	NA
NC_033794.1	1484067	.	CT	C	457.73	PASS	AC=2;AF=1;AN=2;DP=11;ExcessHet=3.0103;FS=0;MLEAC=2;MLEAF=1;MQ=40;QD=27.52;SOR=1.802	GT:AD:DP:GQ:PL	1/1:0,11:11:33:495,33,0	NA
NC_033794.1	1484069	.	GT	G	457.73	PASS	AC=2;AF=1;AN=2;DP=11;ExcessHet=3.0103;FS=0;MLEAC=2;MLEAF=1;MQ=40;QD=31.16;SOR=1.802	GT:AD:DP:GQ:PL	1/1:0,11:11:33:495,33,0	NA
NC_033794.1	1484082	.	ATC	A	547.73	PASS	AC=2;AF=1;AN=2;DP=13;ExcessHet=3.0103;FS=0;MLEAC=2;MLEAF=1;MQ=40.31;QD=28.15;SOR=1.179	GT:AD:DP:GQ:PL	1/1:0,13:13:39:585,39,0	NA
NC_033794.1	1484090	.	GT	G	772.73	PASS	AC=2;AF=1;AN=2;DP=18;ExcessHet=3.0103;FS=0;MLEAC=2;MLEAF=1;MQ=40.79;QD=30.44;SOR=0.914	GT:AD:DP:GQ:PL	1/1:0,18:18:54:810,54,0	NA
NC_033794.1	1484099	.	GT	G	795.73	PASS	AC=2;AF=1;AN=2;DP=18;ExcessHet=3.0103;FS=0;MLEAC=2;MLEAF=1;MQ=40.79;QD=32.16;SOR=0.914	GT:AD:DP:GQ:PL	1/1:0,18:18:57:833,57,0	NA
NC_033794.1	1484101	.	CG	C	795.73	PASS	AC=2;AF=1;AN=2;DP=17;ExcessHet=3.0103;FS=0;MLEAC=2;MLEAF=1;MQ=41.62;QD=31.69;SOR=1.371	GT:AD:DP:GQ:PL	1/1:0,17:17:57:833,57,0	NA
NC_033794.1	1484124	.	T	TG	637.73	PASS	AC=2;AF=1;AN=2;DP=15;ExcessHet=3.0103;FS=0;MLEAC=2;MLEAF=1;MQ=43.88;QD=28.47;SOR=3.126	GT:AD:DP:GQ:PL	1/1:0,15:15:45:675,45,0	NA
NC_033794.1	1484129	.	G	GC	620.73	PASS	AC=2;AF=1;AN=2;DP=14;ExcessHet=3.0103;FS=0;MLEAC=2;MLEAF=1;MQ=44.15;QD=36.1;SOR=3.912	GT:AD:DP:GQ:PL	1/1:0,14:14:45:658,45,0	NA
NC_033794.1	1485159	.	G	GACGTTATGTGAGCTTCAAGAGGAAGAAAAAGTATTGTTAGGAGA	273.79	PASS	AC=2;AF=1;AN=2;DP=12;ExcessHet=3.0103;FS=0;MLEAC=2;MLEAF=1;MQ=60;QD=30.39;SOR=2.584	GT:AD:DP:GQ:PL	1/1:0,7:7:19:311,19,0	LOC109845493
NC_033794.1	1486519	.	CA	C	35.9	PASS	AC=2;AF=1;AN=2;DP=8;ExcessHet=3.0103;FS=0;MLEAC=2;MLEAF=1;MQ=60;QD=7.18;SOR=1.022	GT:AD:DP:GQ:PL	1/1:0,5:5:14:73,14,0	LOC109845493
NC_033794.1	1498717	.	GGTTAGTTGCT	G	85.73	PASS	AC=1;AF=0.5;AN=2;BaseQRankSum=-1.15;ClippingRankSum=0;DP=4;ExcessHet=3.0103;FS=6.021;MLEAC=1;MLEAF=0.5;MQ=60;MQRankSum=0;QD=21.43;ReadPosRankSum=0.319;SOR=2.788	GT:AD:DP:GQ:PL	0/1:1,3:4:33:123,0,33	NA
NC_033794.1	1498730	.	TTCCCCCTCTCTGTATCTGCGCTAGTTTGCTTCATTTATTTGGATGTGATTGGGAAACGATGGATTTATTTATTGTCTGATTATTTATTCTTCATTGTTTGTGCATTGATTCTGGGTACTTCTGTTCAAAGCTA	T	82.73	PASS	AC=1;AF=0.5;AN=2;BaseQRankSum=1.645;ClippingRankSum=0;DP=5;ExcessHet=3.0103;FS=10;MLEAC=1;MLEAF=0.5;MQ=60;MQRankSum=0;QD=16.55;SOR=2.78	GT:AD:DP:GQ:PL	0/1:2,3:5:75:120,0,75	NA
NC_033794.1	1503379	.	AATT	A	29.71	PASS	AC=2;AF=1;AN=2;DP=2;ExcessHet=3.0103;FS=0;MLEAC=2;MLEAF=1;MQ=60;QD=14.85;SOR=2.303	GT:AD:DP:GQ:PL	1/1:0,2:2:6:66,6,0	LOC109829054
NC_033794.1	1552138	.	TCTGCCACAAAGAAGGGAATATTTAACTGGCTGAATAGTAGAGTTTGTATTCAGTTTGATCGTTAGAAATTATAGGACAGTACTAATAC	T	253.73	PASS	AC=1;AF=0.5;AN=2;BaseQRankSum=-0.489;ClippingRankSum=0;DP=8;ExcessHet=3.0103;FS=0;MLEAC=1;MLEAF=0.5;MQ=60;MQRankSum=0;QD=31.72;ReadPosRankSum=-0.319;SOR=0.693	GT:AD:DP:GQ:PL	0/1:1,7:8:99:291,0,661	LOC109845502
NC_033794.1	1552344	.	AACCTGCCAATAAGAAAATATATCAGAACCAGAGTTATATAATTTTGCCATAGTCATAGAAATCTAGTCTGATTAAAATAAACT	A	506.73	PASS	AC=2;AF=1;AN=2;DP=14;ExcessHet=3.0103;FS=0;MLEAC=2;MLEAF=1;MQ=60;QD=30.14;SOR=0.693	GT:AD:DP:GQ:PL	1/1:0,12:12:38:544,38,0	LOC109845502
NC_033794.1	1552786	.	C	CAG	53.7	PASS	AC=2;AF=1;AN=2;DP=2;ExcessHet=3.0103;FS=0;MLEAC=2;MLEAF=1;MQ=60;QD=26.85;SOR=0.693	GT:AD:DP:GQ:PL	1/1:0,2:2:6:90,6,0	LOC109845502
NC_033794.1	1552787	.	C	CTTACGGTGTTGTACTT	53.7	PASS	AC=2;AF=1;AN=2;DP=2;ExcessHet=3.0103;FS=0;MLEAC=2;MLEAF=1;MQ=60;QD=26.85;SOR=0.693	GT:AD:DP:GQ:PL	1/1:0,2:2:6:90,6,0	LOC109845502
NC_033794.1	1557879	.	TCTGATACAACAACAGACAGTTGCAACACATAAGCACAAGCTAAAGTAGGATAATAAAATGCTTACTGCTGTGATGATGTCAAC	T	152.73	PASS	AC=1;AF=0.5;AN=2;BaseQRankSum=1.56;ClippingRankSum=0;DP=12;ExcessHet=3.0103;FS=0;MLEAC=1;MLEAF=0.5;MQ=60;MQRankSum=0;QD=12.73;ReadPosRankSum=-0.792;SOR=0.446	GT:AD:DP:GQ:PL	0/1:7,5:12:99:190,0,278	LOC109845502
NC_033794.1	1560158	.	T	TCAA	53.7	PASS	AC=2;AF=1;AN=2;DP=2;ExcessHet=3.0103;FS=0;MLEAC=2;MLEAF=1;MQ=60;QD=26.85;SOR=2.303	GT:AD:DP:GQ:PL	1/1:0,2:2:6:90,6,0	LOC109829059
NC_033794.1	1562165	.	CAACCTGAAATTAAAAATGCAGCGGGAAGGAAGAAATTAGCAATCGAAACATCATAGATGTTTAGAGAGCAAGCTAAAATGGGCAGGAGGGAGAAAAGGAACA	C	232.8	PASS	AC=2;AF=1;AN=2;DP=6;ExcessHet=3.0103;FS=0;MLEAC=2;MLEAF=1;MQ=57.77;QD=33.13;SOR=2.303	GT:AD:DP:GQ:PL	1/1:0,6:6:18:270,18,0	LOC109829059
NC_033794.1	1562395	.	T	TTGCATATTGGACGTTGAGCATCCCTCAAGTTGACAA	187.87	PASS	AC=2;AF=1;AN=2;DP=5;ExcessHet=3.0103;FS=0;MLEAC=2;MLEAF=1;MQ=60;QD=30.58;SOR=1.022	GT:AD:DP:GQ:PL	1/1:0,5:5:15:225,15,0	LOC109829059
NC_033794.1	1563837	.	TCTGAAGATGTACATTGGCATAATGCATAAACAGCTAAGGAAAATAATAGAAGGAAGAGACACAACTTCAAAAATAAGAACATAC	T	191.82	PASS	AC=2;AF=1;AN=2;DP=5;ExcessHet=3.0103;FS=0;MLEAC=2;MLEAF=1;MQ=60;QD=29.95;SOR=1.981	GT:AD:DP:GQ:PL	1/1:0,5:5:17:229,17,0	LOC109829059
NC_033794.1	1564234	.	TAATTGCGGTAAAAGTAAG	T	232.8	PASS	AC=2;AF=1;AN=2;DP=6;ExcessHet=3.0103;FS=0;MLEAC=2;MLEAF=1;MQ=60;QD=29.08;SOR=0.693	GT:AD:DP:GQ:PL	1/1:0,6:6:18:270,18,0	LOC109829059
NC_033794.1	1564255	.	ACAAAGACAACTGTACAGAGGGCAAAGACAACTGTACAGAGGGTTTTTTC	A	232.8	PASS	AC=2;AF=1;AN=2;DP=6;ExcessHet=3.0103;FS=0;MLEAC=2;MLEAF=1;MQ=60;QD=38.54;SOR=0.693	GT:AD:DP:GQ:PL	1/1:0,6:6:18:270,18,0	LOC109829059
NC_033794.1	1564503	.	C	CTTG	63.73	PASS	AC=1;AF=0.5;AN=2;BaseQRankSum=-1.645;ClippingRankSum=0;DP=5;ExcessHet=3.0103;FS=10;MLEAC=1;MLEAF=0.5;MQ=60;MQRankSum=0;QD=12.75;ReadPosRankSum=-1.645;SOR=2.78	GT:AD:DP:GQ:PL	0/1:2,3:5:99:101,0,219	LOC109829059
NC_033794.1	1564826	.	T	TTC	37.7	PASS	AC=2;AF=1;AN=2;DP=2;ExcessHet=3.0103;FS=0;MLEAC=2;MLEAF=1;MQ=60;QD=18.85;SOR=2.303	GT:AD:DP:GQ:PL	1/1:0,2:2:6:74,6,0	LOC109829059
NC_033794.1	1575206	.	CA	C	4040.73	PASS	AC=2;AF=1;AN=2;DP=92;ExcessHet=3.0103;FS=0;MLEAC=2;MLEAF=1;MQ=59.98;QD=34.37;SOR=5.762	GT:AD:DP:GQ:PL	1/1:0,92:92:99:4078,277,0	NA
NC_033794.1	1575217	.	AGGTGAG	A	4015.73	PASS	AC=2;AF=1;AN=2;DP=91;ExcessHet=3.0103;FS=0;MLEAC=2;MLEAF=1;MQ=59.98;QD=30.66;SOR=5.739	GT:AD:DP:GQ:PL	1/1:0,91:91:99:4053,274,0	NA
NC_033794.1	1575232	.	TG	T	3967.73	PASS	AC=2;AF=1;AN=2;DP=89;ExcessHet=3.0103;FS=0;MLEAC=2;MLEAF=1;MQ=59.98;QD=31.59;SOR=4.977	GT:AD:DP:GQ:PL	1/1:0,89:89:99:4005,268,0	NA
NC_033794.1	1575240	.	AG	A	4057.73	PASS	AC=2;AF=1;AN=2;DP=91;ExcessHet=3.0103;FS=0;MLEAC=2;MLEAF=1;MQ=59.98;QD=32.38;SOR=4.735	GT:AD:DP:GQ:PL	1/1:0,91:91:99:4095,274,0	NA
NC_033794.1	1575242	.	CT	C	4192.73	PASS	AC=2;AF=1;AN=2;DP=91;ExcessHet=3.0103;FS=0;MLEAC=2;MLEAF=1;MQ=59.98;QD=30.3;SOR=4.735	GT:AD:DP:GQ:PL	1/1:0,91:91:99:4230,283,0	NA
NC_033794.1	1575257	.	CG	C	4372.73	PASS	AC=2;AF=1;AN=2;DP=73;ExcessHet=3.0103;FS=0;MLEAC=2;MLEAF=1;MQ=59.97;QD=33.42;SOR=3.551	GT:AD:DP:GQ:PL	1/1:0,73:73:99:4410,295,0	NA
NC_033794.1	1575264	.	CA	C	3292.73	PASS	AC=2;AF=1;AN=2;DP=72;ExcessHet=3.0103;FS=0;MLEAC=2;MLEAF=1;MQ=59.97;QD=23.91;SOR=3.321	GT:AD:DP:GQ:PL	1/1:0,72:72:99:3330,223,0	NA
NC_033794.1	1575274	.	CA	C	3652.73	PASS	AC=2;AF=1;AN=2;DP=78;ExcessHet=3.0103;FS=0;MLEAC=2;MLEAF=1;MQ=59.97;QD=32.56;SOR=3.5	GT:AD:DP:GQ:PL	1/1:0,78:78:99:3690,247,0	NA
NC_033794.1	1575278	.	CG	C	3667.73	PASS	AC=2;AF=1;AN=2;DP=70;ExcessHet=3.0103;FS=0;MLEAC=2;MLEAF=1;MQ=59.97;QD=33.15;SOR=3.258	GT:AD:DP:GQ:PL	1/1:0,70:70:99:3705,250,0	NA
NC_033794.1	1575297	.	TGA	T	4902.73	PASS	AC=2;AF=1;AN=2;DP=118;ExcessHet=3.0103;FS=0;MLEAC=2;MLEAF=1;MQ=60;QD=34.94;SOR=3.5	GT:AD:DP:GQ:PL	1/1:0,118:118:99:4940,358,0	NA
NC_033794.1	1575324	.	CT	C	7174.73	PASS	AC=2;AF=1;AN=2;DP=148;ExcessHet=3.0103;FS=0;MLEAC=2;MLEAF=1;MQ=60;QD=27.6;SOR=3.882	GT:AD:DP:GQ:PL	1/1:0,148:148:99:7212,485,0	NA
NC_033794.1	1575342	.	GAA	G	8062.73	PASS	AC=2;AF=1;AN=2;DP=180;ExcessHet=3.0103;FS=0;MLEAC=2;MLEAF=1;MQ=60;QD=28.28;SOR=4.091	GT:AD:DP:GQ:PL	1/1:0,180:180:99:8100,542,0	NA
NC_033794.1	1575361	.	TC	T	8557.73	PASS	AC=2;AF=1;AN=2;DP=182;ExcessHet=3.0103;FS=0;MLEAC=2;MLEAF=1;MQ=60;QD=24.76;SOR=3.636	GT:AD:DP:GQ:PL	1/1:0,182:182:99:8595,575,0	NA
NC_033794.1	1575373	.	AT	A	8422.73	PASS	AC=2;AF=1;AN=2;DP=182;ExcessHet=3.0103;FS=0;MLEAC=2;MLEAF=1;MQ=60;QD=29.75;SOR=3.467	GT:AD:DP:GQ:PL	1/1:0,182:182:99:8460,566,0	NA
NC_033794.1	1575398	.	GA	G	5587.73	PASS	AC=2;AF=1;AN=2;DP=111;ExcessHet=3.0103;FS=0;MLEAC=2;MLEAF=1;MQ=59.57;QD=30.26;SOR=2.67	GT:AD:DP:GQ:PL	1/1:0,110:110:99:5625,376,0	NA
NC_033794.1	1575409	.	T	TCGGGGAGCTCGCTCGCCACGGATCTGATCCAGACGGAGGACGATCGGATCAGAGACGGCGGCGCTCCGTCGCCGTCGGCATCGTCGGCGGTGGAGGAGCGGA	7732.73	PASS	AC=2;AF=1;AN=2;DP=110;ExcessHet=3.0103;FS=0;MLEAC=2;MLEAF=1;MQ=59.56;QD=32.12;SOR=2.75	GT:AD:DP:GQ:PL	1/1:0,109:109:99:7770,528,0	NA
NC_033794.1	1602999	.	TCTGCAAAATTAGCCATTAAATAGAAAATTTTATGTACTGCTACTGAAATAAGAAAATATTTCTCAACATATTGAACAGGACACTTCCTTAC	T	5644.73	PASS	AC=2;AF=1;AN=2;BaseQRankSum=-0.915;ClippingRankSum=0;DP=130;ExcessHet=3.0103;FS=0;MLEAC=2;MLEAF=1;MQ=60;MQRankSum=0;QD=29;ReadPosRankSum=-1.705;SOR=0.617	GT:AD:DP:GQ:PL	1/1:1,129:130:99:5682,348,0	LOC109845540
NC_033794.1	1603298	.	T	TTGATATGCACCAGAACTCAATCCAGAAACAAAAGGTTCATCTCCTACA	5651.73	PASS	AC=2;AF=1;AN=2;BaseQRankSum=1.465;ClippingRankSum=0;DP=132;ExcessHet=3.0103;FS=0;MLEAC=2;MLEAF=1;MQ=60;MQRankSum=0;QD=25.91;ReadPosRankSum=-4.376;SOR=0.36	GT:AD:DP:GQ:PL	1/1:1,130:131:99:5689,339,0	LOC109845540
NC_033794.1	1604693	.	GCCTACAAAGAGGAAAAAGATTATCTAATAACAGAAAATTAGAAGAAAGATTAAAATAATCAATTTAACTTAGACAA	G	4559.73	PASS	AC=1;AF=0.5;AN=2;BaseQRankSum=0.894;ClippingRankSum=0;DP=118;ExcessHet=3.0103;FS=1.464;MLEAC=1;MLEAF=0.5;MQ=60;MQRankSum=0;QD=25.78;ReadPosRankSum=0.569;SOR=1.168	GT:AD:DP:GQ:PL	0/1:8,110:118:99:4597,0,208	LOC109845540
NC_033794.1	1606495	.	CACCTGCAGTACTCAAAAATATGCACAGCTTTATACAGCTCACATCACAAGCTCAAATTAAATATTAAAAAATGGAGCTACTT	C	6377.73	PASS	AC=2;AF=1;AN=2;BaseQRankSum=0.007;ClippingRankSum=0;DP=150;ExcessHet=3.0103;FS=0;MLEAC=2;MLEAF=1;MQ=60;MQRankSum=0;QD=30.48;ReadPosRankSum=-2.064;SOR=0.769	GT:AD:DP:GQ:PL	1/1:3,147:150:99:6415,283,0	LOC109845540
NC_033794.1	1606734	.	TCCTGCAATGCAAAATATCAGTTACCTCCTACCAACAAAAGAAATTTCATAGATAGAAATCAATGACTAATGTTGTGATCACTCTGTCTTTGCTTA	T	4263.73	PASS	AC=2;AF=1;AN=2;DP=100;ExcessHet=3.0103;FS=0;MLEAC=2;MLEAF=1;MQ=60;QD=30.62;SOR=0.941	GT:AD:DP:GQ:PL	1/1:0,97:97:99:4301,298,0	LOC109845540
NC_033794.1	1616396	.	ACTGTTACCAAACAATAATATGTCAGAAAATAATTCCTAATAAAAAGATAGTACTCTTAAATTGTAGATACTCTATTATGATGTAAGAC	A	5976.73	PASS	AC=2;AF=1;AN=2;DP=140;ExcessHet=3.0103;FS=0;MLEAC=2;MLEAF=1;MQ=60;QD=29.86;SOR=0.851	GT:AD:DP:GQ:PL	1/1:0,134:134:99:6014,408,0	LOC109845580
NC_033794.1	1619889	.	T	TCTATAAGACCGTACTCTGTGCTCAAACATCAGGCAGTGCCCAGG	1797.73	PASS	AC=2;AF=1;AN=2;DP=43;ExcessHet=3.0103;FS=0;MLEAC=2;MLEAF=1;MQ=60;QD=32.3;SOR=1.347	GT:AD:DP:GQ:PL	1/1:0,41:41:99:1835,123,0	LOC109845580
NC_033794.1	1620248	.	T	TCGAAAACAAACATGTTTTCTTTGTAATTAGCAGCATGCCCTGAC	2707.73	PASS	AC=2;AF=1;AN=2;DP=61;ExcessHet=3.0103;FS=0;MLEAC=2;MLEAF=1;MQ=60;QD=30.39;SOR=1.498	GT:AD:DP:GQ:PL	1/1:0,61:61:99:2745,184,0	LOC109845580
NC_033794.1	1620486	.	GACCTGAAAAGGTAAAAGACAAACAACGAGAAATTTAAGACGTCCAAGTTACCAAGTAAATCCTTAGAGATTTATATTA	G	4059.73	PASS	AC=1;AF=0.5;AN=2;BaseQRankSum=2.084;ClippingRankSum=0;DP=104;ExcessHet=3.0103;FS=6.794;MLEAC=1;MLEAF=0.5;MQ=60;MQRankSum=0;QD=30.04;ReadPosRankSum=1.777;SOR=1.106	GT:AD:DP:GQ:PL	0/1:6,98:104:99:4097,0,3080	LOC109845580
NC_033794.1	1620663	.	ACTGCATGCTTAATCAAAACAAGTCACATGCCACCCCTTCAGATCGCAAGTAGTGAATTGCAGAAGGCAATAATTACCCCTTATTAC	A	5051.73	PASS	AC=2;AF=1;AN=2;DP=115;ExcessHet=3.0103;FS=0;MLEAC=2;MLEAF=1;MQ=60;QD=33.29;SOR=0.862	GT:AD:DP:GQ:PL	1/1:0,113:113:99:5089,343,0	LOC109845580
NC_033794.1	1621322	.	GCCTGAATAACAAGTTATTAGCTTCACGAACAAAAATACTTCTATCATGATTCCCTTTTTACAGGAAGAATATAGGTTA	G	4829.73	PASS	AC=2;AF=1;AN=2;DP=110;ExcessHet=3.0103;FS=0;MLEAC=2;MLEAF=1;MQ=60;QD=28.65;SOR=0.693	GT:AD:DP:GQ:PL	1/1:0,110:110:99:4867,333,0	LOC109845580
NC_033794.1	1623736	.	T	TCCCCAAGGATGTGGGCACTAGAATGCCAAAAGGTATCACGCCCTTC	502.73	PASS	AC=2;AF=1;AN=2;DP=12;ExcessHet=3.0103;FS=0;MLEAC=2;MLEAF=1;MQ=44.45;QD=27.03;SOR=1.445	GT:AD:DP:GQ:PL	1/1:0,12:12:36:540,36,0	LOC109845580
NC_033794.1	1624077	.	GACCTTCACCCCAAGAAAATAAGACAATCAACATCAATAAAGCAAACTTAAACAACAAAAATCAACAAAATCCCT	G	3533.73	PASS	AC=2;AF=1;AN=2;DP=83;ExcessHet=3.0103;FS=0;MLEAC=2;MLEAF=1;MQ=60;QD=30.93;SOR=1.124	GT:AD:DP:GQ:PL	1/1:0,81:81:99:3571,246,0	LOC109845580
NC_033794.1	1655243	.	T	TA	12.01	PASS	AC=1;AF=0.5;AN=2;BaseQRankSum=-1.256;ClippingRankSum=0;DP=47;ExcessHet=3.0103;FS=3.172;MLEAC=1;MLEAF=0.5;MQ=60.23;MQRankSum=2.056;QD=0.27;ReadPosRankSum=-0.227;SOR=0.677	GT:AD:DP:GQ:PL	0/1:36,9:45:49:49,0,658	LOC109845606
NC_033794.1	1655438	.	C	CAGCAGACCAAATGAAGACTAATCCGGAGATATCT	90.73	PASS	AC=1;AF=0.5;AN=2;BaseQRankSum=0.062;ClippingRankSum=0;DP=16;ExcessHet=3.0103;FS=6.117;MLEAC=1;MLEAF=0.5;MQ=60;MQRankSum=0;QD=5.67;ReadPosRankSum=-2.854;SOR=2.712	GT:AD:DP:GQ:PL	0/1:12,4:16:99:128,0,2969	LOC109845606
NC_033794.1	1657114	.	C	CT	3512.73	PASS	AC=2;AF=1;AN=2;BaseQRankSum=0.691;ClippingRankSum=0;DP=193;ExcessHet=3.0103;FS=0;MLEAC=2;MLEAF=1;MQ=60.06;MQRankSum=0.253;QD=18.3;ReadPosRankSum=1.775;SOR=5.747	GT:AD:DP:GQ:PL	1/1:8,184:192:99:3550,394,0	LOC109845615
NC_033794.1	1657195	.	G	GCTAAGCAGCTGGAAGAAGAACTTGAGGGGTGGCTTGGATCAT	1566.73	PASS	AC=2;AF=1;AN=2;BaseQRankSum=1.057;ClippingRankSum=0;DP=42;ExcessHet=3.0103;FS=0;MLEAC=2;MLEAF=1;MQ=60;MQRankSum=0;QD=31.27;ReadPosRankSum=-2.702;SOR=2.935	GT:AD:DP:GQ:PL	1/1:2,39:41:53:1604,53,0	LOC109845615
NC_033794.1	1657695	.	T	TTTGATTCCATC	187.87	PASS	AC=2;AF=1;AN=2;DP=5;ExcessHet=3.0103;FS=0;MLEAC=2;MLEAF=1;MQ=60;QD=36.37;SOR=1.022	GT:AD:DP:GQ:PL	1/1:0,5:5:15:225,15,0	LOC109845615
NC_033794.1	1658603	.	A	ATGGTGAACAAAATG	53.7	PASS	AC=2;AF=1;AN=2;DP=2;ExcessHet=3.0103;FS=0;MLEAC=2;MLEAF=1;MQ=60;QD=26.85;SOR=0.693	GT:AD:DP:GQ:PL	1/1:0,2:2:6:90,6,0	LOC109845615
NC_033794.1	1658793	.	AC	A	28.71	PASS	AC=2;AF=1;AN=2;DP=2;ExcessHet=3.0103;FS=0;MLEAC=2;MLEAF=1;MQ=60;QD=14.35;SOR=0.693	GT:AD:DP:GQ:PL	1/1:0,2:2:6:65,6,0	LOC109845615
NC_033794.1	1671591	.	AAGGTCAGCACCTTAATTTATTCTTATTTTTTTTCTTCCTTTTTTAGTTTTTTTTTTGTGTGGCTTAAATCCTCAGATTTCT	A	43.73	PASS	AC=1;AF=0.5;AN=2;BaseQRankSum=0;ClippingRankSum=0;DP=5;ExcessHet=3.0103;FS=0;MLEAC=1;MLEAF=0.5;MQ=60;MQRankSum=0;QD=14.58;ReadPosRankSum=-0.967;SOR=1.179	GT:AD:DP:GQ:PL	0/1:1,2:3:81:81,0,350	LOC109845623
NC_033794.1	1671965	.	AGTATAAAGTTCTTATCTTTTTGCTGTAATCCGATTCTCGTCTGTGGTTTTGATGTTGTTATTGATTTGTAATTCCTTCTTTTGGCAATTTAG	A	3325.73	PASS	AC=2;AF=1;AN=2;DP=79;ExcessHet=3.0103;FS=0;MLEAC=2;MLEAF=1;MQ=60;QD=30.17;SOR=1.905	GT:AD:DP:GQ:PL	1/1:0,76:76:99:3363,234,0	LOC109845623
NC_033794.1	1672237	.	AGTTTGTATCTAAGTTTAGGCATGTTGTATTGTCTTTTTTATGAAAGAATCATTAATGAAATTCTATTTATAG	A	5272.73	PASS	AC=2;AF=1;AN=2;BaseQRankSum=0.249;ClippingRankSum=0;DP=127;ExcessHet=3.0103;FS=2.929;MLEAC=2;MLEAF=1;MQ=60;MQRankSum=0;QD=31.84;ReadPosRankSum=2.435;SOR=0.183	GT:AD:DP:GQ:PL	1/1:2,120:122:99:5310,278,0	LOC109845623
NC_033794.1	1672421	.	CAGGTATGTTATTATTATTGTTGTTATTATTATTTTTATTTTTTGGGTTGATTTCTGTTGCTCTATATGATTTGAATAATCTATTTTTAT	C	6145.73	PASS	AC=2;AF=1;AN=2;DP=143;ExcessHet=3.0103;FS=0;MLEAC=2;MLEAF=1;MQ=59.85;QD=35.45;SOR=1.728	GT:AD:DP:GQ:PL	1/1:0,143:143:99:6183,420,0	LOC109845623
NC_033794.1	1673680	.	GGGTAACGGATCTAACTGTAATTCTATTTCAATTTACTGAATGGTAATTCTAAACCTTCTTATATGAATTCTTTTCTATTTATTCA	G	6553.73	PASS	AC=2;AF=1;AN=2;DP=152;ExcessHet=3.0103;FS=0;MLEAC=2;MLEAF=1;MQ=60;QD=32.37;SOR=0.834	GT:AD:DP:GQ:PL	1/1:0,150:150:99:6591,457,0	LOC109845623
NC_033794.1	1673889	.	TGGTAAGTTATAATGTATGATAATAATGAGAGATTTCTCTAGATATCAGTTCCGTTTGGATCTTTGAGTTAATCCACATAAGTTGTTTTATTAACTTGTTCTGTTTTCAATAGCA	T,TGCA	1708.73	PASS	AC=1,1;AF=0.5,0.5;AN=2;DP=74;ExcessHet=3.0103;FS=0;MLEAC=1,1;MLEAF=0.5,0.5;MQ=60;QD=28.96;SOR=0.95	GT:AD:DP:GQ:PL	1/2:0,44,15:59:99:1746,635,500,1106,0,1054	LOC109845623
NC_033794.1	1674115	.	GAGGTGTGCTAGATTGTCCCAGACAGAACATATTTTCTTTTTTTTTATACCAGTAACTTATTATATCTTAAAGATCATCTAGCAGCTGTTTTATGCCCTTTTATTAATTTTTGGAAGCCCTCTT	G	483.82	PASS	AC=1;AF=0.5;AN=2;BaseQRankSum=1.155;ClippingRankSum=0;DP=79;ExcessHet=3.0103;FS=23.278;MLEAC=1;MLEAF=0.5;MQ=60;MQRankSum=0;QD=6.72;ReadPosRankSum=-4.801;SOR=1.524	GT:AD:DP:GQ:PL	0/1:5,67:72:17:521,0,17	LOC109845623
NC_033794.1	1674820	.	TGGTAAGTTTGCCGATCCTGGAGGTTTCATATCAAAATTAATTGTTGATTAAACTTTATAATTGAAATGAATCTGAATCCTTACTTCAAACCTTTTTTTTGCA	T	2737.73	PASS	AC=2;AF=1;AN=2;DP=62;ExcessHet=3.0103;FS=0;MLEAC=2;MLEAF=1;MQ=60;QD=33.81;SOR=1.234	GT:AD:DP:GQ:PL	1/1:0,62:62:99:2775,187,0	LOC109845623
NC_033794.1	1674995	.	GAGGTGTATAAAACATAACTAGCATATATTTTAATTTTCAAGCACTCATCTTGTTTTCATATTGGATTCTAATATGTTTGTCTGGTTTGT	G	4639.73	PASS	AC=2;AF=1;AN=2;DP=110;ExcessHet=3.0103;FS=0;MLEAC=2;MLEAF=1;MQ=60;QD=27.11;SOR=2.48	GT:AD:DP:GQ:PL	1/1:0,110:110:99:4677,331,0	LOC109845623
NC_033794.1	1675180	.	AAGGTTAAAATTGGCAAGTTAGCTATATAAGGAAGCAAAAGTTCACATGTACAGCAAAGTCTCATTTATGTTTTCTTCTATGTAATTT	A	5879.73	PASS	AC=2;AF=1;AN=2;DP=151;ExcessHet=3.0103;FS=0;MLEAC=2;MLEAF=1;MQ=60;QD=28.69;SOR=0.82	GT:AD:DP:GQ:PL	1/1:0,132:132:99:5917,409,0	LOC109845623
NC_033794.1	1676348	.	AAGGTGCTTTTCAGCTGATTAACTGCTTCCCATCTTTATTGTTTAATATGACACTTTCCTTATCAAATACATTGTTCATGGTGC	A	7384.73	PASS	AC=2;AF=1;AN=2;DP=170;ExcessHet=3.0103;FS=0;MLEAC=2;MLEAF=1;MQ=60;QD=24.79;SOR=0.845	GT:AD:DP:GQ:PL	1/1:0,168:168:99:7422,512,0	LOC109845623
NC_033794.1	1680859	.	AAGGTGGGTAATGATAATTGGCTCTGTTTATCCATATTATTTGCCGCTTGTGACTCTGTTGCTAATTAACCTAATGATGCTTCCTCTTT	A	8270.73	PASS	AC=2;AF=1;AN=2;BaseQRankSum=1.675;ClippingRankSum=0;DP=209;ExcessHet=3.0103;FS=0;MLEAC=2;MLEAF=1;MQ=60;MQRankSum=0;QD=30.73;ReadPosRankSum=1.341;SOR=0.981	GT:AD:DP:GQ:PL	1/1:2,205:207:99:8308,449,0	LOC109845623
NC_033794.1	1681127	.	AAGGTTTGGTTAAAACTAGTATATCCTATTCCAGCTTAGATTCTATACATTCAGTCTCTTAACATTTGTTTTGTACTCGATGAATAC	A	8369.73	PASS	AC=2;AF=1;AN=2;BaseQRankSum=0.073;ClippingRankSum=0;DP=215;ExcessHet=3.0103;FS=0;MLEAC=2;MLEAF=1;MQ=60;MQRankSum=0;QD=29.2;ReadPosRankSum=2.438;SOR=0.507	GT:AD:DP:GQ:PL	1/1:3,191:194:99:8407,410,0	LOC109845623
NC_033794.1	1681342	.	GAGGTATCAAACTATCGAAGGGGAGCGCTTGAGTTACTCCTCACTTTATAAAAAAACATTCTAAAACTATCATCGACGTGC	G	8434.73	PASS	AC=2;AF=1;AN=2;DP=198;ExcessHet=3.0103;FS=0;MLEAC=2;MLEAF=1;MQ=60;QD=34.9;SOR=1.131	GT:AD:DP:GQ:PL	1/1:0,189:189:99:8472,575,0	LOC109845623
NC_033794.1	1681809	.	CAGGTATAATTTTCCCCTCTTTTAACGATTTTGTCATCTTAGAAATTCAATATTGTATGTGAGACAGCCTAACTGATTATTTTTCTTTTCTTAT	C	7686.73	PASS	AC=2;AF=1;AN=2;DP=183;ExcessHet=3.0103;FS=0;MLEAC=2;MLEAF=1;MQ=60;QD=29.7;SOR=0.819	GT:AD:DP:GQ:PL	1/1:0,183:183:99:7724,538,0	LOC109845623
NC_033794.1	1682071	.	G	GCCCAAATGTTCACCCACTGGTAATAGCGGCACATCCGTTGGAGCCAACTCA	4714.37	PASS	AC=1;AF=0.5;AN=2;BaseQRankSum=0.362;ClippingRankSum=0;DP=121;ExcessHet=3.0103;FS=0;MLEAC=1;MLEAF=0.5;MQ=60;MQRankSum=0;QD=29.16;ReadPosRankSum=-4.858;SOR=0.746	GT:AD:DP:GQ:PL	0/1:1,116:117:8:4751,0,8	LOC109845623
NC_033794.1	1683246	.	T	TGAG	98.25	PASS	AC=2;AF=1;AN=2;DP=3;ExcessHet=3.0103;FS=0;MLEAC=2;MLEAF=1;MQ=60;QD=32.75;SOR=2.833	GT:AD:DP:GQ:PL	1/1:0,3:3:9:135,9,0	LOC109845623
NC_033794.1	1683252	.	T	TGA	98.25	PASS	AC=2;AF=1;AN=2;DP=3;ExcessHet=3.0103;FS=0;MLEAC=2;MLEAF=1;MQ=60;QD=32.75;SOR=2.833	GT:AD:DP:GQ:PL	1/1:0,3:3:9:135,9,0	LOC109845623
NC_033794.1	1683253	.	TCA	T	98.25	PASS	AC=2;AF=1;AN=2;DP=3;ExcessHet=3.0103;FS=0;MLEAC=2;MLEAF=1;MQ=60;QD=32.75;SOR=2.833	GT:AD:DP:GQ:PL	1/1:0,3:3:9:135,9,0	LOC109845623
NC_033794.1	1683527	.	A	AT	111.8	PASS	AC=2;AF=1;AN=2;DP=6;ExcessHet=3.0103;FS=0;MLEAC=2;MLEAF=1;MQ=60;QD=18.63;SOR=3.912	GT:AD:DP:GQ:PL	1/1:0,6:6:18:149,18,0	LOC109845623
NC_033794.1	1684383	.	CTT	C	187.87	PASS	AC=2;AF=1;AN=2;DP=6;ExcessHet=3.0103;FS=0;MLEAC=2;MLEAF=1;MQ=57.07;QD=28.36;SOR=3.611	GT:AD:DP:GQ:PL	1/1:0,5:5:15:225,15,0	NA
NC_033794.1	1684667	.	G	GGCT	399.74	PASS	AC=2;AF=1;AN=2;DP=12;ExcessHet=3.0103;FS=0;MLEAC=2;MLEAF=1;MQ=60;QD=28.41;SOR=4.804	GT:AD:DP:GQ:PL	1/1:0,10:10:30:437,30,0	NA
NC_033794.1	1685007	.	G	GATCCAGAAGAAATGAGAAGCCGAGGA	187.87	PASS	AC=2;AF=1;AN=2;DP=7;ExcessHet=3.0103;FS=0;MLEAC=2;MLEAF=1;MQ=60;QD=34.68;SOR=3.611	GT:AD:DP:GQ:PL	1/1:0,5:5:15:225,15,0	NA
NC_033794.1	1688627	.	CTT	C	348.74	PASS	AC=2;AF=1;AN=2;DP=10;ExcessHet=3.0103;FS=0;MLEAC=2;MLEAF=1;MQ=60;QD=34.87;SOR=1.085	GT:AD:DP:GQ:PL	1/1:0,10:10:30:386,30,0	NA
NC_033794.1	1688729	.	A	AT	502.73	PASS	AC=2;AF=1;AN=2;DP=13;ExcessHet=3.0103;FS=0;MLEAC=2;MLEAF=1;MQ=57.77;QD=30.8;SOR=1.981	GT:AD:DP:GQ:PL	1/1:0,12:12:36:540,36,0	NA
NC_033794.1	1688739	.	A	ATG	457.73	PASS	AC=2;AF=1;AN=2;DP=10;ExcessHet=3.0103;FS=0;MLEAC=2;MLEAF=1;MQ=57.09;QD=28.54;SOR=3.056	GT:AD:DP:GQ:PL	1/1:0,9:9:33:495,33,0	NA
NC_033794.1	1688751	.	T	TTCATTTTCTCTTCTCCTTCTCCAAATGTAATGGACTCCTTTATC	726.73	PASS	AC=2;AF=1;AN=2;DP=13;ExcessHet=3.0103;FS=0;MLEAC=2;MLEAF=1;MQ=57.77;QD=29.16;SOR=2.303	GT:AD:DP:GQ:PL	1/1:0,10:10:51:764,51,0	NA
NC_033794.1	1689413	.	AC	A	143	PASS	AC=2;AF=1;AN=2;DP=4;ExcessHet=3.0103;FS=0;MLEAC=2;MLEAF=1;MQ=44.75;QD=24.97;SOR=0.693	GT:AD:DP:GQ:PL	1/1:0,4:4:12:180,12,0	NA
NC_033794.1	1689460	.	C	CG	53.7	PASS	AC=2;AF=1;AN=2;DP=2;ExcessHet=3.0103;FS=0;MLEAC=2;MLEAF=1;MQ=44.5;QD=26.85;SOR=0.693	GT:AD:DP:GQ:PL	1/1:0,2:2:6:90,6,0	NA
NC_033794.1	1689465	.	C	CTT	53.7	PASS	AC=2;AF=1;AN=2;DP=2;ExcessHet=3.0103;FS=0;MLEAC=2;MLEAF=1;MQ=44.5;QD=26.85;SOR=0.693	GT:AD:DP:GQ:PL	1/1:0,2:2:6:90,6,0	NA
NC_033794.1	1689466	.	C	CA	53.7	PASS	AC=2;AF=1;AN=2;DP=2;ExcessHet=3.0103;FS=0;MLEAC=2;MLEAF=1;MQ=44.5;QD=26.85;SOR=0.693	GT:AD:DP:GQ:PL	1/1:0,2:2:6:90,6,0	NA
NC_033794.1	1690390	.	T	TGGTCTTG	98.25	PASS	AC=2;AF=1;AN=2;DP=3;ExcessHet=3.0103;FS=0;MLEAC=2;MLEAF=1;MQ=60;QD=32.75;SOR=2.833	GT:AD:DP:GQ:PL	1/1:0,3:3:9:135,9,0	NA
NC_033794.1	1690391	.	A	AATTGGGCGAGTGCATAGGCGGAGTCGGC	98.25	PASS	AC=2;AF=1;AN=2;DP=3;ExcessHet=3.0103;FS=0;MLEAC=2;MLEAF=1;MQ=60;QD=32.75;SOR=2.833	GT:AD:DP:GQ:PL	1/1:0,3:3:9:135,9,0	NA
NC_033794.1	1700813	.	G	GGAAAAAACCCTAGCGAGCCCTCCCGTTTCCTTATATAATCTCTATCTAGAATCTACC	590.73	PASS	AC=2;AF=1;AN=2;DP=7;ExcessHet=3.0103;FS=0;MLEAC=2;MLEAF=1;MQ=60;QD=32.21;SOR=4.174	GT:AD:DP:GQ:PL	1/1:0,7:7:41:628,41,0	LOC109845656
NC_033794.1	1706845	.	GGGTAAATTCCTCTTCTAGCGCAATTCATAGCAAACCAAGTTAAACTGCTAGTTTTGATTCCACATCTTGTTTCTATGAA	G	1673.73	PASS	AC=2;AF=1;AN=2;DP=38;ExcessHet=3.0103;FS=0;MLEAC=2;MLEAF=1;MQ=60;QD=27.07;SOR=2.303	GT:AD:DP:GQ:PL	1/1:0,38:38:99:1711,115,0	LOC109845656
NC_033794.1	1707123	.	GTGA	G	1881.73	PASS	AC=2;AF=1;AN=2;DP=51;ExcessHet=3.0103;FS=0;MLEAC=2;MLEAF=1;MQ=60;QD=28.5;SOR=2.11	GT:AD:DP:GQ:PL	1/1:0,46:46:99:1919,139,0	LOC109845656
NC_033794.1	1729102	.	C	CTTTAGGGCAAAAG	816.8	PASS	AC=2;AF=1;AN=2;BaseQRankSum=0.544;ClippingRankSum=0;DP=21;ExcessHet=3.0103;FS=0;MLEAC=2;MLEAF=1;MQ=60;MQRankSum=0;QD=25.73;ReadPosRankSum=0.259;SOR=1.022	GT:AD:DP:GQ:PL	1/1:1,20:21:18:854,18,0	LOC109845667
NC_033794.1	1729104	.	T	TTCCCAGATCTAAAAACA	817.8	PASS	AC=2;AF=1;AN=2;BaseQRankSum=1.932;ClippingRankSum=0;DP=15;ExcessHet=3.0103;FS=0;MLEAC=2;MLEAF=1;MQ=60;MQRankSum=0;QD=29.47;ReadPosRankSum=1.138;SOR=1.739	GT:AD:DP:GQ:PL	1/1:1,14:15:18:855,18,0	LOC109845667
NC_033794.1	1738481	.	AG	A	258.73	PASS	AC=2;AF=1;AN=2;DP=15;ExcessHet=3.0103;FS=0;MLEAC=2;MLEAF=1;MQ=60;QD=19.9;SOR=3.767	GT:AD:DP:GQ:PL	1/1:0,13:13:39:296,39,0	LOC109845678
NC_033794.1	1739225	.	GCCTGCAGTTATACGATATTTGAGACAAAGTTAGCTTCAAAATAATACAAACTAAAACTATCAGGGAAATGAACAAGCTTAAAGTCAA	G	867.73	PASS	AC=2;AF=1;AN=2;DP=20;ExcessHet=3.0103;FS=0;MLEAC=2;MLEAF=1;MQ=60;QD=30.8;SOR=2.093	GT:AD:DP:GQ:PL	1/1:0,20:20:62:905,62,0	LOC109845678
NC_033794.1	1739455	.	C	CTGTTGTAGTTTCCA	163.73	PASS	AC=1;AF=0.5;AN=2;BaseQRankSum=0.489;ClippingRankSum=0;DP=8;ExcessHet=3.0103;FS=0;MLEAC=1;MLEAF=0.5;MQ=60;MQRankSum=0;QD=20.47;ReadPosRankSum=-1.292;SOR=0.582	GT:AD:DP:GQ:PL	0/1:3,5:8:99:201,0,296	LOC109845678
NC_033794.1	1739457	.	T	TCCGTTGG	163.73	PASS	AC=1;AF=0.5;AN=2;BaseQRankSum=0.385;ClippingRankSum=0;DP=6;ExcessHet=3.0103;FS=0;MLEAC=1;MLEAF=0.5;MQ=60;MQRankSum=0;QD=27.29;ReadPosRankSum=-0.598;SOR=0.693	GT:AD:DP:GQ:PL	0/1:3,3:6:99:201,0,296	LOC109845678
NC_033794.1	1739458	.	A	AGATCAGGTTGTCAG	79.73	PASS	AC=1;AF=0.5;AN=2;BaseQRankSum=-0.189;ClippingRankSum=0;DP=6;ExcessHet=3.0103;FS=0;MLEAC=1;MLEAF=0.5;MQ=60;MQRankSum=0;QD=13.29;ReadPosRankSum=-0.598;SOR=0.693	GT:AD:DP:GQ:PL	0/1:3,3:6:99:117,0,302	LOC109845678
NC_033794.1	1744466	.	G	GA	53.7	PASS	AC=2;AF=1;AN=2;DP=2;ExcessHet=3.0103;FS=0;MLEAC=2;MLEAF=1;MQ=60;QD=26.85;SOR=0.693	GT:AD:DP:GQ:PL	1/1:0,2:2:6:90,6,0	LOC109845678
NC_033794.1	1752062	.	T	TTATCCATGTTGCAGATAACAAACGCGAGAGAAGTC	187.87	PASS	AC=2;AF=1;AN=2;DP=5;ExcessHet=3.0103;FS=0;MLEAC=2;MLEAF=1;MQ=60;QD=26.13;SOR=1.022	GT:AD:DP:GQ:PL	1/1:0,5:5:15:225,15,0	LOC109845678
NC_033794.1	1769070	.	ATAACCGATCTACACGGAAACATTATAAAGCATCGAGGAGCAGCAATTTTGATCAAACAAAACACTCGGTGTC	A	772.73	PASS	AC=2;AF=1;AN=2;DP=18;ExcessHet=3.0103;FS=0;MLEAC=2;MLEAF=1;MQ=60;QD=31.13;SOR=5.892	GT:AD:DP:GQ:PL	1/1:0,18:18:54:810,54,0	NA
NC_033794.1	1770073	.	T	TCTGCCA	98.25	PASS	AC=2;AF=1;AN=2;DP=2;ExcessHet=3.0103;FS=0;MLEAC=2;MLEAF=1;MQ=60;QD=30.38;SOR=0.693	GT:AD:DP:GQ:PL	1/1:0,2:2:9:135,9,0	LOC109845693
NC_033794.1	1770239	.	GCAA	G	98.25	PASS	AC=2;AF=1;AN=2;DP=3;ExcessHet=3.0103;FS=0;MLEAC=2;MLEAF=1;MQ=60;QD=32.75;SOR=1.179	GT:AD:DP:GQ:PL	1/1:0,3:3:9:135,9,0	LOC109845693
NC_033794.1	1770528	.	C	CCCAATTCT	143	PASS	AC=2;AF=1;AN=2;DP=4;ExcessHet=3.0103;FS=0;MLEAC=2;MLEAF=1;MQ=60;QD=33.45;SOR=1.179	GT:AD:DP:GQ:PL	1/1:0,3:3:12:180,12,0	LOC109845693
NC_033794.1	1770550	.	AT	A	29.25	PASS	AC=2;AF=1;AN=2;DP=3;ExcessHet=3.0103;FS=0;MLEAC=2;MLEAF=1;MQ=60;QD=9.75;SOR=2.833	GT:AD:DP:GQ:PL	1/1:0,3:3:9:66,9,0	LOC109845693
NC_033794.1	1770615	.	A	ATATTCAT	79.25	PASS	AC=2;AF=1;AN=2;DP=3;ExcessHet=3.0103;FS=0;MLEAC=2;MLEAF=1;MQ=60;QD=26.42;SOR=2.833	GT:AD:DP:GQ:PL	1/1:0,3:3:9:116,9,0	LOC109845693
NC_033794.1	1770987	.	TCTACAAAAAAAAAGTCATGAAAAGAGATTAAACAAGTCACTGATATCATCGAAATGAAGAAAGAATCATGGATTGCAACTCAAATCGAGTGTAC	T	4085.73	PASS	AC=2;AF=1;AN=2;BaseQRankSum=1.714;ClippingRankSum=0;DP=92;ExcessHet=3.0103;FS=4.197;MLEAC=2;MLEAF=1;MQ=60;MQRankSum=0;QD=33.12;SOR=1.097	GT:AD:DP:GQ:PL	1/1:1,91:92:99:4123,260,0	LOC109845693
NC_033794.1	1771374	.	G	GAATGAAAAGTAGCCATCTCGCTGAACAAATGAGACC	907.73	PASS	AC=2;AF=1;AN=2;DP=21;ExcessHet=3.0103;FS=0;MLEAC=2;MLEAF=1;MQ=60;QD=30.2;SOR=2.636	GT:AD:DP:GQ:PL	1/1:0,21:21:63:945,63,0	LOC109845693
NC_033794.1	1771699	.	AT	A	53.7	PASS	AC=2;AF=1;AN=2;DP=2;ExcessHet=3.0103;FS=0;MLEAC=2;MLEAF=1;MQ=60;QD=26.85;SOR=0.693	GT:AD:DP:GQ:PL	1/1:0,2:2:6:90,6,0	LOC109845693
NC_033794.1	1771738	.	CG	C	53.7	PASS	AC=2;AF=1;AN=2;DP=2;ExcessHet=3.0103;FS=0;MLEAC=2;MLEAF=1;MQ=60;QD=26.85;SOR=0.693	GT:AD:DP:GQ:PL	1/1:0,2:2:6:90,6,0	LOC109845693
NC_033794.1	1772017	.	C	CCTTCTATCTTCACGCGACCTGTAATCGGGTAACCATCACCGGACCCCGTGG	2019.73	PASS	AC=2;AF=1;AN=2;DP=48;ExcessHet=3.0103;FS=0;MLEAC=2;MLEAF=1;MQ=60;QD=27.32;SOR=3.258	GT:AD:DP:GQ:PL	1/1:0,46:46:99:2057,137,0	LOC109845693
NC_033794.1	1774383	.	TC	T	804.73	PASS	AC=2;AF=1;AN=2;DP=18;ExcessHet=3.0103;FS=0;MLEAC=2;MLEAF=1;MQ=59.03;QD=25.84;SOR=5.892	GT:AD:DP:GQ:PL	1/1:0,18:18:57:842,57,0	LOC109845693
NC_033794.1	1774391	.	A	AC	1690.73	PASS	AC=2;AF=1;AN=2;DP=46;ExcessHet=3.0103;FS=0;MLEAC=2;MLEAF=1;MQ=59.62;QD=29.72;SOR=7.701	GT:AD:DP:GQ:PL	1/1:0,46:46:99:1728,141,0	LOC109845693
NC_033794.1	1774415	.	GACCTGGCCAAAAATTTAGGTTTTCGGCGGATTAAACCGCTAAGTATAGATCAAAATTAGCGAAATAAACTAGGGCTTTAGTGAGGAATCGAGTT	G	3240.73	PASS	AC=2;AF=1;AN=2;BaseQRankSum=1.518;ClippingRankSum=0;DP=81;ExcessHet=3.0103;FS=13.064;MLEAC=2;MLEAF=1;MQ=59.79;MQRankSum=-0.171;QD=32.1;ReadPosRankSum=2.209;SOR=7.328	GT:AD:DP:GQ:PL	1/1:4,77:81:69:3278,69,0	LOC109845693
NC_033794.1	1782854	.	TC	T	143	PASS	AC=2;AF=1;AN=2;DP=4;ExcessHet=3.0103;FS=0;MLEAC=2;MLEAF=1;MQ=58.52;QD=36.3;SOR=3.258	GT:AD:DP:GQ:PL	1/1:0,4:4:12:180,12,0	LOC109829069
NC_033794.1	1782863	.	A	AG	143	PASS	AC=2;AF=1;AN=2;DP=4;ExcessHet=3.0103;FS=0;MLEAC=2;MLEAF=1;MQ=58.52;QD=30.25;SOR=3.258	GT:AD:DP:GQ:PL	1/1:0,4:4:12:180,12,0	LOC109829069
NC_033794.1	1782870	.	GC	G	143	PASS	AC=2;AF=1;AN=2;DP=4;ExcessHet=3.0103;FS=0;MLEAC=2;MLEAF=1;MQ=58.52;QD=29.76;SOR=3.258	GT:AD:DP:GQ:PL	1/1:0,4:4:12:180,12,0	LOC109829069
NC_033794.1	1782878	.	C	CG	143	PASS	AC=2;AF=1;AN=2;DP=4;ExcessHet=3.0103;FS=0;MLEAC=2;MLEAF=1;MQ=58.52;QD=29.65;SOR=3.258	GT:AD:DP:GQ:PL	1/1:0,4:4:12:180,12,0	LOC109829069
NC_033794.1	1782894	.	GC	G	143	PASS	AC=2;AF=1;AN=2;DP=4;ExcessHet=3.0103;FS=0;MLEAC=2;MLEAF=1;MQ=58.52;QD=31.88;SOR=3.258	GT:AD:DP:GQ:PL	1/1:0,4:4:12:180,12,0	NA
NC_033794.1	1782925	.	T	TG	143	PASS	AC=2;AF=1;AN=2;DP=4;ExcessHet=3.0103;FS=0;MLEAC=2;MLEAF=1;MQ=58.52;QD=34.57;SOR=3.258	GT:AD:DP:GQ:PL	1/1:0,4:4:12:180,12,0	NA
NC_033794.1	1817602	.	GCCTGATATAGAATTTTATTTATTTATTTATAAAAGAACTATATTAGTCTTCATATGACAAAAAAAGTCAAAATTTACCTAATGTCGGAGTAGAATTCTTA	G	772.73	PASS	AC=2;AF=1;AN=2;DP=18;ExcessHet=3.0103;FS=0;MLEAC=2;MLEAF=1;MQ=60;QD=30.02;SOR=0.914	GT:AD:DP:GQ:PL	1/1:0,18:18:54:810,54,0	LOC109845732
NC_033794.1	1833501	.	G	GATC	143	PASS	AC=2;AF=1;AN=2;DP=4;ExcessHet=3.0103;FS=0;MLEAC=2;MLEAF=1;MQ=44.18;QD=35.35;SOR=1.609	GT:AD:DP:GQ:PL	1/1:0,4:4:12:180,12,0	LOC109845750
NC_033794.1	1856018	.	C	CTA	571.73	PASS	AC=2;AF=1;AN=2;DP=14;ExcessHet=3.0103;FS=0;MLEAC=2;MLEAF=1;MQ=60.91;QD=34.18;SOR=5.421	GT:AD:DP:GQ:PL	1/1:0,14:14:42:609,42,0	LOC109845757
NC_033794.1	1856041	.	G	GAGAGAGAGAGAAACATCT	637.73	PASS	AC=2;AF=1;AN=2;DP=13;ExcessHet=3.0103;FS=0;MLEAC=2;MLEAF=1;MQ=61.8;QD=31.08;SOR=5.283	GT:AD:DP:GQ:PL	1/1:0,13:13:45:675,45,0	LOC109845757
NC_033794.1	1856304	.	CGTTAGTATATTTATTTATTTATTTTTTGCTATGTTTCTAATTGGTTTTTTTAATTTCTCTAATTGTTGTGTTTGATTTTTTTTTTTTAATTTTTTTTAG	C	672.73	PASS	AC=2;AF=1;AN=2;DP=18;ExcessHet=3.0103;FS=0;MLEAC=2;MLEAF=1;MQ=60;QD=32.62;SOR=1.609	GT:AD:DP:GQ:PL	1/1:0,16:16:50:710,50,0	LOC109845757
NC_033794.1	1856652	.	AATT	A	98.25	PASS	AC=2;AF=1;AN=2;DP=3;ExcessHet=3.0103;FS=0;MLEAC=2;MLEAF=1;MQ=60;QD=32.75;SOR=2.833	GT:AD:DP:GQ:PL	1/1:0,3:3:9:135,9,0	LOC109845757
NC_033794.1	1856677	.	CTTAA	C	34.71	PASS	AC=2;AF=1;AN=2;DP=3;ExcessHet=3.0103;FS=0;MLEAC=2;MLEAF=1;MQ=60;QD=17.35;SOR=2.303	GT:AD:DP:GQ:PL	1/1:0,2:2:6:71,6,0	LOC109845757
NC_033794.1	1859039	.	T	TTATA	168.87	PASS	AC=2;AF=1;AN=2;DP=5;ExcessHet=3.0103;FS=0;MLEAC=2;MLEAF=1;MQ=60;QD=33.77;SOR=3.611	GT:AD:DP:GQ:PL	1/1:0,5:5:15:206,15,0	LOC109845757
NC_033794.1	1866011	.	C	CAAACGAAGAAATA	53.7	PASS	AC=2;AF=1;AN=2;DP=2;ExcessHet=3.0103;FS=0;MLEAC=2;MLEAF=1;MQ=60;QD=26.85;SOR=2.303	GT:AD:DP:GQ:PL	1/1:0,2:2:6:90,6,0	NA
NC_033794.1	1866456	.	T	TTG	171.87	PASS	AC=2;AF=1;AN=2;DP=5;ExcessHet=3.0103;FS=0;MLEAC=2;MLEAF=1;MQ=60;QD=34.37;SOR=1.981	GT:AD:DP:GQ:PL	1/1:0,5:5:15:209,15,0	NA
NC_033794.1	1886505	.	ACTGTAAACACGAATCAGAGAAGTTTATCAATGAACAAGCCCAAGATTTTGGAAGTTATAAAAAACAACAAAAATGACACTGAC	A	53.7	PASS	AC=2;AF=1;AN=2;DP=2;ExcessHet=3.0103;FS=0;MLEAC=2;MLEAF=1;MQ=60;QD=26.85;SOR=0.693	GT:AD:DP:GQ:PL	1/1:0,2:2:6:90,6,0	NA
NC_033794.1	1887696	.	AACCTGAGATAATGAAGTACACAGTTTAAGATAGCTTTCCCAGAGACTTCAACAATAAAACCAATACAAAGAGGAGAAGACGCGAAAAAATAATGAATTTAAGAC	A	101.06	PASS	AC=2;AF=1;AN=2;DP=5;ExcessHet=3.0103;FS=0;MLEAC=2;MLEAF=1;MQ=60;QD=33.69;SOR=2.833	GT:AD:DP:GQ:PL	1/1:0,3:3:11:138,11,0	LOC109829088
NC_033794.1	1888458	.	C	CA	113.8	PASS	AC=2;AF=1;AN=2;DP=8;ExcessHet=3.0103;FS=0;MLEAC=2;MLEAF=1;MQ=60;QD=18.97;SOR=3.912	GT:AD:DP:GQ:PL	1/1:0,6:6:18:151,18,0	NA
NC_033794.1	1888490	.	CG	C	143	PASS	AC=2;AF=1;AN=2;DP=4;ExcessHet=3.0103;FS=0;MLEAC=2;MLEAF=1;MQ=60;QD=31.05;SOR=3.258	GT:AD:DP:GQ:PL	1/1:0,4:4:12:180,12,0	NA
NC_033794.1	1888512	.	GA	G	143	PASS	AC=2;AF=1;AN=2;DP=4;ExcessHet=3.0103;FS=0;MLEAC=2;MLEAF=1;MQ=60;QD=30.73;SOR=3.258	GT:AD:DP:GQ:PL	1/1:0,4:4:12:180,12,0	NA
NC_033794.1	1889593	.	T	TTGGTTCA	187.87	PASS	AC=2;AF=1;AN=2;DP=5;ExcessHet=3.0103;FS=0;MLEAC=2;MLEAF=1;MQ=60;QD=32.36;SOR=1.022	GT:AD:DP:GQ:PL	1/1:0,5:5:15:225,15,0	LOC109829605
NC_033794.1	1889595	.	T	TCCTGGGCCTACTGGGCTCC	187.87	PASS	AC=2;AF=1;AN=2;DP=5;ExcessHet=3.0103;FS=0;MLEAC=2;MLEAF=1;MQ=60;QD=31.16;SOR=1.022	GT:AD:DP:GQ:PL	1/1:0,5:5:15:225,15,0	LOC109829605
NC_033794.1	1889597	.	T	TAGGATAAG	187.87	PASS	AC=2;AF=1;AN=2;DP=5;ExcessHet=3.0103;FS=0;MLEAC=2;MLEAF=1;MQ=60;QD=27.8;SOR=1.022	GT:AD:DP:GQ:PL	1/1:0,5:5:15:225,15,0	LOC109829605
NC_033794.1	1900201	.	A	AG	98.25	PASS	AC=2;AF=1;AN=2;DP=3;ExcessHet=3.0103;FS=0;MLEAC=2;MLEAF=1;MQ=60;QD=32.75;SOR=1.179	GT:AD:DP:GQ:PL	1/1:0,3:3:9:135,9,0	LOC109829605
NC_033794.1	1900217	.	T	TC	187.87	PASS	AC=2;AF=1;AN=2;DP=5;ExcessHet=3.0103;FS=0;MLEAC=2;MLEAF=1;MQ=60;QD=25.42;SOR=1.981	GT:AD:DP:GQ:PL	1/1:0,5:5:15:225,15,0	LOC109829605
NC_033794.1	1900221	.	G	GC	277.77	PASS	AC=2;AF=1;AN=2;DP=6;ExcessHet=3.0103;FS=0;MLEAC=2;MLEAF=1;MQ=60;QD=30.94;SOR=2.303	GT:AD:DP:GQ:PL	1/1:0,6:6:21:315,21,0	NA
NC_033794.1	1900229	.	A	AG	277.77	PASS	AC=2;AF=1;AN=2;DP=7;ExcessHet=3.0103;FS=0;MLEAC=2;MLEAF=1;MQ=60;QD=29.97;SOR=2.584	GT:AD:DP:GQ:PL	1/1:0,7:7:21:315,21,0	NA
NC_033794.1	1900236	.	CT	C	322.75	PASS	AC=2;AF=1;AN=2;DP=8;ExcessHet=3.0103;FS=0;MLEAC=2;MLEAF=1;MQ=60;QD=31.72;SOR=2.833	GT:AD:DP:GQ:PL	1/1:0,8:8:24:360,24,0	NA
NC_033794.1	1900239	.	TC	T	322.75	PASS	AC=2;AF=1;AN=2;DP=8;ExcessHet=3.0103;FS=0;MLEAC=2;MLEAF=1;MQ=60;QD=25.07;SOR=2.833	GT:AD:DP:GQ:PL	1/1:0,8:8:24:360,24,0	NA
NC_033794.1	1900246	.	TG	T	367.74	PASS	AC=2;AF=1;AN=2;DP=9;ExcessHet=3.0103;FS=0;MLEAC=2;MLEAF=1;MQ=60;QD=31.82;SOR=3.056	GT:AD:DP:GQ:PL	1/1:0,9:9:27:405,27,0	NA
NC_033794.1	1900252	.	A	AT	367.74	PASS	AC=2;AF=1;AN=2;DP=9;ExcessHet=3.0103;FS=0;MLEAC=2;MLEAF=1;MQ=60;QD=29.98;SOR=3.056	GT:AD:DP:GQ:PL	1/1:0,9:9:27:405,27,0	NA
NC_033794.1	1900253	.	ATCC	A	367.74	PASS	AC=2;AF=1;AN=2;DP=9;ExcessHet=3.0103;FS=0;MLEAC=2;MLEAF=1;MQ=60;QD=27.2;SOR=3.056	GT:AD:DP:GQ:PL	1/1:0,9:9:27:405,27,0	NA
NC_033794.1	1900261	.	T	TG	322.75	PASS	AC=2;AF=1;AN=2;DP=8;ExcessHet=3.0103;FS=0;MLEAC=2;MLEAF=1;MQ=60;QD=34.14;SOR=2.833	GT:AD:DP:GQ:PL	1/1:0,8:8:24:360,24,0	NA
NC_033794.1	1900265	.	CG	C	322.75	PASS	AC=2;AF=1;AN=2;DP=8;ExcessHet=3.0103;FS=0;MLEAC=2;MLEAF=1;MQ=60;QD=31.88;SOR=2.833	GT:AD:DP:GQ:PL	1/1:0,8:8:24:360,24,0	NA
NC_033794.1	1904274	.	GAGGTGAGAATTTTGTGTGTTTTGATTGTTTGGAGAAGGAGATGTTGGGGGGTTTTAGGGTTTTGGTGTGATGGTTTTGGGTTTGTATGT	G	143	PASS	AC=2;AF=1;AN=2;DP=6;ExcessHet=3.0103;FS=0;MLEAC=2;MLEAF=1;MQ=60;QD=34.89;SOR=0.693	GT:AD:DP:GQ:PL	1/1:0,4:4:12:180,12,0	LOC109845773
NC_033794.1	1905172	.	TGTATTGTCCATTGCCCTCATATTTCCATCTTTCCTATAGATTTTTACATCTTTAGCGTCATTATAACTCTTCACCAATTTGTTGGTGCAG	T	547.73	PASS	AC=2;AF=1;AN=2;DP=13;ExcessHet=3.0103;FS=0;MLEAC=2;MLEAF=1;MQ=35.72;QD=30.65;SOR=2.147	GT:AD:DP:GQ:PL	1/1:0,13:13:39:585,39,0	LOC109845773
NC_033794.1	1906366	.	G	GGAAA	152.73	PASS	AC=1;AF=0.5;AN=2;BaseQRankSum=-1.192;ClippingRankSum=0;DP=14;ExcessHet=3.0103;FS=5.756;MLEAC=1;MLEAF=0.5;MQ=51.33;MQRankSum=1.169;QD=11.75;ReadPosRankSum=-1.876;SOR=0.078	GT:AD:DP:GQ:PL	0/1:7,6:13:99:190,0,271	LOC109845773
NC_033794.1	1906372	.	T	TCGAG	109.73	PASS	AC=1;AF=0.5;AN=2;BaseQRankSum=-1.55;ClippingRankSum=0;DP=12;ExcessHet=3.0103;FS=3.09;MLEAC=1;MLEAF=0.5;MQ=50.31;MQRankSum=0.799;QD=9.98;ReadPosRankSum=-1.501;SOR=0.078	GT:AD:DP:GQ:PL	0/1:7,4:11:99:147,0,276	LOC109845773
NC_033794.1	1906375	.	C	CA	25.74	PASS	AC=1;AF=0.5;AN=2;BaseQRankSum=-1.48;ClippingRankSum=0;DP=10;ExcessHet=3.0103;FS=0;MLEAC=1;MLEAF=0.5;MQ=50.86;MQRankSum=1.383;QD=2.86;ReadPosRankSum=-0.812;SOR=0.551	GT:AD:DP:GQ:PL	0/1:7,2:9:63:63,0,282	LOC109845773
NC_033794.1	1907364	.	AGTAAGTTCTTCCACATCGAAAGTTGTACTCTTTAGGGACACAGACATATTTTCAAGGTATTCATTACCTATTATACCTGTTGCTTCAG	A	705.74	PASS	AC=1;AF=0.5;AN=2;BaseQRankSum=2.566;ClippingRankSum=0;DP=23;ExcessHet=3.0103;FS=3.197;MLEAC=1;MLEAF=0.5;MQ=60;MQRankSum=0;QD=25.73;SOR=0.105	GT:AD:DP:GQ:PL	0/1:2,18:20:27:743,0,27	LOC109845773
NC_033794.1	1907835	.	A	ACCCTGAAG	53.7	PASS	AC=2;AF=1;AN=2;DP=2;ExcessHet=3.0103;FS=0;MLEAC=2;MLEAF=1;MQ=60;QD=26.85;SOR=2.303	GT:AD:DP:GQ:PL	1/1:0,2:2:6:90,6,0	LOC109845773
NC_033794.1	1908800	.	AAACCACATCCTTTGAACTTCAGTTCTTCCTCCTCAGCCAAGCGAGCCGATAATGGCAGCAGATGAAGT	A	1262.73	PASS	AC=2;AF=1;AN=2;DP=30;ExcessHet=3.0103;FS=0;MLEAC=2;MLEAF=1;MQ=58.16;QD=32.74;SOR=0.976	GT:AD:DP:GQ:PL	1/1:0,30:30:99:1300,102,0	NA
NC_033794.1	1918874	.	GCTGATAAATAAAGATAATCATATAAAAATGCGACATAAAGGTTCATTATAGCCATATAACAACACAGAATTAACACAAATTTAGTAC	G	1007.73	PASS	AC=2;AF=1;AN=2;DP=27;ExcessHet=3.0103;FS=0;MLEAC=2;MLEAF=1;MQ=60;QD=29.81;SOR=1.101	GT:AD:DP:GQ:PL	1/1:0,27:27:74:1045,74,0	LOC109845785
NC_033794.1	1920394	.	GGAGAGAGA	G	277.77	PASS	AC=2;AF=1;AN=2;DP=7;ExcessHet=3.0103;FS=0;MLEAC=2;MLEAF=1;MQ=60;QD=25.17;SOR=2.584	GT:AD:DP:GQ:PL	1/1:0,7:7:21:315,21,0	LOC109845785
NC_033794.1	1925218	.	C	CT	70	PASS	AC=2;AF=1;AN=2;DP=4;ExcessHet=3.0103;FS=0;MLEAC=2;MLEAF=1;MQ=60;QD=17.5;SOR=1.609	GT:AD:DP:GQ:PL	1/1:0,4:4:12:107,12,0	LOC109845794
NC_033794.1	1926518	.	AAG	A	2551.73	PASS	AC=2;AF=1;AN=2;DP=59;ExcessHet=3.0103;FS=0;MLEAC=2;MLEAF=1;MQ=60.18;QD=33.15;SOR=0.914	GT:AD:DP:GQ:PL	1/1:0,58:58:99:2589,175,0	LOC109845794
NC_033794.1	1926522	.	TG	T	2550.73	PASS	AC=2;AF=1;AN=2;DP=57;ExcessHet=3.0103;FS=0;MLEAC=2;MLEAF=1;MQ=60;QD=36.5;SOR=0.96	GT:AD:DP:GQ:PL	1/1:0,57:57:99:2588,175,0	LOC109845794
NC_033794.1	1926528	.	GTTGGA	G	2662.73	PASS	AC=2;AF=1;AN=2;DP=58;ExcessHet=3.0103;FS=0;MLEAC=2;MLEAF=1;MQ=60;QD=29.69;SOR=0.914	GT:AD:DP:GQ:PL	1/1:0,58:58:99:2700,181,0	LOC109845794
NC_033794.1	1926535	.	TGG	T	2699.73	PASS	AC=2;AF=1;AN=2;DP=60;ExcessHet=3.0103;FS=0;MLEAC=2;MLEAF=1;MQ=60;QD=25.9;SOR=0.831	GT:AD:DP:GQ:PL	1/1:0,60:60:99:2737,184,0	LOC109845794
NC_033794.1	1926540	.	TGTCTG	T	2699.73	PASS	AC=2;AF=1;AN=2;DP=60;ExcessHet=3.0103;FS=0;MLEAC=2;MLEAF=1;MQ=60;QD=28.61;SOR=0.831	GT:AD:DP:GQ:PL	1/1:0,60:60:99:2737,184,0	LOC109845794
NC_033794.1	1927904	.	AT	A	862.73	PASS	AC=2;AF=1;AN=2;DP=20;ExcessHet=3.0103;FS=0;MLEAC=2;MLEAF=1;MQ=60;QD=26.84;SOR=0.693	GT:AD:DP:GQ:PL	1/1:0,20:20:60:900,60,0	LOC109845794
NC_033794.1	1928150	.	TCTGAATGAACAATGTAATACATGAGAGAAAAACAGTGTTAAAGAGCTTTTACCAGAAAAATAAATAAAAAGGATTTGAACATATTAC	T	1281.73	PASS	AC=1;AF=0.5;AN=2;BaseQRankSum=3.317;ClippingRankSum=0;DP=46;ExcessHet=3.0103;FS=5.128;MLEAC=1;MLEAF=0.5;MQ=60;MQRankSum=0;QD=27.86;ReadPosRankSum=-0.588;SOR=0.182	GT:AD:DP:GQ:PL	0/1:12,34:46:99:1319,0,386	LOC109845794
NC_033794.1	1928323	.	GCCTGCAGAACAACACATTAATTAACGTAGATGTCAAGACTTAAATGACTTAAAGTTTCCTTCAACACGAGGCAGATATGTTTAAAGAATGGCATAGCATA	G	769.73	PASS	AC=1;AF=0.5;AN=2;BaseQRankSum=2.188;ClippingRankSum=0;DP=53;ExcessHet=3.0103;FS=3.964;MLEAC=1;MLEAF=0.5;MQ=60;MQRankSum=0;QD=14.52;ReadPosRankSum=-1.454;SOR=1.42	GT:AD:DP:GQ:PL	0/1:29,24:53:99:807,0,1126	LOC109845794
NC_033794.1	1928613	.	TGG	T	143	PASS	AC=2;AF=1;AN=2;DP=4;ExcessHet=3.0103;FS=0;MLEAC=2;MLEAF=1;MQ=60;QD=30.91;SOR=0.693	GT:AD:DP:GQ:PL	1/1:0,4:4:12:180,12,0	LOC109845794
NC_033794.1	1928617	.	A	AAC	143	PASS	AC=2;AF=1;AN=2;DP=4;ExcessHet=3.0103;FS=0;MLEAC=2;MLEAF=1;MQ=60;QD=29.28;SOR=0.693	GT:AD:DP:GQ:PL	1/1:0,4:4:12:180,12,0	LOC109845794
NC_033794.1	1929290	.	T	TTA	186.87	PASS	AC=2;AF=1;AN=2;DP=5;ExcessHet=3.0103;FS=0;MLEAC=2;MLEAF=1;MQ=60;QD=27.93;SOR=1.981	GT:AD:DP:GQ:PL	1/1:0,5:5:15:224,15,0	LOC109845794
NC_033794.1	1929582	.	TCCACAGA	T	98.25	PASS	AC=2;AF=1;AN=2;DP=3;ExcessHet=3.0103;FS=0;MLEAC=2;MLEAF=1;MQ=60;QD=32.75;SOR=1.179	GT:AD:DP:GQ:PL	1/1:0,3:3:9:135,9,0	LOC109845794
NC_033794.1	1929985	.	C	CT	124.73	PASS	AC=1;AF=0.5;AN=2;BaseQRankSum=1.501;ClippingRankSum=0;DP=6;ExcessHet=3.0103;FS=3.31;MLEAC=1;MLEAF=0.5;MQ=56.4;MQRankSum=-0.431;QD=20.79;ReadPosRankSum=-1.834;SOR=0.105	GT:AD:DP:GQ:PL	0/1:2,4:6:72:162,0,72	LOC109845794
NC_033794.1	1929987	.	G	GACCTTAT	124.73	PASS	AC=1;AF=0.5;AN=2;BaseQRankSum=-0.842;ClippingRankSum=0;DP=6;ExcessHet=3.0103;FS=3.31;MLEAC=1;MLEAF=0.5;MQ=56.4;MQRankSum=-0.431;QD=20.79;ReadPosRankSum=-1.834;SOR=0.105	GT:AD:DP:GQ:PL	0/1:2,4:6:72:162,0,72	LOC109845794
NC_033794.1	1929990	.	A	AGAACATGAATAAGCTTCCTCGGAT	124.73	PASS	AC=1;AF=0.5;AN=2;BaseQRankSum=0.842;ClippingRankSum=0;DP=6;ExcessHet=3.0103;FS=3.31;MLEAC=1;MLEAF=0.5;MQ=56.4;MQRankSum=-0.431;QD=20.79;ReadPosRankSum=-1.834;SOR=0.105	GT:AD:DP:GQ:PL	0/1:2,4:6:72:162,0,72	LOC109845794
NC_033794.1	1930517	.	C	CA	98.25	PASS	AC=2;AF=1;AN=2;DP=3;ExcessHet=3.0103;FS=0;MLEAC=2;MLEAF=1;MQ=60;QD=32.75;SOR=1.179	GT:AD:DP:GQ:PL	1/1:0,3:3:9:135,9,0	LOC109845794
NC_033794.1	1931625	.	T	TAGAG	2389.73	PASS	AC=2;AF=1;AN=2;DP=55;ExcessHet=3.0103;FS=0;MLEAC=2;MLEAF=1;MQ=60;QD=29.3;SOR=6.593	GT:AD:DP:GQ:PL	1/1:0,54:54:99:2427,163,0	LOC109845794
NC_033794.1	1936969	.	TG	T	841.73	PASS	AC=2;AF=1;AN=2;DP=26;ExcessHet=3.0103;FS=0;MLEAC=2;MLEAF=1;MQ=36.11;QD=32.37;SOR=1.445	GT:AD:DP:GQ:PL	1/1:0,26:26:78:879,78,0	LOC109845815
NC_033794.1	1937001	.	AG	A	5092.73	PASS	AC=2;AF=1;AN=2;DP=119;ExcessHet=3.0103;FS=0;MLEAC=2;MLEAF=1;MQ=47.7;QD=27.23;SOR=0.823	GT:AD:DP:GQ:PL	1/1:0,96:96:99:5130,343,0	LOC109845815
NC_033794.1	1937014	.	TA	T	5767.73	PASS	AC=2;AF=1;AN=2;DP=157;ExcessHet=3.0103;FS=0;MLEAC=2;MLEAF=1;MQ=50.57;QD=27.8;SOR=0.774	GT:AD:DP:GQ:PL	1/1:0,127:127:99:5805,388,0	LOC109845815
NC_033794.1	1937027	.	T	TG	6324.73	PASS	AC=2;AF=1;AN=2;DP=172;ExcessHet=3.0103;FS=0;MLEAC=2;MLEAF=1;MQ=52.24;QD=24.21;SOR=1.011	GT:AD:DP:GQ:PL	1/1:0,135:135:99:6362,436,0	LOC109845815
NC_033794.1	1937034	.	T	TC	6354.73	PASS	AC=2;AF=1;AN=2;DP=183;ExcessHet=3.0103;FS=0;MLEAC=2;MLEAF=1;MQ=52.74;QD=27.8;SOR=1.148	GT:AD:DP:GQ:PL	1/1:0,146:146:99:6392,439,0	LOC109845815
NC_033794.1	1940441	.	TC	T	438.73	PASS	AC=2;AF=1;AN=2;DP=11;ExcessHet=3.0103;FS=0;MLEAC=2;MLEAF=1;MQ=60.98;QD=29.63;SOR=1.27	GT:AD:DP:GQ:PL	1/1:0,11:11:33:476,33,0	LOC109845815
NC_033794.1	1945288	.	A	AC	39.25	PASS	AC=2;AF=1;AN=2;DP=4;ExcessHet=3.0103;FS=0;MLEAC=2;MLEAF=1;MQ=60;QD=13.08;SOR=2.833	GT:AD:DP:GQ:PL	1/1:0,3:3:9:76,9,0	LOC109845823
NC_033794.1	1945390	.	TTTCTTC	T	211.82	PASS	AC=1;AF=0.5;AN=2;BaseQRankSum=-0.213;ClippingRankSum=0;DP=21;ExcessHet=3.0103;FS=0;MLEAC=1;MLEAF=0.5;MQ=60;MQRankSum=0;QD=16.29;ReadPosRankSum=-0.914;SOR=2.833	GT:AD:DP:GQ:PL	0/1:2,11:13:17:249,0,17	LOC109845823
NC_033794.1	1945404	.	CT	C	211.82	PASS	AC=1;AF=0.5;AN=2;BaseQRankSum=-0.133;ClippingRankSum=0;DP=16;ExcessHet=3.0103;FS=0;MLEAC=1;MLEAF=0.5;MQ=60;MQRankSum=0;QD=16.29;ReadPosRankSum=-0.334;SOR=2.833	GT:AD:DP:GQ:PL	0/1:2,11:13:17:249,0,17	LOC109845823
NC_033794.1	1945411	.	TC	T	598.73	PASS	AC=2;AF=1;AN=2;DP=13;ExcessHet=3.0103;FS=0;MLEAC=1;MLEAF=0.5;MQ=60;QD=29.14;SOR=4.977	GT:AD:DP:GQ:PL	1/1:0,13:13:44:619,44,0	LOC109845823
NC_033794.1	1999979	.	TAA	T	115	PASS	AC=2;AF=1;AN=2;DP=6;ExcessHet=3.0103;FS=0;MLEAC=2;MLEAF=1;MQ=60;QD=28.75;SOR=1.609	GT:AD:DP:GQ:PL	1/1:0,4:4:12:152,12,0	LOC109845842
NC_033794.1	2000017	.	T	TA	143	PASS	AC=2;AF=1;AN=2;DP=4;ExcessHet=3.0103;FS=0;MLEAC=2;MLEAF=1;MQ=60;QD=33.11;SOR=1.609	GT:AD:DP:GQ:PL	1/1:0,4:4:12:180,12,0	LOC109845842
NC_033794.1	2001284	.	C	CCACTGGGATTTTATTGTTTCATACTCCAACTTCTTAACTGCTGCA	2241.73	PASS	AC=1;AF=0.5;AN=2;BaseQRankSum=-3.014;ClippingRankSum=0;DP=66;ExcessHet=3.0103;FS=0;MLEAC=1;MLEAF=0.5;MQ=60;MQRankSum=0;QD=34.49;ReadPosRankSum=-5.971;SOR=0.627	GT:AD:DP:GQ:PL	0/1:10,55:65:99:2279,0,254	LOC109845842
NC_033794.1	2001382	.	TA	T	177.77	PASS	AC=2;AF=1;AN=2;DP=7;ExcessHet=3.0103;FS=0;MLEAC=2;MLEAF=1;MQ=60;QD=25.4;SOR=2.584	GT:AD:DP:GQ:PL	1/1:0,7:7:21:215,21,0	LOC109845842
NC_033794.1	2002417	.	TCTGCAAAACCATGACCCATTTAGCCACATGATACGTAACAATATGTACATAAGATGTAGTAAAGTACATGCTGCAGAATTACAAAC	T	5771.73	PASS	AC=2;AF=1;AN=2;DP=136;ExcessHet=3.0103;FS=0;MLEAC=2;MLEAF=1;MQ=60;QD=28.96;SOR=0.892	GT:AD:DP:GQ:PL	1/1:0,130:130:99:5809,398,0	LOC109845842
NC_033794.1	2002609	.	A	AACTCCCAAAGGTC	2734.73	PASS	AC=2;AF=1;AN=2;DP=60;ExcessHet=3.0103;FS=0;MLEAC=2;MLEAF=1;MQ=60;QD=35.85;SOR=0.831	GT:AD:DP:GQ:PL	1/1:0,60:60:99:2772,187,0	LOC109845842
NC_033794.1	2002611	.	C	CTGCCTTGGTTTTCCCCACACTAG	2662.73	PASS	AC=2;AF=1;AN=2;DP=42;ExcessHet=3.0103;FS=0;MLEAC=2;MLEAF=1;MQ=60;QD=26.75;SOR=1.005	GT:AD:DP:GQ:PL	1/1:0,42:42:99:2700,181,0	LOC109845842
NC_033794.1	2008676	.	TCTGCAAAACAATTTCACATTACAAACTATTATGAGCACAGACATATAGAATTATATTATACGATTAAAAATACAAAGAAATAATATCAAATGCCCAAAC	T	4136.73	PASS	AC=2;AF=1;AN=2;DP=105;ExcessHet=3.0103;FS=0;MLEAC=2;MLEAF=1;MQ=60;QD=27.93;SOR=2.085	GT:AD:DP:GQ:PL	1/1:0,93:93:99:4174,285,0	LOC109845842
NC_033794.1	2009443	.	CCCTAGATCCACAAACACAACGAGTTATCGCCGACGAGTTCGATCAATTCGATCGATCGAGATCGGAGAGGAGGTAGGGTTAGGGCTTA	C	2924.73	PASS	AC=2;AF=1;AN=2;DP=70;ExcessHet=3.0103;FS=0;MLEAC=2;MLEAF=1;MQ=59.9;QD=29.86;SOR=4.743	GT:AD:DP:GQ:PL	1/1:0,68:68:99:2962,215,0	LOC109845842
NC_033794.1	2022293	.	TTTCC	T	277.77	PASS	AC=2;AF=1;AN=2;DP=8;ExcessHet=3.0103;FS=0;MLEAC=2;MLEAF=1;MQ=60;QD=25.53;SOR=4.174	GT:AD:DP:GQ:PL	1/1:0,7:7:21:315,21,0	LOC109845853
NC_033794.1	2022297	.	C	CAAA	277.77	PASS	AC=2;AF=1;AN=2;DP=8;ExcessHet=3.0103;FS=0;MLEAC=2;MLEAF=1;MQ=60;QD=28.63;SOR=4.174	GT:AD:DP:GQ:PL	1/1:0,7:7:21:315,21,0	LOC109845853
NC_033794.1	2023435	.	TCCTGTGAAAAGTTAATTAATGTCAGTGTTAAAAGTAGTTTACAAATATGAAGAAATTGATCGGCGAGCAACATAACTTTCCCTTATGACTTA	T	457.73	PASS	AC=2;AF=1;AN=2;DP=11;ExcessHet=3.0103;FS=0;MLEAC=2;MLEAF=1;MQ=39.74;QD=27.99;SOR=1.802	GT:AD:DP:GQ:PL	1/1:0,11:11:33:495,33,0	LOC109845853
NC_033794.1	2023604	.	T	TA	232.8	PASS	AC=2;AF=1;AN=2;DP=6;ExcessHet=3.0103;FS=0;MLEAC=2;MLEAF=1;MQ=39.52;QD=33.19;SOR=0.693	GT:AD:DP:GQ:PL	1/1:0,6:6:18:270,18,0	LOC109845853
NC_033794.1	2023605	.	T	TG	232.8	PASS	AC=2;AF=1;AN=2;DP=6;ExcessHet=3.0103;FS=0;MLEAC=2;MLEAF=1;MQ=39.52;QD=26.24;SOR=0.693	GT:AD:DP:GQ:PL	1/1:0,6:6:18:270,18,0	LOC109845853
NC_033794.1	2027020	.	AT	A	27.71	PASS	AC=2;AF=1;AN=2;DP=2;ExcessHet=3.0103;FS=0;MLEAC=2;MLEAF=1;MQ=60;QD=13.86;SOR=2.303	GT:AD:DP:GQ:PL	1/1:0,2:2:6:64,6,0	LOC109845853
NC_033794.1	2031502	.	T	TGTTCTGGTGCTTTCCCCTTCTTCAAATCTTCAA	1446.73	PASS	AC=2;AF=1;AN=2;DP=34;ExcessHet=3.0103;FS=0;MLEAC=2;MLEAF=1;MQ=60;QD=28.64;SOR=1.022	GT:AD:DP:GQ:PL	1/1:0,33:33:99:1484,99,0	LOC109845868
NC_033794.1	2032168	.	TCCTAAATCATTAACCAACAACTCATAAGCAATTGAAAAAAAATGTTGTGAAGAACTAAAAGACTATAATATGCTTTCATA	T	3872.73	PASS	AC=2;AF=1;AN=2;DP=88;ExcessHet=3.0103;FS=0;MLEAC=2;MLEAF=1;MQ=60;QD=26.27;SOR=1.609	GT:AD:DP:GQ:PL	1/1:0,88:88:99:3910,265,0	LOC109845868
NC_033794.1	2032671	.	AACCTACAAGAGGAAGAATATGAGTTATATCTCATAATTAAATATATTATAAACGGTATGGATTAGATCTTTGATGTGTCT	A	2692.73	PASS	AC=2;AF=1;AN=2;DP=61;ExcessHet=3.0103;FS=0;MLEAC=2;MLEAF=1;MQ=60;QD=34.96;SOR=0.793	GT:AD:DP:GQ:PL	1/1:0,61:61:99:2730,184,0	LOC109845868
NC_033794.1	2033242	.	TCCTAAAGGAATGAGACAGAGTATTAAACTGATTATATCATTGATCTGAAAATAAATTTGTATAGAACCATTA	T	675.73	PASS	AC=2;AF=1;AN=2;DP=17;ExcessHet=3.0103;FS=0;MLEAC=2;MLEAF=1;MQ=60;QD=29.66;SOR=1.244	GT:AD:DP:GQ:PL	1/1:0,16:16:49:713,49,0	LOC109845868
NC_033794.1	2053292	.	C	CCGCATGCGGAAATGGGGGAAATGGGTCGCCGAGATCCGGGAACCCAACAAGCGGTCTCGGATCTGGCTCGGG	3335.73	PASS	AC=2;AF=1;AN=2;DP=76;ExcessHet=3.0103;FS=0;MLEAC=2;MLEAF=1;MQ=59.84;QD=28.88;SOR=8.662	GT:AD:DP:GQ:PL	1/1:0,75:75:99:3373,225,0	NA
NC_033794.1	2054163	.	G	GGA	53.7	PASS	AC=2;AF=1;AN=2;DP=3;ExcessHet=3.0103;FS=0;MLEAC=2;MLEAF=1;MQ=60;QD=26.85;SOR=0.693	GT:AD:DP:GQ:PL	1/1:0,2:2:6:90,6,0	NA
NC_033794.1	2054167	.	G	GGA	53.7	PASS	AC=2;AF=1;AN=2;DP=2;ExcessHet=3.0103;FS=0;MLEAC=2;MLEAF=1;MQ=60;QD=26.85;SOR=0.693	GT:AD:DP:GQ:PL	1/1:0,2:2:6:90,6,0	NA
NC_033794.1	2054270	.	GT	G	81.79	PASS	AC=1;AF=0.5;AN=2;BaseQRankSum=1.383;ClippingRankSum=0;DP=9;ExcessHet=3.0103;FS=0;MLEAC=1;MLEAF=0.5;MQ=60;MQRankSum=0;QD=9.09;ReadPosRankSum=-1.085;SOR=1.609	GT:AD:DP:GQ:PL	0/1:2,7:9:19:119,0,19	NA
NC_033794.1	2075137	.	G	GTCACAGAC	37.73	PASS	AC=1;AF=0.5;AN=2;BaseQRankSum=0;ClippingRankSum=0;DP=6;ExcessHet=3.0103;FS=0;MLEAC=1;MLEAF=0.5;MQ=60;MQRankSum=0;QD=7.55;ReadPosRankSum=-1.645;SOR=0.368	GT:AD:DP:GQ:PL	0/1:3,2:5:75:75,0,120	LOC109845875
NC_033794.1	2075897	.	C	CAA	41.7	PASS	AC=2;AF=1;AN=2;DP=2;ExcessHet=3.0103;FS=0;MLEAC=2;MLEAF=1;MQ=60;QD=20.85;SOR=0.693	GT:AD:DP:GQ:PL	1/1:0,2:2:6:78,6,0	LOC109845875
NC_033794.1	2081270	.	G	GCCGGCGGAGGCGGAGACGCTGCCGACGACGCCGGCGCCACCAT	1042.73	PASS	AC=2;AF=1;AN=2;DP=31;ExcessHet=3.0103;FS=0;MLEAC=2;MLEAF=1;MQ=59.4;QD=33.9;SOR=6.439	GT:AD:DP:GQ:PL	1/1:0,24:24:72:1080,72,0	LOC109829124
NC_033794.1	2081505	.	G	GACCGCGCTGCCGACGAGGTCCAC	486.73	PASS	AC=2;AF=1;AN=2;DP=12;ExcessHet=3.0103;FS=0;MLEAC=2;MLEAF=1;MQ=53.63;QD=33.32;SOR=1.802	GT:AD:DP:GQ:PL	1/1:0,11:11:36:524,36,0	LOC109829124
NC_033794.1	2084409	.	A	ATCTCTTCAAGTTTTTTTAT	43.73	PASS	AC=1;AF=0.5;AN=2;BaseQRankSum=0.967;ClippingRankSum=0;DP=4;ExcessHet=3.0103;FS=4.771;MLEAC=1;MLEAF=0.5;MQ=60;MQRankSum=0;QD=14.58;ReadPosRankSum=0.967;SOR=2.225	GT:AD:DP:GQ:PL	0/1:1,2:3:36:81,0,36	LOC109829124
NC_033794.1	2084497	.	AGTTTTAACTTAAATC	A	127.74	PASS	AC=1;AF=0.5;AN=2;BaseQRankSum=-0.253;ClippingRankSum=0;DP=5;ExcessHet=3.0103;FS=0;MLEAC=1;MLEAF=0.5;MQ=56.57;MQRankSum=-0.253;QD=25.55;ReadPosRankSum=1.282;SOR=0.223	GT:AD:DP:GQ:PL	0/1:1,4:5:30:165,0,30	LOC109829124
NC_033794.1	2084514	.	GTACAAGT	G	127.74	PASS	AC=1;AF=0.5;AN=2;DP=4;ExcessHet=3.0103;FS=0;MLEAC=1;MLEAF=0.5;MQ=55.68;QD=31.93;SOR=0.693	GT:AD:DP:GQ:PL	0/1:0,4:4:30:165,0,30	LOC109829124
NC_033794.1	2084759	.	AAGCAGGTATTTGAAGCTTCTTGTGAGTCCTGCTCTCTGTTTTATTCTTCGCTTTAGCGGTATATCCTTTAACGTTGGCCTTGTTTACCTTC	A	376.73	PASS	AC=1;AF=0.5;AN=2;BaseQRankSum=0.424;ClippingRankSum=0;DP=18;ExcessHet=3.0103;FS=0;MLEAC=1;MLEAF=0.5;MQ=54.83;MQRankSum=2.106;QD=31.39;ReadPosRankSum=-0.648;SOR=0.693	GT:AD:DP:GQ:PL	0/1:2,10:12:54:414,0,54	LOC109829124
NC_033794.1	2085031	.	GATGT	G	37.73	PASS	AC=1;AF=0.5;AN=2;BaseQRankSum=-1.036;ClippingRankSum=0;DP=6;ExcessHet=3.0103;FS=10;MLEAC=1;MLEAF=0.5;MQ=54.48;MQRankSum=-1.645;QD=7.55;ReadPosRankSum=-0.524;SOR=2.204	GT:AD:DP:GQ:PL	0/1:3,2:5:75:75,0,120	NA
NC_033794.1	2111553	.	CCCT	C	19929.7	PASS	AC=2;AF=1;AN=2;DP=478;ExcessHet=3.0103;FS=0;MLEAC=2;MLEAF=1;MQ=59.86;QD=32.15;SOR=10.949	GT:AD:DP:GQ:PL	1/1:0,477:477:99:19967,1436,0	LOC109845895
NC_033794.1	2111580	.	TCCTCCTC	T	19874.7	PASS	AC=2;AF=1;AN=2;BaseQRankSum=0.351;ClippingRankSum=0;DP=569;ExcessHet=3.0103;FS=0;MLEAC=2;MLEAF=1;MQ=59.88;MQRankSum=-0.257;QD=33.18;ReadPosRankSum=1.119;SOR=7.104	GT:AD:DP:GQ:PL	1/1:4,524:528:99:19912,1468,0	LOC109845895
NC_033794.1	2111590	.	C	CGACG	27210.7	PASS	AC=2;AF=1;AN=2;BaseQRankSum=-0.484;ClippingRankSum=0;DP=585;ExcessHet=3.0103;FS=0;MLEAC=2;MLEAF=1;MQ=59.89;MQRankSum=-0.111;QD=29.11;ReadPosRankSum=1.702;SOR=7.753	GT:AD:DP:GQ:PL	1/1:1,583:584:99:27248,1828,0	LOC109845895
NC_033794.1	2131485	.	A	AGG	169.77	PASS	AC=2;AF=1;AN=2;DP=7;ExcessHet=3.0103;FS=0;MLEAC=2;MLEAF=1;MQ=60;QD=24.25;SOR=4.174	GT:AD:DP:GQ:PL	1/1:0,7:7:21:207,21,0	LOC109845884
NC_033794.1	2133443	.	TGGTAAGTTTCAAGATGTCCTACTTGAACACAAACGGTTTTTATGCATTCACATGCAGTGTGTTTGAATTATTCCACGTTGTTCCA	T	368.74	PASS	AC=2;AF=1;AN=2;DP=9;ExcessHet=3.0103;FS=0;MLEAC=2;MLEAF=1;MQ=60;QD=32.49;SOR=1.402	GT:AD:DP:GQ:PL	1/1:0,9:9:28:406,28,0	LOC109845884
NC_033794.1	2133924	.	G	GTTGCACCTGAGTCCCATTCATGAAGTTTTGCAGTTTCGACCATC	277.77	PASS	AC=2;AF=1;AN=2;DP=7;ExcessHet=3.0103;FS=0;MLEAC=2;MLEAF=1;MQ=60;QD=29.55;SOR=2.584	GT:AD:DP:GQ:PL	1/1:0,7:7:21:315,21,0	LOC109845884
NC_033794.1	2134267	.	A	AAGTTGGTTCTGGGGGATTCAGCTGATC	277.77	PASS	AC=2;AF=1;AN=2;DP=7;ExcessHet=3.0103;FS=0;MLEAC=2;MLEAF=1;MQ=60;QD=28.5;SOR=0.941	GT:AD:DP:GQ:PL	1/1:0,7:7:21:315,21,0	LOC109845884
NC_033794.1	2188432	.	GC	G	3061.73	PASS	AC=2;AF=1;AN=2;DP=73;ExcessHet=3.0103;FS=0;MLEAC=2;MLEAF=1;MQ=53.31;QD=30.49;SOR=3.136	GT:AD:DP:GQ:PL	1/1:0,72:72:99:3099,217,0	NA
NC_033794.1	2188437	.	CG	C	3061.73	PASS	AC=2;AF=1;AN=2;DP=68;ExcessHet=3.0103;FS=0;MLEAC=2;MLEAF=1;MQ=53.08;QD=29.42;SOR=3.007	GT:AD:DP:GQ:PL	1/1:0,68:68:99:3099,217,0	NA
NC_033794.1	2188472	.	T	TC	906.73	PASS	AC=2;AF=1;AN=2;DP=23;ExcessHet=3.0103;FS=0;MLEAC=2;MLEAF=1;MQ=54.95;QD=29.38;SOR=1.931	GT:AD:DP:GQ:PL	1/1:0,22:22:66:944,66,0	NA
NC_033794.1	2188477	.	GC	G	881.73	PASS	AC=2;AF=1;AN=2;DP=21;ExcessHet=3.0103;FS=0;MLEAC=2;MLEAF=1;MQ=54.45;QD=28.66;SOR=1.828	GT:AD:DP:GQ:PL	1/1:0,21:21:63:919,63,0	NA
NC_033794.1	2188480	.	T	TCC	881.73	PASS	AC=2;AF=1;AN=2;DP=20;ExcessHet=3.0103;FS=0;MLEAC=2;MLEAF=1;MQ=54.16;QD=31.25;SOR=2.093	GT:AD:DP:GQ:PL	1/1:0,20:20:63:919,63,0	NA
NC_033794.1	2188504	.	C	CCT	361.74	PASS	AC=2;AF=1;AN=2;DP=9;ExcessHet=3.0103;FS=0;MLEAC=2;MLEAF=1;MQ=50.08;QD=31.29;SOR=0.892	GT:AD:DP:GQ:PL	1/1:0,9:9:27:399,27,0	NA
NC_033794.1	2188507	.	C	CG	361.74	PASS	AC=2;AF=1;AN=2;DP=8;ExcessHet=3.0103;FS=0;MLEAC=2;MLEAF=1;MQ=48.7;QD=33.25;SOR=1.179	GT:AD:DP:GQ:PL	1/1:0,8:8:27:399,27,0	NA
NC_033794.1	2188654	.	C	CG	1660.73	PASS	AC=2;AF=1;AN=2;DP=74;ExcessHet=3.0103;FS=0;MLEAC=2;MLEAF=1;MQ=53.22;QD=22.75;SOR=1.426	GT:AD:DP:GQ:PL	1/1:0,73:73:99:1698,218,0	NA
NC_033794.1	2188681	.	GA	G	1670.73	PASS	AC=2;AF=1;AN=2;DP=64;ExcessHet=3.0103;FS=0;MLEAC=2;MLEAF=1;MQ=48.45;QD=26.52;SOR=1.179	GT:AD:DP:GQ:PL	1/1:0,63:63:99:1708,189,0	NA
NC_033794.1	2188714	.	C	CG	871.73	PASS	AC=2;AF=1;AN=2;DP=49;ExcessHet=3.0103;FS=0;MLEAC=2;MLEAF=1;MQ=44.31;QD=21.79;SOR=0.902	GT:AD:DP:GQ:PL	1/1:0,40:40:99:909,119,0	NA
NC_033794.1	2188750	.	CT	C	396.73	PASS	AC=2;AF=1;AN=2;DP=21;ExcessHet=3.0103;FS=0;MLEAC=2;MLEAF=1;MQ=33.15;QD=28.34;SOR=0.976	GT:AD:DP:GQ:PL	1/1:0,14:14:42:434,42,0	NA
NC_033794.1	2188791	.	TG	T	635.73	PASS	AC=2;AF=1;AN=2;DP=23;ExcessHet=3.0103;FS=0;MLEAC=2;MLEAF=1;MQ=35;QD=27.64;SOR=3.352	GT:AD:DP:GQ:PL	1/1:0,23:23:69:673,69,0	NA
NC_033794.1	2188813	.	AC	A	916.73	PASS	AC=2;AF=1;AN=2;DP=30;ExcessHet=3.0103;FS=0;MLEAC=2;MLEAF=1;MQ=36.07;QD=31.61;SOR=3.841	GT:AD:DP:GQ:PL	1/1:0,29:29:88:954,88,0	NA
NC_033794.1	2188892	.	TG	T	1026.73	PASS	AC=2;AF=1;AN=2;DP=56;ExcessHet=3.0103;FS=0;MLEAC=2;MLEAF=1;MQ=44.11;QD=31.11;SOR=3.193	GT:AD:DP:GQ:PL	1/1:0,33:33:99:1064,99,0	NA
NC_033794.1	2188916	.	T	TTGCCGGAGCGGCCCGGGATA	799.73	PASS	AC=2;AF=1;AN=2;DP=48;ExcessHet=3.0103;FS=0;MLEAC=2;MLEAF=1;MQ=45.1;QD=35.36;SOR=2.093	GT:AD:DP:GQ:PL	1/1:0,20:20:60:837,60,0	NA
NC_033794.1	2188960	.	C	CT	309.73	PASS	AC=2;AF=1;AN=2;DP=9;ExcessHet=3.0103;FS=0;MLEAC=2;MLEAF=1;MQ=60;QD=34.41;SOR=3.056	GT:AD:DP:GQ:PL	1/1:0,9:9:31:347,31,0	NA
NC_033794.1	2188968	.	T	TC	461.73	PASS	AC=2;AF=1;AN=2;DP=19;ExcessHet=3.0103;FS=0;MLEAC=2;MLEAF=1;MQ=60;QD=24.3;SOR=2.419	GT:AD:DP:GQ:PL	1/1:0,19:19:60:499,60,0	NA
NC_033794.1	2189040	.	A	AG	3013.73	PASS	AC=2;AF=1;AN=2;DP=71;ExcessHet=3.0103;FS=0;MLEAC=2;MLEAF=1;MQ=59.39;QD=32.57;SOR=1.211	GT:AD:DP:GQ:PL	1/1:0,69:69:99:3051,208,0	NA
NC_033794.1	2189044	.	C	CA	2961.73	PASS	AC=2;AF=1;AN=2;DP=67;ExcessHet=3.0103;FS=0;MLEAC=2;MLEAF=1;MQ=59.36;QD=38.03;SOR=1.23	GT:AD:DP:GQ:PL	1/1:0,67:67:99:2999,202,0	NA
NC_033794.1	2189166	.	CG	C	216.8	PASS	AC=2;AF=1;AN=2;DP=7;ExcessHet=3.0103;FS=0;MLEAC=2;MLEAF=1;MQ=45.61;QD=30.37;SOR=3.611	GT:AD:DP:GQ:PL	1/1:0,5:5:18:254,18,0	NA
NC_033794.1	2189174	.	GA	G	274.75	PASS	AC=2;AF=1;AN=2;DP=11;ExcessHet=3.0103;FS=0;MLEAC=2;MLEAF=1;MQ=49.88;QD=34.34;SOR=1.863	GT:AD:DP:GQ:PL	1/1:0,8:8:24:312,24,0	NA
NC_033794.1	2189207	.	C	CG	329.73	PASS	AC=2;AF=1;AN=2;DP=20;ExcessHet=3.0103;FS=0;MLEAC=2;MLEAF=1;MQ=46.47;QD=20.61;SOR=2.584	GT:AD:DP:GQ:PL	1/1:0,16:16:48:367,48,0	NA
NC_033794.1	2189274	.	A	AG	6089.73	PASS	AC=2;AF=1;AN=2;DP=138;ExcessHet=3.0103;FS=0;MLEAC=2;MLEAF=1;MQ=43.93;QD=33.93;SOR=3.377	GT:AD:DP:GQ:PL	1/1:0,137:137:99:6127,415,0	NA
NC_033794.1	2189283	.	TG	T	6086.73	PASS	AC=2;AF=1;AN=2;DP=138;ExcessHet=3.0103;FS=0;MLEAC=2;MLEAF=1;MQ=43.95;QD=32.08;SOR=3.275	GT:AD:DP:GQ:PL	1/1:0,137:137:99:6124,415,0	NA
NC_033794.1	2189344	.	GT	G	629.73	PASS	AC=2;AF=1;AN=2;DP=28;ExcessHet=3.0103;FS=0;MLEAC=2;MLEAF=1;MQ=33.4;QD=26.24;SOR=1.519	GT:AD:DP:GQ:PL	1/1:0,24:24:72:667,72,0	NA
NC_033794.1	2189382	.	GT	G	1402.73	PASS	AC=2;AF=1;AN=2;DP=30;ExcessHet=3.0103;FS=0;MLEAC=2;MLEAF=1;MQ=50.08;QD=27.72;SOR=2.303	GT:AD:DP:GQ:PL	1/1:0,30:30:96:1440,96,0	NA
NC_033794.1	2189399	.	CG	C	2302.73	PASS	AC=2;AF=1;AN=2;DP=50;ExcessHet=3.0103;FS=0;MLEAC=2;MLEAF=1;MQ=54.27;QD=27.61;SOR=3.442	GT:AD:DP:GQ:PL	1/1:0,50:50:99:2340,157,0	NA
NC_033794.1	2189410	.	T	TG	2437.73	PASS	AC=2;AF=1;AN=2;DP=55;ExcessHet=3.0103;FS=0;MLEAC=2;MLEAF=1;MQ=55.14;QD=30.88;SOR=3.383	GT:AD:DP:GQ:PL	1/1:0,55:55:99:2475,166,0	NA
NC_033794.1	2189418	.	GC	G	2574.73	PASS	AC=2;AF=1;AN=2;DP=56;ExcessHet=3.0103;FS=0;MLEAC=2;MLEAF=1;MQ=55.23;QD=31.97;SOR=3.422	GT:AD:DP:GQ:PL	1/1:0,56:56:99:2612,178,0	NA
NC_033794.1	2189438	.	GA	G	2831.73	PASS	AC=2;AF=1;AN=2;DP=67;ExcessHet=3.0103;FS=0;MLEAC=2;MLEAF=1;MQ=57.09;QD=26.41;SOR=3.578	GT:AD:DP:GQ:PL	1/1:0,67:67:99:2869,205,0	NA
NC_033794.1	2189485	.	AG	A	4382.73	PASS	AC=2;AF=1;AN=2;DP=97;ExcessHet=3.0103;FS=0;MLEAC=2;MLEAF=1;MQ=60;QD=29.52;SOR=6.337	GT:AD:DP:GQ:PL	1/1:0,97:97:99:4420,307,0	NA
NC_033794.1	2189491	.	T	TTG	4662.73	PASS	AC=2;AF=1;AN=2;DP=95;ExcessHet=3.0103;FS=0;MLEAC=2;MLEAF=1;MQ=60;QD=26.6;SOR=6.294	GT:AD:DP:GQ:PL	1/1:0,95:95:99:4700,334,0	NA
NC_033794.1	2189522	.	CT	C	2988.73	PASS	AC=2;AF=1;AN=2;DP=103;ExcessHet=3.0103;FS=0;MLEAC=2;MLEAF=1;MQ=60;QD=29.02;SOR=7.054	GT:AD:DP:GQ:PL	1/1:0,103:103:99:3026,310,0	NA
NC_033794.1	2257913	.	TCTGCAAACCAAACATCAGCCATAAGCACACAACTGTAATACATACAAAACCTTCCTTTTTTAAGAGAATGTTGAATCTTAC	T	187.87	PASS	AC=2;AF=1;AN=2;DP=5;ExcessHet=3.0103;FS=0;MLEAC=2;MLEAF=1;MQ=60;QD=27.17;SOR=3.611	GT:AD:DP:GQ:PL	1/1:0,5:5:15:225,15,0	LOC109845920
NC_033794.1	2261368	.	T	TTGCTTCTTCAATTGACCCGAGCCTTTTGTCAATATTGG	232.8	PASS	AC=2;AF=1;AN=2;DP=6;ExcessHet=3.0103;FS=0;MLEAC=2;MLEAF=1;MQ=60;QD=29.48;SOR=0.693	GT:AD:DP:GQ:PL	1/1:0,6:6:18:270,18,0	LOC109845928
NC_033794.1	2277371	.	GCAGGTTGTTTCTTGCACGTTTTATCTTGCTTTTATAATCACAAGTTACATTTTAGACTGACTCATATTAAACTGCA	G	98.25	PASS	AC=2;AF=1;AN=2;DP=3;ExcessHet=3.0103;FS=0;MLEAC=2;MLEAF=1;MQ=60;QD=32.75;SOR=1.179	GT:AD:DP:GQ:PL	1/1:0,3:3:9:135,9,0	LOC109845938
NC_033794.1	2279387	.	G	GGGCTCA	53.7	PASS	AC=2;AF=1;AN=2;DP=2;ExcessHet=3.0103;FS=0;MLEAC=2;MLEAF=1;MQ=60;QD=26.85;SOR=0.693	GT:AD:DP:GQ:PL	1/1:0,2:2:6:90,6,0	LOC109845938
NC_033794.1	2280537	.	AGTATGTTGACCTTATCCTAAAATCTGCAAATCTTCATGTAAAAGTAAGTTGCAAACTGACTGTTTTACTGTATTTGCCAG	A	88.14	PASS	AC=2;AF=1;AN=2;DP=3;ExcessHet=3.0103;FS=0;MLEAC=2;MLEAF=1;MQ=60;QD=29.38;SOR=2.303	GT:AD:DP:GQ:PL	1/1:0,3:3:9:124,9,0	LOC109845938
NC_033794.1	2281437	.	GGGTAAGTTCAATGTACATCTTGTTCTGATCCCTCAGTTATAGTTATCCTTCATTTGCCAAAAAACCTCTGCA	G	232.8	PASS	AC=2;AF=1;AN=2;DP=6;ExcessHet=3.0103;FS=0;MLEAC=2;MLEAF=1;MQ=58.54;QD=34.21;SOR=2.303	GT:AD:DP:GQ:PL	1/1:0,6:6:18:270,18,0	LOC109845938
NC_033794.1	2284385	.	A	AAAG	3336.73	PASS	AC=2;AF=1;AN=2;DP=102;ExcessHet=3.0103;FS=0;MLEAC=1;MLEAF=0.5;MQ=60.75;QD=31.77;SOR=8.38	GT:AD:DP:GQ:PL	1/1:1,90:91:99:3363,274,0	LOC109845949
NC_033794.1	2284521	.	CAGGTCGAAGTTTGACCTCATCCAATTTCAAAAAAGATCTGGTCTTTTTTATTTTTACTAATATTATTATTTCTTGATCTCTTGTGTGAAATTTTT	C	2459.73	PASS	AC=2;AF=1;AN=2;DP=53;ExcessHet=3.0103;FS=0;MLEAC=2;MLEAF=1;MQ=60;QD=30.41;SOR=1.938	GT:AD:DP:GQ:PL	1/1:0,53:53:99:2497,169,0	LOC109845949
NC_033794.1	2284732	.	TCAGGTAGGAAAAGGATCCCTGTTTTATGTTAATTTCAGGGAAAAGATTGCTCCTTTAGTTCAATTTTGTGAAAAATTTGTGCTGGTTTATTG	T	4347.73	PASS	AC=2;AF=1;AN=2;DP=107;ExcessHet=3.0103;FS=0;MLEAC=2;MLEAF=1;MQ=60;QD=27.92;SOR=0.815	GT:AD:DP:GQ:PL	1/1:0,102:102:99:4385,316,0	LOC109845949
NC_033794.1	2287730	.	ATTG	A	43.9	PASS	AC=1;AF=0.5;AN=2;BaseQRankSum=0.967;ClippingRankSum=0;DP=3;ExcessHet=3.0103;FS=0;MLEAC=1;MLEAF=0.5;MQ=60;MQRankSum=0;QD=14.63;ReadPosRankSum=0.967;SOR=1.179	GT:AD:DP:GQ:PL	0/1:1,2:3:14:81,0,14	LOC109845949
NC_033794.1	2288844	.	C	CCTTCTTCAAGGCGCAGTACCCGGCT	277.77	PASS	AC=2;AF=1;AN=2;DP=7;ExcessHet=3.0103;FS=0;MLEAC=2;MLEAF=1;MQ=60;QD=26.61;SOR=0.941	GT:AD:DP:GQ:PL	1/1:0,7:7:21:315,21,0	LOC109845960
NC_033794.1	2295823	.	TA	T	132.8	PASS	AC=2;AF=1;AN=2;DP=6;ExcessHet=3.0103;FS=0;MLEAC=2;MLEAF=1;MQ=55.79;QD=22.13;SOR=2.303	GT:AD:DP:GQ:PL	1/1:0,6:6:18:170,18,0	NA
NC_033794.1	2295848	.	CG	C	277.77	PASS	AC=2;AF=1;AN=2;DP=7;ExcessHet=3.0103;FS=0;MLEAC=2;MLEAF=1;MQ=53.93;QD=31.76;SOR=1.609	GT:AD:DP:GQ:PL	1/1:0,7:7:21:315,21,0	NA
NC_033794.1	2295854	.	AT	A	277.77	PASS	AC=2;AF=1;AN=2;DP=7;ExcessHet=3.0103;FS=0;MLEAC=2;MLEAF=1;MQ=53.93;QD=26.99;SOR=1.609	GT:AD:DP:GQ:PL	1/1:0,7:7:21:315,21,0	NA
NC_033794.1	2295860	.	GT	G	277.77	PASS	AC=2;AF=1;AN=2;DP=7;ExcessHet=3.0103;FS=0;MLEAC=2;MLEAF=1;MQ=53.93;QD=33.13;SOR=1.609	GT:AD:DP:GQ:PL	1/1:0,7:7:21:315,21,0	NA
NC_033794.1	2295862	.	CG	C	277.77	PASS	AC=2;AF=1;AN=2;DP=7;ExcessHet=3.0103;FS=0;MLEAC=2;MLEAF=1;MQ=53.93;QD=30.39;SOR=1.609	GT:AD:DP:GQ:PL	1/1:0,7:7:21:315,21,0	NA
NC_033794.1	2295866	.	GT	G	322.75	PASS	AC=2;AF=1;AN=2;DP=7;ExcessHet=3.0103;FS=0;MLEAC=2;MLEAF=1;MQ=53.93;QD=27.67;SOR=1.609	GT:AD:DP:GQ:PL	1/1:0,7:7:24:360,24,0	NA
NC_033794.1	2295892	.	CG	C	441.73	PASS	AC=2;AF=1;AN=2;DP=10;ExcessHet=3.0103;FS=0;MLEAC=2;MLEAF=1;MQ=55.82;QD=31.58;SOR=1.609	GT:AD:DP:GQ:PL	1/1:0,10:10:33:479,33,0	NA
NC_033794.1	2295912	.	CT	C	472.73	PASS	AC=2;AF=1;AN=2;DP=12;ExcessHet=3.0103;FS=0;MLEAC=2;MLEAF=1;MQ=56.54;QD=29.28;SOR=1.022	GT:AD:DP:GQ:PL	1/1:0,12:12:36:510,36,0	NA
NC_033794.1	2295948	.	AGGG	A	187.87	PASS	AC=2;AF=1;AN=2;DP=5;ExcessHet=3.0103;FS=0;MLEAC=2;MLEAF=1;MQ=60;QD=34.35;SOR=0.693	GT:AD:DP:GQ:PL	1/1:0,4:4:15:225,15,0	NA
NC_033794.1	2295959	.	G	GC	187.87	PASS	AC=2;AF=1;AN=2;DP=5;ExcessHet=3.0103;FS=0;MLEAC=2;MLEAF=1;MQ=60;QD=30.06;SOR=1.022	GT:AD:DP:GQ:PL	1/1:0,5:5:15:225,15,0	NA
NC_033794.1	2295970	.	TC	T	367.74	PASS	AC=2;AF=1;AN=2;DP=9;ExcessHet=3.0103;FS=0;MLEAC=2;MLEAF=1;MQ=60;QD=29.51;SOR=2.093	GT:AD:DP:GQ:PL	1/1:0,9:9:27:405,27,0	NA
NC_033794.1	2295994	.	G	GC	367.74	PASS	AC=2;AF=1;AN=2;DP=9;ExcessHet=3.0103;FS=0;MLEAC=2;MLEAF=1;MQ=60;QD=29.17;SOR=3.056	GT:AD:DP:GQ:PL	1/1:0,9:9:27:405,27,0	NA
NC_033794.1	2296002	.	TG	T	457.73	PASS	AC=2;AF=1;AN=2;DP=9;ExcessHet=3.0103;FS=0;MLEAC=2;MLEAF=1;MQ=60;QD=28.2;SOR=3.056	GT:AD:DP:GQ:PL	1/1:0,9:9:33:495,33,0	NA
NC_033794.1	2296018	.	GT	G	502.73	PASS	AC=2;AF=1;AN=2;DP=12;ExcessHet=3.0103;FS=0;MLEAC=2;MLEAF=1;MQ=60;QD=32.24;SOR=3.611	GT:AD:DP:GQ:PL	1/1:0,12:12:36:540,36,0	NA
NC_033794.1	2296027	.	TG	T	502.73	PASS	AC=2;AF=1;AN=2;DP=12;ExcessHet=3.0103;FS=0;MLEAC=2;MLEAF=1;MQ=60;QD=29.62;SOR=3.611	GT:AD:DP:GQ:PL	1/1:0,12:12:36:540,36,0	NA
NC_033794.1	2296032	.	AG	A	502.73	PASS	AC=2;AF=1;AN=2;DP=12;ExcessHet=3.0103;FS=0;MLEAC=2;MLEAF=1;MQ=60;QD=32.99;SOR=3.611	GT:AD:DP:GQ:PL	1/1:0,12:12:36:540,36,0	NA
NC_033794.1	2296063	.	GC	G	399.73	PASS	AC=2;AF=1;AN=2;DP=21;ExcessHet=3.0103;FS=0;MLEAC=2;MLEAF=1;MQ=60;QD=21.04;SOR=4.514	GT:AD:DP:GQ:PL	1/1:0,19:19:57:437,57,0	NA
NC_033794.1	2296092	.	AGG	A	752.73	PASS	AC=2;AF=1;AN=2;DP=18;ExcessHet=3.0103;FS=0;MLEAC=2;MLEAF=1;MQ=60;QD=26.87;SOR=5.892	GT:AD:DP:GQ:PL	1/1:0,18:18:54:790,54,0	NA
NC_033794.1	2296109	.	A	AG	713.73	PASS	AC=2;AF=1;AN=2;DP=17;ExcessHet=3.0103;FS=0;MLEAC=2;MLEAF=1;MQ=60;QD=25.66;SOR=5.784	GT:AD:DP:GQ:PL	1/1:0,17:17:51:751,51,0	NA
NC_033794.1	2296121	.	GGCT	G	547.73	PASS	AC=2;AF=1;AN=2;DP=12;ExcessHet=3.0103;FS=0;MLEAC=2;MLEAF=1;MQ=60;QD=27.05;SOR=5.136	GT:AD:DP:GQ:PL	1/1:0,12:12:39:585,39,0	NA
NC_033794.1	2296172	.	AGT	A	66.25	PASS	AC=2;AF=1;AN=2;DP=3;ExcessHet=3.0103;FS=0;MLEAC=2;MLEAF=1;MQ=60;QD=22.08;SOR=2.833	GT:AD:DP:GQ:PL	1/1:0,3:3:9:103,9,0	NA
NC_033794.1	2312896	.	AGTCCCTACTCGATCGATCCCCTCATCCTTTTTTTACTTACAATTTGCATTTTGAAATTTTTGCAGTTGATTAAAGTTTTGATTTTGTAG	A	708.73	PASS	AC=1;AF=0.5;AN=2;BaseQRankSum=2.975;ClippingRankSum=0;DP=23;ExcessHet=3.0103;FS=2.539;MLEAC=1;MLEAF=0.5;MQ=60;MQRankSum=0;QD=30.81;SOR=1.981	GT:AD:DP:GQ:PL	0/1:4,19:23:99:746,0,1532	LOC109845975
NC_033794.1	2322345	.	TC	T	98.25	PASS	AC=2;AF=1;AN=2;DP=3;ExcessHet=3.0103;FS=0;MLEAC=2;MLEAF=1;MQ=60;QD=32.75;SOR=2.833	GT:AD:DP:GQ:PL	1/1:0,3:3:9:135,9,0	NA
NC_033794.1	2322353	.	T	TA	143	PASS	AC=2;AF=1;AN=2;DP=4;ExcessHet=3.0103;FS=0;MLEAC=2;MLEAF=1;MQ=60;QD=32.51;SOR=3.258	GT:AD:DP:GQ:PL	1/1:0,4:4:12:180,12,0	NA
NC_033794.1	2322359	.	T	TA	143	PASS	AC=2;AF=1;AN=2;DP=4;ExcessHet=3.0103;FS=0;MLEAC=2;MLEAF=1;MQ=60;QD=28.71;SOR=3.258	GT:AD:DP:GQ:PL	1/1:0,4:4:12:180,12,0	NA
NC_033794.1	2322362	.	T	TC	187.87	PASS	AC=2;AF=1;AN=2;DP=4;ExcessHet=3.0103;FS=0;MLEAC=2;MLEAF=1;MQ=60;QD=30.86;SOR=3.258	GT:AD:DP:GQ:PL	1/1:0,4:4:15:225,15,0	NA
NC_033794.1	2322377	.	A	AT	187.87	PASS	AC=2;AF=1;AN=2;DP=5;ExcessHet=3.0103;FS=0;MLEAC=2;MLEAF=1;MQ=60;QD=25.56;SOR=3.611	GT:AD:DP:GQ:PL	1/1:0,5:5:15:225,15,0	NA
NC_033794.1	2322381	.	TA	T	187.87	PASS	AC=2;AF=1;AN=2;DP=5;ExcessHet=3.0103;FS=0;MLEAC=2;MLEAF=1;MQ=60;QD=26.97;SOR=3.611	GT:AD:DP:GQ:PL	1/1:0,5:5:15:225,15,0	NA
NC_033794.1	2322404	.	GA	G	277.77	PASS	AC=2;AF=1;AN=2;DP=7;ExcessHet=3.0103;FS=0;MLEAC=2;MLEAF=1;MQ=60;QD=25.12;SOR=4.174	GT:AD:DP:GQ:PL	1/1:0,7:7:21:315,21,0	NA
NC_033794.1	2322418	.	AG	A	277.77	PASS	AC=2;AF=1;AN=2;DP=7;ExcessHet=3.0103;FS=0;MLEAC=2;MLEAF=1;MQ=60;QD=26.5;SOR=4.174	GT:AD:DP:GQ:PL	1/1:0,7:7:21:315,21,0	NA
NC_033794.1	2322453	.	C	CG	457.73	PASS	AC=2;AF=1;AN=2;DP=9;ExcessHet=3.0103;FS=0;MLEAC=2;MLEAF=1;MQ=60;QD=27.47;SOR=3.056	GT:AD:DP:GQ:PL	1/1:0,9:9:33:495,33,0	NA
NC_033794.1	2322489	.	AC	A	214.74	PASS	AC=2;AF=1;AN=2;DP=9;ExcessHet=3.0103;FS=0;MLEAC=2;MLEAF=1;MQ=60;QD=23.86;SOR=3.056	GT:AD:DP:GQ:PL	1/1:0,9:9:27:252,27,0	LOC109829613
NC_033794.1	2322518	.	GC	G	252.77	PASS	AC=2;AF=1;AN=2;DP=8;ExcessHet=3.0103;FS=0;MLEAC=2;MLEAF=1;MQ=60;QD=28.97;SOR=4.174	GT:AD:DP:GQ:PL	1/1:0,7:7:21:290,21,0	LOC109829613
NC_033794.1	2322531	.	T	TC	309.75	PASS	AC=2;AF=1;AN=2;DP=7;ExcessHet=3.0103;FS=0;MLEAC=2;MLEAF=1;MQ=60;QD=25.71;SOR=2.584	GT:AD:DP:GQ:PL	1/1:0,7:7:24:347,24,0	LOC109829613
NC_033794.1	2322542	.	TG	T	187.87	PASS	AC=2;AF=1;AN=2;DP=6;ExcessHet=3.0103;FS=0;MLEAC=2;MLEAF=1;MQ=60;QD=32.16;SOR=1.981	GT:AD:DP:GQ:PL	1/1:0,5:5:15:225,15,0	LOC109829613
NC_033794.1	2322579	.	CG	C	351.73	PASS	AC=2;AF=1;AN=2;DP=13;ExcessHet=3.0103;FS=0;MLEAC=2;MLEAF=1;MQ=60;QD=29.31;SOR=3.611	GT:AD:DP:GQ:PL	1/1:0,12:12:36:389,36,0	LOC109829613
NC_033794.1	2322600	.	C	CT	637.73	PASS	AC=2;AF=1;AN=2;DP=16;ExcessHet=3.0103;FS=0;MLEAC=2;MLEAF=1;MQ=60;QD=34.97;SOR=2.448	GT:AD:DP:GQ:PL	1/1:0,15:15:45:675,45,0	LOC109829613
NC_033794.1	2322619	.	A	AG	341.73	PASS	AC=2;AF=1;AN=2;DP=14;ExcessHet=3.0103;FS=0;MLEAC=2;MLEAF=1;MQ=60;QD=26.29;SOR=1.609	GT:AD:DP:GQ:PL	1/1:0,13:13:39:379,39,0	LOC109829613
NC_033794.1	2322650	.	AG	A	421	PASS	AC=1;AF=0.5;AN=2;BaseQRankSum=-0.518;ClippingRankSum=0;DP=19;ExcessHet=3.0103;FS=0;MLEAC=1;MLEAF=0.5;MQ=52.98;MQRankSum=0;QD=23.39;ReadPosRankSum=-0.564;SOR=1.244	GT:AD:DP:GQ:PL	0/1:2,16:18:12:458,0,12	LOC109829613
NC_033794.1	2322672	.	C	CG	620.73	PASS	AC=2;AF=1;AN=2;DP=15;ExcessHet=3.0103;FS=0;MLEAC=2;MLEAF=1;MQ=47.78;QD=30.68;SOR=0.818	GT:AD:DP:GQ:PL	1/1:0,15:15:45:658,45,0	LOC109829613
NC_033794.1	2322694	.	GC	G	637.73	PASS	AC=2;AF=1;AN=2;DP=14;ExcessHet=3.0103;FS=0;MLEAC=2;MLEAF=1;MQ=46.34;QD=31.41;SOR=0.976	GT:AD:DP:GQ:PL	1/1:0,14:14:45:675,45,0	LOC109829613
NC_033794.1	2322703	.	AG	A	592.73	PASS	AC=2;AF=1;AN=2;DP=14;ExcessHet=3.0103;FS=0;MLEAC=2;MLEAF=1;MQ=46.34;QD=27.74;SOR=0.976	GT:AD:DP:GQ:PL	1/1:0,14:14:42:630,42,0	LOC109829613
NC_033794.1	2322725	.	AG	A	637.73	PASS	AC=2;AF=1;AN=2;DP=15;ExcessHet=3.0103;FS=0;MLEAC=2;MLEAF=1;MQ=47.37;QD=31.84;SOR=1.112	GT:AD:DP:GQ:PL	1/1:0,15:15:45:675,45,0	LOC109829613
NC_033794.1	2322743	.	GC	G	502.73	PASS	AC=2;AF=1;AN=2;DP=13;ExcessHet=3.0103;FS=0;MLEAC=2;MLEAF=1;MQ=50.78;QD=28.78;SOR=1.022	GT:AD:DP:GQ:PL	1/1:0,12:12:36:540,36,0	LOC109829613
NC_033794.1	2322746	.	C	CG	502.73	PASS	AC=2;AF=1;AN=2;DP=13;ExcessHet=3.0103;FS=0;MLEAC=2;MLEAF=1;MQ=50.78;QD=27.98;SOR=1.022	GT:AD:DP:GQ:PL	1/1:0,12:12:36:540,36,0	LOC109829613
NC_033794.1	2322799	.	GA	G	421.73	PASS	AC=2;AF=1;AN=2;DP=13;ExcessHet=3.0103;FS=0;MLEAC=2;MLEAF=1;MQ=59.26;QD=27.92;SOR=2.494	GT:AD:DP:GQ:PL	1/1:0,11:11:33:459,33,0	LOC109829613
NC_033794.1	2322822	.	T	TG	439.73	PASS	AC=2;AF=1;AN=2;DP=10;ExcessHet=3.0103;FS=0;MLEAC=2;MLEAF=1;MQ=59.04;QD=30.29;SOR=2.093	GT:AD:DP:GQ:PL	1/1:0,9:9:33:477,33,0	LOC109829613
NC_033794.1	2322836	.	TA	T	412.74	PASS	AC=2;AF=1;AN=2;DP=12;ExcessHet=3.0103;FS=0;MLEAC=2;MLEAF=1;MQ=59.2;QD=26.83;SOR=2.303	GT:AD:DP:GQ:PL	1/1:0,10:10:30:450,30,0	LOC109829613
NC_033794.1	2322840	.	GA	G	412.74	PASS	AC=2;AF=1;AN=2;DP=12;ExcessHet=3.0103;FS=0;MLEAC=2;MLEAF=1;MQ=59.2;QD=30.37;SOR=2.303	GT:AD:DP:GQ:PL	1/1:0,10:10:30:450,30,0	LOC109829613
NC_033794.1	2322844	.	AG	A	412.74	PASS	AC=2;AF=1;AN=2;DP=11;ExcessHet=3.0103;FS=0;MLEAC=2;MLEAF=1;MQ=59.13;QD=31.55;SOR=2.303	GT:AD:DP:GQ:PL	1/1:0,10:10:30:450,30,0	LOC109829613
NC_033794.1	2322885	.	CG	C	436.73	PASS	AC=2;AF=1;AN=2;DP=12;ExcessHet=3.0103;FS=0;MLEAC=2;MLEAF=1;MQ=60;QD=30.49;SOR=3.442	GT:AD:DP:GQ:PL	1/1:0,11:11:36:474,36,0	LOC109829613
NC_033794.1	2322912	.	A	AG	174.74	PASS	AC=2;AF=1;AN=2;DP=10;ExcessHet=3.0103;FS=0;MLEAC=2;MLEAF=1;MQ=60;QD=19.42;SOR=4.615	GT:AD:DP:GQ:PL	1/1:0,9:9:27:212,27,0	LOC109829613
NC_033794.1	2330582	.	C	CT	219.73	PASS	AC=1;AF=0.5;AN=2;BaseQRankSum=2.044;ClippingRankSum=0;DP=22;ExcessHet=3.0103;FS=0;MLEAC=1;MLEAF=0.5;MQ=60;MQRankSum=0;QD=9.99;ReadPosRankSum=-0.199;SOR=0.874	GT:AD:DP:GQ:PL	0/1:10,12:22:99:257,0,198	LOC109845980
NC_033794.1	2345402	.	CTGTAACA	C	3867.73	PASS	AC=1;AF=0.5;AN=2;BaseQRankSum=1.985;ClippingRankSum=0;DP=95;ExcessHet=3.0103;FS=0;MLEAC=1;MLEAF=0.5;MQ=60;MQRankSum=0;QD=30.39;ReadPosRankSum=-0.553;SOR=0.446	GT:AD:DP:GQ:PL	0/1:1,93:94:92:3905,0,92	NA
NC_033794.1	2345411	.	GATAATGGGTGTGATCAA	G	3864.73	PASS	AC=1;AF=0.5;AN=2;BaseQRankSum=-0.345;ClippingRankSum=0;DP=94;ExcessHet=3.0103;FS=0;MLEAC=1;MLEAF=0.5;MQ=60;MQRankSum=0;QD=30.82;ReadPosRankSum=0;SOR=0.446	GT:AD:DP:GQ:PL	0/1:1,93:94:94:3902,0,94	NA
NC_033794.1	2345431	.	TTGTATTAAAAAGTCACAA	T	3864.73	PASS	AC=1;AF=0.5;AN=2;BaseQRankSum=2.027;ClippingRankSum=0;DP=94;ExcessHet=3.0103;FS=0;MLEAC=1;MLEAF=0.5;MQ=60;MQRankSum=0;QD=28.35;SOR=0.446	GT:AD:DP:GQ:PL	0/1:1,93:94:94:3902,0,94	NA
NC_033794.1	2345458	.	CTAATGATGT	C	3427.73	PASS	AC=2;AF=1;AN=2;DP=77;ExcessHet=3.0103;FS=0;MLEAC=2;MLEAF=1;MQ=60;QD=27.58;SOR=1.55	GT:AD:DP:GQ:PL	1/1:0,77:77:99:3465,232,0	NA
NC_033794.1	2345469	.	AG	A	3427.73	PASS	AC=2;AF=1;AN=2;DP=76;ExcessHet=3.0103;FS=0;MLEAC=2;MLEAF=1;MQ=60;QD=22.36;SOR=1.609	GT:AD:DP:GQ:PL	1/1:0,76:76:99:3465,232,0	NA
NC_033794.1	2345471	.	TATTA	T	3384.73	PASS	AC=2;AF=1;AN=2;DP=76;ExcessHet=3.0103;FS=0;MLEAC=2;MLEAF=1;MQ=60;QD=23.25;SOR=1.609	GT:AD:DP:GQ:PL	1/1:0,76:76:99:3422,230,0	NA
NC_033794.1	2346001	.	C	CCAACCCA	412.74	PASS	AC=2;AF=1;AN=2;DP=11;ExcessHet=3.0103;FS=0;MLEAC=2;MLEAF=1;MQ=60;QD=29.01;SOR=1.609	GT:AD:DP:GQ:PL	1/1:0,10:10:30:450,30,0	LOC109846002
NC_033794.1	2347758	.	GCCTGGTAAGGAAAATGAAAGGGAAAAAAAAGGAGCTGAGCAAAGGCTACATGAGACGATACAAGGAACTAGAGTCCACACTTGGGTGGGGTAAATA	G	5433.73	PASS	AC=2;AF=1;AN=2;DP=123;ExcessHet=3.0103;FS=0;MLEAC=2;MLEAF=1;MQ=53.21;QD=26.13;SOR=0.924	GT:AD:DP:GQ:PL	1/1:0,123:123:99:5471,376,0	LOC109846002
NC_033794.1	2359706	.	A	AC	43.73	PASS	AC=1;AF=0.5;AN=2;BaseQRankSum=-0.431;ClippingRankSum=0;DP=3;ExcessHet=3.0103;FS=0;MLEAC=1;MLEAF=0.5;MQ=60;MQRankSum=0;QD=14.58;ReadPosRankSum=-0.967;SOR=1.179	GT:AD:DP:GQ:PL	0/1:1,2:3:81:81,0,82	LOC109829170
NC_033794.1	2362464	.	CG	C	98.25	PASS	AC=2;AF=1;AN=2;DP=9;ExcessHet=3.0103;FS=0;MLEAC=2;MLEAF=1;MQ=60;QD=32.75;SOR=2.833	GT:AD:DP:GQ:PL	1/1:0,3:3:9:135,9,0	LOC109829170
NC_033794.1	2362477	.	TTC	T	98.25	PASS	AC=2;AF=1;AN=2;DP=4;ExcessHet=3.0103;FS=0;MLEAC=2;MLEAF=1;MQ=60;QD=32.75;SOR=2.833	GT:AD:DP:GQ:PL	1/1:0,3:3:9:135,9,0	LOC109829170
NC_033794.1	2362717	.	C	CG	98.25	PASS	AC=2;AF=1;AN=2;DP=3;ExcessHet=3.0103;FS=0;MLEAC=2;MLEAF=1;MQ=57.46;QD=32.75;SOR=2.833	GT:AD:DP:GQ:PL	1/1:0,3:3:9:135,9,0	LOC109829170
NC_033794.1	2362721	.	G	GC	98.25	PASS	AC=2;AF=1;AN=2;DP=3;ExcessHet=3.0103;FS=0;MLEAC=2;MLEAF=1;MQ=57.46;QD=32.75;SOR=2.833	GT:AD:DP:GQ:PL	1/1:0,3:3:9:135,9,0	LOC109829170
NC_033794.1	2362730	.	G	GC	12.93	PASS	AC=2;AF=1;AN=2;DP=3;ExcessHet=3.0103;FS=0;MLEAC=2;MLEAF=1;MQ=57.46;QD=6.47;SOR=2.303	GT:AD:DP:GQ:PL	1/1:0,2:2:6:49,6,0	LOC109829170
NC_033794.1	2362753	.	G	GC	98.25	PASS	AC=2;AF=1;AN=2;DP=3;ExcessHet=3.0103;FS=0;MLEAC=2;MLEAF=1;MQ=57.46;QD=32.75;SOR=2.833	GT:AD:DP:GQ:PL	1/1:0,3:3:9:135,9,0	LOC109829170
NC_033794.1	2362761	.	TA	T	53.7	PASS	AC=2;AF=1;AN=2;DP=3;ExcessHet=3.0103;FS=0;MLEAC=2;MLEAF=1;MQ=57.46;QD=26.85;SOR=2.303	GT:AD:DP:GQ:PL	1/1:0,2:2:6:90,6,0	LOC109829170
NC_033794.1	2362769	.	CT	C	53.7	PASS	AC=2;AF=1;AN=2;DP=2;ExcessHet=3.0103;FS=0;MLEAC=2;MLEAF=1;MQ=56.14;QD=26.85;SOR=2.303	GT:AD:DP:GQ:PL	1/1:0,2:2:6:90,6,0	LOC109829170
NC_033794.1	2362774	.	T	TC	53.7	PASS	AC=2;AF=1;AN=2;DP=2;ExcessHet=3.0103;FS=0;MLEAC=2;MLEAF=1;MQ=56.14;QD=26.85;SOR=2.303	GT:AD:DP:GQ:PL	1/1:0,2:2:6:90,6,0	LOC109829170
NC_033794.1	2362777	.	G	GGA	53.7	PASS	AC=2;AF=1;AN=2;DP=2;ExcessHet=3.0103;FS=0;MLEAC=2;MLEAF=1;MQ=56.14;QD=26.85;SOR=2.303	GT:AD:DP:GQ:PL	1/1:0,2:2:6:90,6,0	LOC109829170
NC_033794.1	2383599	.	AGTAAGGAGAACTATGCTAAAACTGCAAATGATGAAATTATGAAAGATTTGATGTTTGAACGTCTCTGTTTCAATGCAG	A	349.74	PASS	AC=2;AF=1;AN=2;DP=10;ExcessHet=3.0103;FS=0;MLEAC=2;MLEAF=1;MQ=60;QD=27.01;SOR=1.402	GT:AD:DP:GQ:PL	1/1:0,9:9:28:387,28,0	LOC109846010
NC_033794.1	2388324	.	AGTAAGTGGAAAATTTTCTTATTCTATCTTCTATAAGACACCAATTCTTCTTTCATTTGTTTAATTTCTGACTGTTTTGTTGTGATTTCAAAG	A	772.73	PASS	AC=2;AF=1;AN=2;DP=18;ExcessHet=3.0103;FS=0;MLEAC=2;MLEAF=1;MQ=60;QD=33.32;SOR=0.914	GT:AD:DP:GQ:PL	1/1:0,18:18:54:810,54,0	LOC109846010
NC_033794.1	2390434	.	TCTGCATCACAAAAAAAATGTTCTTGAATTTGGATACTGTACAAAGAATTCGATTAGTTTAAATAAGTAAAAAAATGTGATTATTGTAC	T	55.52	PASS	AC=2;AF=1;AN=2;DP=2;ExcessHet=3.0103;FS=0;MLEAC=2;MLEAF=1;MQ=60;QD=27.76;SOR=2.303	GT:AD:DP:GQ:PL	1/1:0,2:2:7:92,7,0	LOC109846017
NC_033794.1	2390580	.	C	CCTTACACCCATCAATCCCAAA	35.71	PASS	AC=2;AF=1;AN=2;DP=2;ExcessHet=3.0103;FS=0;MLEAC=2;MLEAF=1;MQ=60;QD=17.85;SOR=2.303	GT:AD:DP:GQ:PL	1/1:0,2:2:6:72,6,0	LOC109846017
NC_033794.1	2391807	.	TCTTCACCAAAACCAATCAAAATCTCAACTTTAACCCCAAAAAGAACAAAAAAATTCCGACCAAAAAGCAATAAAAAACTCAC	T	483.73	PASS	AC=2;AF=1;AN=2;DP=12;ExcessHet=3.0103;FS=0;MLEAC=2;MLEAF=1;MQ=55.75;QD=35.55;SOR=2.67	GT:AD:DP:GQ:PL	1/1:0,12:12:36:521,36,0	LOC109846017
NC_033794.1	2407272	.	ACCT	A	85.73	PASS	AC=1;AF=0.5;AN=2;BaseQRankSum=-0.967;ClippingRankSum=0;DP=3;ExcessHet=3.0103;FS=0;MLEAC=1;MLEAF=0.5;MQ=52.36;MQRankSum=-0.431;QD=28.58;ReadPosRankSum=0.967;SOR=1.179	GT:AD:DP:GQ:PL	0/1:1,2:3:33:123,0,33	LOC109846026
NC_033794.1	2407278	.	ATAAACAGACACGAACAAAAAAAAAAGTTG	A	85.73	PASS	AC=1;AF=0.5;AN=2;BaseQRankSum=0.319;ClippingRankSum=0;DP=5;ExcessHet=3.0103;FS=0;MLEAC=1;MLEAF=0.5;MQ=50.57;MQRankSum=-0.319;QD=21.43;ReadPosRankSum=0.674;SOR=0.446	GT:AD:DP:GQ:PL	0/1:1,3:4:33:123,0,33	LOC109846026
NC_033794.1	2407310	.	AGAAGTTGGAAAATAGAGAGAACTCAGTTT	A	98.25	PASS	AC=2;AF=1;AN=2;DP=4;ExcessHet=3.0103;FS=0;MLEAC=2;MLEAF=1;MQ=47.92;QD=32.75;SOR=1.179	GT:AD:DP:GQ:PL	1/1:0,3:3:9:135,9,0	LOC109846026
NC_033794.1	2408288	.	T	TTTCCATCCTCAGGCAAAGCCAAAGCAGTAGTGAGG	250.73	PASS	AC=1;AF=0.5;AN=2;BaseQRankSum=0.21;ClippingRankSum=0;DP=11;ExcessHet=3.0103;FS=0;MLEAC=1;MLEAF=0.5;MQ=52.97;MQRankSum=0.719;QD=27.86;ReadPosRankSum=-2.2;SOR=0.368	GT:AD:DP:GQ:PL	0/1:2,7:9:63:288,0,63	LOC109846026
NC_033794.1	2410152	.	T	TA	139.73	PASS	AC=1;AF=0.5;AN=2;BaseQRankSum=-1.111;ClippingRankSum=0;DP=11;ExcessHet=3.0103;FS=0;MLEAC=1;MLEAF=0.5;MQ=49.45;MQRankSum=1.295;QD=13.97;ReadPosRankSum=0.204;SOR=1.179	GT:AD:DP:GQ:PL	0/1:4,6:10:99:177,0,150	NA
NC_033794.1	2410157	.	A	AAG	109.73	PASS	AC=1;AF=0.5;AN=2;BaseQRankSum=-0.8;ClippingRankSum=0;DP=10;ExcessHet=3.0103;FS=0;MLEAC=1;MLEAF=0.5;MQ=49.69;MQRankSum=-1.295;QD=10.97;ReadPosRankSum=0.816;SOR=0.368	GT:AD:DP:GQ:PL	0/1:6,4:10:99:147,0,257	NA
NC_033794.1	2410175	.	A	AC	121.73	PASS	AC=1;AF=0.5;AN=2;BaseQRankSum=-0.18;ClippingRankSum=0;DP=7;ExcessHet=3.0103;FS=0;MLEAC=1;MLEAF=0.5;MQ=50.72;MQRankSum=-2.189;QD=17.39;ReadPosRankSum=1.368;SOR=0.223	GT:AD:DP:GQ:PL	0/1:3,4:7:99:159,0,114	NA
NC_033794.1	2410281	.	A	AGAG	54.73	PASS	AC=1;AF=0.5;AN=2;BaseQRankSum=1.15;ClippingRankSum=0;DP=4;ExcessHet=3.0103;FS=0;MLEAC=1;MLEAF=0.5;MQ=58.52;MQRankSum=-0.674;QD=13.68;ReadPosRankSum=-1.15;SOR=1.609	GT:AD:DP:GQ:PL	0/1:1,3:4:33:92,0,33	NA
NC_033794.1	2410604	.	GCTGGATAAACAAATTTAGTTCTATTTTAGCATAAATTGAAATAATAAATGAACATAGAACAAGAAAACTAAGGTCATAGATATGAGAGAATTAAAAGATATAAAAGAAATAACATGTTAGAAAGGAATACAAC	G	248.73	PASS	AC=1;AF=0.5;AN=2;BaseQRankSum=-1.231;ClippingRankSum=0;DP=14;ExcessHet=3.0103;FS=0;MLEAC=1;MLEAF=0.5;MQ=50.16;MQRankSum=-0.522;QD=19.13;ReadPosRankSum=1.349;SOR=0.892	GT:AD:DP:GQ:PL	0/1:4,9:13:99:286,0,144	NA
NC_033794.1	2412428	.	TCTGAAACAACAACAATGAAATTGGTACTGTTAGGGTTTCGAGAATAGTAGGAAAGTGTGAGTGAAGTGAGAGGGAGAGATAAAATTAC	T	98.25	PASS	AC=2;AF=1;AN=2;DP=4;ExcessHet=3.0103;FS=0;MLEAC=2;MLEAF=1;MQ=49.13;QD=32.75;SOR=1.179	GT:AD:DP:GQ:PL	1/1:0,3:3:9:135,9,0	LOC109829187
NC_033794.1	2415340	.	TGCC	T	759.73	PASS	AC=1;AF=0.5;AN=2;BaseQRankSum=-0.369;ClippingRankSum=0;DP=35;ExcessHet=3.0103;FS=0;MLEAC=1;MLEAF=0.5;MQ=60;MQRankSum=0;QD=22.35;ReadPosRankSum=-1.368;SOR=1.143	GT:AD:DP:GQ:PL	0/1:14,20:34:99:797,0,612	LOC109829197
NC_033794.1	2416747	.	TG	T	1504.73	PASS	AC=2;AF=1;AN=2;DP=34;ExcessHet=3.0103;FS=0;MLEAC=2;MLEAF=1;MQ=60;QD=25.43;SOR=1.244	GT:AD:DP:GQ:PL	1/1:0,34:34:99:1542,105,0	LOC109829197
NC_033794.1	2416750	.	GC	G	1504.73	PASS	AC=2;AF=1;AN=2;DP=35;ExcessHet=3.0103;FS=0;MLEAC=2;MLEAF=1;MQ=60;QD=32.22;SOR=1.148	GT:AD:DP:GQ:PL	1/1:0,35:35:99:1542,105,0	LOC109829197
NC_033794.1	2416762	.	CG	C	1380.73	PASS	AC=2;AF=1;AN=2;DP=33;ExcessHet=3.0103;FS=0;MLEAC=2;MLEAF=1;MQ=60;QD=32.8;SOR=1.179	GT:AD:DP:GQ:PL	1/1:0,33:33:99:1418,99,0	LOC109829197
NC_033794.1	2416787	.	AT	A	1177.73	PASS	AC=2;AF=1;AN=2;DP=28;ExcessHet=3.0103;FS=0;MLEAC=2;MLEAF=1;MQ=60;QD=30.54;SOR=0.922	GT:AD:DP:GQ:PL	1/1:0,27:27:81:1215,81,0	LOC109829197
NC_033794.1	2416789	.	GC	G	1222.73	PASS	AC=2;AF=1;AN=2;DP=27;ExcessHet=3.0103;FS=0;MLEAC=2;MLEAF=1;MQ=60;QD=29.64;SOR=0.922	GT:AD:DP:GQ:PL	1/1:0,27:27:84:1260,84,0	LOC109829197
NC_033794.1	2416802	.	G	GC	1267.73	PASS	AC=2;AF=1;AN=2;DP=29;ExcessHet=3.0103;FS=0;MLEAC=2;MLEAF=1;MQ=60;QD=29.56;SOR=0.906	GT:AD:DP:GQ:PL	1/1:0,29:29:87:1305,87,0	LOC109829197
NC_033794.1	2416826	.	CG	C	469.73	PASS	AC=2;AF=1;AN=2;DP=21;ExcessHet=3.0103;FS=0;MLEAC=2;MLEAF=1;MQ=60;QD=24.72;SOR=0.793	GT:AD:DP:GQ:PL	1/1:0,19:19:57:507,57,0	LOC109829197
NC_033794.1	2416844	.	TA	T	537.73	PASS	AC=2;AF=1;AN=2;DP=13;ExcessHet=3.0103;FS=0;MLEAC=2;MLEAF=1;MQ=60;QD=30.03;SOR=1.179	GT:AD:DP:GQ:PL	1/1:0,13:13:39:575,39,0	LOC109829197
NC_033794.1	2416849	.	GT	G	536.73	PASS	AC=2;AF=1;AN=2;DP=12;ExcessHet=3.0103;FS=0;MLEAC=2;MLEAF=1;MQ=60;QD=33.85;SOR=1.022	GT:AD:DP:GQ:PL	1/1:0,12:12:39:574,39,0	LOC109829197
NC_033794.1	2416852	.	AC	A	502.73	PASS	AC=2;AF=1;AN=2;DP=12;ExcessHet=3.0103;FS=0;MLEAC=2;MLEAF=1;MQ=60;QD=24.66;SOR=1.022	GT:AD:DP:GQ:PL	1/1:0,12:12:36:540,36,0	LOC109829197
NC_033794.1	2416867	.	C	CT	277.77	PASS	AC=2;AF=1;AN=2;DP=8;ExcessHet=3.0103;FS=0;MLEAC=2;MLEAF=1;MQ=60;QD=31.22;SOR=1.609	GT:AD:DP:GQ:PL	1/1:0,7:7:21:315,21,0	LOC109829197
NC_033794.1	2416870	.	T	TC	277.77	PASS	AC=2;AF=1;AN=2;DP=7;ExcessHet=3.0103;FS=0;MLEAC=2;MLEAF=1;MQ=60;QD=31;SOR=1.609	GT:AD:DP:GQ:PL	1/1:0,7:7:21:315,21,0	LOC109829197
NC_033794.1	2416880	.	CT	C	116.87	PASS	AC=2;AF=1;AN=2;DP=5;ExcessHet=3.0103;FS=0;MLEAC=2;MLEAF=1;MQ=60;QD=23.37;SOR=1.022	GT:AD:DP:GQ:PL	1/1:0,5:5:15:154,15,0	LOC109829197
NC_033794.1	2417116	.	CA	C	734.73	PASS	AC=2;AF=1;AN=2;DP=24;ExcessHet=3.0103;FS=0;MLEAC=2;MLEAF=1;MQ=58.38;QD=30.61;SOR=0.859	GT:AD:DP:GQ:PL	1/1:0,24:24:72:772,72,0	LOC109829197
NC_033794.1	2417142	.	GTGT	G	1098.73	PASS	AC=2;AF=1;AN=2;BaseQRankSum=1.695;ClippingRankSum=0;DP=27;ExcessHet=3.0103;FS=3.522;MLEAC=2;MLEAF=1;MQ=58.91;MQRankSum=-0.141;QD=32.39;SOR=0.707	GT:AD:DP:GQ:PL	1/1:1,26:27:69:1136,69,0	LOC109829197
NC_033794.1	2417157	.	GA	G	977.73	PASS	AC=2;AF=1;AN=2;DP=23;ExcessHet=3.0103;FS=0;MLEAC=2;MLEAF=1;MQ=58.72;QD=20.87;SOR=0.963	GT:AD:DP:GQ:PL	1/1:0,23:23:69:1015,69,0	LOC109829197
NC_033794.1	2417165	.	GAGCGT	G	952.73	PASS	AC=2;AF=1;AN=2;DP=22;ExcessHet=3.0103;FS=0;MLEAC=2;MLEAF=1;MQ=58.66;QD=31.31;SOR=0.874	GT:AD:DP:GQ:PL	1/1:0,22:22:66:990,66,0	LOC109829197
NC_033794.1	2417188	.	G	GC	907.73	PASS	AC=2;AF=1;AN=2;DP=23;ExcessHet=3.0103;FS=0;MLEAC=2;MLEAF=1;MQ=58.72;QD=30.54;SOR=0.784	GT:AD:DP:GQ:PL	1/1:0,21:21:63:945,63,0	LOC109829197
NC_033794.1	2417193	.	T	TC	907.73	PASS	AC=2;AF=1;AN=2;DP=21;ExcessHet=3.0103;FS=0;MLEAC=2;MLEAF=1;MQ=60;QD=28.98;SOR=0.784	GT:AD:DP:GQ:PL	1/1:0,21:21:63:945,63,0	LOC109829197
NC_033794.1	2417227	.	CAA	C	639.73	PASS	AC=2;AF=1;AN=2;DP=18;ExcessHet=3.0103;FS=0;MLEAC=2;MLEAF=1;MQ=58.99;QD=29.44;SOR=0.914	GT:AD:DP:GQ:PL	1/1:0,18:18:54:677,54,0	LOC109829197
NC_033794.1	2417246	.	GGC	G	846.73	PASS	AC=2;AF=1;AN=2;DP=25;ExcessHet=3.0103;FS=0;MLEAC=2;MLEAF=1;MQ=58.15;QD=30.9;SOR=1.179	GT:AD:DP:GQ:PL	1/1:0,23:23:69:884,69,0	LOC109829197
NC_033794.1	2417258	.	CT	C	1036.73	PASS	AC=2;AF=1;AN=2;DP=23;ExcessHet=3.0103;FS=0;MLEAC=2;MLEAF=1;MQ=57.85;QD=35.92;SOR=1.426	GT:AD:DP:GQ:PL	1/1:0,23:23:72:1074,72,0	LOC109829197
NC_033794.1	2417261	.	GCC	G	1036.73	PASS	AC=2;AF=1;AN=2;DP=24;ExcessHet=3.0103;FS=0;MLEAC=2;MLEAF=1;MQ=57.51;QD=28.25;SOR=1.519	GT:AD:DP:GQ:PL	1/1:0,24:24:72:1074,72,0	LOC109829197
NC_033794.1	2417278	.	GC	G	1072.73	PASS	AC=2;AF=1;AN=2;DP=24;ExcessHet=3.0103;FS=0;MLEAC=2;MLEAF=1;MQ=57.51;QD=27.14;SOR=1.519	GT:AD:DP:GQ:PL	1/1:0,24:24:75:1110,75,0	LOC109829197
NC_033794.1	2417283	.	GC	G	1102.73	PASS	AC=2;AF=1;AN=2;DP=26;ExcessHet=3.0103;FS=0;MLEAC=2;MLEAF=1;MQ=56.97;QD=29.14;SOR=1.22	GT:AD:DP:GQ:PL	1/1:0,26:26:78:1140,78,0	LOC109829197
NC_033794.1	2417306	.	TC	T	914.73	PASS	AC=2;AF=1;AN=2;DP=22;ExcessHet=3.0103;FS=0;MLEAC=2;MLEAF=1;MQ=57.26;QD=33.28;SOR=1.329	GT:AD:DP:GQ:PL	1/1:0,22:22:66:952,66,0	LOC109829197
NC_033794.1	2417313	.	AT	A	852.73	PASS	AC=2;AF=1;AN=2;DP=20;ExcessHet=3.0103;FS=0;MLEAC=2;MLEAF=1;MQ=56.98;QD=30.46;SOR=1.402	GT:AD:DP:GQ:PL	1/1:0,20:20:60:890,60,0	LOC109829197
NC_033794.1	2417322	.	GA	G	772.73	PASS	AC=2;AF=1;AN=2;DP=17;ExcessHet=3.0103;FS=0;MLEAC=2;MLEAF=1;MQ=56.43;QD=24.78;SOR=1.371	GT:AD:DP:GQ:PL	1/1:0,17:17:54:810,54,0	LOC109829197
NC_033794.1	2417333	.	AC	A	665.73	PASS	AC=2;AF=1;AN=2;DP=16;ExcessHet=3.0103;FS=0;MLEAC=2;MLEAF=1;MQ=56.2;QD=32.95;SOR=1.244	GT:AD:DP:GQ:PL	1/1:0,16:16:48:703,48,0	NA
NC_033794.1	2417335	.	GC	G	665.73	PASS	AC=2;AF=1;AN=2;DP=16;ExcessHet=3.0103;FS=0;MLEAC=2;MLEAF=1;MQ=56.2;QD=33.2;SOR=1.244	GT:AD:DP:GQ:PL	1/1:0,16:16:48:703,48,0	NA
NC_033794.1	2417341	.	GC	G	637.73	PASS	AC=2;AF=1;AN=2;DP=15;ExcessHet=3.0103;FS=0;MLEAC=2;MLEAF=1;MQ=55.94;QD=31;SOR=1.112	GT:AD:DP:GQ:PL	1/1:0,15:15:45:675,45,0	NA
NC_033794.1	2417356	.	GC	G	380.74	PASS	AC=2;AF=1;AN=2;DP=11;ExcessHet=3.0103;FS=0;MLEAC=2;MLEAF=1;MQ=55.7;QD=30.96;SOR=1.085	GT:AD:DP:GQ:PL	1/1:0,10:10:30:418,30,0	NA
NC_033794.1	2417359	.	GC	G	380.74	PASS	AC=2;AF=1;AN=2;DP=9;ExcessHet=3.0103;FS=0;MLEAC=2;MLEAF=1;MQ=55.29;QD=33.74;SOR=1.402	GT:AD:DP:GQ:PL	1/1:0,9:9:30:418,30,0	NA
NC_033794.1	2417377	.	GC	G	592.73	PASS	AC=2;AF=1;AN=2;DP=12;ExcessHet=3.0103;FS=0;MLEAC=2;MLEAF=1;MQ=57.63;QD=26.72;SOR=0.693	GT:AD:DP:GQ:PL	1/1:0,12:12:42:630,42,0	NA
NC_033794.1	2419475	.	CCGCGGGG	C	41.8	PASS	AC=1;AF=0.5;AN=2;BaseQRankSum=0;ClippingRankSum=0;DP=4;ExcessHet=3.0103;FS=0;MLEAC=1;MLEAF=0.5;MQ=60;MQRankSum=0;QD=13.93;ReadPosRankSum=0.967;SOR=1.179	GT:AD:DP:GQ:PL	0/1:1,2:3:18:79,0,18	NA
NC_033794.1	2442894	.	TAGAGAG	T	53.7	PASS	AC=2;AF=1;AN=2;DP=4;ExcessHet=3.0103;FS=0;MLEAC=2;MLEAF=1;MQ=60;QD=26.85;SOR=2.303	GT:AD:DP:GQ:PL	1/1:0,2:2:6:90,6,0	LOC109846044
NC_033794.1	2443293	.	GC	G	53.7	PASS	AC=2;AF=1;AN=2;DP=2;ExcessHet=3.0103;FS=0;MLEAC=2;MLEAF=1;MQ=60;QD=26.85;SOR=2.303	GT:AD:DP:GQ:PL	1/1:0,2:2:6:90,6,0	LOC109846044
NC_033794.1	2443303	.	GT	G	53.7	PASS	AC=2;AF=1;AN=2;DP=2;ExcessHet=3.0103;FS=0;MLEAC=2;MLEAF=1;MQ=60;QD=26.85;SOR=2.303	GT:AD:DP:GQ:PL	1/1:0,2:2:6:90,6,0	LOC109846044
NC_033794.1	2443307	.	GACCTGCAGAAGTTCGGGGGGAGGAGGGGGGGATTGTGGCGGGGGATGTCTTATTTCTTTGATATTACAAACATGACAAGAAGAAAAAAGAATATCAATAATAT	G	55.52	PASS	AC=2;AF=1;AN=2;DP=2;ExcessHet=3.0103;FS=0;MLEAC=2;MLEAF=1;MQ=60;QD=27.76;SOR=2.303	GT:AD:DP:GQ:PL	1/1:0,2:2:7:92,7,0	LOC109846044
NC_033794.1	2443552	.	TCTATCATGTGCATATAAACATAAATGATTTTGATGCAGCATTTGATGATGATATATTAGAAACAAAAATGTGACAATCACTTGC	T	2764.73	PASS	AC=1;AF=0.5;AN=2;BaseQRankSum=2.745;ClippingRankSum=0;DP=76;ExcessHet=3.0103;FS=7.343;MLEAC=1;MLEAF=0.5;MQ=59.57;MQRankSum=-0.631;QD=26.74;ReadPosRankSum=-2.118;SOR=2.06	GT:AD:DP:GQ:PL	0/1:7,68:75:99:2802,0,2301	LOC109846044
NC_033794.1	2444984	.	A	ATATTGGGTAAGGTAGATGGAGAC	389.73	PASS	AC=1;AF=0.5;AN=2;BaseQRankSum=-0.296;ClippingRankSum=0;DP=16;ExcessHet=3.0103;FS=0;MLEAC=1;MLEAF=0.5;MQ=60;MQRankSum=0;QD=24.36;ReadPosRankSum=-3.515;SOR=1.022	GT:AD:DP:GQ:PL	0/1:5,11:16:99:427,0,275	LOC109846044
NC_033794.1	2445805	.	ATTATTATTATGTGGCCTTTGGTGCTTCTGGAGGAAGATGGCTGTGATTATTATTATTATTATTATTATTATTATTAT	A	389.73	PASS	AC=1;AF=0.5;AN=2;BaseQRankSum=-0.316;ClippingRankSum=0;DP=62;ExcessHet=3.0103;FS=0;MLEAC=1;MLEAF=0.5;MQ=59.65;MQRankSum=-0.084;QD=17.72;ReadPosRankSum=0.033;SOR=0.914	GT:AD:DP:GQ:PL	0/1:10,12:22:99:427,0,399	LOC109846044
NC_033794.1	2445811	.	ATTATGTGGCCTTTGGTGCTTCTGGAGGAAGATGGCTGTGATTATTATTATTATTATTATTATTATTATTAT	A	208.73	PASS	AC=1;AF=0.5;AN=2;BaseQRankSum=-1.531;ClippingRankSum=0;DP=61;ExcessHet=3.0103;FS=0;MLEAC=1;MLEAF=0.5;MQ=59.65;MQRankSum=-0.095;QD=10.44;ReadPosRankSum=3.752;SOR=0.34	GT:AD:DP:GQ:PL	0/1:12,8:20:99:246,0,495	LOC109846044
NC_033794.1	2446385	.	T	TCATA	277.77	PASS	AC=2;AF=1;AN=2;DP=6;ExcessHet=3.0103;FS=0;MLEAC=2;MLEAF=1;MQ=60;QD=24.16;SOR=0.693	GT:AD:DP:GQ:PL	1/1:0,6:6:21:315,21,0	LOC109846044
NC_033794.1	2447153	.	TCTACAATCAAAAAATTATGTGCACATAATCCGTCAATAAGATCCTCCTCATACTCTCCGTCAAAAGGATAATTAAAGTATATGCAAGAAC	T	93.73	PASS	AC=2;AF=1;AN=2;DP=49;ExcessHet=3.0103;FS=0;MLEAC=2;MLEAF=1;MQ=60;QD=28.55;SOR=0.693	GT:AD:DP:GQ:PL	1/1:0,2:2:34:131,34,0	LOC109846044
NC_033794.1	2447319	.	TCCTGTACCATGAAATTTAGCTTAAAACTTCAAATCAAGTGTTTATAAAATTTCTAAAGAAGAGGAGAAAAGAGAAATAGATAAAAGCATA	T	1987.73	PASS	AC=2;AF=1;AN=2;DP=47;ExcessHet=3.0103;FS=0;MLEAC=2;MLEAF=1;MQ=60;QD=25.89;SOR=0.737	GT:AD:DP:GQ:PL	1/1:0,45:45:99:2025,135,0	LOC109846044
NC_033794.1	2447645	.	GCTACAACAACACAATCATCAGATAACTAAACGAACATCAATATTAGGATTCAATTCAATAAAAAGATTGCATTAAGATTAGAAATTTCCATCAC	G	1255.73	PASS	AC=1;AF=0.5;AN=2;BaseQRankSum=2.086;ClippingRankSum=0;DP=35;ExcessHet=3.0103;FS=6.978;MLEAC=1;MLEAF=0.5;MQ=60;MQRankSum=0;QD=29.53;ReadPosRankSum=1.323;SOR=2.022	GT:AD:DP:GQ:PL	0/1:3,31:34:33:1293,0,33	LOC109846044
NC_033794.1	2448240	.	C	CCT	778.73	PASS	AC=1;AF=0.5;AN=2;BaseQRankSum=-0.194;ClippingRankSum=0;DP=58;ExcessHet=3.0103;FS=6.924;MLEAC=1;MLEAF=0.5;MQ=60.62;MQRankSum=1.096;QD=15.27;ReadPosRankSum=-0.312;SOR=1.938	GT:AD:DP:GQ:PL	0/1:19,32:51:99:816,0,368	LOC109846044
NC_033794.1	2452414	.	CA	C	286.73	PASS	AC=2;AF=1;AN=2;DP=14;ExcessHet=3.0103;FS=0;MLEAC=2;MLEAF=1;MQ=60;QD=20.48;SOR=2.985	GT:AD:DP:GQ:PL	1/1:0,14:14:41:324,41,0	LOC109846049
NC_033794.1	2452510	.	C	CTTTGGCTCAGGTGAATCGTGAAAACCATTCGCAGACCTCT	714.73	PASS	AC=2;AF=1;AN=2;DP=16;ExcessHet=3.0103;FS=0;MLEAC=2;MLEAF=1;MQ=60;QD=27.52;SOR=4.174	GT:AD:DP:GQ:PL	1/1:0,16:16:51:752,51,0	LOC109846049
NC_033794.1	2452984	.	G	GC	53.7	PASS	AC=2;AF=1;AN=2;DP=1;ExcessHet=3.0103;FS=0;MLEAC=2;MLEAF=1;MQ=60;QD=31.56;SOR=1.609	GT:AD:DP:GQ:PL	1/1:0,1:1:6:90,6,0	LOC109846049
NC_033794.1	2453058	.	C	CTA	79.25	PASS	AC=2;AF=1;AN=2;DP=3;ExcessHet=3.0103;FS=0;MLEAC=2;MLEAF=1;MQ=60;QD=26.42;SOR=2.833	GT:AD:DP:GQ:PL	1/1:0,3:3:9:116,9,0	LOC109846049
NC_033794.1	2455652	.	CGAA	C	98.25	PASS	AC=2;AF=1;AN=2;DP=4;ExcessHet=3.0103;FS=0;MLEAC=2;MLEAF=1;MQ=60;QD=32.75;SOR=1.179	GT:AD:DP:GQ:PL	1/1:0,3:3:9:135,9,0	LOC109846049
NC_033794.1	2456273	.	C	CAATCCTTGCATTCATCACACTGAACCATGAGATCATCCGGA	370.73	PASS	AC=1;AF=0.5;AN=2;BaseQRankSum=0.365;ClippingRankSum=0;DP=14;ExcessHet=3.0103;FS=2.836;MLEAC=1;MLEAF=0.5;MQ=57.14;MQRankSum=-1.331;QD=26.48;ReadPosRankSum=-2.48;SOR=2.303	GT:AD:DP:GQ:PL	0/1:4,10:14:99:408,0,124	LOC109846049
NC_033794.1	2456418	.	AAG	A	98.25	PASS	AC=2;AF=1;AN=2;DP=3;ExcessHet=3.0103;FS=0;MLEAC=2;MLEAF=1;MQ=60;QD=32.75;SOR=1.179	GT:AD:DP:GQ:PL	1/1:0,3:3:9:135,9,0	LOC109846049
NC_033794.1	2458924	.	A	AC	27.71	PASS	AC=2;AF=1;AN=2;DP=3;ExcessHet=3.0103;FS=0;MLEAC=2;MLEAF=1;MQ=63.51;QD=13.86;SOR=0.693	GT:AD:DP:GQ:PL	1/1:0,2:2:6:64,6,0	LOC109846049
NC_033794.1	2460071	.	A	AATCG	98.25	PASS	AC=2;AF=1;AN=2;DP=3;ExcessHet=3.0103;FS=0;MLEAC=2;MLEAF=1;MQ=60;QD=32.75;SOR=1.179	GT:AD:DP:GQ:PL	1/1:0,3:3:9:135,9,0	LOC109846049
NC_033794.1	2460248	.	CT	C	143	PASS	AC=2;AF=1;AN=2;DP=4;ExcessHet=3.0103;FS=0;MLEAC=2;MLEAF=1;MQ=60;QD=25.9;SOR=1.609	GT:AD:DP:GQ:PL	1/1:0,4:4:12:180,12,0	LOC109846049
NC_033794.1	2460573	.	AT	A	46.25	PASS	AC=2;AF=1;AN=2;DP=3;ExcessHet=3.0103;FS=0;MLEAC=2;MLEAF=1;MQ=60;QD=15.42;SOR=1.179	GT:AD:DP:GQ:PL	1/1:0,3:3:9:83,9,0	LOC109846049
NC_033794.1	2461482	.	TACCTTCAACACCAAAATCCCATTTTTCATCAAAAAATAATCCCCAAAAATATATATATAACAAACCAAACAATAACAACAACTTCAAATTACTC	T	1436.73	PASS	AC=2;AF=1;AN=2;DP=33;ExcessHet=3.0103;FS=0;MLEAC=2;MLEAF=1;MQ=60;QD=29.91;SOR=0.88	GT:AD:DP:GQ:PL	1/1:0,33:33:99:1474,101,0	LOC109846049
NC_033794.1	2461921	.	GCTGAAAGACCGATTACGGAATCAAAAGATGAACAAGATTGCATTTTTAGGGTTTCTTACTGGGATTTTTGGTTTTTTTTTTTTTTAC	G	1433.73	PASS	AC=2;AF=1;AN=2;BaseQRankSum=0.331;ClippingRankSum=0;DP=35;ExcessHet=3.0103;FS=0;MLEAC=2;MLEAF=1;MQ=59.29;MQRankSum=-0.123;QD=32.98;ReadPosRankSum=-0.347;SOR=1.179	GT:AD:DP:GQ:PL	1/1:1,34:35:63:1471,63,0	LOC109846049
NC_033794.1	2462177	.	GT	G	777.73	PASS	AC=2;AF=1;AN=2;DP=28;ExcessHet=3.0103;FS=0;MLEAC=2;MLEAF=1;MQ=60;QD=29.91;SOR=6.593	GT:AD:DP:GQ:PL	1/1:0,26:26:78:815,78,0	LOC109846049
NC_033794.1	2464583	.	TGTGAGTGTTTGTTTTGGTTTGGATTTGGGTGGGGTTTTGTTGTGGGTGGTTAGGGATTTTGATAAAGTTGGGTTCTTTGTTGGTTTTCTGTAG	T	684.73	PASS	AC=2;AF=1;AN=2;DP=17;ExcessHet=3.0103;FS=0;MLEAC=2;MLEAF=1;MQ=60;QD=31.56;SOR=2.584	GT:AD:DP:GQ:PL	1/1:0,16:16:49:722,49,0	LOC109846055
NC_033794.1	2467197	.	CAGGTAATTTATCAACTCTATCTTACTTTTCTCGCTTTGATCTCTCATCTTATTTTATCTAATACTAACTCGTCCTTTGCT	C	232.8	PASS	AC=2;AF=1;AN=2;DP=6;ExcessHet=3.0103;FS=0;MLEAC=2;MLEAF=1;MQ=60;QD=27.31;SOR=0.693	GT:AD:DP:GQ:PL	1/1:0,6:6:18:270,18,0	LOC109846055
NC_033794.1	2478196	.	T	TTTTCTCTCCTCC	1294.73	PASS	AC=2;AF=1;AN=2;BaseQRankSum=-0.286;ClippingRankSum=0;DP=32;ExcessHet=3.0103;FS=3.59;MLEAC=2;MLEAF=1;MQ=60;MQRankSum=0;QD=27.87;ReadPosRankSum=-1.833;SOR=0.738	GT:AD:DP:GQ:PL	1/1:1,31:32:51:1332,51,0	LOC109846059
NC_033794.1	2478197	.	G	GGTATAATACTCCTGCGGCC	1294.73	PASS	AC=2;AF=1;AN=2;BaseQRankSum=-1.706;ClippingRankSum=0;DP=27;ExcessHet=3.0103;FS=3.522;MLEAC=2;MLEAF=1;MQ=60;MQRankSum=0;QD=34.61;ReadPosRankSum=-1.991;SOR=0.707	GT:AD:DP:GQ:PL	1/1:1,26:27:51:1332,51,0	LOC109846059
NC_033794.1	2478200	.	T	TC	253.77	PASS	AC=1;AF=0.5;AN=2;BaseQRankSum=0.157;ClippingRankSum=0;DP=8;ExcessHet=3.0103;FS=0;MLEAC=1;MLEAF=0.5;MQ=60;MQRankSum=0;QD=31.72;ReadPosRankSum=-1.534;SOR=0.693	GT:AD:DP:GQ:PL	0/1:1,7:8:21:291,0,21	LOC109846059
NC_033794.1	2478201	.	G	GTC	253.77	PASS	AC=1;AF=0.5;AN=2;BaseQRankSum=-1.15;ClippingRankSum=0;DP=8;ExcessHet=3.0103;FS=0;MLEAC=1;MLEAF=0.5;MQ=60;MQRankSum=0;QD=31.72;ReadPosRankSum=-1.534;SOR=0.693	GT:AD:DP:GQ:PL	0/1:1,7:8:21:291,0,21	LOC109846059
NC_033794.1	2481636	.	C	CTTAGA	98.25	PASS	AC=2;AF=1;AN=2;DP=3;ExcessHet=3.0103;FS=0;MLEAC=2;MLEAF=1;MQ=60;QD=32.75;SOR=2.833	GT:AD:DP:GQ:PL	1/1:0,3:3:9:135,9,0	NA
NC_033794.1	2482230	.	TAA	T	219.73	PASS	AC=2;AF=1;AN=2;DP=8;ExcessHet=3.0103;FS=0;MLEAC=1;MLEAF=0.5;MQ=60;QD=27.47;SOR=3.912	GT:AD:DP:GQ:PL	1/1:0,8:8:24:215,24,0	LOC109846072
NC_033794.1	2483239	.	AACCTTCAACACATAAAGTCCAATCATGAGAAATAGTGAAGATGTCCACATATTAAAACTCAGCAATGAATCGAAACCAAACATAT	A	684.73	PASS	AC=2;AF=1;AN=2;DP=18;ExcessHet=3.0103;FS=0;MLEAC=2;MLEAF=1;MQ=60;QD=34.34;SOR=0.941	GT:AD:DP:GQ:PL	1/1:0,16:16:49:722,49,0	LOC109846072
NC_033794.1	2483864	.	GCCTGTTGAAGACGTACATTCATTTTTGTTCATGCGAAAATGTCAAATATACAATTTATATGATAGATGATTGGCTTA	G	946.73	PASS	AC=2;AF=1;AN=2;DP=22;ExcessHet=3.0103;FS=0;MLEAC=2;MLEAF=1;MQ=60;QD=28.66;SOR=1.329	GT:AD:DP:GQ:PL	1/1:0,22:22:68:984,68,0	LOC109846072
NC_033794.1	2484934	.	T	TAATAACTCGTCTATTACGAATCCCAGTACGAA	322.75	PASS	AC=2;AF=1;AN=2;DP=8;ExcessHet=3.0103;FS=0;MLEAC=2;MLEAF=1;MQ=60;QD=33.05;SOR=1.179	GT:AD:DP:GQ:PL	1/1:0,8:8:24:360,24,0	LOC109846072
NC_033794.1	2505373	.	CTG	C	85.82	PASS	AC=1;AF=0.5;AN=2;BaseQRankSum=-0.319;ClippingRankSum=0;DP=7;ExcessHet=3.0103;FS=0;MLEAC=1;MLEAF=0.5;MQ=60;MQRankSum=0;QD=21.45;ReadPosRankSum=1.15;SOR=1.609	GT:AD:DP:GQ:PL	0/1:1,3:4:17:123,0,17	LOC109846089
NC_033794.1	2508528	.	ATTCACCTAAAAAATAAATAAATAAAAATACGGAGCACGCAACGTTAAGCCCCAGTTGAACCTAACAAATAAAAAAAACGAGCTTGAT	A	913.73	PASS	AC=2;AF=1;AN=2;DP=25;ExcessHet=3.0103;FS=0;MLEAC=2;MLEAF=1;MQ=60;QD=35.01;SOR=0.784	GT:AD:DP:GQ:PL	1/1:0,21:21:66:951,66,0	LOC109846089
NC_033794.1	2508757	.	ACTACGATAAGATACGGATTACGATGGTAATAAGTCGCAATTTTAGGGTTTTTGAGTGACATTTTGGGAGTCGGATTCTAC	A	770.73	PASS	AC=2;AF=1;AN=2;DP=17;ExcessHet=3.0103;FS=0;MLEAC=2;MLEAF=1;MQ=60;QD=29.85;SOR=3.383	GT:AD:DP:GQ:PL	1/1:0,17:17:57:808,57,0	LOC109846089
NC_033794.1	2515044	.	GCCTACAAACACCCAAACAAACAATAAATCCTCAAAAAACGCCCAAAAAATCGATTTTTGAATTCGAACCGAGAGCTTA	G	187.87	PASS	AC=2;AF=1;AN=2;DP=5;ExcessHet=3.0103;FS=0;MLEAC=2;MLEAF=1;MQ=25.91;QD=29.58;SOR=3.611	GT:AD:DP:GQ:PL	1/1:0,5:5:15:225,15,0	LOC109846105
NC_033794.1	2515316	.	AGGGGG	A,AGGGG	466.73	PASS	AC=1,1;AF=0.5,0.5;AN=2;DP=12;ExcessHet=3.0103;FS=0;MLEAC=1,1;MLEAF=0.5,0.5;MQ=26.55;QD=30.34;SOR=5.136	GT:AD:DP:GQ:PL	1/2:0,7,5:12:99:504,194,170,280,0,262	LOC109846105
NC_033794.1	2522447	.	CAG	C	30.71	PASS	AC=2;AF=1;AN=2;DP=2;ExcessHet=3.0103;FS=0;MLEAC=2;MLEAF=1;MQ=60;QD=15.35;SOR=2.303	GT:AD:DP:GQ:PL	1/1:0,2:2:6:67,6,0	LOC109846114
NC_033794.1	2522536	.	T	TTC	619.73	PASS	AC=1;AF=0.5;AN=2;BaseQRankSum=-0.859;ClippingRankSum=0;DP=70;ExcessHet=3.0103;FS=0;MLEAC=1;MLEAF=0.5;MQ=59.86;MQRankSum=2.001;QD=10.5;ReadPosRankSum=0.042;SOR=0.728	GT:AD:DP:GQ:PL	0/1:30,29:59:99:657,0,649	LOC109846114
NC_033794.1	2522582	.	C	CCT	1327.73	PASS	AC=1;AF=0.5;AN=2;BaseQRankSum=-0.454;ClippingRankSum=0;DP=99;ExcessHet=3.0103;FS=2.349;MLEAC=1;MLEAF=0.5;MQ=59.43;MQRankSum=-2.916;QD=16.39;ReadPosRankSum=0.897;SOR=0.238	GT:AD:DP:GQ:PL	0/1:45,36:81:99:1365,0,1767	LOC109846114
NC_033794.1	2522604	.	ATC	A	733.73	PASS	AC=1;AF=0.5;AN=2;BaseQRankSum=0.357;ClippingRankSum=0;DP=91;ExcessHet=3.0103;FS=0;MLEAC=1;MLEAF=0.5;MQ=59.38;MQRankSum=-3.034;QD=9.06;ReadPosRankSum=0.03;SOR=0.671	GT:AD:DP:GQ:PL	0/1:47,34:81:99:771,0,1899	LOC109846114
NC_033794.1	2522695	.	A	ATCTCTCTC	744.73	PASS	AC=1;AF=0.5;AN=2;BaseQRankSum=0.095;ClippingRankSum=0;DP=46;ExcessHet=3.0103;FS=0;MLEAC=1;MLEAF=0.5;MQ=59.64;MQRankSum=-1.248;QD=21.28;ReadPosRankSum=-0.901;SOR=0.787	GT:AD:DP:GQ:PL	0/1:13,22:35:99:782,0,529	LOC109846114
NC_033794.1	2522863	.	CGTAAGTTGAACCTGGTTTGGCTTCTGAGTTGTTGTTTCGATTATTGTGCTGATGAGCTGATTCTTGGTAG	C	2295.73	PASS	AC=2;AF=1;AN=2;DP=53;ExcessHet=3.0103;FS=0;MLEAC=2;MLEAF=1;MQ=47.9;QD=33.82;SOR=3.258	GT:AD:DP:GQ:PL	1/1:0,52:52:99:2333,158,0	LOC109846114
NC_033794.1	2522983	.	TGGTAATGATGGGAAAATTTTGAGTTGTTGGGTGATTTTGTAAATTTTGAGTGTAATTGTGAAATTGATGTGCA	T	1278.73	PASS	AC=2;AF=1;AN=2;DP=29;ExcessHet=3.0103;FS=0;MLEAC=2;MLEAF=1;MQ=51.08;QD=28.92;SOR=2.226	GT:AD:DP:GQ:PL	1/1:0,29:29:92:1316,92,0	LOC109846114
NC_033794.1	2523178	.	AGTAAGTAGGAGAATTTTTCCTGTTCGGGATGAACGTTATTTGTGAATTGAGTTGATGTTGCGTTCTTATAGTTGGTTTGGCTGTTGTATAG	A	1763.73	PASS	AC=2;AF=1;AN=2;DP=40;ExcessHet=3.0103;FS=0;MLEAC=2;MLEAF=1;MQ=45.06;QD=32.84;SOR=1.981	GT:AD:DP:GQ:PL	1/1:0,40:40:99:1801,121,0	LOC109846114
NC_033794.1	2523359	.	G	GCTCCTCC	98.25	PASS	AC=2;AF=1;AN=2;DP=3;ExcessHet=3.0103;FS=0;MLEAC=2;MLEAF=1;MQ=48.67;QD=32.75;SOR=1.179	GT:AD:DP:GQ:PL	1/1:0,3:3:9:135,9,0	LOC109846114
NC_033794.1	2527351	.	G	GGTGGAGGATGGAAAGTTGTTGCTAGTTTTGAAGGAAATT	1339.73	PASS	AC=2;AF=1;AN=2;DP=33;ExcessHet=3.0103;FS=0;MLEAC=2;MLEAF=1;MQ=60;QD=31.38;SOR=1.402	GT:AD:DP:GQ:PL	1/1:0,31:31:91:1377,91,0	LOC109846114
NC_033794.1	2527797	.	AGTATGTTCTCACTTATAAATAACTTTTATATCTCTTTGACGATTAAAGTCTAATTGTTCTCTGGTATCTTATCCTCTATTTAG	A	2559.73	PASS	AC=1;AF=0.5;AN=2;BaseQRankSum=1.438;ClippingRankSum=0;DP=66;ExcessHet=3.0103;FS=0;MLEAC=1;MLEAF=0.5;MQ=55.73;MQRankSum=-1.189;QD=30.82;ReadPosRankSum=-0.705;SOR=0.859	GT:AD:DP:GQ:PL	0/1:2,63:65:99:2597,0,332	LOC109846114
NC_033794.1	2529982	.	G	GCAACAAGCCC	1582.74	PASS	AC=2;AF=1;AN=2;BaseQRankSum=-0.799;ClippingRankSum=0;DP=40;ExcessHet=3.0103;FS=7.586;MLEAC=2;MLEAF=1;MQ=51.35;MQRankSum=-0.374;QD=29.51;ReadPosRankSum=-3.186;SOR=0.859	GT:AD:DP:GQ:PL	1/1:2,38:40:30:1620,30,0	LOC109846114
NC_033794.1	2529983	.	T	TCAAACAGGATCCCAGCAAACAGG	1582.74	PASS	AC=2;AF=1;AN=2;BaseQRankSum=0.903;ClippingRankSum=0;DP=39;ExcessHet=3.0103;FS=7.906;MLEAC=2;MLEAF=1;MQ=51.11;MQRankSum=-0.417;QD=25.24;ReadPosRankSum=-3.297;SOR=0.982	GT:AD:DP:GQ:PL	1/1:2,37:39:30:1620,30,0	LOC109846114
NC_033794.1	2533421	.	AAGGTGAAAAGATTGTTTTCCCTAGATATCGCCATTATAGTTCATATTTTTATTCACATTTACAGAATCTTCCCTTAATGATTGAGC	A	2208.73	PASS	AC=2;AF=1;AN=2;DP=54;ExcessHet=3.0103;FS=0;MLEAC=2;MLEAF=1;MQ=60;QD=26.94;SOR=0.773	GT:AD:DP:GQ:PL	1/1:0,50:50:99:2246,154,0	LOC109846114
NC_033794.1	2533916	.	T	TAA	44.25	PASS	AC=2;AF=1;AN=2;DP=3;ExcessHet=3.0103;FS=0;MLEAC=2;MLEAF=1;MQ=60;QD=14.75;SOR=1.179	GT:AD:DP:GQ:PL	1/1:0,3:3:9:81,9,0	LOC109846114
NC_033794.1	2547844	.	TC	T	143	PASS	AC=2;AF=1;AN=2;DP=4;ExcessHet=3.0103;FS=0;MLEAC=2;MLEAF=1;MQ=60;QD=31.13;SOR=3.258	GT:AD:DP:GQ:PL	1/1:0,4:4:12:180,12,0	NA
NC_033794.1	2547856	.	AT	A	143	PASS	AC=2;AF=1;AN=2;DP=4;ExcessHet=3.0103;FS=0;MLEAC=2;MLEAF=1;MQ=60;QD=30.11;SOR=3.258	GT:AD:DP:GQ:PL	1/1:0,4:4:12:180,12,0	NA
NC_033794.1	2547885	.	CG	C	57.25	PASS	AC=2;AF=1;AN=2;DP=3;ExcessHet=3.0103;FS=0;MLEAC=2;MLEAF=1;MQ=60;QD=19.08;SOR=2.833	GT:AD:DP:GQ:PL	1/1:0,3:3:9:94,9,0	NA
NC_033794.1	2547989	.	C	CG	53.7	PASS	AC=2;AF=1;AN=2;DP=2;ExcessHet=3.0103;FS=0;MLEAC=2;MLEAF=1;MQ=60;QD=26.85;SOR=2.303	GT:AD:DP:GQ:PL	1/1:0,2:2:6:90,6,0	NA
NC_033794.1	2547997	.	G	GT	53.7	PASS	AC=2;AF=1;AN=2;DP=2;ExcessHet=3.0103;FS=0;MLEAC=2;MLEAF=1;MQ=60;QD=26.85;SOR=2.303	GT:AD:DP:GQ:PL	1/1:0,2:2:6:90,6,0	NA
NC_033794.1	2547999	.	GT	G	53.7	PASS	AC=2;AF=1;AN=2;DP=2;ExcessHet=3.0103;FS=0;MLEAC=2;MLEAF=1;MQ=60;QD=26.85;SOR=2.303	GT:AD:DP:GQ:PL	1/1:0,2:2:6:90,6,0	NA
NC_033794.1	2548006	.	GC	G	80.25	PASS	AC=2;AF=1;AN=2;DP=2;ExcessHet=3.0103;FS=0;MLEAC=2;MLEAF=1;MQ=60;QD=32.44;SOR=2.303	GT:AD:DP:GQ:PL	1/1:0,2:2:9:117,9,0	NA
NC_033794.1	2548010	.	CG	C	80.25	PASS	AC=2;AF=1;AN=2;DP=3;ExcessHet=3.0103;FS=0;MLEAC=2;MLEAF=1;MQ=60;QD=26.75;SOR=1.179	GT:AD:DP:GQ:PL	1/1:0,3:3:9:117,9,0	NA
NC_033794.1	2548019	.	A	AT	81	PASS	AC=2;AF=1;AN=2;DP=4;ExcessHet=3.0103;FS=0;MLEAC=2;MLEAF=1;MQ=60;QD=20.25;SOR=1.609	GT:AD:DP:GQ:PL	1/1:0,4:4:12:118,12,0	NA
NC_033794.1	2548072	.	AG	A	277.77	PASS	AC=2;AF=1;AN=2;DP=7;ExcessHet=3.0103;FS=0;MLEAC=2;MLEAF=1;MQ=60;QD=30.39;SOR=0.941	GT:AD:DP:GQ:PL	1/1:0,7:7:21:315,21,0	NA
NC_033794.1	2548074	.	CG	C	277.77	PASS	AC=2;AF=1;AN=2;DP=7;ExcessHet=3.0103;FS=0;MLEAC=2;MLEAF=1;MQ=60;QD=30.72;SOR=0.941	GT:AD:DP:GQ:PL	1/1:0,7:7:21:315,21,0	NA
NC_033794.1	2548082	.	TC	T	277.77	PASS	AC=2;AF=1;AN=2;DP=7;ExcessHet=3.0103;FS=0;MLEAC=2;MLEAF=1;MQ=60;QD=30.05;SOR=0.941	GT:AD:DP:GQ:PL	1/1:0,7:7:21:315,21,0	NA
NC_033794.1	2548105	.	A	AG	138.8	PASS	AC=2;AF=1;AN=2;DP=6;ExcessHet=3.0103;FS=0;MLEAC=2;MLEAF=1;MQ=60;QD=23.13;SOR=1.329	GT:AD:DP:GQ:PL	1/1:0,6:6:18:176,18,0	NA
NC_033794.1	2548117	.	A	AG	71	PASS	AC=2;AF=1;AN=2;DP=4;ExcessHet=3.0103;FS=0;MLEAC=2;MLEAF=1;MQ=60;QD=17.75;SOR=1.609	GT:AD:DP:GQ:PL	1/1:0,4:4:12:108,12,0	NA
NC_033794.1	2555880	.	G	GAAAGCTGTTTT	187.87	PASS	AC=2;AF=1;AN=2;DP=5;ExcessHet=3.0103;FS=0;MLEAC=2;MLEAF=1;MQ=60;QD=26.5;SOR=1.981	GT:AD:DP:GQ:PL	1/1:0,5:5:15:225,15,0	LOC109846124
NC_033794.1	2562346	.	T	TTTGGCACA	98.25	PASS	AC=2;AF=1;AN=2;DP=3;ExcessHet=3.0103;FS=0;MLEAC=2;MLEAF=1;MQ=60;QD=32.75;SOR=2.833	GT:AD:DP:GQ:PL	1/1:0,3:3:9:135,9,0	LOC109846124
NC_033794.1	2562348	.	T	TCTACGCACTGCATACGA	98.25	PASS	AC=2;AF=1;AN=2;DP=3;ExcessHet=3.0103;FS=0;MLEAC=2;MLEAF=1;MQ=60;QD=32.75;SOR=2.833	GT:AD:DP:GQ:PL	1/1:0,3:3:9:135,9,0	LOC109846124
NC_033794.1	2569921	.	A	ATGGAACGGTTCAGTCAAACGCAGACACTCTTTCCATGACTATGTG	457.73	PASS	AC=2;AF=1;AN=2;DP=6;ExcessHet=3.0103;FS=0;MLEAC=2;MLEAF=1;MQ=60;QD=31.95;SOR=1.329	GT:AD:DP:GQ:PL	1/1:0,6:6:33:495,33,0	LOC109846124
NC_033794.1	2573053	.	G	GTGC	247.77	PASS	AC=2;AF=1;AN=2;DP=5;ExcessHet=3.0103;FS=0;MLEAC=2;MLEAF=1;MQ=60;QD=30;SOR=1.981	GT:AD:DP:GQ:PL	1/1:0,5:5:21:285,21,0	LOC109846124
NC_033794.1	2573277	.	C	CTTTATA	53.7	PASS	AC=2;AF=1;AN=2;DP=2;ExcessHet=3.0103;FS=0;MLEAC=2;MLEAF=1;MQ=60;QD=26.85;SOR=2.303	GT:AD:DP:GQ:PL	1/1:0,2:2:6:90,6,0	NA
NC_033794.1	2579707	.	TTGCAGGTGAGAATTTGGGAGCTCTTTGTGTTATATATATATATTTGAAGTTGTCAGTGAGCCATGGGTCTTTTATGCTCTCTTTCAA	T	1498.73	PASS	AC=1;AF=0.5;AN=2;BaseQRankSum=1.527;ClippingRankSum=0;DP=40;ExcessHet=3.0103;FS=3.468;MLEAC=1;MLEAF=0.5;MQ=60;MQRankSum=0;QD=29.27;SOR=0.633	GT:AD:DP:GQ:PL	0/1:1,39:40:99:1536,0,550	LOC109846133
NC_033794.1	2579941	.	TGGTATGGATGTTTATTTGTCCGCCCCTCTTAGGCTTTTCAGTTTTCTTCTCTCTCTTAGTTCATATTGTTAATAGATCTTTCTTACA	T	867.73	PASS	AC=2;AF=1;AN=2;DP=21;ExcessHet=3.0103;FS=0;MLEAC=2;MLEAF=1;MQ=60;QD=28.39;SOR=1.508	GT:AD:DP:GQ:PL	1/1:0,21:21:63:905,63,0	LOC109846133
NC_033794.1	2599794	.	AAGGTGGAGAGAGGATAAAGTGCTCTAAAATTTGATGTTGCTATCACACTTTTTGATAATCTTCTTATGTTTCTGTGTATATGCATTTTGTTTC	A	1191.73	PASS	AC=2;AF=1;AN=2;DP=28;ExcessHet=3.0103;FS=0;MLEAC=2;MLEAF=1;MQ=60;QD=30.78;SOR=0.836	GT:AD:DP:GQ:PL	1/1:0,28:28:84:1229,84,0	LOC109846149
NC_033794.1	2602054	.	G	GAGAGCTGCTGAAGCAGAACTGTTATCGAGATTTGCATATGGAGGA	697.73	PASS	AC=1;AF=0.5;AN=2;BaseQRankSum=0.902;ClippingRankSum=0;DP=25;ExcessHet=3.0103;FS=4.224;MLEAC=1;MLEAF=0.5;MQ=60;MQRankSum=0;QD=27.91;ReadPosRankSum=-4.101;SOR=1.408	GT:AD:DP:GQ:PL	0/1:7,18:25:99:735,0,1465	LOC109846149
NC_033794.1	2610565	.	T	TACACCG	1312.73	PASS	AC=2;AF=1;AN=2;DP=31;ExcessHet=3.0103;FS=0;MLEAC=2;MLEAF=1;MQ=60;QD=29.37;SOR=0.693	GT:AD:DP:GQ:PL	1/1:0,30:30:90:1350,90,0	LOC109829220
NC_033794.1	2610929	.	TC	T	373.73	PASS	AC=1;AF=0.5;AN=2;BaseQRankSum=0.042;ClippingRankSum=0;DP=20;ExcessHet=3.0103;FS=3.916;MLEAC=1;MLEAF=0.5;MQ=50.99;MQRankSum=-1.586;QD=18.69;ReadPosRankSum=-0.612;SOR=0.523	GT:AD:DP:GQ:PL	0/1:9,11:20:99:411,0,323	LOC109829220
NC_033794.1	2610930	.	CT	C	285.73	PASS	AC=1;AF=0.5;AN=2;BaseQRankSum=0.867;ClippingRankSum=0;DP=20;ExcessHet=3.0103;FS=3.916;MLEAC=1;MLEAF=0.5;MQ=50.99;MQRankSum=1.664;QD=14.29;ReadPosRankSum=-0.959;SOR=1.334	GT:AD:DP:GQ:PL	0/1:11,9:20:99:323,0,411	LOC109829220
NC_033794.1	2610941	.	C	CG	817.73	PASS	AC=2;AF=1;AN=2;DP=19;ExcessHet=3.0103;FS=0;MLEAC=2;MLEAF=1;MQ=50.47;QD=36.06;SOR=0.793	GT:AD:DP:GQ:PL	1/1:0,19:19:57:855,57,0	LOC109829220
NC_033794.1	2610957	.	GC	G	772.73	PASS	AC=2;AF=1;AN=2;DP=18;ExcessHet=3.0103;FS=0;MLEAC=2;MLEAF=1;MQ=49.88;QD=29.39;SOR=0.914	GT:AD:DP:GQ:PL	1/1:0,18:18:54:810,54,0	LOC109829220
NC_033794.1	2610963	.	TG	T	817.73	PASS	AC=2;AF=1;AN=2;DP=17;ExcessHet=3.0103;FS=0;MLEAC=2;MLEAF=1;MQ=49.37;QD=23.06;SOR=1.061	GT:AD:DP:GQ:PL	1/1:0,17:17:57:855,57,0	LOC109829220
NC_033794.1	2610972	.	CGA	C	727.73	PASS	AC=2;AF=1;AN=2;DP=17;ExcessHet=3.0103;FS=0;MLEAC=2;MLEAF=1;MQ=49.64;QD=31.76;SOR=0.804	GT:AD:DP:GQ:PL	1/1:0,17:17:51:765,51,0	LOC109829220
NC_033794.1	2610980	.	C	CG	58.73	PASS	AC=1;AF=0.5;AN=2;BaseQRankSum=1.165;ClippingRankSum=0;DP=15;ExcessHet=3.0103;FS=2.522;MLEAC=1;MLEAF=0.5;MQ=48.41;MQRankSum=-1.124;QD=4.52;SOR=1.015	GT:AD:DP:GQ:PL	0/1:10,3:13:96:96,0,411	LOC109829220
NC_033794.1	2610981	.	G	GGC	373.73	PASS	AC=1;AF=0.5;AN=2;BaseQRankSum=-2.598;ClippingRankSum=0;DP=14;ExcessHet=3.0103;FS=2.522;MLEAC=1;MLEAF=0.5;MQ=48.15;MQRankSum=1.297;QD=28.75;ReadPosRankSum=-1.575;SOR=0.877	GT:AD:DP:GQ:PL	0/1:3,10:13:96:411,0,96	LOC109829220
NC_033794.1	2610984	.	CG	C	81.73	PASS	AC=1;AF=0.5;AN=2;BaseQRankSum=2.441;ClippingRankSum=0;DP=13;ExcessHet=3.0103;FS=2.522;MLEAC=1;MLEAF=0.5;MQ=47.11;MQRankSum=-1.124;QD=6.29;ReadPosRankSum=1.61;SOR=1.015	GT:AD:DP:GQ:PL	0/1:10,3:13:99:119,0,408	LOC109829220
NC_033794.1	2610986	.	CGT	C	370.73	PASS	AC=1;AF=0.5;AN=2;BaseQRankSum=0.578;ClippingRankSum=0;DP=14;ExcessHet=3.0103;FS=0;MLEAC=1;MLEAF=0.5;MQ=47.8;MQRankSum=0.792;QD=26.48;ReadPosRankSum=-0.213;SOR=1.085	GT:AD:DP:GQ:PL	0/1:4,10:14:99:408,0,119	LOC109829220
NC_033794.1	2610992	.	CG	C	637.73	PASS	AC=2;AF=1;AN=2;DP=14;ExcessHet=3.0103;FS=0;MLEAC=2;MLEAF=1;MQ=47.8;QD=33.55;SOR=0.976	GT:AD:DP:GQ:PL	1/1:0,14:14:45:675,45,0	LOC109829220
NC_033794.1	2611012	.	G	GT	637.73	PASS	AC=2;AF=1;AN=2;DP=12;ExcessHet=3.0103;FS=0;MLEAC=2;MLEAF=1;MQ=47.26;QD=30.74;SOR=1.022	GT:AD:DP:GQ:PL	1/1:0,12:12:45:675,45,0	LOC109829220
NC_033794.1	2611064	.	CGGCG	C	637.73	PASS	AC=2;AF=1;AN=2;DP=15;ExcessHet=3.0103;FS=0;MLEAC=2;MLEAF=1;MQ=52.13;QD=27.87;SOR=1.473	GT:AD:DP:GQ:PL	1/1:0,15:15:45:675,45,0	LOC109829220
NC_033794.1	2611071	.	GA	G	637.73	PASS	AC=2;AF=1;AN=2;DP=15;ExcessHet=3.0103;FS=0;MLEAC=2;MLEAF=1;MQ=52.13;QD=31.05;SOR=1.473	GT:AD:DP:GQ:PL	1/1:0,15:15:45:675,45,0	LOC109829220
NC_033794.1	2611075	.	GC	G	727.73	PASS	AC=2;AF=1;AN=2;DP=15;ExcessHet=3.0103;FS=0;MLEAC=2;MLEAF=1;MQ=52.13;QD=25.89;SOR=1.473	GT:AD:DP:GQ:PL	1/1:0,15:15:51:765,51,0	LOC109829220
NC_033794.1	2611080	.	AT	A	703.73	PASS	AC=2;AF=1;AN=2;DP=14;ExcessHet=3.0103;FS=0;MLEAC=2;MLEAF=1;MQ=51.52;QD=30.11;SOR=1.329	GT:AD:DP:GQ:PL	1/1:0,14:14:51:741,51,0	LOC109829220
NC_033794.1	2611083	.	CG	C	613.73	PASS	AC=2;AF=1;AN=2;DP=15;ExcessHet=3.0103;FS=0;MLEAC=2;MLEAF=1;MQ=52.13;QD=22.74;SOR=1.473	GT:AD:DP:GQ:PL	1/1:0,15:15:45:651,45,0	LOC109829220
NC_033794.1	2611109	.	A	AC	1019.73	PASS	AC=2;AF=1;AN=2;DP=23;ExcessHet=3.0103;FS=0;MLEAC=2;MLEAF=1;MQ=55.18;QD=31.89;SOR=2.03	GT:AD:DP:GQ:PL	1/1:0,23:23:72:1057,72,0	LOC109829220
NC_033794.1	2611116	.	CGT	C	979.73	PASS	AC=2;AF=1;AN=2;DP=22;ExcessHet=3.0103;FS=0;MLEAC=2;MLEAF=1;MQ=56.64;QD=30.66;SOR=2.303	GT:AD:DP:GQ:PL	1/1:0,22:22:69:1017,69,0	LOC109829220
NC_033794.1	2611120	.	CCGCG	C	979.73	PASS	AC=2;AF=1;AN=2;DP=22;ExcessHet=3.0103;FS=0;MLEAC=2;MLEAF=1;MQ=57.47;QD=30.69;SOR=1.931	GT:AD:DP:GQ:PL	1/1:0,22:22:69:1017,69,0	LOC109829220
NC_033794.1	2611175	.	C	CG	1044.73	PASS	AC=2;AF=1;AN=2;DP=26;ExcessHet=3.0103;FS=0;MLEAC=2;MLEAF=1;MQ=60;QD=28.95;SOR=0.941	GT:AD:DP:GQ:PL	1/1:0,25:25:75:1082,75,0	LOC109829220
NC_033794.1	2611181	.	C	CG	1224.73	PASS	AC=2;AF=1;AN=2;DP=29;ExcessHet=3.0103;FS=0;MLEAC=2;MLEAF=1;MQ=60;QD=31.8;SOR=1.255	GT:AD:DP:GQ:PL	1/1:0,29:29:87:1262,87,0	LOC109829220
NC_033794.1	2611184	.	C	CA	1200.73	PASS	AC=2;AF=1;AN=2;DP=27;ExcessHet=3.0103;FS=0;MLEAC=2;MLEAF=1;MQ=60;QD=32.87;SOR=1.528	GT:AD:DP:GQ:PL	1/1:0,27:27:84:1238,84,0	LOC109829220
NC_033794.1	2611187	.	CG	C	1177.73	PASS	AC=2;AF=1;AN=2;DP=26;ExcessHet=3.0103;FS=0;MLEAC=2;MLEAF=1;MQ=60;QD=27.69;SOR=1.445	GT:AD:DP:GQ:PL	1/1:0,26:26:81:1215,81,0	LOC109829220
NC_033794.1	2611193	.	C	CG	1132.73	PASS	AC=2;AF=1;AN=2;DP=25;ExcessHet=3.0103;FS=0;MLEAC=2;MLEAF=1;MQ=60;QD=31.47;SOR=1.358	GT:AD:DP:GQ:PL	1/1:0,25:25:78:1170,78,0	LOC109829220
NC_033794.1	2611202	.	C	CG	650.73	PASS	AC=2;AF=1;AN=2;DP=25;ExcessHet=3.0103;FS=0;MLEAC=2;MLEAF=1;MQ=60;QD=26.03;SOR=1.358	GT:AD:DP:GQ:PL	1/1:0,25:25:75:688,75,0	LOC109829220
NC_033794.1	2611212	.	T	TC	424.73	PASS	AC=2;AF=1;AN=2;DP=19;ExcessHet=3.0103;FS=0;MLEAC=2;MLEAF=1;MQ=60;QD=22.35;SOR=1.022	GT:AD:DP:GQ:PL	1/1:0,19:19:57:462,57,0	LOC109829220
NC_033794.1	2611240	.	GA	G	398.73	PASS	AC=2;AF=1;AN=2;DP=15;ExcessHet=3.0103;FS=0;MLEAC=2;MLEAF=1;MQ=60;QD=30.67;SOR=1.609	GT:AD:DP:GQ:PL	1/1:0,13:13:39:436,39,0	LOC109829220
NC_033794.1	2611256	.	GT	G	366.73	PASS	AC=2;AF=1;AN=2;DP=14;ExcessHet=3.0103;FS=0;MLEAC=2;MLEAF=1;MQ=60;QD=28.21;SOR=2.147	GT:AD:DP:GQ:PL	1/1:0,13:13:39:404,39,0	LOC109829220
NC_033794.1	2611266	.	CT	C	392.73	PASS	AC=2;AF=1;AN=2;DP=15;ExcessHet=3.0103;FS=0;MLEAC=2;MLEAF=1;MQ=60;QD=26.18;SOR=1.911	GT:AD:DP:GQ:PL	1/1:0,15:15:45:430,45,0	LOC109829220
NC_033794.1	2611285	.	CA	C	438.73	PASS	AC=2;AF=1;AN=2;DP=15;ExcessHet=3.0103;FS=0;MLEAC=2;MLEAF=1;MQ=60;QD=29.25;SOR=1.112	GT:AD:DP:GQ:PL	1/1:0,15:15:45:476,45,0	LOC109829220
NC_033794.1	2611315	.	A	AG	862.73	PASS	AC=2;AF=1;AN=2;DP=19;ExcessHet=3.0103;FS=0;MLEAC=2;MLEAF=1;MQ=59.61;QD=27.04;SOR=1.609	GT:AD:DP:GQ:PL	1/1:0,19:19:60:900,60,0	LOC109829220
NC_033794.1	2611329	.	C	CT	997.73	PASS	AC=2;AF=1;AN=2;DP=22;ExcessHet=3.0103;FS=0;MLEAC=2;MLEAF=1;MQ=59.66;QD=23.97;SOR=1.085	GT:AD:DP:GQ:PL	1/1:0,22:22:69:1035,69,0	LOC109829220
NC_033794.1	2611340	.	A	AG	1132.73	PASS	AC=2;AF=1;AN=2;DP=24;ExcessHet=3.0103;FS=0;MLEAC=2;MLEAF=1;MQ=59.69;QD=30.96;SOR=0.859	GT:AD:DP:GQ:PL	1/1:0,24:24:78:1170,78,0	LOC109829220
NC_033794.1	2611350	.	TG	T	1177.73	PASS	AC=2;AF=1;AN=2;DP=25;ExcessHet=3.0103;FS=0;MLEAC=2;MLEAF=1;MQ=59.7;QD=34.49;SOR=1.136	GT:AD:DP:GQ:PL	1/1:0,25:25:81:1215,81,0	LOC109829220
NC_033794.1	2611362	.	G	GA	1132.73	PASS	AC=2;AF=1;AN=2;DP=25;ExcessHet=3.0103;FS=0;MLEAC=2;MLEAF=1;MQ=59.7;QD=26.94;SOR=1.136	GT:AD:DP:GQ:PL	1/1:0,25:25:78:1170,78,0	LOC109829220
NC_033794.1	2611371	.	A	AG	1087.73	PASS	AC=2;AF=1;AN=2;DP=23;ExcessHet=3.0103;FS=0;MLEAC=2;MLEAF=1;MQ=59.67;QD=30.94;SOR=0.776	GT:AD:DP:GQ:PL	1/1:0,23:23:75:1125,75,0	LOC109829220
NC_033794.1	2611377	.	AG	A	1042.73	PASS	AC=2;AF=1;AN=2;DP=24;ExcessHet=3.0103;FS=0;MLEAC=2;MLEAF=1;MQ=59.69;QD=30.92;SOR=0.859	GT:AD:DP:GQ:PL	1/1:0,24:24:72:1080,72,0	LOC109829220
NC_033794.1	2611387	.	CG	C	992.73	PASS	AC=2;AF=1;AN=2;DP=25;ExcessHet=3.0103;FS=0;MLEAC=2;MLEAF=1;MQ=60;QD=35.97;SOR=0.941	GT:AD:DP:GQ:PL	1/1:0,25:25:75:1030,75,0	LOC109829220
NC_033794.1	2611433	.	A	AG	1402.73	PASS	AC=2;AF=1;AN=2;DP=31;ExcessHet=3.0103;FS=0;MLEAC=2;MLEAF=1;MQ=60;QD=34.19;SOR=1.214	GT:AD:DP:GQ:PL	1/1:0,31:31:96:1440,96,0	LOC109829220
NC_033794.1	2611450	.	AC	A	1197.73	PASS	AC=2;AF=1;AN=2;DP=27;ExcessHet=3.0103;FS=0;MLEAC=2;MLEAF=1;MQ=60;QD=27.78;SOR=1.101	GT:AD:DP:GQ:PL	1/1:0,27:27:84:1235,84,0	LOC109829220
NC_033794.1	2611509	.	GA	G	1029.73	PASS	AC=2;AF=1;AN=2;DP=25;ExcessHet=3.0103;FS=0;MLEAC=2;MLEAF=1;MQ=53.39;QD=31.31;SOR=1.179	GT:AD:DP:GQ:PL	1/1:0,23:23:72:1067,72,0	LOC109829220
NC_033794.1	2611518	.	A	AG	1119.73	PASS	AC=2;AF=1;AN=2;DP=26;ExcessHet=3.0103;FS=0;MLEAC=2;MLEAF=1;MQ=53.58;QD=30.77;SOR=1.022	GT:AD:DP:GQ:PL	1/1:0,26:26:78:1157,78,0	LOC109829220
NC_033794.1	2611526	.	A	AG	1132.73	PASS	AC=2;AF=1;AN=2;DP=24;ExcessHet=3.0103;FS=0;MLEAC=2;MLEAF=1;MQ=53.01;QD=31.46;SOR=1.051	GT:AD:DP:GQ:PL	1/1:0,24:24:78:1170,78,0	LOC109829220
NC_033794.1	2611540	.	AG	A	907.73	PASS	AC=2;AF=1;AN=2;DP=21;ExcessHet=3.0103;FS=0;MLEAC=2;MLEAF=1;MQ=52.19;QD=36.57;SOR=0.99	GT:AD:DP:GQ:PL	1/1:0,21:21:63:945,63,0	LOC109829220
NC_033794.1	2611556	.	C	CG	907.73	PASS	AC=2;AF=1;AN=2;DP=21;ExcessHet=3.0103;FS=0;MLEAC=2;MLEAF=1;MQ=53.1;QD=31.52;SOR=0.784	GT:AD:DP:GQ:PL	1/1:0,21:21:63:945,63,0	LOC109829220
NC_033794.1	2611561	.	T	TG	952.73	PASS	AC=2;AF=1;AN=2;DP=22;ExcessHet=3.0103;FS=0;MLEAC=2;MLEAF=1;MQ=53.43;QD=36.18;SOR=0.874	GT:AD:DP:GQ:PL	1/1:0,22:22:66:990,66,0	LOC109829220
NC_033794.1	2611576	.	G	GC	911.73	PASS	AC=2;AF=1;AN=2;DP=21;ExcessHet=3.0103;FS=0;MLEAC=2;MLEAF=1;MQ=54.6;QD=32.19;SOR=0.99	GT:AD:DP:GQ:PL	1/1:0,21:21:66:949,66,0	LOC109829220
NC_033794.1	2611601	.	CG	C	600.73	PASS	AC=2;AF=1;AN=2;DP=16;ExcessHet=3.0103;FS=0;MLEAC=2;MLEAF=1;MQ=59.81;QD=30.49;SOR=1.112	GT:AD:DP:GQ:PL	1/1:0,15:15:45:638,45,0	LOC109829220
NC_033794.1	2611616	.	T	TG	688.73	PASS	AC=2;AF=1;AN=2;DP=15;ExcessHet=3.0103;FS=0;MLEAC=2;MLEAF=1;MQ=59.93;QD=25.85;SOR=1.112	GT:AD:DP:GQ:PL	1/1:0,15:15:51:726,51,0	LOC109829220
NC_033794.1	2611649	.	C	CGAG	155.73	PASS	AC=1;AF=0.5;AN=2;BaseQRankSum=-0.369;ClippingRankSum=0;DP=17;ExcessHet=3.0103;FS=2.522;MLEAC=1;MLEAF=0.5;MQ=60;MQRankSum=0;QD=11.98;ReadPosRankSum=-0.067;SOR=1.911	GT:AD:DP:GQ:PL	0/1:7,6:13:99:193,0,192	LOC109829220
NC_033794.1	2611718	.	GC	G	1071.73	PASS	AC=2;AF=1;AN=2;DP=25;ExcessHet=3.0103;FS=0;MLEAC=2;MLEAF=1;MQ=60;QD=29.71;SOR=5.058	GT:AD:DP:GQ:PL	1/1:0,25:25:75:1109,75,0	LOC109829220
NC_033794.1	2611737	.	AC	A	1177.73	PASS	AC=2;AF=1;AN=2;DP=25;ExcessHet=3.0103;FS=0;MLEAC=2;MLEAF=1;MQ=60;QD=27.48;SOR=5.058	GT:AD:DP:GQ:PL	1/1:0,25:25:81:1215,81,0	LOC109829220
NC_033794.1	2611742	.	CG	C	1177.73	PASS	AC=2;AF=1;AN=2;DP=27;ExcessHet=3.0103;FS=0;MLEAC=2;MLEAF=1;MQ=60;QD=30.9;SOR=5.211	GT:AD:DP:GQ:PL	1/1:0,27:27:81:1215,81,0	LOC109829220
NC_033794.1	2611751	.	GGC	G	1132.73	PASS	AC=2;AF=1;AN=2;DP=26;ExcessHet=3.0103;FS=0;MLEAC=2;MLEAF=1;MQ=60;QD=30.1;SOR=6.593	GT:AD:DP:GQ:PL	1/1:0,26:26:78:1170,78,0	LOC109829220
NC_033794.1	2611869	.	CTT	C	40.73	PASS	AC=1;AF=0.5;AN=2;BaseQRankSum=0.674;ClippingRankSum=0;DP=4;ExcessHet=3.0103;FS=0;MLEAC=1;MLEAF=0.5;MQ=60;MQRankSum=0;QD=10.18;ReadPosRankSum=0.967;SOR=0.693	GT:AD:DP:GQ:PL	0/1:2,2:4:78:78,0,176	LOC109829220
NC_033794.1	2625067	.	AAGGTTTCTTGGATTTTCTCTTGGTTTTCTTGTTCTTTTTACAAATCTAGGGTTTTGGATTCGGCAAGCTTATGTTTTTTTTTGGGGGGTTTTGTTGAGATC	A	680.73	PASS	AC=2;AF=1;AN=2;DP=16;ExcessHet=3.0103;FS=0;MLEAC=2;MLEAF=1;MQ=60;QD=32.43;SOR=1.609	GT:AD:DP:GQ:PL	1/1:0,16:16:49:718,49,0	LOC109846161
NC_033794.1	2627286	.	AGTATGCCGCCTACCATTTGATGCTTTAGTTTGTTATCATAAATTATTTATTGGTTTCTTGCTTGGCACAG	A	337.73	PASS	AC=1;AF=0.5;AN=2;BaseQRankSum=0.532;ClippingRankSum=0;DP=20;ExcessHet=3.0103;FS=0;MLEAC=1;MLEAF=0.5;MQ=60;MQRankSum=0;QD=17.78;ReadPosRankSum=0.576;SOR=0.836	GT:AD:DP:GQ:PL	0/1:6,13:19:99:375,0,143	LOC109846161
NC_033794.1	2627287	.	GTATGCCGCCTACCATTTGATGCTTT	G	105.73	PASS	AC=1;AF=0.5;AN=2;BaseQRankSum=0.29;ClippingRankSum=0;DP=20;ExcessHet=3.0103;FS=0;MLEAC=1;MLEAF=0.5;MQ=60;MQRankSum=0;QD=5.56;ReadPosRankSum=3.467;SOR=0.569	GT:AD:DP:GQ:PL	0/1:13,6:19:99:143,0,375	LOC109846161
NC_033794.1	2627314	.	GTTTGTTATCATAAATTATTTATTGGTTTCTTGCTTGGCACAGGAC	G	105.73	PASS	AC=1;AF=0.5;AN=2;BaseQRankSum=-0.095;ClippingRankSum=0;DP=19;ExcessHet=3.0103;FS=0;MLEAC=1;MLEAF=0.5;MQ=60;MQRankSum=0;QD=5.56;ReadPosRankSum=1.49;SOR=0.569	GT:AD:DP:GQ:PL	0/1:13,6:19:99:143,0,375	LOC109846161
NC_033794.1	2629326	.	T	TCCACATAAAACGGGCA	232.8	PASS	AC=2;AF=1;AN=2;DP=6;ExcessHet=3.0103;FS=0;MLEAC=2;MLEAF=1;MQ=45.32;QD=25.48;SOR=2.303	GT:AD:DP:GQ:PL	1/1:0,6:6:18:270,18,0	LOC109846161
NC_033794.1	2629329	.	G	GGAGCGGTCCCAATACCTT	187.87	PASS	AC=2;AF=1;AN=2;DP=5;ExcessHet=3.0103;FS=0;MLEAC=2;MLEAF=1;MQ=41.77;QD=29.09;SOR=1.981	GT:AD:DP:GQ:PL	1/1:0,5:5:15:225,15,0	LOC109846161
NC_033794.1	2630231	.	AGTAAGGATTAACAAATGACAATCCTTTATTAATTTCTCTTTCTAAGTTCGATCTTTCCAATGATCAATCTGCCTTGTACTTATTTGAGCAG	A	233.79	PASS	AC=2;AF=1;AN=2;DP=6;ExcessHet=3.0103;FS=0;MLEAC=2;MLEAF=1;MQ=55.54;QD=34.41;SOR=3.912	GT:AD:DP:GQ:PL	1/1:0,6:6:19:271,19,0	LOC109846161
NC_033794.1	2631652	.	CG	C	53.7	PASS	AC=2;AF=1;AN=2;DP=2;ExcessHet=3.0103;FS=0;MLEAC=2;MLEAF=1;MQ=60;QD=26.85;SOR=2.303	GT:AD:DP:GQ:PL	1/1:0,2:2:6:90,6,0	NA
NC_033794.1	2631667	.	C	CG	53.7	PASS	AC=2;AF=1;AN=2;DP=2;ExcessHet=3.0103;FS=0;MLEAC=2;MLEAF=1;MQ=60;QD=26.85;SOR=2.303	GT:AD:DP:GQ:PL	1/1:0,2:2:6:90,6,0	NA
NC_033794.1	2631674	.	A	AC	53.7	PASS	AC=2;AF=1;AN=2;DP=2;ExcessHet=3.0103;FS=0;MLEAC=2;MLEAF=1;MQ=60;QD=26.85;SOR=2.303	GT:AD:DP:GQ:PL	1/1:0,2:2:6:90,6,0	NA
NC_033794.1	2631909	.	G	GC	53.7	PASS	AC=2;AF=1;AN=2;DP=2;ExcessHet=3.0103;FS=0;MLEAC=2;MLEAF=1;MQ=60;QD=26.85;SOR=0.693	GT:AD:DP:GQ:PL	1/1:0,2:2:6:90,6,0	NA
NC_033794.1	2631915	.	AG	A	53.7	PASS	AC=2;AF=1;AN=2;DP=2;ExcessHet=3.0103;FS=0;MLEAC=2;MLEAF=1;MQ=60;QD=26.85;SOR=0.693	GT:AD:DP:GQ:PL	1/1:0,2:2:6:90,6,0	NA
NC_033794.1	2631935	.	TC	T	53.7	PASS	AC=2;AF=1;AN=2;DP=2;ExcessHet=3.0103;FS=0;MLEAC=2;MLEAF=1;MQ=60;QD=26.85;SOR=0.693	GT:AD:DP:GQ:PL	1/1:0,2:2:6:90,6,0	NA
NC_033794.1	2631942	.	AC	A	53.7	PASS	AC=2;AF=1;AN=2;DP=2;ExcessHet=3.0103;FS=0;MLEAC=2;MLEAF=1;MQ=60;QD=26.85;SOR=0.693	GT:AD:DP:GQ:PL	1/1:0,2:2:6:90,6,0	NA
NC_033794.1	2632031	.	CT	C	277.77	PASS	AC=2;AF=1;AN=2;DP=7;ExcessHet=3.0103;FS=0;MLEAC=2;MLEAF=1;MQ=49.64;QD=28.56;SOR=2.584	GT:AD:DP:GQ:PL	1/1:0,7:7:21:315,21,0	NA
NC_033794.1	2632037	.	A	ATC	322.75	PASS	AC=2;AF=1;AN=2;DP=7;ExcessHet=3.0103;FS=0;MLEAC=2;MLEAF=1;MQ=49.64;QD=32.1;SOR=2.584	GT:AD:DP:GQ:PL	1/1:0,7:7:24:360,24,0	NA
NC_033794.1	2632040	.	GCGC	G	322.75	PASS	AC=2;AF=1;AN=2;DP=8;ExcessHet=3.0103;FS=0;MLEAC=2;MLEAF=1;MQ=50.35;QD=27.13;SOR=1.863	GT:AD:DP:GQ:PL	1/1:0,8:8:24:360,24,0	NA
NC_033794.1	2632061	.	CG	C	107.73	PASS	AC=1;AF=0.5;AN=2;BaseQRankSum=0.703;ClippingRankSum=0;DP=8;ExcessHet=3.0103;FS=0;MLEAC=1;MLEAF=0.5;MQ=50.35;MQRankSum=0.439;QD=13.47;ReadPosRankSum=-0.135;SOR=1.329	GT:AD:DP:GQ:PL	0/1:3,5:8:74:145,0,74	NA
NC_033794.1	2632063	.	GT	G	36.73	PASS	AC=1;AF=0.5;AN=2;BaseQRankSum=1.534;ClippingRankSum=0;DP=8;ExcessHet=3.0103;FS=0;MLEAC=1;MLEAF=0.5;MQ=50.35;MQRankSum=-0.439;QD=4.59;ReadPosRankSum=0.414;SOR=0.307	GT:AD:DP:GQ:PL	0/1:5,3:8:74:74,0,145	NA
NC_033794.1	2632072	.	GA	G	322.75	PASS	AC=2;AF=1;AN=2;DP=8;ExcessHet=3.0103;FS=0;MLEAC=2;MLEAF=1;MQ=50.35;QD=30.02;SOR=1.863	GT:AD:DP:GQ:PL	1/1:0,8:8:24:360,24,0	NA
NC_033794.1	2632076	.	CG	C	322.75	PASS	AC=2;AF=1;AN=2;DP=8;ExcessHet=3.0103;FS=0;MLEAC=2;MLEAF=1;MQ=50.35;QD=33.96;SOR=1.863	GT:AD:DP:GQ:PL	1/1:0,8:8:24:360,24,0	NA
NC_033794.1	2632084	.	GA	G	367.74	PASS	AC=2;AF=1;AN=2;DP=8;ExcessHet=3.0103;FS=0;MLEAC=2;MLEAF=1;MQ=50.35;QD=28.63;SOR=1.863	GT:AD:DP:GQ:PL	1/1:0,8:8:27:405,27,0	NA
NC_033794.1	2632093	.	T	TG	322.75	PASS	AC=2;AF=1;AN=2;DP=8;ExcessHet=3.0103;FS=0;MLEAC=2;MLEAF=1;MQ=50.35;QD=29.91;SOR=1.863	GT:AD:DP:GQ:PL	1/1:0,8:8:24:360,24,0	NA
NC_033794.1	2632115	.	GA	G	277.77	PASS	AC=2;AF=1;AN=2;DP=7;ExcessHet=3.0103;FS=0;MLEAC=2;MLEAF=1;MQ=48.81;QD=27.72;SOR=1.609	GT:AD:DP:GQ:PL	1/1:0,7:7:21:315,21,0	NA
NC_033794.1	2632125	.	CG	C	322.75	PASS	AC=2;AF=1;AN=2;DP=8;ExcessHet=3.0103;FS=0;MLEAC=2;MLEAF=1;MQ=50.35;QD=34.41;SOR=1.179	GT:AD:DP:GQ:PL	1/1:0,8:8:24:360,24,0	NA
NC_033794.1	2632141	.	T	TC	98.25	PASS	AC=2;AF=1;AN=2;DP=3;ExcessHet=3.0103;FS=0;MLEAC=2;MLEAF=1;MQ=58.38;QD=32.75;SOR=1.179	GT:AD:DP:GQ:PL	1/1:0,3:3:9:135,9,0	NA
NC_033794.1	2632145	.	CT	C	53.7	PASS	AC=2;AF=1;AN=2;DP=2;ExcessHet=3.0103;FS=0;MLEAC=2;MLEAF=1;MQ=60;QD=26.85;SOR=0.693	GT:AD:DP:GQ:PL	1/1:0,2:2:6:90,6,0	NA
NC_033794.1	2632441	.	A	ATT	73.73	PASS	AC=1;AF=0.5;AN=2;BaseQRankSum=-1.611;ClippingRankSum=0;DP=8;ExcessHet=3.0103;FS=0;MLEAC=1;MLEAF=0.5;MQ=60;MQRankSum=0;QD=9.22;ReadPosRankSum=0.732;SOR=0.368	GT:AD:DP:GQ:PL	0/1:5,3:8:99:111,0,385	NA
NC_033794.1	2637760	.	TG	T	98	PASS	AC=2;AF=1;AN=2;DP=4;ExcessHet=3.0103;FS=0;MLEAC=2;MLEAF=1;MQ=60;QD=24.5;SOR=0.693	GT:AD:DP:GQ:PL	1/1:0,4:4:12:135,12,0	LOC109846170
NC_033794.1	2638135	.	G	GGTAGATGTAATT	587.73	PASS	AC=2;AF=1;AN=2;DP=16;ExcessHet=3.0103;FS=0;MLEAC=2;MLEAF=1;MQ=60;QD=27.48;SOR=2.303	GT:AD:DP:GQ:PL	1/1:0,14:14:40:625,40,0	LOC109846170
NC_033794.1	2638137	.	C	CTCCAGCTGTGACGGGCACTTTGAATGTACTTA	589.73	PASS	AC=2;AF=1;AN=2;DP=11;ExcessHet=3.0103;FS=0;MLEAC=2;MLEAF=1;MQ=60;QD=30.66;SOR=1.802	GT:AD:DP:GQ:PL	1/1:0,11:11:41:627,41,0	LOC109846170
NC_033794.1	2640367	.	A	ACGGGGAAGACATTCGCTGCTGAACCTTTGACACTTGCATAGTTTCTCACTTTTGTTTTGGGGC	98.25	PASS	AC=2;AF=1;AN=2;DP=2;ExcessHet=3.0103;FS=0;MLEAC=2;MLEAF=1;MQ=60;QD=27.43;SOR=0.693	GT:AD:DP:GQ:PL	1/1:0,2:2:9:135,9,0	LOC109846170
NC_033794.1	2640974	.	AGTAAGTTACTTTATCAAAATTCCAATATTAATGCATTTTTCTGTGGTGCATTTATTTTGATATTATGTTAAATTGCAG	A	1540.73	PASS	AC=2;AF=1;AN=2;DP=35;ExcessHet=3.0103;FS=0;MLEAC=2;MLEAF=1;MQ=60;QD=27.59;SOR=1.885	GT:AD:DP:GQ:PL	1/1:0,35:35:99:1578,107,0	LOC109846170
NC_033794.1	2645917	.	T	TCACAACTGAGGCCTCCAGGTCC	52.7	PASS	AC=2;AF=1;AN=2;DP=2;ExcessHet=3.0103;FS=0;MLEAC=2;MLEAF=1;MQ=60;QD=26.35;SOR=2.303	GT:AD:DP:GQ:PL	1/1:0,2:2:6:89,6,0	LOC109846179
NC_033794.1	2648083	.	CT	C	98.25	PASS	AC=2;AF=1;AN=2;DP=3;ExcessHet=3.0103;FS=0;MLEAC=2;MLEAF=1;MQ=60;QD=32.75;SOR=1.179	GT:AD:DP:GQ:PL	1/1:0,3:3:9:135,9,0	LOC109846179
NC_033794.1	2648089	.	CA	C	98.25	PASS	AC=2;AF=1;AN=2;DP=3;ExcessHet=3.0103;FS=0;MLEAC=2;MLEAF=1;MQ=60;QD=32.75;SOR=1.179	GT:AD:DP:GQ:PL	1/1:0,3:3:9:135,9,0	LOC109846179
NC_033794.1	2654267	.	G	GA	50	PASS	AC=2;AF=1;AN=2;DP=4;ExcessHet=3.0103;FS=0;MLEAC=2;MLEAF=1;MQ=60;QD=12.5;SOR=1.609	GT:AD:DP:GQ:PL	1/1:0,4:4:12:87,12,0	LOC109846186
NC_033794.1	2656044	.	TA	T	53	PASS	AC=2;AF=1;AN=2;DP=4;ExcessHet=3.0103;FS=0;MLEAC=2;MLEAF=1;MQ=60;QD=13.25;SOR=0.693	GT:AD:DP:GQ:PL	1/1:0,4:4:12:90,12,0	LOC109846186
NC_033794.1	2656504	.	A	ATTTTTGTCCG	53.7	PASS	AC=2;AF=1;AN=2;DP=2;ExcessHet=3.0103;FS=0;MLEAC=2;MLEAF=1;MQ=60;QD=26.85;SOR=2.303	GT:AD:DP:GQ:PL	1/1:0,2:2:6:90,6,0	LOC109846186
NC_033794.1	2658526	.	G	GTTTTTAGAACAAAGGAACATCGCCGTATCACGAGCGCTAGATGGA	215.79	PASS	AC=2;AF=1;AN=2;DP=6;ExcessHet=3.0103;FS=0;MLEAC=2;MLEAF=1;MQ=60;QD=28.64;SOR=0.693	GT:AD:DP:GQ:PL	1/1:0,6:6:18:252,18,0	LOC109846191
NC_033794.1	2659525	.	TGGTGAGTTTATTGCAGCTACTAGTGACTCATATCATCAGATTTTTATAACCTTATTAATTCTTGTATGAACTCCTTTCCATCTTCTA	T	368.74	PASS	AC=2;AF=1;AN=2;DP=10;ExcessHet=3.0103;FS=0;MLEAC=2;MLEAF=1;MQ=60;QD=32.49;SOR=1.402	GT:AD:DP:GQ:PL	1/1:0,9:9:28:406,28,0	LOC109846191
NC_033794.1	2660116	.	CGTGAGTATAGTTCTCTTATCCACACTTTAATTTGAGCTGTAAGATTGGCATCTTGAGATAATTTTCTTCCTCCCCATAATTTTCTTCCTCCCCACAG	C	254.73	PASS	AC=1;AF=0.5;AN=2;BaseQRankSum=1.221;ClippingRankSum=0;DP=9;ExcessHet=3.0103;FS=0;MLEAC=1;MLEAF=0.5;MQ=60;MQRankSum=0;QD=28.3;SOR=0.223	GT:AD:DP:GQ:PL	0/1:1,8:9:99:292,0,105	LOC109846191
NC_033794.1	2668975	.	GTA	G	1298.73	PASS	AC=1;AF=0.5;AN=2;BaseQRankSum=0.605;ClippingRankSum=0;DP=58;ExcessHet=3.0103;FS=5.858;MLEAC=1;MLEAF=0.5;MQ=60;MQRankSum=0;QD=22.39;ReadPosRankSum=1.275;SOR=0.097	GT:AD:DP:GQ:PL	0/1:24,34:58:99:1336,0,947	LOC109846202
NC_033794.1	2669091	.	CCGT	C	2002.73	PASS	AC=1;AF=0.5;AN=2;BaseQRankSum=-1.256;ClippingRankSum=0;DP=94;ExcessHet=3.0103;FS=0;MLEAC=1;MLEAF=0.5;MQ=60;MQRankSum=0;QD=22.76;ReadPosRankSum=-1.597;SOR=0.796	GT:AD:DP:GQ:PL	0/1:33,55:88:99:2040,0,1152	LOC109846202
NC_033794.1	2670349	.	A	AGACCACGTG	5272.73	PASS	AC=2;AF=1;AN=2;DP=118;ExcessHet=3.0103;FS=0;MLEAC=2;MLEAF=1;MQ=54.12;QD=30.7;SOR=1.67	GT:AD:DP:GQ:PL	1/1:0,118:118:99:5310,355,0	LOC109846202
NC_033794.1	2670374	.	C	CTGTAATTGGAGCAGCACCACATCGCCACTTATTGG	4458.73	PASS	AC=2;AF=1;AN=2;BaseQRankSum=1.26;ClippingRankSum=0;DP=105;ExcessHet=3.0103;FS=5.119;MLEAC=2;MLEAF=1;MQ=54.35;MQRankSum=-0.689;QD=31.86;ReadPosRankSum=-4.493;SOR=1.696	GT:AD:DP:GQ:PL	1/1:1,103:104:99:4496,284,0	LOC109846202
NC_033794.1	2670626	.	GACCTGAGCACATGAATCTTACGAGTTAATGACATAACTGGTTTACCTAGGAAACCTGGAGTAGAAACCATTATTGGCACTT	G	7187.73	PASS	AC=2;AF=1;AN=2;DP=164;ExcessHet=3.0103;FS=0;MLEAC=2;MLEAF=1;MQ=52.87;QD=25.38;SOR=0.853	GT:AD:DP:GQ:PL	1/1:0,160:160:99:7225,494,0	LOC109846202
NC_033794.1	2671136	.	TCTAAATATATGAACATCAAACAAGAGTTCAAAGAAAAATAAAAGGAAAGGAAAAGAACGAAATACTTCATAGATTCCAAAGCAAATGTAC	T	1412.73	PASS	AC=1;AF=0.5;AN=2;BaseQRankSum=1.988;ClippingRankSum=0;DP=42;ExcessHet=3.0103;FS=6.82;MLEAC=1;MLEAF=0.5;MQ=59.89;MQRankSum=-0.383;QD=33.64;ReadPosRankSum=2.164;SOR=0.087	GT:AD:DP:GQ:PL	0/1:7,35:42:99:1450,0,2661	LOC109846202
NC_033794.1	2671693	.	TCTACACCACAGACACAAGGTATAAAATAATGACAGAATTATTAACTAGAAACTATAATCCAGCACACCCCAAC	T	4824.73	PASS	AC=1;AF=0.5;AN=2;BaseQRankSum=0.471;ClippingRankSum=0;DP=125;ExcessHet=3.0103;FS=1.542;MLEAC=1;MLEAF=0.5;MQ=59.91;MQRankSum=-0.538;QD=33.67;ReadPosRankSum=-1.871;SOR=0.758	GT:AD:DP:GQ:PL	0/1:7,118:125:99:4862,0,3154	LOC109846202
NC_033794.1	2672415	.	C	CCGGCATATCGTATCAAAACCAACATTCATTTCAACAAACTGATTCT	53.7	PASS	AC=2;AF=1;AN=2;DP=2;ExcessHet=3.0103;FS=0;MLEAC=2;MLEAF=1;MQ=60;QD=26.85;SOR=2.303	GT:AD:DP:GQ:PL	1/1:0,2:2:6:90,6,0	LOC109846202
NC_033794.1	2674042	.	TCCTGAGGAACAAACAAAGGAAGAAAATATAACACCAGGATTCTAAAGACACGTGGACAATTTGGGAACAAATCAGTTA	T	1493.73	PASS	AC=2;AF=1;AN=2;BaseQRankSum=0.051;ClippingRankSum=0;DP=36;ExcessHet=3.0103;FS=0;MLEAC=2;MLEAF=1;MQ=54.68;MQRankSum=-0.712;QD=32.49;ReadPosRankSum=-1.399;SOR=1.455	GT:AD:DP:GQ:PL	1/1:1,35:36:64:1531,64,0	LOC109846202
NC_033794.1	2674233	.	CACCTTCATCAGGGGAAAAACATTTCCATCAGATTATTGGTAAAACATAAAGATTGATAGGATAACAATGATATAATGGAAAGG	C	4386.73	PASS	AC=2;AF=1;AN=2;DP=102;ExcessHet=3.0103;FS=0;MLEAC=2;MLEAF=1;MQ=59.78;QD=30.6;SOR=0.914	GT:AD:DP:GQ:PL	1/1:0,98:98:99:4424,301,0	LOC109846202
NC_033794.1	2688499	.	A	ATCTCTCTCTCTCTCTC	2168.73	PASS	AC=1;AF=0.5;AN=2;BaseQRankSum=-4.968;ClippingRankSum=0;DP=111;ExcessHet=3.0103;FS=0;MLEAC=1;MLEAF=0.5;MQ=58.76;MQRankSum=-3.015;QD=20.65;ReadPosRankSum=-3.149;SOR=0.635	GT:AD:DP:GQ:PL	0/1:51,54:105:99:2206,0,7557	LOC109846202
NC_033794.1	2743325	.	T	TGCACTAGG	37.73	PASS	AC=1;AF=0.5;AN=2;BaseQRankSum=0;ClippingRankSum=0;DP=5;ExcessHet=3.0103;FS=0;MLEAC=1;MLEAF=0.5;MQ=60;MQRankSum=0;QD=7.55;ReadPosRankSum=1.645;SOR=0.446	GT:AD:DP:GQ:PL	0/1:3,2:5:75:75,0,175	NA
NC_033794.1	2759429	.	T	TA	143	PASS	AC=2;AF=1;AN=2;DP=4;ExcessHet=3.0103;FS=0;MLEAC=2;MLEAF=1;MQ=57.55;QD=30.55;SOR=0.693	GT:AD:DP:GQ:PL	1/1:0,4:4:12:180,12,0	LOC109846217
NC_033794.1	2759431	.	T	TGACTTTTATAAGATA	143	PASS	AC=2;AF=1;AN=2;DP=4;ExcessHet=3.0103;FS=0;MLEAC=2;MLEAF=1;MQ=57.55;QD=38.13;SOR=0.693	GT:AD:DP:GQ:PL	1/1:0,4:4:12:180,12,0	LOC109846217
NC_033794.1	2761999	.	T	TTTTTAAAAGGAGTAACACCCCACGGATTGTCGGGCTGCTCC	637.73	PASS	AC=2;AF=1;AN=2;DP=15;ExcessHet=3.0103;FS=0;MLEAC=2;MLEAF=1;MQ=60;QD=29.74;SOR=0.818	GT:AD:DP:GQ:PL	1/1:0,15:15:45:675,45,0	LOC109846225
NC_033794.1	2764906	.	G	GTTCAGAAGCCAA	117.73	PASS	AC=1;AF=0.5;AN=2;BaseQRankSum=0;ClippingRankSum=0;DP=11;ExcessHet=3.0103;FS=0;MLEAC=1;MLEAF=0.5;MQ=60;MQRankSum=0;QD=14.72;ReadPosRankSum=-0.272;SOR=0.693	GT:AD:DP:GQ:PL	0/1:4,4:8:99:155,0,513	LOC109846225
NC_033794.1	2765191	.	G	GTC	188.73	PASS	AC=1;AF=0.5;AN=2;BaseQRankSum=0.18;ClippingRankSum=0;DP=8;ExcessHet=3.0103;FS=0;MLEAC=1;MLEAF=0.5;MQ=60;MQRankSum=0;QD=23.59;ReadPosRankSum=-0.366;SOR=0.693	GT:AD:DP:GQ:PL	0/1:2,6:8:56:226,0,56	LOC109846225
NC_033794.1	2765290	.	CACCTAAATATAACAAAATTGAATTAGTGCTCGAAGAAACCAGCAACATGAAGGGACATGACCACAAGAAAATAT	C	622.73	PASS	AC=2;AF=1;AN=2;DP=17;ExcessHet=3.0103;FS=0;MLEAC=2;MLEAF=1;MQ=60;QD=29.18;SOR=1.112	GT:AD:DP:GQ:PL	1/1:0,15:15:46:660,46,0	LOC109846225
NC_033794.1	2781922	.	G	GATCATAACCACCCAATCTTGTAACTGCTCTCCACAATTT	277.77	PASS	AC=2;AF=1;AN=2;DP=7;ExcessHet=3.0103;FS=0;MLEAC=2;MLEAF=1;MQ=60;QD=30.53;SOR=1.609	GT:AD:DP:GQ:PL	1/1:0,7:7:21:315,21,0	LOC109846225
NC_033794.1	2781925	.	GAT	G	277.77	PASS	AC=2;AF=1;AN=2;DP=7;ExcessHet=3.0103;FS=0;MLEAC=2;MLEAF=1;MQ=60;QD=28.73;SOR=1.609	GT:AD:DP:GQ:PL	1/1:0,7:7:21:315,21,0	LOC109846225
NC_033794.1	2782848	.	TCTGGGCACAAGGAAAAGTGAAAAGAAGGATTTACCAGCCTTATAAATAGTACAATCATAATAAACCGGATAGACTGAAACAAATGGTCCAGACTTAC	T	213.73	PASS	AC=1;AF=0.5;AN=2;BaseQRankSum=1.465;ClippingRankSum=0;DP=7;ExcessHet=3.0103;FS=0;MLEAC=1;MLEAF=0.5;MQ=60;MQRankSum=0;QD=30.53;ReadPosRankSum=0.566;SOR=0.223	GT:AD:DP:GQ:PL	0/1:1,6:7:99:251,0,716	LOC109846225
NC_033794.1	2783229	.	TCGCATC	T	54.73	PASS	AC=1;AF=0.5;AN=2;BaseQRankSum=0.566;ClippingRankSum=0;DP=10;ExcessHet=3.0103;FS=3.136;MLEAC=1;MLEAF=0.5;MQ=60;MQRankSum=0;QD=7.82;ReadPosRankSum=0.328;SOR=0.916	GT:AD:DP:GQ:PL	0/1:4,3:7:92:92,0,138	LOC109846225
NC_033794.1	2783944	.	AT	A	156.73	PASS	AC=1;AF=0.5;AN=2;BaseQRankSum=-1.222;ClippingRankSum=0;DP=20;ExcessHet=3.0103;FS=0;MLEAC=1;MLEAF=0.5;MQ=60;MQRankSum=0;QD=8.71;ReadPosRankSum=0.402;SOR=0.914	GT:AD:DP:GQ:PL	0/1:8,10:18:99:194,0,131	LOC109846225
NC_033794.1	2801825	.	CTCTGTAG	C	227.73	PASS	AC=1;AF=0.5;AN=2;BaseQRankSum=0.21;ClippingRankSum=0;DP=11;ExcessHet=3.0103;FS=0;MLEAC=1;MLEAF=0.5;MQ=60;MQRankSum=0;QD=20.7;ReadPosRankSum=-2.128;SOR=1.27	GT:AD:DP:GQ:PL	0/1:4,7:11:99:265,0,131	NA
NC_033794.1	2802148	.	CAGGTAAACTTCTTTTCCCGTTTCAGAAACCCTAATTTTTTATTTTGGAAGAATTTTGGGGGAAACAATTTGTTTTGT	C	418.73	PASS	AC=1;AF=0.5;AN=2;BaseQRankSum=-1.666;ClippingRankSum=0;DP=13;ExcessHet=3.0103;FS=0;MLEAC=1;MLEAF=0.5;MQ=60;MQRankSum=0;QD=32.21;ReadPosRankSum=-0.494;SOR=0.25	GT:AD:DP:GQ:PL	0/1:2,11:13:52:456,0,52	LOC109829242
NC_033794.1	2802307	.	G	GAATCC	349.74	PASS	AC=2;AF=1;AN=2;DP=9;ExcessHet=3.0103;FS=0;MLEAC=2;MLEAF=1;MQ=52.03;QD=23.95;SOR=1.402	GT:AD:DP:GQ:PL	1/1:0,9:9:27:387,27,0	LOC109829242
NC_033794.1	2802309	.	A	AGAATTTACAAGTACATTAGGGACGC	349.74	PASS	AC=2;AF=1;AN=2;DP=8;ExcessHet=3.0103;FS=0;MLEAC=2;MLEAF=1;MQ=50.94;QD=30.05;SOR=1.863	GT:AD:DP:GQ:PL	1/1:0,8:8:27:387,27,0	LOC109829242
NC_033794.1	2804685	.	T	TAGCTTTCTTATCTGCTGTGGTGGGTTCAGAAGTTGCTG	429.73	PASS	AC=2;AF=1;AN=2;DP=11;ExcessHet=3.0103;FS=0;MLEAC=2;MLEAF=1;MQ=60;QD=25.58;SOR=1.27	GT:AD:DP:GQ:PL	1/1:0,11:11:33:467,33,0	LOC109829242
NC_033794.1	2805836	.	ACAGGTAATTCTATGTTCTCCCTCTTATTGAAAGGCTAGGCTCTTTTCTGCTTGTTCTTTTTTCGGGTAGTACTCAGCAGAGTGAACGACTCATTGC	A	690.73	PASS	AC=2;AF=1;AN=2;DP=18;ExcessHet=3.0103;FS=0;MLEAC=2;MLEAF=1;MQ=60;QD=34.87;SOR=1.179	GT:AD:DP:GQ:PL	1/1:0,18:18:52:728,52,0	LOC109829242
NC_033794.1	2818383	.	TAAGGTAATTTGGAGTTTTCAAGTCAAAAATTCTTTTCCACTTCATCTCTTTAACACACATCTCTTTAACACACTTACCTCTCTTTGAATGTGCATGTCCTTCG	T	144.94	PASS	AC=2;AF=1;AN=2;DP=5;ExcessHet=3.0103;FS=0;MLEAC=2;MLEAF=1;MQ=60;QD=28.99;SOR=1.981	GT:AD:DP:GQ:PL	1/1:0,5:5:13:182,13,0	LOC109846276
NC_033794.1	2819122	.	G	GATTGGGCATATCGGTTGAGTACTTATATTCAAAGAAA	143	PASS	AC=2;AF=1;AN=2;DP=4;ExcessHet=3.0103;FS=0;MLEAC=2;MLEAF=1;MQ=60;QD=24.72;SOR=3.258	GT:AD:DP:GQ:PL	1/1:0,4:4:12:180,12,0	LOC109846276
NC_033794.1	2821917	.	AGTAAATCATATATATATTTGTTTTTGTTTATTTGTAGTTTGGCTATGTTCTAATATCATTATTTTCAACTTCCTTATTTTGGTGCAG	A	98.25	PASS	AC=2;AF=1;AN=2;DP=3;ExcessHet=3.0103;FS=0;MLEAC=2;MLEAF=1;MQ=60;QD=32.75;SOR=1.179	GT:AD:DP:GQ:PL	1/1:0,3:3:9:135,9,0	LOC109846276
NC_033794.1	2828884	.	G	GGAT	98.25	PASS	AC=2;AF=1;AN=2;DP=3;ExcessHet=3.0103;FS=0;MLEAC=2;MLEAF=1;MQ=47.61;QD=32.75;SOR=2.833	GT:AD:DP:GQ:PL	1/1:0,3:3:9:135,9,0	LOC109846276
NC_033794.1	2828889	.	A	AGACAACAT	98.25	PASS	AC=2;AF=1;AN=2;DP=3;ExcessHet=3.0103;FS=0;MLEAC=2;MLEAF=1;MQ=47.61;QD=32.75;SOR=2.833	GT:AD:DP:GQ:PL	1/1:0,3:3:9:135,9,0	NA
NC_033794.1	2829104	.	TTG	T	40.7	PASS	AC=2;AF=1;AN=2;DP=2;ExcessHet=3.0103;FS=0;MLEAC=2;MLEAF=1;MQ=40;QD=20.35;SOR=2.303	GT:AD:DP:GQ:PL	1/1:0,2:2:6:77,6,0	NA
NC_033794.1	2834288	.	G	GGCCGTTTTGAGATACTATCAATCTCTGGCC	52.7	PASS	AC=2;AF=1;AN=2;DP=3;ExcessHet=3.0103;FS=0;MLEAC=2;MLEAF=1;MQ=60;QD=26.35;SOR=2.303	GT:AD:DP:GQ:PL	1/1:0,2:2:6:89,6,0	LOC109846298
NC_033794.1	2834918	.	G	GATGATCATTGGCA	53.7	PASS	AC=2;AF=1;AN=2;DP=2;ExcessHet=3.0103;FS=0;MLEAC=2;MLEAF=1;MQ=60;QD=26.85;SOR=2.303	GT:AD:DP:GQ:PL	1/1:0,2:2:6:90,6,0	LOC109846298
NC_033794.1	2834920	.	T	TTTCGC	53.7	PASS	AC=2;AF=1;AN=2;DP=2;ExcessHet=3.0103;FS=0;MLEAC=2;MLEAF=1;MQ=60;QD=26.85;SOR=2.303	GT:AD:DP:GQ:PL	1/1:0,2:2:6:90,6,0	LOC109846298
NC_033794.1	2835236	.	T	TATAATGCATCA	43.73	PASS	AC=1;AF=0.5;AN=2;BaseQRankSum=0;ClippingRankSum=0;DP=3;ExcessHet=3.0103;FS=0;MLEAC=1;MLEAF=0.5;MQ=60;MQRankSum=0;QD=14.58;ReadPosRankSum=-0.967;SOR=1.179	GT:AD:DP:GQ:PL	0/1:1,2:3:81:81,0,160	LOC109846298
NC_033794.1	2861687	.	A	AATGTTATCAGCATAT	592.73	PASS	AC=2;AF=1;AN=2;DP=11;ExcessHet=3.0103;FS=0;MLEAC=2;MLEAF=1;MQ=27;QD=28.19;SOR=0.859	GT:AD:DP:GQ:PL	1/1:0,11:11:42:630,42,0	LOC109846350
NC_033794.1	2862983	.	T	TCTGTATATACCCCA	186.9	PASS	AC=2;AF=1;AN=2;DP=5;ExcessHet=3.0103;FS=0;MLEAC=2;MLEAF=1;MQ=27;QD=30.65;SOR=3.611	GT:AD:DP:GQ:PL	1/1:0,5:5:14:224,14,0	LOC109846350
NC_033794.1	2865360	.	ACTGGAAACAAAAAAGTGTAACTGGATCATGGATTTCATGGCATTAGTTTCTAATTCATATCATGGAAAAGTAATTATAATAGAATATAC	A	245.77	PASS	AC=2;AF=1;AN=2;DP=8;ExcessHet=3.0103;FS=0;MLEAC=2;MLEAF=1;MQ=38.24;QD=28.14;SOR=4.174	GT:AD:DP:GQ:PL	1/1:0,7:7:21:283,21,0	LOC109846350
NC_033794.1	2866226	.	TCTGCCATACAGATAGAAGACGAGAAATTTATAGCTTGCATAAGCCATATCATGTATATAACTATTTAGCAATTCTTAAATGCTCTCAC	T	1101.73	PASS	AC=2;AF=1;AN=2;DP=28;ExcessHet=3.0103;FS=0;MLEAC=2;MLEAF=1;MQ=46.75;QD=31.42;SOR=1.358	GT:AD:DP:GQ:PL	1/1:0,25:25:81:1139,81,0	LOC109846350
NC_033794.1	2885902	.	TCTGCCATACAGATAGAAGACGAGAAATTTATAGCTTGCATAAGCCATATCATGTATATAACTATTTAGCAATTCTTAAATGCTCTCAC	T	618.73	PASS	AC=2;AF=1;AN=2;DP=15;ExcessHet=3.0103;FS=0;MLEAC=2;MLEAF=1;MQ=43.17;QD=31.08;SOR=0.976	GT:AD:DP:GQ:PL	1/1:0,14:14:45:656,45,0	LOC109846333
NC_033794.1	2892712	.	A	AGCCCTGGGGAGGCTGGAGCTGCTGGAGCTGCTCTCC	52.7	PASS	AC=2;AF=1;AN=2;DP=1;ExcessHet=3.0103;FS=0;MLEAC=2;MLEAF=1;MQ=60;QD=38.6;SOR=1.609	GT:AD:DP:GQ:PL	1/1:0,1:1:6:89,6,0	LOC109829257
NC_033794.1	2893047	.	CGCAGGCAAATACAGTTTATGTTTTGGGCTTTTCTGACAATTATCCGTTTAACTGTGTTTTCGTTTTCTTATAAGTAATAATAAATTATAAT	C	53.7	PASS	AC=2;AF=1;AN=2;DP=2;ExcessHet=3.0103;FS=0;MLEAC=2;MLEAF=1;MQ=60;QD=26.85;SOR=0.693	GT:AD:DP:GQ:PL	1/1:0,2:2:6:90,6,0	LOC109829257
NC_033794.1	2953227	.	C	CAG	73.25	PASS	AC=2;AF=1;AN=2;DP=3;ExcessHet=3.0103;FS=0;MLEAC=2;MLEAF=1;MQ=60;QD=24.42;SOR=1.179	GT:AD:DP:GQ:PL	1/1:0,3:3:9:110,9,0	NA
NC_033794.1	2954262	.	A	AAC	37.7	PASS	AC=2;AF=1;AN=2;DP=2;ExcessHet=3.0103;FS=0;MLEAC=2;MLEAF=1;MQ=60;QD=18.85;SOR=2.303	GT:AD:DP:GQ:PL	1/1:0,2:2:6:74,6,0	NA
NC_033794.1	2962452	.	CGT	C	30.71	PASS	AC=2;AF=1;AN=2;DP=2;ExcessHet=3.0103;FS=0;MLEAC=2;MLEAF=1;MQ=60;QD=15.35;SOR=0.693	GT:AD:DP:GQ:PL	1/1:0,2:2:6:67,6,0	LOC109829268
NC_033794.1	3018184	.	C	CCGACTTCAAG	277.77	PASS	AC=2;AF=1;AN=2;DP=6;ExcessHet=3.0103;FS=0;MLEAC=2;MLEAF=1;MQ=56.32;QD=25.97;SOR=3.912	GT:AD:DP:GQ:PL	1/1:0,6:6:21:315,21,0	NA
NC_033794.1	3018189	.	T	TCCTACGGTG	367.74	PASS	AC=2;AF=1;AN=2;DP=8;ExcessHet=3.0103;FS=0;MLEAC=2;MLEAF=1;MQ=57.26;QD=24.57;SOR=4.407	GT:AD:DP:GQ:PL	1/1:0,8:8:27:405,27,0	NA
NC_033794.1	3018191	.	GCA	G	367.74	PASS	AC=2;AF=1;AN=2;DP=9;ExcessHet=3.0103;FS=0;MLEAC=2;MLEAF=1;MQ=57.57;QD=26.97;SOR=4.615	GT:AD:DP:GQ:PL	1/1:0,9:9:27:405,27,0	NA
NC_033794.1	3018195	.	A	AC	367.74	PASS	AC=2;AF=1;AN=2;DP=9;ExcessHet=3.0103;FS=0;MLEAC=2;MLEAF=1;MQ=57.57;QD=25.41;SOR=4.615	GT:AD:DP:GQ:PL	1/1:0,9:9:27:405,27,0	NA
NC_033794.1	3018196	.	T	TCTGG	367.74	PASS	AC=2;AF=1;AN=2;DP=9;ExcessHet=3.0103;FS=0;MLEAC=2;MLEAF=1;MQ=57.57;QD=30.71;SOR=4.615	GT:AD:DP:GQ:PL	1/1:0,9:9:27:405,27,0	NA
NC_033794.1	3018200	.	CA	C	322.75	PASS	AC=2;AF=1;AN=2;DP=8;ExcessHet=3.0103;FS=0;MLEAC=2;MLEAF=1;MQ=57.26;QD=31.18;SOR=4.407	GT:AD:DP:GQ:PL	1/1:0,8:8:24:360,24,0	NA
NC_033794.1	3023867	.	C	CGTCAT	187.87	PASS	AC=2;AF=1;AN=2;DP=5;ExcessHet=3.0103;FS=0;MLEAC=2;MLEAF=1;MQ=59.41;QD=30.27;SOR=1.022	GT:AD:DP:GQ:PL	1/1:0,5:5:15:225,15,0	LOC109846377
NC_033794.1	3044991	.	G	GC	385.73	PASS	AC=1;AF=0.5;AN=2;BaseQRankSum=0.104;ClippingRankSum=0;DP=25;ExcessHet=3.0103;FS=0;MLEAC=1;MLEAF=0.5;MQ=60;MQRankSum=0;QD=16.07;ReadPosRankSum=-0.609;SOR=0.755	GT:AD:DP:GQ:PL	0/1:13,11:24:99:423,0,457	LOC109846388
NC_033794.1	3044997	.	CT	C	430.73	PASS	AC=1;AF=0.5;AN=2;BaseQRankSum=-2.597;ClippingRankSum=0;DP=22;ExcessHet=3.0103;FS=1.74;MLEAC=1;MLEAF=0.5;MQ=60;MQRankSum=0;QD=19.58;ReadPosRankSum=-2.183;SOR=0.828	GT:AD:DP:GQ:PL	0/1:10,12:22:99:468,0,434	LOC109846388
NC_033794.1	3045217	.	TCTGTACATTTTCTCCATTAGAATGGGAAATGAACTTCTCAAAGCATAGGAATAAAGAATACTTGAATTTCAATACTTGC	T	1763.73	PASS	AC=2;AF=1;AN=2;BaseQRankSum=1.777;ClippingRankSum=0;DP=42;ExcessHet=3.0103;FS=0;MLEAC=2;MLEAF=1;MQ=60;MQRankSum=0;QD=29.32;SOR=0.242	GT:AD:DP:GQ:PL	1/1:1,41:42:82:1801,82,0	LOC109846388
NC_033794.1	3045585	.	C	CCCTAGTATCACTCTCCAGCG	411.74	PASS	AC=2;AF=1;AN=2;DP=12;ExcessHet=3.0103;FS=0;MLEAC=2;MLEAF=1;MQ=60;QD=30.96;SOR=1.085	GT:AD:DP:GQ:PL	1/1:0,10:10:30:449,30,0	LOC109846388
NC_033794.1	3045588	.	G	GCTTTTGCTGAACTCATGCCTC	411.74	PASS	AC=2;AF=1;AN=2;DP=11;ExcessHet=3.0103;FS=0;MLEAC=2;MLEAF=1;MQ=60;QD=29.47;SOR=1.085	GT:AD:DP:GQ:PL	1/1:0,10:10:30:449,30,0	LOC109846388
NC_033794.1	3046187	.	C	CCAGGAA	53.7	PASS	AC=2;AF=1;AN=2;DP=6;ExcessHet=3.0103;FS=0;MLEAC=2;MLEAF=1;MQ=60;QD=26.85;SOR=2.303	GT:AD:DP:GQ:PL	1/1:0,2:2:6:90,6,0	LOC109846388
NC_033794.1	3046190	.	A	ATCCTTTCAGACGCAATGTATGT	53.7	PASS	AC=2;AF=1;AN=2;DP=6;ExcessHet=3.0103;FS=0;MLEAC=2;MLEAF=1;MQ=60;QD=26.85;SOR=2.303	GT:AD:DP:GQ:PL	1/1:0,2:2:6:90,6,0	LOC109846388
NC_033794.1	3046197	.	A	AAC	53.7	PASS	AC=2;AF=1;AN=2;DP=4;ExcessHet=3.0103;FS=0;MLEAC=2;MLEAF=1;MQ=60;QD=26.85;SOR=2.303	GT:AD:DP:GQ:PL	1/1:0,2:2:6:90,6,0	LOC109846388
NC_033794.1	3046198	.	TAG	T	53.7	PASS	AC=2;AF=1;AN=2;DP=4;ExcessHet=3.0103;FS=0;MLEAC=2;MLEAF=1;MQ=60;QD=26.85;SOR=2.303	GT:AD:DP:GQ:PL	1/1:0,2:2:6:90,6,0	LOC109846388
NC_033794.1	3046765	.	CACCTGTTTATAGAAACTATTTCATCAAACTGACCAACAAAAATCAAGTGTATAGTTGACAGAGGTAAGTCCAAACAAAAAGTGT	C	818.73	PASS	AC=2;AF=1;AN=2;DP=22;ExcessHet=3.0103;FS=0;MLEAC=2;MLEAF=1;MQ=42.82;QD=30.44;SOR=1.609	GT:AD:DP:GQ:PL	1/1:0,19:19:59:856,59,0	LOC109846388
NC_033794.1	3047105	.	AACCTGAAATAATGACCCATTATTGTAAAATCAGCAGTGCCTATAAAGAACTCAAACTAGTACAAGAAAGTTCAGGTAGCCAATTT	A	39.52	PASS	AC=2;AF=1;AN=2;DP=7;ExcessHet=3.0103;FS=0;MLEAC=2;MLEAF=1;MQ=33.66;QD=19.76;SOR=2.303	GT:AD:DP:GQ:PL	1/1:0,2:2:7:76,7,0	LOC109846388
NC_033794.1	3047435	.	GCCTGAGGAATAAAATATCTATTGTTATAGGCTGGTAAAACCTCAATTATGCTATATGACCAATAGACAACAGGATTATAAGTGCAGATTCACATA	G	499.73	PASS	AC=2;AF=1;AN=2;DP=15;ExcessHet=3.0103;FS=0;MLEAC=2;MLEAF=1;MQ=39.58;QD=27.59;SOR=0.693	GT:AD:DP:GQ:PL	1/1:0,12:12:36:537,36,0	LOC109846388
NC_033794.1	3074113	.	TCCTAATTGAACAATATAGAACCAAATGAAATCGCATTAGAACAAAAATCTTAGACCCTAGAGGGAGAATTGATGATTAAAATCGAAAGTTAACAAAAGA	T	1217.73	PASS	AC=1;AF=0.5;AN=2;BaseQRankSum=-1.541;ClippingRankSum=0;DP=55;ExcessHet=3.0103;FS=0;MLEAC=1;MLEAF=0.5;MQ=60;MQRankSum=0;QD=28.98;ReadPosRankSum=0.702;SOR=3.258	GT:AD:DP:GQ:PL	0/1:2,30:32:99:1255,0,1102	LOC109846419
NC_033794.1	3137109	.	TTAA	T	53.7	PASS	AC=2;AF=1;AN=2;DP=2;ExcessHet=3.0103;FS=0;MLEAC=2;MLEAF=1;MQ=60;QD=26.85;SOR=0.693	GT:AD:DP:GQ:PL	1/1:0,2:2:6:90,6,0	LOC109846441
NC_033794.1	3137848	.	A	AT	61	PASS	AC=2;AF=1;AN=2;DP=4;ExcessHet=3.0103;FS=0;MLEAC=2;MLEAF=1;MQ=60;QD=15.25;SOR=0.693	GT:AD:DP:GQ:PL	1/1:0,4:4:12:98,12,0	LOC109846441
NC_033794.1	3140893	.	T	TCTTTCACAGTCATATCTCCTTTAATTTGTCGTTC	322.75	PASS	AC=2;AF=1;AN=2;DP=8;ExcessHet=3.0103;FS=0;MLEAC=2;MLEAF=1;MQ=60;QD=31.88;SOR=0.693	GT:AD:DP:GQ:PL	1/1:0,8:8:24:360,24,0	LOC109846441
NC_033794.1	3147871	.	T	TTTCTTAGTTTTAG	143	PASS	AC=2;AF=1;AN=2;DP=4;ExcessHet=3.0103;FS=0;MLEAC=2;MLEAF=1;MQ=60;QD=32.77;SOR=1.609	GT:AD:DP:GQ:PL	1/1:0,4:4:12:180,12,0	LOC109846441
NC_033794.1	3147873	.	C	CCGTCCCGTCCGACATCGCCTAGGGT	143	PASS	AC=2;AF=1;AN=2;DP=4;ExcessHet=3.0103;FS=0;MLEAC=2;MLEAF=1;MQ=60;QD=32.14;SOR=1.609	GT:AD:DP:GQ:PL	1/1:0,4:4:12:180,12,0	LOC109846441
NC_033794.1	3156357	.	CT	C	292	PASS	AC=2;AF=1;AN=2;BaseQRankSum=3.133;ClippingRankSum=0;DP=24;ExcessHet=3.0103;FS=0;MLEAC=2;MLEAF=1;MQ=60.45;MQRankSum=0.516;QD=12.7;ReadPosRankSum=0.914;SOR=3.352	GT:AD:DP:GQ:PL	1/1:3,20:23:12:329,12,0	LOC109846441
NC_033794.1	3193041	.	G	GATATTGGGTAATTA	143	PASS	AC=2;AF=1;AN=2;DP=2;ExcessHet=3.0103;FS=0;MLEAC=2;MLEAF=1;MQ=60;QD=27.25;SOR=2.303	GT:AD:DP:GQ:PL	1/1:0,2:2:12:180,12,0	NA
NC_033794.1	3194073	.	TCCTGTTGGTACGTGATACCACTATTTTAGGCATGTTCCTTAAACCAAGGCGCTGAACAAAAATGAACATGCATAAAAAAGTTAATTGAAACTAA	T	11265.7	PASS	AC=2;AF=1;AN=2;DP=252;ExcessHet=3.0103;FS=0;MLEAC=2;MLEAF=1;MQ=57.96;QD=29.88;SOR=1.147	GT:AD:DP:GQ:PL	1/1:0,252:252:99:11303,759,0	LOC109846497
NC_033794.1	3195811	.	T	TTGG	999.73	PASS	AC=2;AF=1;AN=2;DP=24;ExcessHet=3.0103;FS=0;MLEAC=2;MLEAF=1;MQ=38.47;QD=33.92;SOR=6.184	GT:AD:DP:GQ:PL	1/1:0,24:24:72:1037,72,0	LOC109846497
NC_033794.1	3195817	.	GAA	G	907.73	PASS	AC=2;AF=1;AN=2;DP=19;ExcessHet=3.0103;FS=0;MLEAC=2;MLEAF=1;MQ=38.92;QD=28;SOR=5.994	GT:AD:DP:GQ:PL	1/1:0,19:19:63:945,63,0	LOC109846497
NC_033794.1	3195838	.	G	GT	232.8	PASS	AC=2;AF=1;AN=2;DP=6;ExcessHet=3.0103;FS=0;MLEAC=2;MLEAF=1;MQ=39.34;QD=29.83;SOR=3.912	GT:AD:DP:GQ:PL	1/1:0,6:6:18:270,18,0	LOC109846497
NC_033794.1	3199172	.	CTCTGGA	C	541.73	PASS	AC=2;AF=1;AN=2;DP=15;ExcessHet=3.0103;FS=0;MLEAC=2;MLEAF=1;MQ=53.91;QD=29.28;SOR=5.283	GT:AD:DP:GQ:PL	1/1:0,13:13:39:579,39,0	NA
NC_033794.1	3199914	.	TGTAAGACCTAATAATTTTGACCATTTGTTGTGCTTGGATCATAAGCATTATGATTGTTTGAGTTCTTCGGTTGGATTGCATTGCAG	T	1119.73	PASS	AC=2;AF=1;AN=2;DP=26;ExcessHet=3.0103;FS=0;MLEAC=2;MLEAF=1;MQ=59.14;QD=30.97;SOR=0.846	GT:AD:DP:GQ:PL	1/1:0,26:26:78:1157,78,0	LOC109846508
NC_033794.1	3200106	.	G	GAAACGGCTTGCTAAAGAAGCCCGCAATCAAGAAATTCAAGCTAA	364.74	PASS	AC=2;AF=1;AN=2;DP=10;ExcessHet=3.0103;FS=0;MLEAC=2;MLEAF=1;MQ=60;QD=29.84;SOR=1.402	GT:AD:DP:GQ:PL	1/1:0,9:9:26:402,26,0	LOC109846508
NC_033794.1	3202189	.	AGTTAGTTAAATACCTTTCATCTATCTGAAACTTATACTATTAACTTTTCCTTCTCTCTTAAGCTAATTATATTCTTTTGTTTACATAG	A	280.76	PASS	AC=2;AF=1;AN=2;DP=7;ExcessHet=3.0103;FS=0;MLEAC=2;MLEAF=1;MQ=60;QD=30.35;SOR=0.941	GT:AD:DP:GQ:PL	1/1:0,7:7:22:318,22,0	LOC109846508
NC_033794.1	3204215	.	G	GGCTTAAATATTTTCCGCTTCGCAAATCGGATAC	142	PASS	AC=2;AF=1;AN=2;DP=4;ExcessHet=3.0103;FS=0;MLEAC=2;MLEAF=1;MQ=60;QD=30.44;SOR=3.258	GT:AD:DP:GQ:PL	1/1:0,4:4:12:179,12,0	LOC109846508
NC_033794.1	3204465	.	AGTAAGTCTATGGATTTATCTTTCGGTAAAAGCTAACTGAACATTGTTTTAATTTTTTAATGTTGATCATGTAACAATTTCCTTTTTCCTCTTTTAG	A	862.73	PASS	AC=2;AF=1;AN=2;DP=20;ExcessHet=3.0103;FS=0;MLEAC=2;MLEAF=1;MQ=60;QD=27.73;SOR=0.892	GT:AD:DP:GQ:PL	1/1:0,20:20:60:900,60,0	LOC109846508
NC_033794.1	3204698	.	AAGGTAACCAGACTTCCTCTTATCTTGATAGCCGCACAGGATAGATTAAGCTAATAAACATTGGCCATGCAATATTTGC	A	817.73	PASS	AC=2;AF=1;AN=2;DP=19;ExcessHet=3.0103;FS=0;MLEAC=2;MLEAF=1;MQ=60;QD=27.24;SOR=0.793	GT:AD:DP:GQ:PL	1/1:0,19:19:57:855,57,0	LOC109846508
NC_033794.1	3206245	.	CT	C	156.8	PASS	AC=2;AF=1;AN=2;DP=6;ExcessHet=3.0103;FS=0;MLEAC=2;MLEAF=1;MQ=60;QD=26.13;SOR=3.912	GT:AD:DP:GQ:PL	1/1:0,6:6:18:194,18,0	LOC109846508
NC_033794.1	3213432	.	AT	A	137.77	PASS	AC=2;AF=1;AN=2;DP=8;ExcessHet=3.0103;FS=0;MLEAC=2;MLEAF=1;MQ=60;QD=19.68;SOR=2.584	GT:AD:DP:GQ:PL	1/1:0,7:7:21:175,21,0	NA
NC_033794.1	3215955	.	G	GGTGTAC	98.25	PASS	AC=2;AF=1;AN=2;DP=3;ExcessHet=3.0103;FS=0;MLEAC=2;MLEAF=1;MQ=40;QD=32.75;SOR=2.833	GT:AD:DP:GQ:PL	1/1:0,3:3:9:135,9,0	LOC109846518
NC_033794.1	3215957	.	T	TGCTGCAC	98.25	PASS	AC=2;AF=1;AN=2;DP=3;ExcessHet=3.0103;FS=0;MLEAC=2;MLEAF=1;MQ=40;QD=32.75;SOR=2.833	GT:AD:DP:GQ:PL	1/1:0,3:3:9:135,9,0	LOC109846518
NC_033794.1	3233738	.	TCTAAAAATGTAGGAGGAGAAGTACTCATTAGATTTATAGGCATTTAACGATGCTGTTGACGAAATTGAGTATGACTAC	T	2215.73	PASS	AC=2;AF=1;AN=2;DP=51;ExcessHet=3.0103;FS=0;MLEAC=2;MLEAF=1;MQ=60;QD=31.7;SOR=1.157	GT:AD:DP:GQ:PL	1/1:0,50:50:99:2253,152,0	LOC109846547
NC_033794.1	3234082	.	GCCTATTAAATAACAATTTCTTGTCAAAAAGCTATTATGAAGGAAAAAGCTCGTAATATGCAAGTCTTAATTAATA	G	2726.73	PASS	AC=2;AF=1;AN=2;BaseQRankSum=1.687;ClippingRankSum=0;DP=69;ExcessHet=3.0103;FS=4.983;MLEAC=2;MLEAF=1;MQ=60;MQRankSum=0;QD=32.06;SOR=1.627	GT:AD:DP:GQ:PL	1/1:1,62:63:99:2764,164,0	LOC109846547
NC_033794.1	3234689	.	CACATGCAGGGCAGCTTAAGATTTATGATTTACAAAATTCAAAAGATTTGTTATTTTCTTATTTATATGAATTAACCAATGTATATCTCAATTTGTTTTGAGTAGCTT	C	1327.73	PASS	AC=1;AF=0.5;AN=2;BaseQRankSum=1.169;ClippingRankSum=0;DP=42;ExcessHet=3.0103;FS=1.966;MLEAC=1;MLEAF=0.5;MQ=60.26;MQRankSum=-2.647;QD=31.61;ReadPosRankSum=-1.262;SOR=0.967	GT:AD:DP:GQ:PL	0/1:5,37:42:99:1365,0,106	LOC109846547
NC_033794.1	3234746	.	CTTATTT	C	27.74	PASS	AC=1;AF=0.5;AN=2;BaseQRankSum=2.351;ClippingRankSum=0;DP=41;ExcessHet=3.0103;FS=0;MLEAC=1;MLEAF=0.5;MQ=60.26;MQRankSum=3.124;QD=0.68;ReadPosRankSum=3.283;SOR=0.395	GT:AD:DP:GQ:PL	0/1:37,4:41:65:65,0,1367	LOC109846547
NC_033794.1	3234884	.	TCTACATTGAGTCAATGTCACAAACCTAGTCACAAATACAATGTAAATGTAGCTGAAATACATGTTGAAAGAAGTGAAGGTAATTTAC	T	1153.73	PASS	AC=1;AF=0.5;AN=2;BaseQRankSum=1.762;ClippingRankSum=0;DP=45;ExcessHet=3.0103;FS=0;MLEAC=1;MLEAF=0.5;MQ=59.4;MQRankSum=-1.073;QD=26.83;ReadPosRankSum=-1.132;SOR=0.892	GT:AD:DP:GQ:PL	0/1:12,31:43:99:1191,0,410	LOC109846547
NC_033794.1	3235137	.	CTT	C	1582.73	PASS	AC=2;AF=1;AN=2;DP=36;ExcessHet=3.0103;FS=0;MLEAC=2;MLEAF=1;MQ=59.54;QD=20.34;SOR=1.061	GT:AD:DP:GQ:PL	1/1:0,36:36:99:1620,108,0	LOC109846547
NC_033794.1	3235147	.	G	GTA	1717.73	PASS	AC=2;AF=1;AN=2;DP=34;ExcessHet=3.0103;FS=0;MLEAC=2;MLEAF=1;MQ=59.51;QD=28.54;SOR=1.244	GT:AD:DP:GQ:PL	1/1:0,34:34:99:1755,117,0	LOC109846547
NC_033794.1	3235149	.	C	CGA	1672.73	PASS	AC=2;AF=1;AN=2;DP=35;ExcessHet=3.0103;FS=0;MLEAC=2;MLEAF=1;MQ=59.41;QD=29.99;SOR=0.749	GT:AD:DP:GQ:PL	1/1:0,35:35:99:1710,114,0	LOC109846547
NC_033794.1	3235152	.	A	AT	1537.73	PASS	AC=2;AF=1;AN=2;DP=35;ExcessHet=3.0103;FS=0;MLEAC=2;MLEAF=1;MQ=59.41;QD=28.04;SOR=0.749	GT:AD:DP:GQ:PL	1/1:0,35:35:99:1575,105,0	LOC109846547
NC_033794.1	3235163	.	A	ACT	1402.73	PASS	AC=2;AF=1;AN=2;DP=28;ExcessHet=3.0103;FS=0;MLEAC=2;MLEAF=1;MQ=59.26;QD=25.51;SOR=0.693	GT:AD:DP:GQ:PL	1/1:0,28:28:96:1440,96,0	LOC109846547
NC_033794.1	3235170	.	AG	A	1132.73	PASS	AC=2;AF=1;AN=2;DP=24;ExcessHet=3.0103;FS=0;MLEAC=2;MLEAF=1;MQ=59.14;QD=29.99;SOR=1.051	GT:AD:DP:GQ:PL	1/1:0,24:24:78:1170,78,0	LOC109846547
NC_033794.1	3235172	.	CG	C	1042.73	PASS	AC=2;AF=1;AN=2;DP=24;ExcessHet=3.0103;FS=0;MLEAC=2;MLEAF=1;MQ=59.14;QD=32.46;SOR=1.051	GT:AD:DP:GQ:PL	1/1:0,24:24:72:1080,72,0	LOC109846547
NC_033794.1	3235178	.	G	GCATGGAA	1177.73	PASS	AC=2;AF=1;AN=2;DP=21;ExcessHet=3.0103;FS=0;MLEAC=2;MLEAF=1;MQ=59.01;QD=34.94;SOR=1.23	GT:AD:DP:GQ:PL	1/1:0,21:21:81:1215,81,0	LOC109846547
NC_033794.1	3235180	.	AGC	A	1222.73	PASS	AC=2;AF=1;AN=2;DP=23;ExcessHet=3.0103;FS=0;MLEAC=2;MLEAF=1;MQ=59.1;QD=33.12;SOR=0.776	GT:AD:DP:GQ:PL	1/1:0,23:23:84:1260,84,0	LOC109846547
NC_033794.1	3235188	.	C	CG	1132.73	PASS	AC=2;AF=1;AN=2;DP=25;ExcessHet=3.0103;FS=0;MLEAC=2;MLEAF=1;MQ=59.17;QD=32.4;SOR=0.77	GT:AD:DP:GQ:PL	1/1:0,25:25:78:1170,78,0	LOC109846547
NC_033794.1	3235189	.	A	AAGCG	1132.73	PASS	AC=2;AF=1;AN=2;DP=26;ExcessHet=3.0103;FS=0;MLEAC=2;MLEAF=1;MQ=59.2;QD=31.07;SOR=0.846	GT:AD:DP:GQ:PL	1/1:0,26:26:78:1170,78,0	LOC109846547
NC_033794.1	3235193	.	T	TA	817.73	PASS	AC=2;AF=1;AN=2;DP=17;ExcessHet=3.0103;FS=0;MLEAC=2;MLEAF=1;MQ=58.78;QD=30.23;SOR=1.739	GT:AD:DP:GQ:PL	1/1:0,17:17:57:855,57,0	LOC109846547
NC_033794.1	3235195	.	CA	C	727.73	PASS	AC=2;AF=1;AN=2;DP=17;ExcessHet=3.0103;FS=0;MLEAC=2;MLEAF=1;MQ=58.78;QD=30.49;SOR=1.739	GT:AD:DP:GQ:PL	1/1:0,17:17:51:765,51,0	LOC109846547
NC_033794.1	3235198	.	G	GAAAAA	727.73	PASS	AC=2;AF=1;AN=2;DP=17;ExcessHet=3.0103;FS=0;MLEAC=2;MLEAF=1;MQ=58.78;QD=27.52;SOR=1.739	GT:AD:DP:GQ:PL	1/1:0,17:17:51:765,51,0	LOC109846547
NC_033794.1	3235387	.	TC	T	86.87	PASS	AC=2;AF=1;AN=2;DP=27;ExcessHet=3.0103;FS=0;MLEAC=2;MLEAF=1;MQ=59.96;QD=17.37;SOR=1.022	GT:AD:DP:GQ:PL	1/1:0,5:5:15:124,15,0	LOC109846547
NC_033794.1	3235525	.	C	CGTTTTCGCTCTCCTGT	1581.73	PASS	AC=2;AF=1;AN=2;DP=37;ExcessHet=3.0103;FS=0;MLEAC=2;MLEAF=1;MQ=60;QD=30.8;SOR=0.804	GT:AD:DP:GQ:PL	1/1:0,36:36:99:1619,108,0	LOC109846547
NC_033794.1	3235526	.	A	ACCG	1581.73	PASS	AC=2;AF=1;AN=2;DP=34;ExcessHet=3.0103;FS=0;MLEAC=2;MLEAF=1;MQ=60;QD=28.89;SOR=0.811	GT:AD:DP:GQ:PL	1/1:0,34:34:99:1619,108,0	LOC109846547
NC_033794.1	3236710	.	GTGCA	G	62.25	PASS	AC=2;AF=1;AN=2;DP=4;ExcessHet=3.0103;FS=0;MLEAC=2;MLEAF=1;MQ=59.75;QD=20.75;SOR=2.833	GT:AD:DP:GQ:PL	1/1:0,3:3:9:99,9,0	LOC109846547
NC_033794.1	3245753	.	GATC	G	862.73	PASS	AC=2;AF=1;AN=2;DP=18;ExcessHet=3.0103;FS=0;MLEAC=2;MLEAF=1;MQ=56.65;QD=28.61;SOR=2.833	GT:AD:DP:GQ:PL	1/1:0,18:18:60:900,60,0	LOC109846547
NC_033794.1	3245827	.	GACC	G	1788.73	PASS	AC=2;AF=1;AN=2;DP=43;ExcessHet=3.0103;FS=0;MLEAC=2;MLEAF=1;MQ=57.89;QD=26.56;SOR=2.038	GT:AD:DP:GQ:PL	1/1:0,41:41:99:1826,123,0	LOC109846547
NC_033794.1	3245971	.	GGAGAA	G	1087.73	PASS	AC=2;AF=1;AN=2;DP=24;ExcessHet=3.0103;FS=0;MLEAC=2;MLEAF=1;MQ=58.59;QD=30.16;SOR=4.977	GT:AD:DP:GQ:PL	1/1:0,24:24:75:1125,75,0	LOC109846547
NC_033794.1	3245976	.	A	ATT	1087.73	PASS	AC=2;AF=1;AN=2;DP=24;ExcessHet=3.0103;FS=0;MLEAC=2;MLEAF=1;MQ=58.59;QD=27.69;SOR=4.977	GT:AD:DP:GQ:PL	1/1:0,24:24:75:1125,75,0	LOC109846547
NC_033794.1	3253773	.	CCT	C	726.73	PASS	AC=2;AF=1;AN=2;DP=28;ExcessHet=3.0103;FS=0;MLEAC=2;MLEAF=1;MQ=42.29;QD=29.07;SOR=0.77	GT:AD:DP:GQ:PL	1/1:0,25:25:75:764,75,0	NA
NC_033794.1	3254272	.	TA	T	23.75	PASS	AC=1;AF=0.5;AN=2;DP=2;ExcessHet=3.0103;FS=0;MLEAC=1;MLEAF=0.5;MQ=41.01;QD=11.88;SOR=2.303	GT:AD:DP:GQ:PL	0/1:0,2:2:36:61,0,36	NA
NC_033794.1	3254288	.	C	CA	277.77	PASS	AC=2;AF=1;AN=2;DP=7;ExcessHet=3.0103;FS=0;MLEAC=2;MLEAF=1;MQ=35.16;QD=26.12;SOR=2.584	GT:AD:DP:GQ:PL	1/1:0,7:7:21:315,21,0	NA
NC_033794.1	3254292	.	C	CT	308.75	PASS	AC=2;AF=1;AN=2;DP=7;ExcessHet=3.0103;FS=0;MLEAC=2;MLEAF=1;MQ=35.16;QD=28.51;SOR=2.584	GT:AD:DP:GQ:PL	1/1:0,7:7:24:346,24,0	NA
NC_033794.1	3255306	.	CT	C	251.73	PASS	AC=2;AF=1;AN=2;DP=11;ExcessHet=3.0103;FS=0;MLEAC=2;MLEAF=1;MQ=39;QD=22.88;SOR=4.977	GT:AD:DP:GQ:PL	1/1:0,11:11:33:289,33,0	NA
NC_033794.1	3288271	.	G	GAA	143	PASS	AC=2;AF=1;AN=2;DP=4;ExcessHet=3.0103;FS=0;MLEAC=2;MLEAF=1;MQ=53.81;QD=29.66;SOR=1.609	GT:AD:DP:GQ:PL	1/1:0,4:4:12:180,12,0	LOC109846556
NC_033794.1	3288272	.	T	TTTTATGATTATCCC	143	PASS	AC=2;AF=1;AN=2;DP=4;ExcessHet=3.0103;FS=0;MLEAC=2;MLEAF=1;MQ=53.81;QD=29.23;SOR=1.609	GT:AD:DP:GQ:PL	1/1:0,4:4:12:180,12,0	LOC109846556
NC_033794.1	3289883	.	C	CT	253.77	PASS	AC=1;AF=0.5;AN=2;BaseQRankSum=1.534;ClippingRankSum=0;DP=8;ExcessHet=3.0103;FS=0;MLEAC=1;MLEAF=0.5;MQ=59.14;MQRankSum=-0.489;QD=31.72;ReadPosRankSum=-1.534;SOR=0.595	GT:AD:DP:GQ:PL	0/1:1,7:8:21:291,0,21	LOC109846556
NC_033794.1	3289885	.	G	GCCAATAGCCCCAAGAATGATAGTGGTGT	253.77	PASS	AC=1;AF=0.5;AN=2;BaseQRankSum=-0.157;ClippingRankSum=0;DP=8;ExcessHet=3.0103;FS=0;MLEAC=1;MLEAF=0.5;MQ=59.14;MQRankSum=-0.489;QD=31.72;ReadPosRankSum=-1.534;SOR=0.595	GT:AD:DP:GQ:PL	0/1:1,7:8:21:291,0,21	LOC109846556
NC_033794.1	3296538	.	GC	G	303.75	PASS	AC=2;AF=1;AN=2;DP=9;ExcessHet=3.0103;FS=0;MLEAC=2;MLEAF=1;MQ=55.32;QD=27.11;SOR=4.174	GT:AD:DP:GQ:PL	1/1:0,7:7:24:341,24,0	NA
NC_033794.1	3296541	.	CA	C	303.75	PASS	AC=2;AF=1;AN=2;DP=11;ExcessHet=3.0103;FS=0;MLEAC=2;MLEAF=1;MQ=56.2;QD=33.93;SOR=4.407	GT:AD:DP:GQ:PL	1/1:0,8:8:24:341,24,0	NA
NC_033794.1	3296543	.	CG	C	303.75	PASS	AC=2;AF=1;AN=2;DP=11;ExcessHet=3.0103;FS=0;MLEAC=2;MLEAF=1;MQ=56.2;QD=26.98;SOR=4.407	GT:AD:DP:GQ:PL	1/1:0,8:8:24:341,24,0	NA
NC_033794.1	3296553	.	A	AG	220.74	PASS	AC=2;AF=1;AN=2;DP=13;ExcessHet=3.0103;FS=0;MLEAC=2;MLEAF=1;MQ=56.8;QD=22.07;SOR=4.804	GT:AD:DP:GQ:PL	1/1:0,10:10:30:258,30,0	NA
NC_033794.1	3296563	.	C	CG	412.74	PASS	AC=2;AF=1;AN=2;DP=13;ExcessHet=3.0103;FS=0;MLEAC=2;MLEAF=1;MQ=56.8;QD=29.1;SOR=4.804	GT:AD:DP:GQ:PL	1/1:0,10:10:30:450,30,0	NA
NC_033794.1	3296564	.	ATC	A	412.74	PASS	AC=2;AF=1;AN=2;DP=13;ExcessHet=3.0103;FS=0;MLEAC=2;MLEAF=1;MQ=56.8;QD=27.42;SOR=4.804	GT:AD:DP:GQ:PL	1/1:0,10:10:30:450,30,0	NA
NC_033794.1	3296568	.	GC	G	412.74	PASS	AC=2;AF=1;AN=2;DP=13;ExcessHet=3.0103;FS=0;MLEAC=2;MLEAF=1;MQ=56.8;QD=32.86;SOR=4.804	GT:AD:DP:GQ:PL	1/1:0,10:10:30:450,30,0	NA
NC_033794.1	3296583	.	G	GGGGAGGTC	502.73	PASS	AC=2;AF=1;AN=2;DP=15;ExcessHet=3.0103;FS=0;MLEAC=2;MLEAF=1;MQ=57.24;QD=35.31;SOR=5.136	GT:AD:DP:GQ:PL	1/1:0,12:12:36:540,36,0	NA
NC_033794.1	3296586	.	C	CG	502.73	PASS	AC=2;AF=1;AN=2;DP=15;ExcessHet=3.0103;FS=0;MLEAC=2;MLEAF=1;MQ=57.24;QD=37;SOR=5.136	GT:AD:DP:GQ:PL	1/1:0,12:12:36:540,36,0	NA
NC_033794.1	3321195	.	C	CCCTA	1786.73	PASS	AC=2;AF=1;AN=2;DP=39;ExcessHet=3.0103;FS=0;MLEAC=2;MLEAF=1;MQ=59.72;QD=32.23;SOR=0.968	GT:AD:DP:GQ:PL	1/1:0,39:39:99:1824,123,0	LOC109846565
NC_033794.1	3321231	.	T	TC	1276.73	PASS	AC=2;AF=1;AN=2;DP=31;ExcessHet=3.0103;FS=0;MLEAC=2;MLEAF=1;MQ=59.65;QD=32.54;SOR=0.826	GT:AD:DP:GQ:PL	1/1:0,30:30:90:1314,90,0	LOC109846565
NC_033794.1	3321234	.	A	AT	1276.73	PASS	AC=2;AF=1;AN=2;DP=30;ExcessHet=3.0103;FS=0;MLEAC=2;MLEAF=1;MQ=59.64;QD=31.46;SOR=0.76	GT:AD:DP:GQ:PL	1/1:0,29:29:90:1314,90,0	LOC109846565
NC_033794.1	3321250	.	G	GGA	886.73	PASS	AC=2;AF=1;AN=2;DP=24;ExcessHet=3.0103;FS=0;MLEAC=2;MLEAF=1;MQ=59.55;QD=30.54;SOR=0.99	GT:AD:DP:GQ:PL	1/1:0,21:21:63:924,63,0	LOC109846565
NC_033794.1	3321251	.	CCA	C	886.73	PASS	AC=2;AF=1;AN=2;DP=21;ExcessHet=3.0103;FS=0;MLEAC=2;MLEAF=1;MQ=59.48;QD=26.4;SOR=0.892	GT:AD:DP:GQ:PL	1/1:0,20:20:63:924,63,0	LOC109846565
NC_033794.1	3321690	.	C	CCTT	53.7	PASS	AC=2;AF=1;AN=2;DP=2;ExcessHet=3.0103;FS=0;MLEAC=2;MLEAF=1;MQ=60;QD=26.85;SOR=2.303	GT:AD:DP:GQ:PL	1/1:0,2:2:6:90,6,0	LOC109846565
NC_033794.1	3322985	.	GCTGTAATAAGAAACAAGAAATTCTTACAACATAATACAACCAACAACAAAGGCCAATAGCCGTGTACTTGGAGTGACATGC	G	2732.73	PASS	AC=2;AF=1;AN=2;DP=67;ExcessHet=3.0103;FS=0;MLEAC=2;MLEAF=1;MQ=55.43;QD=29.98;SOR=1.143	GT:AD:DP:GQ:PL	1/1:0,62:62:99:2770,191,0	LOC109846565
NC_033794.1	3323376	.	ACTGAAAGCAACATAACAATGGAGCAACTTGGTAAAAGATAAAGAGATTCAAACAATAGAACCACCAAAAACACCAAGGATAAGACAAAAC	A	3134.73	PASS	AC=2;AF=1;AN=2;DP=73;ExcessHet=3.0103;FS=0;MLEAC=2;MLEAF=1;MQ=60;QD=33.29;SOR=1.244	GT:AD:DP:GQ:PL	1/1:0,70:70:99:3172,219,0	LOC109846565
NC_033794.1	3324303	.	GACCTGTATCAATTGGCTTCCAACTTTTAGAAACATCAATGCTGAAATGCTGAGGTACTACAGAATGTAGACAGGAACAGACAAAAAATAGCTT	G	232.8	PASS	AC=2;AF=1;AN=2;DP=6;ExcessHet=3.0103;FS=0;MLEAC=2;MLEAF=1;MQ=60;QD=27.24;SOR=2.303	GT:AD:DP:GQ:PL	1/1:0,6:6:18:270,18,0	LOC109846565
NC_033794.1	3325134	.	ACTACATTTGATAAGAAGAAATTTAGACAATTTTATATATGGAAGTATATTAATAGAGGATGCCCAGGGGCTCAATCCTGGTTCACACTAC	A	1628.73	PASS	AC=2;AF=1;AN=2;DP=37;ExcessHet=3.0103;FS=0;MLEAC=2;MLEAF=1;MQ=60;QD=29.74;SOR=2.012	GT:AD:DP:GQ:PL	1/1:0,37:37:99:1666,112,0	LOC109846565
NC_033794.1	3325381	.	C	CTTT	1942.73	PASS	AC=2;AF=1;AN=2;DP=44;ExcessHet=3.0103;FS=0;MLEAC=2;MLEAF=1;MQ=60;QD=29.23;SOR=0.784	GT:AD:DP:GQ:PL	1/1:0,44:44:99:1980,132,0	LOC109846565
NC_033794.1	3325383	.	G	GAGGCTTTGTTTGCATACAGTCAGTAGCACCTTTCTCAGAAA	1942.73	PASS	AC=2;AF=1;AN=2;DP=44;ExcessHet=3.0103;FS=0;MLEAC=2;MLEAF=1;MQ=60;QD=31.91;SOR=0.784	GT:AD:DP:GQ:PL	1/1:0,44:44:99:1980,132,0	LOC109846565
NC_033794.1	3326906	.	TACCTGAGGAACAAAAAATAATGCAAGCTATCAGCAAAAATAGAAGAATTTAGGGGAAACTCAAGACAAACAAGAGCTTGTA	T	1852.73	PASS	AC=2;AF=1;AN=2;DP=42;ExcessHet=3.0103;FS=0;MLEAC=2;MLEAF=1;MQ=60;QD=38.03;SOR=0.693	GT:AD:DP:GQ:PL	1/1:0,42:42:99:1890,126,0	LOC109846565
NC_033794.1	3327893	.	TCCTTGCTCACATTAAGATAGAGGATAATCAGGAAGAGAAACAAGAATTATCATTAAAATACTCTAGATGAGGGGGGAAATATAGGAATA	T	2350.73	PASS	AC=2;AF=1;AN=2;DP=53;ExcessHet=3.0103;FS=0;MLEAC=2;MLEAF=1;MQ=59.96;QD=26.33;SOR=0.892	GT:AD:DP:GQ:PL	1/1:0,53:53:99:2388,161,0	LOC109846565
NC_033794.1	3333289	.	C	CATATGGAAACACTCTGGAT	637.73	PASS	AC=2;AF=1;AN=2;DP=15;ExcessHet=3.0103;FS=0;MLEAC=2;MLEAF=1;MQ=60;QD=25.38;SOR=1.112	GT:AD:DP:GQ:PL	1/1:0,15:15:45:675,45,0	LOC109846565
NC_033794.1	3333959	.	TCCTGAAAGATGAAAACAAATTAATGGACAATAATTGCCGATTAGCTGTGCACACACTTCTAAATGAAATTAATTAACTGCCAAAAAAATAGACCCTAAACACAATCAACAAGCATAAAACATGAGTAAAAGAAATGACATGTCATATAATACA	T	1271.77	PASS	AC=2;AF=1;AN=2;BaseQRankSum=1.745;ClippingRankSum=0;DP=34;ExcessHet=3.0103;FS=0;MLEAC=2;MLEAF=1;MQ=51.07;MQRankSum=0.686;QD=30.57;ReadPosRankSum=-1.314;SOR=0.396	GT:AD:DP:GQ:PL	1/1:2,32:34:21:1309,21,0	LOC109846565
NC_033794.1	3334252	.	G	GGGACAGGATATATACCCAACCACAAATTCGGTGGCAACAAAGACTGAA	848.73	PASS	AC=2;AF=1;AN=2;DP=20;ExcessHet=3.0103;FS=0;MLEAC=2;MLEAF=1;MQ=55.02;QD=33.56;SOR=0.693	GT:AD:DP:GQ:PL	1/1:0,20:20:60:886,60,0	LOC109846565
NC_033794.1	3335812	.	AACCTTCAAAATGTTTATCCAAAGTGTCAGACGCTGCTAATAACCAACTAGGTACAATATTTCTTTCCATCAGTAAATACTCCTGAATTTTTCCTT	A	1161.73	PASS	AC=2;AF=1;AN=2;DP=29;ExcessHet=3.0103;FS=0;MLEAC=2;MLEAF=1;MQ=60;QD=26.56;SOR=1.101	GT:AD:DP:GQ:PL	1/1:0,27:27:83:1199,83,0	LOC109846565
NC_033794.1	3336102	.	T	TCC	764.73	PASS	AC=2;AF=1;AN=2;DP=19;ExcessHet=3.0103;FS=0;MLEAC=2;MLEAF=1;MQ=60;QD=27.35;SOR=2.303	GT:AD:DP:GQ:PL	1/1:0,18:18:56:802,56,0	LOC109846565
NC_033794.1	3336108	.	CGGATCAGGAAAAAGATAAGGTT	C	592.73	PASS	AC=2;AF=1;AN=2;DP=12;ExcessHet=3.0103;FS=0;MLEAC=2;MLEAF=1;MQ=60;QD=31.41;SOR=1.981	GT:AD:DP:GQ:PL	1/1:0,12:12:42:630,42,0	LOC109846565
NC_033794.1	3336136	.	GCATATC	G	502.73	PASS	AC=2;AF=1;AN=2;DP=12;ExcessHet=3.0103;FS=0;MLEAC=2;MLEAF=1;MQ=60;QD=36.38;SOR=1.981	GT:AD:DP:GQ:PL	1/1:0,12:12:36:540,36,0	LOC109846565
NC_033794.1	3336148	.	TCATGATCATATA	T	502.73	PASS	AC=2;AF=1;AN=2;DP=12;ExcessHet=3.0103;FS=0;MLEAC=2;MLEAF=1;MQ=60;QD=26.98;SOR=1.981	GT:AD:DP:GQ:PL	1/1:0,12:12:36:540,36,0	LOC109846565
NC_033794.1	3338145	.	GCTGTGCAACCATTTATAAAAGAAAATTACTGATCAAGTGCGAAGTACAAAATAAAATCAAGGCATAAGAAAAACAGATTATTAGGTTGATGTAC	G	1662.73	PASS	AC=2;AF=1;AN=2;DP=39;ExcessHet=3.0103;FS=0;MLEAC=2;MLEAF=1;MQ=60;QD=34.98;SOR=1.096	GT:AD:DP:GQ:PL	1/1:0,39:39:99:1700,116,0	LOC109846565
NC_033794.1	3340541	.	T	TCCGAGA	2060.73	PASS	AC=2;AF=1;AN=2;DP=45;ExcessHet=3.0103;FS=0;MLEAC=2;MLEAF=1;MQ=60;QD=32.88;SOR=0.737	GT:AD:DP:GQ:PL	1/1:0,45:45:99:2098,144,0	LOC109846565
NC_033794.1	3340546	.	A	AGCACCC	1717.73	PASS	AC=2;AF=1;AN=2;DP=35;ExcessHet=3.0103;FS=0;MLEAC=2;MLEAF=1;MQ=60;QD=32.45;SOR=1.002	GT:AD:DP:GQ:PL	1/1:0,35:35:99:1755,117,0	LOC109846565
NC_033794.1	3340548	.	T	TGTTTGAAGATAATGC	1672.73	PASS	AC=2;AF=1;AN=2;DP=37;ExcessHet=3.0103;FS=0;MLEAC=2;MLEAF=1;MQ=60;QD=33.54;SOR=1.27	GT:AD:DP:GQ:PL	1/1:0,37:37:99:1710,114,0	LOC109846565
NC_033794.1	3340637	.	T	TTTTGGAGAGAGAAA	277.77	PASS	AC=2;AF=1;AN=2;DP=7;ExcessHet=3.0103;FS=0;MLEAC=2;MLEAF=1;MQ=60;QD=28.34;SOR=4.174	GT:AD:DP:GQ:PL	1/1:0,7:7:21:315,21,0	LOC109846565
NC_033794.1	3340639	.	T	TGCTGGTCGAGGTTGAAGA	277.77	PASS	AC=2;AF=1;AN=2;DP=5;ExcessHet=3.0103;FS=0;MLEAC=2;MLEAF=1;MQ=60;QD=29.68;SOR=3.611	GT:AD:DP:GQ:PL	1/1:0,5:5:21:315,21,0	LOC109846565
NC_033794.1	3341130	.	G	GC	1672.73	PASS	AC=2;AF=1;AN=2;DP=38;ExcessHet=3.0103;FS=0;MLEAC=2;MLEAF=1;MQ=60;QD=29.91;SOR=7.328	GT:AD:DP:GQ:PL	1/1:0,38:38:99:1710,114,0	LOC109846565
NC_033794.1	3341131	.	G	GGC	1672.73	PASS	AC=2;AF=1;AN=2;DP=38;ExcessHet=3.0103;FS=0;MLEAC=2;MLEAF=1;MQ=60;QD=28.47;SOR=7.328	GT:AD:DP:GQ:PL	1/1:0,38:38:99:1710,114,0	LOC109846565
NC_033794.1	3344654	.	CA	C	277.77	PASS	AC=2;AF=1;AN=2;DP=7;ExcessHet=3.0103;FS=0;MLEAC=2;MLEAF=1;MQ=60;QD=34.1;SOR=4.174	GT:AD:DP:GQ:PL	1/1:0,7:7:21:315,21,0	LOC109846591
NC_033794.1	3348290	.	A	AAT	3092.73	PASS	AC=2;AF=1;AN=2;BaseQRankSum=-1.401;ClippingRankSum=0;DP=174;ExcessHet=3.0103;FS=0;MLEAC=2;MLEAF=1;MQ=60;MQRankSum=0;QD=18.3;ReadPosRankSum=1.222;SOR=0.647	GT:AD:DP:GQ:PL	1/1:13,156:169:99:3130,221,0	LOC109846591
NC_033794.1	3348291	.	TCTC	T	7165.73	PASS	AC=2;AF=1;AN=2;DP=166;ExcessHet=3.0103;FS=0;MLEAC=2;MLEAF=1;MQ=60;QD=31.39;SOR=1.076	GT:AD:DP:GQ:PL	1/1:0,166:166:99:7203,514,0	LOC109846591
NC_033794.1	3348304	.	T	TA	6307.73	PASS	AC=2;AF=1;AN=2;DP=135;ExcessHet=3.0103;FS=0;MLEAC=2;MLEAF=1;MQ=60;QD=26.18;SOR=1.256	GT:AD:DP:GQ:PL	1/1:0,135:135:99:6345,424,0	LOC109846591
NC_033794.1	3351873	.	GT	G	53.7	PASS	AC=2;AF=1;AN=2;DP=2;ExcessHet=3.0103;FS=0;MLEAC=2;MLEAF=1;MQ=60;QD=26.85;SOR=2.303	GT:AD:DP:GQ:PL	1/1:0,2:2:6:90,6,0	LOC109846600
NC_033794.1	3360336	.	CT	C	986.73	PASS	AC=2;AF=1;AN=2;DP=23;ExcessHet=3.0103;FS=0;MLEAC=2;MLEAF=1;MQ=60;QD=29.73;SOR=0.963	GT:AD:DP:GQ:PL	1/1:0,23:23:69:1024,69,0	LOC109846613
NC_033794.1	3360383	.	A	AC	1492.73	PASS	AC=2;AF=1;AN=2;DP=30;ExcessHet=3.0103;FS=0;MLEAC=2;MLEAF=1;MQ=60;QD=25.3;SOR=1.863	GT:AD:DP:GQ:PL	1/1:0,28:28:99:1530,102,0	LOC109846613
NC_033794.1	3360393	.	C	CA	1862.73	PASS	AC=2;AF=1;AN=2;DP=45;ExcessHet=3.0103;FS=0;MLEAC=2;MLEAF=1;MQ=60;QD=34.45;SOR=2.687	GT:AD:DP:GQ:PL	1/1:0,45:45:99:1900,135,0	LOC109846613
NC_033794.1	3360486	.	C	CCT	5273.73	PASS	AC=2;AF=1;AN=2;DP=111;ExcessHet=3.0103;FS=0;MLEAC=2;MLEAF=1;MQ=55.34;QD=28.17;SOR=6.611	GT:AD:DP:GQ:PL	1/1:0,111:111:99:5311,361,0	LOC109846613
NC_033794.1	3360508	.	AT	A	5208.73	PASS	AC=2;AF=1;AN=2;DP=125;ExcessHet=3.0103;FS=0;MLEAC=2;MLEAF=1;MQ=51.19;QD=30.32;SOR=6.853	GT:AD:DP:GQ:PL	1/1:0,125:125:99:5246,376,0	LOC109846613
NC_033794.1	3360530	.	AACC	A	5926.73	PASS	AC=2;AF=1;AN=2;DP=139;ExcessHet=3.0103;FS=0;MLEAC=2;MLEAF=1;MQ=47.84;QD=29.77;SOR=5.784	GT:AD:DP:GQ:PL	1/1:0,131:131:99:5964,401,0	LOC109846613
NC_033794.1	3360546	.	TC	T	5086.73	PASS	AC=2;AF=1;AN=2;DP=110;ExcessHet=3.0103;FS=0;MLEAC=2;MLEAF=1;MQ=44.12;QD=37.15;SOR=4.654	GT:AD:DP:GQ:PL	1/1:0,110:110:99:5124,343,0	LOC109846613
NC_033794.1	3360564	.	CA	C	3674.73	PASS	AC=2;AF=1;AN=2;DP=82;ExcessHet=3.0103;FS=0;MLEAC=2;MLEAF=1;MQ=44.84;QD=26.06;SOR=3.808	GT:AD:DP:GQ:PL	1/1:0,82:82:99:3712,253,0	LOC109846613
NC_033794.1	3360599	.	GT	G	2449.73	PASS	AC=2;AF=1;AN=2;DP=91;ExcessHet=3.0103;FS=0;MLEAC=2;MLEAF=1;MQ=50.55;QD=26.92;SOR=2.435	GT:AD:DP:GQ:PL	1/1:0,91:91:99:2487,273,0	LOC109846613
NC_033794.1	3360641	.	C	CG	1978.73	PASS	AC=2;AF=1;AN=2;DP=77;ExcessHet=3.0103;FS=0;MLEAC=2;MLEAF=1;MQ=59.29;QD=26.04;SOR=0.859	GT:AD:DP:GQ:PL	1/1:0,76:76:99:2016,228,0	LOC109846613
NC_033794.1	3360707	.	CGG	C	3088.73	PASS	AC=2;AF=1;AN=2;DP=68;ExcessHet=3.0103;FS=0;MLEAC=2;MLEAF=1;MQ=57.68;QD=35.58;SOR=2.235	GT:AD:DP:GQ:PL	1/1:0,68:68:99:3126,211,0	LOC109846613
NC_033794.1	3360711	.	C	CG	3057.73	PASS	AC=2;AF=1;AN=2;DP=69;ExcessHet=3.0103;FS=0;MLEAC=2;MLEAF=1;MQ=57.71;QD=28.06;SOR=2.269	GT:AD:DP:GQ:PL	1/1:0,69:69:99:3095,208,0	LOC109846613
NC_033794.1	3360723	.	T	TG	2662.73	PASS	AC=2;AF=1;AN=2;DP=55;ExcessHet=3.0103;FS=0;MLEAC=2;MLEAF=1;MQ=57.32;QD=28.81;SOR=3.139	GT:AD:DP:GQ:PL	1/1:0,55:55:99:2700,181,0	LOC109846613
NC_033794.1	3360739	.	G	GC	3007.73	PASS	AC=2;AF=1;AN=2;DP=68;ExcessHet=3.0103;FS=0;MLEAC=2;MLEAF=1;MQ=58.5;QD=32.34;SOR=4.407	GT:AD:DP:GQ:PL	1/1:0,68:68:99:3045,205,0	LOC109846613
NC_033794.1	3360743	.	TG	T	2990.73	PASS	AC=2;AF=1;AN=2;DP=66;ExcessHet=3.0103;FS=0;MLEAC=2;MLEAF=1;MQ=58.59;QD=29.27;SOR=4.343	GT:AD:DP:GQ:PL	1/1:0,66:66:99:3028,205,0	LOC109846613
NC_033794.1	3360793	.	GA	G	8425.73	PASS	AC=2;AF=1;AN=2;DP=192;ExcessHet=3.0103;FS=0;MLEAC=2;MLEAF=1;MQ=58.98;QD=31.58;SOR=9.129	GT:AD:DP:GQ:PL	1/1:0,192:192:99:8463,578,0	LOC109846613
NC_033794.1	3360811	.	AT	A	8135.73	PASS	AC=2;AF=1;AN=2;DP=181;ExcessHet=3.0103;FS=0;MLEAC=2;MLEAF=1;MQ=58.9;QD=24.46;SOR=9.011	GT:AD:DP:GQ:PL	1/1:0,181:181:99:8173,548,0	LOC109846613
NC_033794.1	3360819	.	GC	G	8107.73	PASS	AC=2;AF=1;AN=2;DP=178;ExcessHet=3.0103;FS=0;MLEAC=2;MLEAF=1;MQ=58.88;QD=27.62;SOR=8.977	GT:AD:DP:GQ:PL	1/1:0,178:178:99:8145,545,0	LOC109846613
NC_033794.1	3360855	.	TTG	T	6515.73	PASS	AC=2;AF=1;AN=2;DP=151;ExcessHet=3.0103;FS=0;MLEAC=2;MLEAF=1;MQ=58.68;QD=27.15;SOR=8.622	GT:AD:DP:GQ:PL	1/1:0,149:149:99:6553,448,0	NA
NC_033794.1	3360862	.	G	GGGT	6326.73	PASS	AC=2;AF=1;AN=2;DP=140;ExcessHet=3.0103;FS=0;MLEAC=2;MLEAF=1;MQ=58.57;QD=28.73;SOR=8.497	GT:AD:DP:GQ:PL	1/1:0,140:140:99:6364,427,0	NA
NC_033794.1	3384464	.	AC	A	1036.73	PASS	AC=2;AF=1;AN=2;DP=34;ExcessHet=3.0103;FS=0;MLEAC=2;MLEAF=1;MQ=60;QD=30.49;SOR=7.112	GT:AD:DP:GQ:PL	1/1:0,34:34:99:1074,102,0	LOC109846638
NC_033794.1	3384575	.	A	AT	4459.73	PASS	AC=2;AF=1;AN=2;DP=157;ExcessHet=3.0103;FS=0;MLEAC=2;MLEAF=1;MQ=60.69;QD=28.59;SOR=7.89	GT:AD:DP:GQ:PL	1/1:0,156:156:99:4497,492,0	LOC109846638
NC_033794.1	3384857	.	C	CATCCATGGAGTCTTTTGTGGAGATTGATGGTG	3660.73	PASS	AC=2;AF=1;AN=2;BaseQRankSum=1.558;ClippingRankSum=0;DP=87;ExcessHet=3.0103;FS=7.884;MLEAC=2;MLEAF=1;MQ=60;MQRankSum=0;QD=29.27;ReadPosRankSum=-1.939;SOR=3.312	GT:AD:DP:GQ:PL	1/1:1,85:86:99:3698,212,0	LOC109846638
NC_033794.1	3384859	.	A	ATTCTCTAGTCACCACCTC	3662.73	PASS	AC=2;AF=1;AN=2;BaseQRankSum=-0.418;ClippingRankSum=0;DP=34;ExcessHet=3.0103;FS=6.284;MLEAC=2;MLEAF=1;MQ=60;MQRankSum=0;QD=32.45;ReadPosRankSum=-2.914;SOR=2.455	GT:AD:DP:GQ:PL	1/1:1,33:34:99:3700,213,0	LOC109846638
NC_033794.1	3385346	.	TA	T	89	PASS	AC=2;AF=1;AN=2;DP=4;ExcessHet=3.0103;FS=0;MLEAC=2;MLEAF=1;MQ=60;QD=22.25;SOR=1.609	GT:AD:DP:GQ:PL	1/1:0,4:4:12:126,12,0	LOC109846638
NC_033794.1	3385351	.	TA	T	19.2	PASS	AC=1;AF=0.5;AN=2;BaseQRankSum=1.15;ClippingRankSum=0;DP=4;ExcessHet=3.0103;FS=6.021;MLEAC=1;MLEAF=0.5;MQ=60;MQRankSum=0;QD=4.8;ReadPosRankSum=1.15;SOR=2.788	GT:AD:DP:GQ:PL	0/1:1,3:4:10:56,0,10	LOC109846638
NC_033794.1	3385948	.	T	TATTTCCTAATTAAATAAAGATAATGGGCGAACAACCTGGCGCTGAGTC	52.7	PASS	AC=2;AF=1;AN=2;DP=2;ExcessHet=3.0103;FS=0;MLEAC=2;MLEAF=1;MQ=60;QD=27.92;SOR=1.609	GT:AD:DP:GQ:PL	1/1:0,1:1:6:89,6,0	LOC109846638
NC_033794.1	3386323	.	AT	A	98.25	PASS	AC=2;AF=1;AN=2;DP=3;ExcessHet=3.0103;FS=0;MLEAC=2;MLEAF=1;MQ=41.73;QD=32.75;SOR=1.179	GT:AD:DP:GQ:PL	1/1:0,3:3:9:135,9,0	LOC109846638
NC_033794.1	3388645	.	GGGTTAGGGTTTCGACTCGATTTCTTTCAATCTTCATTAAATTTGGATCGAATCGATGATTAATTCGAATTCCGCTTTTTTGATTTCTGCA	G	7477.73	PASS	AC=2;AF=1;AN=2;BaseQRankSum=1.628;ClippingRankSum=0;DP=175;ExcessHet=3.0103;FS=0;MLEAC=2;MLEAF=1;MQ=60;MQRankSum=0;QD=22.8;ReadPosRankSum=2.982;SOR=7.077	GT:AD:DP:GQ:PL	1/1:4,171:175:99:7515,347,0	NA
NC_033794.1	3389080	.	ATG	A	361.74	PASS	AC=2;AF=1;AN=2;DP=10;ExcessHet=3.0103;FS=0;MLEAC=2;MLEAF=1;MQ=60;QD=29.38;SOR=0.892	GT:AD:DP:GQ:PL	1/1:0,9:9:27:399,27,0	LOC109846649
NC_033794.1	3390405	.	T	TTGGCA	6573.73	PASS	AC=2;AF=1;AN=2;DP=146;ExcessHet=3.0103;FS=0;MLEAC=2;MLEAF=1;MQ=59.98;QD=33.56;SOR=1.626	GT:AD:DP:GQ:PL	1/1:0,146:146:99:6611,442,0	LOC109846649
NC_033794.1	3393018	.	G	GGGCCGGAGCAGGAGCCTC	412.74	PASS	AC=2;AF=1;AN=2;DP=10;ExcessHet=3.0103;FS=0;MLEAC=2;MLEAF=1;MQ=60;QD=27.98;SOR=4.804	GT:AD:DP:GQ:PL	1/1:0,10:10:30:450,30,0	NA
NC_033794.1	3401407	.	T	TGCACTTTTTGTGGTTCTTACTCATACTCCCAATC	143	PASS	AC=2;AF=1;AN=2;DP=4;ExcessHet=3.0103;FS=0;MLEAC=2;MLEAF=1;MQ=60;QD=29.68;SOR=1.609	GT:AD:DP:GQ:PL	1/1:0,4:4:12:180,12,0	LOC109846658
NC_033794.1	3407011	.	ACAGGTGTTTTTTTTATTTATTTTTGATTCCCTTTTCCTGTTGCACTTAAGGAAGATTTCAGTTTAGATTGGTTTTTTTCTGAT	A	232.8	PASS	AC=2;AF=1;AN=2;DP=6;ExcessHet=3.0103;FS=0;MLEAC=2;MLEAF=1;MQ=45.54;QD=29.25;SOR=0.693	GT:AD:DP:GQ:PL	1/1:0,6:6:18:270,18,0	LOC109846658
NC_033794.1	3410663	.	GCAGGTTTTTCCTCCTATTAAGCTGATCTTGTTTTATGCTCAAGTGACAATTTTTTTTGAGCTGCATTTTAACTGACTGATTTGTCTTTTGTA	G	277.77	PASS	AC=2;AF=1;AN=2;DP=7;ExcessHet=3.0103;FS=0;MLEAC=2;MLEAF=1;MQ=60;QD=28.56;SOR=2.584	GT:AD:DP:GQ:PL	1/1:0,7:7:21:315,21,0	LOC109846658
NC_033794.1	3775217	.	CCTCGCAGTGA	C	37.73	PASS	AC=1;AF=0.5;AN=2;BaseQRankSum=0.524;ClippingRankSum=0;DP=8;ExcessHet=3.0103;FS=0;MLEAC=1;MLEAF=0.5;MQ=60;MQRankSum=0;QD=7.55;ReadPosRankSum=0.842;SOR=0.446	GT:AD:DP:GQ:PL	0/1:3,2:5:75:75,0,312	LOC109829657
NC_033794.1	3775322	.	GGGTAAGGCCCACCCTTAATTAAGTCCCCGCAGTCAGCCTAAACCCTAACCCAATTTCTTTCTCTCTTTCTCCCACTCCCTCCCACCACCTCCTCTCTCAAACATCAA	G	199.73	PASS	AC=1;AF=0.5;AN=2;BaseQRankSum=1.817;ClippingRankSum=0;DP=18;ExcessHet=3.0103;FS=3.424;MLEAC=1;MLEAF=0.5;MQ=59.68;MQRankSum=0;QD=18.16;ReadPosRankSum=0.792;SOR=0.074	GT:AD:DP:GQ:PL	0/1:5,6:11:99:237,0,192	LOC109829657
NC_033794.1	3779572	.	TCCTGAAATCAAAATATAAGCGGATCAAAAAAACAATACACTGAATATACAAGTTCAATGAACATTACACTTATGAAAAATATA	T	684.73	PASS	AC=2;AF=1;AN=2;DP=17;ExcessHet=3.0103;FS=0;MLEAC=2;MLEAF=1;MQ=48.01;QD=27.23;SOR=4.174	GT:AD:DP:GQ:PL	1/1:0,16:16:49:722,49,0	LOC109829665
NC_033794.1	4292682	.	ACTGGACAAAGGCAAACTAATGAGAAGTATTCTTAAGAGTACTTGACTTCAATTTATTAACAAAGCCGCATAC	A	626.73	PASS	AC=2;AF=1;AN=2;DP=15;ExcessHet=3.0103;FS=0;MLEAC=2;MLEAF=1;MQ=60;QD=30.9;SOR=0.818	GT:AD:DP:GQ:PL	1/1:0,15:15:45:664,45,0	LOC109846680
NC_033794.1	4292836	.	C	CAGGGAG	322.75	PASS	AC=2;AF=1;AN=2;DP=8;ExcessHet=3.0103;FS=0;MLEAC=2;MLEAF=1;MQ=60;QD=24.38;SOR=0.693	GT:AD:DP:GQ:PL	1/1:0,8:8:24:360,24,0	LOC109846680
NC_033794.1	4292838	.	G	GACATAAGCCAGCA	322.75	PASS	AC=2;AF=1;AN=2;DP=8;ExcessHet=3.0103;FS=0;MLEAC=2;MLEAF=1;MQ=60;QD=27.93;SOR=0.693	GT:AD:DP:GQ:PL	1/1:0,8:8:24:360,24,0	LOC109846680
NC_033794.1	4292840	.	T	TGGATTCGGAAAATGCCG	322.75	PASS	AC=2;AF=1;AN=2;DP=3;ExcessHet=3.0103;FS=0;MLEAC=2;MLEAF=1;MQ=60;QD=29.55;SOR=1.179	GT:AD:DP:GQ:PL	1/1:0,3:3:24:360,24,0	LOC109846680
NC_033794.1	4294016	.	TCCTAAAAATTAGAAAATAATAAACCACAGTCAAAACCCCAATTAAAAACAGAGAAATTTTATTCTAAAAAATAAAGCTAGGGTTTCGAATTA	T	376.73	PASS	AC=1;AF=0.5;AN=2;BaseQRankSum=0.121;ClippingRankSum=0;DP=12;ExcessHet=3.0103;FS=2.881;MLEAC=1;MLEAF=0.5;MQ=60;MQRankSum=0;QD=31.39;ReadPosRankSum=-1.846;SOR=0.197	GT:AD:DP:GQ:PL	0/1:2,10:12:54:414,0,54	LOC109846680
NC_033794.1	4294896	.	ACTCTCTCT	A	847.73	PASS	AC=2;AF=1;AN=2;DP=21;ExcessHet=3.0103;FS=0;MLEAC=2;MLEAF=1;MQ=60.51;QD=33.47;SOR=6.091	GT:AD:DP:GQ:PL	1/1:0,20:20:60:885,60,0	NA
NC_033794.1	4294969	.	G	GC	1246.73	PASS	AC=2;AF=1;AN=2;DP=32;ExcessHet=3.0103;FS=0;MLEAC=2;MLEAF=1;MQ=60;QD=32.22;SOR=6.804	GT:AD:DP:GQ:PL	1/1:0,29:29:87:1284,87,0	NA
NC_033794.1	4294976	.	C	CG	1285.73	PASS	AC=2;AF=1;AN=2;DP=32;ExcessHet=3.0103;FS=0;MLEAC=2;MLEAF=1;MQ=60;QD=30.92;SOR=6.869	GT:AD:DP:GQ:PL	1/1:0,30:30:90:1323,90,0	NA
NC_033794.1	4295041	.	A	AC	490.74	PASS	AC=2;AF=1;AN=2;DP=11;ExcessHet=3.0103;FS=0;MLEAC=1;MLEAF=0.5;MQ=53.57;QD=33.58;SOR=2.833	GT:AD:DP:GQ:PL	1/1:1,9:10:21:522,21,0	NA
NC_033794.1	4295050	.	TC	T	747.73	PASS	AC=2;AF=1;AN=2;DP=16;ExcessHet=3.0103;FS=0;MLEAC=2;MLEAF=1;MQ=52.85;QD=26.06;SOR=0.693	GT:AD:DP:GQ:PL	1/1:0,16:16:54:785,54,0	NA
NC_033794.1	4295065	.	C	CCT	1177.73	PASS	AC=2;AF=1;AN=2;DP=24;ExcessHet=3.0103;FS=0;MLEAC=2;MLEAF=1;MQ=55.34;QD=30.88;SOR=0.859	GT:AD:DP:GQ:PL	1/1:0,24:24:81:1215,81,0	NA
NC_033794.1	4295076	.	G	GC	1188.73	PASS	AC=2;AF=1;AN=2;DP=28;ExcessHet=3.0103;FS=0;MLEAC=2;MLEAF=1;MQ=55.68;QD=27.2;SOR=1.101	GT:AD:DP:GQ:PL	1/1:0,27:27:84:1226,84,0	NA
NC_033794.1	4295102	.	CT	C	1282.73	PASS	AC=2;AF=1;AN=2;DP=31;ExcessHet=3.0103;FS=0;MLEAC=2;MLEAF=1;MQ=56.11;QD=33.82;SOR=0.976	GT:AD:DP:GQ:PL	1/1:0,30:30:90:1320,90,0	NA
NC_033794.1	4295118	.	C	CG	1244.73	PASS	AC=2;AF=1;AN=2;DP=30;ExcessHet=3.0103;FS=0;MLEAC=2;MLEAF=1;MQ=56.2;QD=29.92;SOR=0.76	GT:AD:DP:GQ:PL	1/1:0,29:29:87:1282,87,0	NA
NC_033794.1	4295154	.	TAG	T	682.73	PASS	AC=2;AF=1;AN=2;DP=18;ExcessHet=3.0103;FS=0;MLEAC=2;MLEAF=1;MQ=54.16;QD=27.33;SOR=1.911	GT:AD:DP:GQ:PL	1/1:0,15:15:48:720,48,0	NA
NC_033794.1	4295185	.	T	TCG	592.73	PASS	AC=2;AF=1;AN=2;DP=13;ExcessHet=3.0103;FS=0;MLEAC=2;MLEAF=1;MQ=46.32;QD=34.49;SOR=2.147	GT:AD:DP:GQ:PL	1/1:0,13:13:42:630,42,0	NA
NC_033794.1	4295193	.	C	CG	592.73	PASS	AC=2;AF=1;AN=2;DP=11;ExcessHet=3.0103;FS=0;MLEAC=2;MLEAF=1;MQ=43.37;QD=27.01;SOR=2.494	GT:AD:DP:GQ:PL	1/1:0,11:11:42:630,42,0	NA
NC_033794.1	4295233	.	CA	C	502.73	PASS	AC=2;AF=1;AN=2;DP=12;ExcessHet=3.0103;FS=0;MLEAC=2;MLEAF=1;MQ=45.98;QD=26.61;SOR=2.67	GT:AD:DP:GQ:PL	1/1:0,12:12:36:540,36,0	NA
NC_033794.1	4295249	.	T	TTGCC	727.73	PASS	AC=2;AF=1;AN=2;DP=13;ExcessHet=3.0103;FS=0;MLEAC=2;MLEAF=1;MQ=44.83;QD=30.64;SOR=2.147	GT:AD:DP:GQ:PL	1/1:0,13:13:51:765,51,0	NA
NC_033794.1	4295253	.	G	GC	717.73	PASS	AC=2;AF=1;AN=2;DP=17;ExcessHet=3.0103;FS=0;MLEAC=2;MLEAF=1;MQ=43.69;QD=29.61;SOR=2.179	GT:AD:DP:GQ:PL	1/1:0,17:17:51:755,51,0	NA
NC_033794.1	4298846	.	G	GAATGTGAAAACCTTCAAAGATGTTAAAGGCT	1040.73	PASS	AC=2;AF=1;AN=2;DP=26;ExcessHet=3.0103;FS=0;MLEAC=2;MLEAF=1;MQ=39.64;QD=30.44;SOR=1.27	GT:AD:DP:GQ:PL	1/1:0,24:24:71:1078,71,0	LOC109846689
NC_033794.1	4302196	.	GAGGTACTGTACAAAATATTTCCGTTTTCTGATAAATATTCCTGCCATATATCTCAATTCATGTCTCATCTCTGTAAAATTTCAATGT	G	2718.73	PASS	AC=2;AF=1;AN=2;DP=70;ExcessHet=3.0103;FS=0;MLEAC=2;MLEAF=1;MQ=55.52;QD=29.18;SOR=1.366	GT:AD:DP:GQ:PL	1/1:0,63:63:99:2756,196,0	LOC109846689
NC_033794.1	4302365	.	A	ATAT	1128.73	PASS	AC=2;AF=1;AN=2;DP=28;ExcessHet=3.0103;FS=0;MLEAC=2;MLEAF=1;MQ=60;QD=32.84;SOR=0.846	GT:AD:DP:GQ:PL	1/1:0,26:26:76:1166,76,0	LOC109846689
NC_033794.1	4302368	.	T	TTGTTCCTAGTCCTGATGTGCGAGGACGGC	1132.73	PASS	AC=2;AF=1;AN=2;DP=24;ExcessHet=3.0103;FS=0;MLEAC=2;MLEAF=1;MQ=60;QD=31.73;SOR=0.693	GT:AD:DP:GQ:PL	1/1:0,24:24:78:1170,78,0	LOC109846689
NC_033794.1	4302820	.	G	GATTTGGCAAACCTTGTTAATATTGCTGCCATAAAGGCTGCA	1295.73	PASS	AC=2;AF=1;AN=2;DP=36;ExcessHet=3.0103;FS=0;MLEAC=2;MLEAF=1;MQ=60;QD=33.09;SOR=2.019	GT:AD:DP:GQ:PL	1/1:0,30:30:85:1333,85,0	LOC109846689
NC_033794.1	4303955	.	TGGTACATTTTCATGTTCTATAAAGTTTATATACACTTTTATCTGTATATTTATCCTTCAAACATTATTCTGACTATTGTTTGTCA	T	4081.73	PASS	AC=2;AF=1;AN=2;DP=94;ExcessHet=3.0103;FS=0;MLEAC=2;MLEAF=1;MQ=60;QD=29.73;SOR=1.609	GT:AD:DP:GQ:PL	1/1:0,94:94:99:4119,283,0	LOC109846689
NC_033794.1	4304131	.	AGTATGTTTTCATTTCTCCATTTTATTTTTTCCCCATAAATACTACCAGTTGAACTTTTCTAATGGAAGCTATTATAATTGCAG	A	2925.73	PASS	AC=2;AF=1;AN=2;DP=67;ExcessHet=3.0103;FS=0;MLEAC=2;MLEAF=1;MQ=60;QD=29.16;SOR=1.033	GT:AD:DP:GQ:PL	1/1:0,66:66:99:2963,199,0	LOC109846689
NC_033794.1	4306797	.	ATTT	A	256.73	PASS	AC=2;AF=1;AN=2;DP=7;ExcessHet=3.0103;FS=0;MLEAC=1;MLEAF=0.5;MQ=60;QD=35.43;SOR=1.981	GT:AD:DP:GQ:PL	1/1:0,7:7:21:276,21,0	LOC109846689
NC_033794.1	4306945	.	CTT	C	53.7	PASS	AC=2;AF=1;AN=2;DP=2;ExcessHet=3.0103;FS=0;MLEAC=2;MLEAF=1;MQ=60;QD=26.85;SOR=2.303	GT:AD:DP:GQ:PL	1/1:0,2:2:6:90,6,0	LOC109846689
NC_033794.1	4321389	.	AGATTCATAAGCAAACCCATACTTCATATGCAGC	A	2782.73	PASS	AC=1;AF=0.5;AN=2;BaseQRankSum=0.661;ClippingRankSum=0;DP=155;ExcessHet=3.0103;FS=1.071;MLEAC=1;MLEAF=0.5;MQ=60.23;MQRankSum=0.618;QD=18.07;ReadPosRankSum=-1.469;SOR=0.941	GT:AD:DP:GQ:PL	0/1:79,75:154:99:2820,0,3091	LOC109846705
NC_033794.1	4321410	.	C	CT	2496.73	PASS	AC=1;AF=0.5;AN=2;BaseQRankSum=-6.38;ClippingRankSum=0;DP=145;ExcessHet=3.0103;FS=0;MLEAC=1;MLEAF=0.5;MQ=60.25;MQRankSum=-0.564;QD=17.58;ReadPosRankSum=1.537;SOR=0.579	GT:AD:DP:GQ:PL	0/1:75,67:142:99:2534,0,2881	LOC109846705
NC_033794.1	4321416	.	ATG	A	2551.73	PASS	AC=1;AF=0.5;AN=2;BaseQRankSum=-0.832;ClippingRankSum=0;DP=140;ExcessHet=3.0103;FS=2.412;MLEAC=1;MLEAF=0.5;MQ=60.26;MQRankSum=-0.551;QD=18.36;ReadPosRankSum=1.564;SOR=0.422	GT:AD:DP:GQ:PL	0/1:75,64:139:99:2589,0,2881	LOC109846705
NC_033794.1	4321425	.	TGCGCG	T	2124.73	PASS	AC=1;AF=0.5;AN=2;BaseQRankSum=-0.667;ClippingRankSum=0;DP=136;ExcessHet=3.0103;FS=1.052;MLEAC=1;MLEAF=0.5;MQ=60.26;MQRankSum=-0.51;QD=15.74;ReadPosRankSum=1.33;SOR=0.503	GT:AD:DP:GQ:PL	0/1:78,57:135:99:2162,0,3000	LOC109846705
NC_033794.1	4321859	.	CA	C	596.73	PASS	AC=2;AF=1;AN=2;DP=15;ExcessHet=3.0103;FS=0;MLEAC=2;MLEAF=1;MQ=60;QD=27.75;SOR=1.473	GT:AD:DP:GQ:PL	1/1:0,15:15:45:634,45,0	LOC109846705
NC_033794.1	4321890	.	CTACG	C	817.73	PASS	AC=2;AF=1;AN=2;DP=19;ExcessHet=3.0103;FS=0;MLEAC=2;MLEAF=1;MQ=60;QD=28.74;SOR=1.609	GT:AD:DP:GQ:PL	1/1:0,19:19:57:855,57,0	LOC109846705
NC_033794.1	4321905	.	AAAT	A	547.73	PASS	AC=2;AF=1;AN=2;DP=12;ExcessHet=3.0103;FS=0;MLEAC=2;MLEAF=1;MQ=60;QD=38.18;SOR=0.693	GT:AD:DP:GQ:PL	1/1:0,12:12:39:585,39,0	LOC109846705
NC_033794.1	4322374	.	AATT	A	232.8	PASS	AC=2;AF=1;AN=2;DP=6;ExcessHet=3.0103;FS=0;MLEAC=2;MLEAF=1;MQ=60;QD=26.77;SOR=2.303	GT:AD:DP:GQ:PL	1/1:0,6:6:18:270,18,0	LOC109846705
NC_033794.1	4322381	.	TC	T	277.77	PASS	AC=2;AF=1;AN=2;DP=6;ExcessHet=3.0103;FS=0;MLEAC=2;MLEAF=1;MQ=60;QD=26.74;SOR=2.303	GT:AD:DP:GQ:PL	1/1:0,6:6:21:315,21,0	LOC109846705
NC_033794.1	4322457	.	T	TA	109.73	PASS	AC=1;AF=0.5;AN=2;BaseQRankSum=-0.699;ClippingRankSum=0;DP=11;ExcessHet=3.0103;FS=2.632;MLEAC=1;MLEAF=0.5;MQ=60;MQRankSum=0;QD=9.98;ReadPosRankSum=0.938;SOR=1.535	GT:AD:DP:GQ:PL	0/1:7,4:11:99:147,0,282	LOC109846705
NC_033794.1	4322465	.	A	AC	244.73	PASS	AC=1;AF=0.5;AN=2;BaseQRankSum=2.253;ClippingRankSum=0;DP=11;ExcessHet=3.0103;FS=2.632;MLEAC=1;MLEAF=0.5;MQ=60;MQRankSum=0;QD=22.25;ReadPosRankSum=-1.132;SOR=0.595	GT:AD:DP:GQ:PL	0/1:4,7:11:99:282,0,147	LOC109846705
NC_033794.1	4322470	.	A	ATT	244.73	PASS	AC=1;AF=0.5;AN=2;BaseQRankSum=-0.586;ClippingRankSum=0;DP=11;ExcessHet=3.0103;FS=2.632;MLEAC=1;MLEAF=0.5;MQ=60;MQRankSum=0;QD=22.25;ReadPosRankSum=-0.533;SOR=0.595	GT:AD:DP:GQ:PL	0/1:4,7:11:99:282,0,147	LOC109846705
NC_033794.1	4322770	.	A	AG	689.73	PASS	AC=1;AF=0.5;AN=2;BaseQRankSum=-1.486;ClippingRankSum=0;DP=67;ExcessHet=3.0103;FS=0;MLEAC=1;MLEAF=0.5;MQ=60;MQRankSum=0;QD=12.32;ReadPosRankSum=0.041;SOR=0.627	GT:AD:DP:GQ:PL	0/1:29,27:56:99:727,0,692	LOC109846705
NC_033794.1	4322800	.	TGAGAGAGAGAGA	T,TGA	350.73	PASS	AC=1,1;AF=0.5,0.5;AN=2;DP=10;ExcessHet=3.0103;FS=0;MLEAC=1,1;MLEAF=0.5,0.5;MQ=60;QD=32.81;SOR=4.174	GT:AD:DP:GQ:PL	1/2:0,1,6:7:99:388,240,450,153,0,135	LOC109846705
NC_033794.1	4322899	.	CCT	C	34.71	PASS	AC=2;AF=1;AN=2;DP=3;ExcessHet=3.0103;FS=0;MLEAC=2;MLEAF=1;MQ=60;QD=17.35;SOR=2.303	GT:AD:DP:GQ:PL	1/1:0,2:2:6:71,6,0	NA
NC_033794.1	4619220	.	GCTGCAATATAGAGGTCGCATAGTAAATGAGACAGGAACCAGTGGATTATGTACTCTTTAATGAATTACATTAAAAAAGGAGGAGCAAAATAACTTGC	G	2032.73	PASS	AC=2;AF=1;AN=2;DP=46;ExcessHet=3.0103;FS=0;MLEAC=2;MLEAF=1;MQ=60;QD=28.74;SOR=1.329	GT:AD:DP:GQ:PL	1/1:0,46:46:99:2070,138,0	LOC109846715
NC_033794.1	4619398	.	T	TTGCAGTTAAAGGGCTGTTGTAGAAATCTCTGATGATTGGA	1349.73	PASS	AC=2;AF=1;AN=2;DP=32;ExcessHet=3.0103;FS=0;MLEAC=2;MLEAF=1;MQ=60;QD=23.23;SOR=0.957	GT:AD:DP:GQ:PL	1/1:0,32:32:96:1387,96,0	LOC109846715
NC_033794.1	4621267	.	TCTGGTACAAGAAGAAAATAAAGAATAAAAAAACAAACATTAACACAAATGTCACATCAAGGAATTCACTGTCTTCTCTGAATTTTGACCAC	T	2036.73	PASS	AC=2;AF=1;AN=2;DP=48;ExcessHet=3.0103;FS=0;MLEAC=2;MLEAF=1;MQ=60;QD=29.19;SOR=1.067	GT:AD:DP:GQ:PL	1/1:0,48:48:99:2074,140,0	LOC109846715
NC_033794.1	4621520	.	T	TGAGTCCTGAGAGAGGGCCGTTTGCTATCCCACTGG	498.73	PASS	AC=2;AF=1;AN=2;DP=11;ExcessHet=3.0103;FS=0;MLEAC=2;MLEAF=1;MQ=60;QD=28.26;SOR=2.494	GT:AD:DP:GQ:PL	1/1:0,11:11:36:536,36,0	LOC109846715
NC_033794.1	4627426	.	AAACCTAAAGAACAATTGCATATAATTTATACAGTTCAAATAATGCCAGCATTGAGAAAACAAGAAGTGGATTCACAAGCCAATATAAAAATGGAGATGAGGCACC	A	550.73	PASS	AC=2;AF=1;AN=2;DP=20;ExcessHet=3.0103;FS=0;MLEAC=2;MLEAF=1;MQ=60;QD=28.99;SOR=1.292	GT:AD:DP:GQ:PL	1/1:0,19:19:57:588,57,0	LOC109846715
NC_033794.1	4630119	.	GC	G	997.73	PASS	AC=2;AF=1;AN=2;DP=23;ExcessHet=3.0103;FS=0;MLEAC=2;MLEAF=1;MQ=60;QD=28.12;SOR=6.358	GT:AD:DP:GQ:PL	1/1:0,23:23:69:1035,69,0	LOC109846715
NC_033794.1	4630126	.	AT	A	1042.73	PASS	AC=2;AF=1;AN=2;DP=24;ExcessHet=3.0103;FS=0;MLEAC=2;MLEAF=1;MQ=60;QD=31.35;SOR=6.439	GT:AD:DP:GQ:PL	1/1:0,24:24:72:1080,72,0	LOC109846715
NC_033794.1	4630132	.	G	GA	1042.73	PASS	AC=2;AF=1;AN=2;DP=23;ExcessHet=3.0103;FS=0;MLEAC=2;MLEAF=1;MQ=60;QD=30.25;SOR=6.358	GT:AD:DP:GQ:PL	1/1:0,23:23:72:1080,72,0	LOC109846715
NC_033794.1	4630139	.	GC	G	1042.73	PASS	AC=2;AF=1;AN=2;DP=22;ExcessHet=3.0103;FS=0;MLEAC=2;MLEAF=1;MQ=60;QD=33.01;SOR=6.273	GT:AD:DP:GQ:PL	1/1:0,22:22:72:1080,72,0	LOC109846715
NC_033794.1	4630147	.	GC	G	1267.73	PASS	AC=2;AF=1;AN=2;DP=29;ExcessHet=3.0103;FS=0;MLEAC=2;MLEAF=1;MQ=60;QD=23.14;SOR=5.353	GT:AD:DP:GQ:PL	1/1:0,29:29:87:1305,87,0	LOC109846715
NC_033794.1	4630152	.	AC	A	1267.73	PASS	AC=2;AF=1;AN=2;DP=28;ExcessHet=3.0103;FS=0;MLEAC=2;MLEAF=1;MQ=60;QD=37.44;SOR=5.283	GT:AD:DP:GQ:PL	1/1:0,28:28:87:1305,87,0	LOC109846715
NC_033794.1	4630154	.	GC	G	1627.73	PASS	AC=2;AF=1;AN=2;DP=29;ExcessHet=3.0103;FS=0;MLEAC=2;MLEAF=1;MQ=60;QD=27.19;SOR=5.353	GT:AD:DP:GQ:PL	1/1:0,29:29:99:1665,111,0	LOC109846715
NC_033794.1	4630160	.	CT	C	1852.73	PASS	AC=2;AF=1;AN=2;DP=42;ExcessHet=3.0103;FS=0;MLEAC=2;MLEAF=1;MQ=60;QD=27.15;SOR=6.091	GT:AD:DP:GQ:PL	1/1:0,42:42:99:1890,126,0	NA
NC_033794.1	4630164	.	A	AG	1883.73	PASS	AC=2;AF=1;AN=2;DP=43;ExcessHet=3.0103;FS=0;MLEAC=2;MLEAF=1;MQ=60;QD=27.42;SOR=6.138	GT:AD:DP:GQ:PL	1/1:0,43:43:99:1921,130,0	NA
NC_033794.1	4640084	.	TC	T	465.73	PASS	AC=2;AF=1;AN=2;DP=9;ExcessHet=3.0103;FS=0;MLEAC=2;MLEAF=1;MQ=60;QD=27.32;SOR=4.615	GT:AD:DP:GQ:PL	1/1:0,9:9:36:503,36,0	LOC109846729
NC_033794.1	4662328	.	GCTGCATAAAAAGATAACCATAAATGAGCAGTCAGGAAATTAATATCGAAAAGAGATCACCAAAGAAAAGAAAAAAAAC	G	98.25	PASS	AC=2;AF=1;AN=2;DP=3;ExcessHet=3.0103;FS=0;MLEAC=2;MLEAF=1;MQ=60;QD=32.75;SOR=1.179	GT:AD:DP:GQ:PL	1/1:0,3:3:9:135,9,0	LOC109846747
NC_033794.1	4670773	.	AT	A	4729.73	PASS	AC=2;AF=1;AN=2;BaseQRankSum=-0.155;ClippingRankSum=0;DP=266;ExcessHet=3.0103;FS=0;MLEAC=2;MLEAF=1;MQ=59.95;MQRankSum=-0.194;QD=20.93;ReadPosRankSum=-0.56;SOR=0.583	GT:AD:DP:GQ:PL	1/1:10,216:226:99:4767,461,0	LOC109846756
NC_033794.1	4671979	.	TA	T	187.87	PASS	AC=2;AF=1;AN=2;DP=5;ExcessHet=3.0103;FS=0;MLEAC=2;MLEAF=1;MQ=60;QD=29.74;SOR=1.022	GT:AD:DP:GQ:PL	1/1:0,5:5:15:225,15,0	LOC109846756
NC_033794.1	4672372	.	A	AC	64.25	PASS	AC=2;AF=1;AN=2;DP=3;ExcessHet=3.0103;FS=0;MLEAC=2;MLEAF=1;MQ=63.51;QD=21.42;SOR=1.179	GT:AD:DP:GQ:PL	1/1:0,3:3:9:101,9,0	LOC109846756
NC_033794.1	4672398	.	G	GATTT	53.7	PASS	AC=2;AF=1;AN=2;DP=2;ExcessHet=3.0103;FS=0;MLEAC=2;MLEAF=1;MQ=60;QD=26.85;SOR=2.303	GT:AD:DP:GQ:PL	1/1:0,2:2:6:90,6,0	LOC109846756
NC_033794.1	4672598	.	C	CAGATTTGTCGAAGAGCCGCGGTTGCAGCAGAGGAGGGCGGAGAGG	367.74	PASS	AC=2;AF=1;AN=2;DP=9;ExcessHet=3.0103;FS=0;MLEAC=2;MLEAF=1;MQ=60;QD=34.83;SOR=2.093	GT:AD:DP:GQ:PL	1/1:0,9:9:27:405,27,0	LOC109846756
NC_033794.1	4673291	.	T	TA	29.25	PASS	AC=2;AF=1;AN=2;DP=3;ExcessHet=3.0103;FS=0;MLEAC=2;MLEAF=1;MQ=60;QD=9.75;SOR=1.179	GT:AD:DP:GQ:PL	1/1:0,3:3:9:66,9,0	LOC109846756
NC_033794.1	4673955	.	A	ATT,ATTT	5479.73	PASS	AC=1,1;AF=0.5,0.5;AN=2;BaseQRankSum=-0.514;ClippingRankSum=0;DP=250;ExcessHet=3.0103;FS=0;MLEAC=1,1;MLEAF=0.5,0.5;MQ=59.94;MQRankSum=-0.14;QD=29.15;ReadPosRankSum=0.266;SOR=6.618	GT:AD:DP:GQ:PL	1/2:5,103,80:188:99:5517,1171,644,1794,0,1540	LOC109846756
NC_033794.1	4691958	.	G	GAGACTAACCAGGAACTATGGCTGTTGATGGTCGTCCCAAACCA	772.87	PASS	AC=2;AF=1;AN=2;BaseQRankSum=0.825;ClippingRankSum=0;DP=20;ExcessHet=3.0103;FS=0;MLEAC=2;MLEAF=1;MQ=60;MQRankSum=0;QD=33.58;ReadPosRankSum=-2.513;SOR=2.303	GT:AD:DP:GQ:PL	1/1:1,19:20:15:810,15,0	LOC109846764
NC_033794.1	4693598	.	CGCG	C	3469.73	PASS	AC=2;AF=1;AN=2;DP=79;ExcessHet=3.0103;FS=0;MLEAC=2;MLEAF=1;MQ=60;QD=29.77;SOR=0.828	GT:AD:DP:GQ:PL	1/1:0,77:77:99:3507,235,0	LOC109846764
NC_033794.1	4693602	.	ACCG	A	3568.73	PASS	AC=2;AF=1;AN=2;DP=78;ExcessHet=3.0103;FS=0;MLEAC=2;MLEAF=1;MQ=60;QD=31.61;SOR=0.798	GT:AD:DP:GQ:PL	1/1:0,78:78:99:3606,244,0	LOC109846764
NC_033794.1	4693704	.	G	GAT	4207.73	PASS	AC=2;AF=1;AN=2;DP=94;ExcessHet=3.0103;FS=0;MLEAC=2;MLEAF=1;MQ=60.57;QD=31.33;SOR=1.061	GT:AD:DP:GQ:PL	1/1:0,93:93:99:4245,292,0	LOC109846764
NC_033794.1	4693705	.	G	GA	4207.73	PASS	AC=2;AF=1;AN=2;DP=94;ExcessHet=3.0103;FS=0;MLEAC=2;MLEAF=1;MQ=60.34;QD=37.5;SOR=0.924	GT:AD:DP:GQ:PL	1/1:0,94:94:99:4245,292,0	LOC109846764
NC_033794.1	4694732	.	G	GAGAAGAAGGCCTTGAAAGAAGAGAAATTGAAGCAAGAGGAGAAATATA	1640.73	PASS	AC=2;AF=1;AN=2;DP=40;ExcessHet=3.0103;FS=0;MLEAC=2;MLEAF=1;MQ=60;QD=30;SOR=1.923	GT:AD:DP:GQ:PL	1/1:0,39:39:99:1678,114,0	LOC109846764
NC_033794.1	4697155	.	G	GAT	1488.73	PASS	AC=2;AF=1;AN=2;DP=35;ExcessHet=3.0103;FS=0;MLEAC=2;MLEAF=1;MQ=60;QD=29.61;SOR=0.811	GT:AD:DP:GQ:PL	1/1:0,34:34:99:1526,100,0	LOC109846764
NC_033794.1	4697157	.	A	ACATAGAAGGCATACGTGCAACCTATACAAAGGATTTC	1491.73	PASS	AC=2;AF=1;AN=2;DP=33;ExcessHet=3.0103;FS=0;MLEAC=2;MLEAF=1;MQ=60;QD=31.01;SOR=0.752	GT:AD:DP:GQ:PL	1/1:0,33:33:99:1529,102,0	LOC109846764
NC_033794.1	4698839	.	ACAGGTAGGAGAATTGATGGGGTTCCACTACATTTCTATTTCTAACTGATTTTTAGTTTGTTTAATTTTTC	A	1775.75	PASS	AC=2;AF=1;AN=2;BaseQRankSum=0.686;ClippingRankSum=0;DP=47;ExcessHet=3.0103;FS=0;MLEAC=2;MLEAF=1;MQ=58.68;MQRankSum=-1.05;QD=30.91;ReadPosRankSum=-0.809;SOR=1.064	GT:AD:DP:GQ:PL	1/1:3,44:47:23:1813,23,0	LOC109846764
NC_033794.1	4699002	.	TGGTAATCACGGCAAATATTTAGTTGATCTCATTTGATTTATTATCTCATCATCTAATATAATGATAATTTTTTTTGGTTTTTTA	T	3401.73	PASS	AC=2;AF=1;AN=2;DP=78;ExcessHet=3.0103;FS=0;MLEAC=2;MLEAF=1;MQ=58.61;QD=34.48;SOR=0.746	GT:AD:DP:GQ:PL	1/1:0,76:76:99:3439,243,0	LOC109846764
NC_033794.1	4699245	.	G	GTTTGAAGAAACCAAGGAGGGTACACTACCAGAAAAA	1017.7	PASS	AC=1;AF=0.5;AN=2;BaseQRankSum=-1.282;ClippingRankSum=0;DP=28;ExcessHet=3.0103;FS=8.371;MLEAC=1;MLEAF=0.5;MQ=60.39;MQRankSum=-3.467;QD=28;ReadPosRankSum=-4.235;SOR=1.209	GT:AD:DP:GQ:PL	0/1:2,26:28:6:1054,0,6	LOC109846764
NC_033794.1	4699292	.	T	TA	98.25	PASS	AC=2;AF=1;AN=2;DP=3;ExcessHet=3.0103;FS=0;MLEAC=2;MLEAF=1;MQ=63.51;QD=32.75;SOR=2.833	GT:AD:DP:GQ:PL	1/1:0,3:3:9:135,9,0	LOC109846764
NC_033794.1	4700291	.	GAGGTATTTGCAGCTTCATCGTGTGTTGTAGAATTGGTTTAGACATTTCTACTGCTGTCACTGTCGAGTTATTTGTGCTAC	G	1673.73	PASS	AC=2;AF=1;AN=2;BaseQRankSum=0.769;ClippingRankSum=0;DP=42;ExcessHet=3.0103;FS=2.955;MLEAC=2;MLEAF=1;MQ=50.52;MQRankSum=-1.451;QD=29.31;ReadPosRankSum=-0.681;SOR=0.18	GT:AD:DP:GQ:PL	1/1:2,40:42:37:1711,37,0	LOC109846764
NC_033794.1	4700646	.	TGTAAGGAACTAGAGCGTATTCTTAAGAACTTATTTATGAATTTACATCTTTTTGCTTGCTGATGCAAATTAATTTGCAG	T	4288.73	PASS	AC=2;AF=1;AN=2;DP=97;ExcessHet=3.0103;FS=0;MLEAC=2;MLEAF=1;MQ=54.77;QD=33.24;SOR=1.076	GT:AD:DP:GQ:PL	1/1:0,96:96:99:4326,292,0	LOC109846764
NC_033794.1	4700894	.	G	GATTTTCAACAA	1251.73	PASS	AC=1;AF=0.5;AN=2;BaseQRankSum=1.198;ClippingRankSum=0;DP=38;ExcessHet=3.0103;FS=15.839;MLEAC=1;MLEAF=0.5;MQ=60;MQRankSum=0;QD=29.91;ReadPosRankSum=-4.265;SOR=1.132	GT:AD:DP:GQ:PL	0/1:4,31:35:99:1289,0,732	LOC109846764
NC_033794.1	4700896	.	T	TCTCTTCTTGCAAAATTCTCATGGGCAATGG	1251.73	PASS	AC=1;AF=0.5;AN=2;BaseQRankSum=2.151;ClippingRankSum=0;DP=34;ExcessHet=3.0103;FS=17.576;MLEAC=1;MLEAF=0.5;MQ=60;MQRankSum=0;QD=25.84;ReadPosRankSum=-4.633;SOR=1.493	GT:AD:DP:GQ:PL	0/1:4,29:33:99:1289,0,732	LOC109846764
NC_033794.1	4701095	.	TA	T	98.25	PASS	AC=2;AF=1;AN=2;DP=3;ExcessHet=3.0103;FS=0;MLEAC=2;MLEAF=1;MQ=60;QD=32.75;SOR=1.179	GT:AD:DP:GQ:PL	1/1:0,3:3:9:135,9,0	LOC109846764
NC_033794.1	4701499	.	T	TTC	125	PASS	AC=2;AF=1;AN=2;DP=4;ExcessHet=3.0103;FS=0;MLEAC=2;MLEAF=1;MQ=60;QD=31.25;SOR=0.693	GT:AD:DP:GQ:PL	1/1:0,4:4:12:162,12,0	LOC109846764
NC_033794.1	4701766	.	TC	T	53.7	PASS	AC=2;AF=1;AN=2;DP=2;ExcessHet=3.0103;FS=0;MLEAC=2;MLEAF=1;MQ=60;QD=26.85;SOR=2.303	GT:AD:DP:GQ:PL	1/1:0,2:2:6:90,6,0	LOC109846764
NC_033794.1	4701774	.	GT	G	53.7	PASS	AC=2;AF=1;AN=2;DP=2;ExcessHet=3.0103;FS=0;MLEAC=2;MLEAF=1;MQ=60;QD=26.85;SOR=2.303	GT:AD:DP:GQ:PL	1/1:0,2:2:6:90,6,0	LOC109846764
NC_033794.1	4702178	.	ACT	A	970.73	PASS	AC=2;AF=1;AN=2;DP=26;ExcessHet=3.0103;FS=0;MLEAC=2;MLEAF=1;MQ=60;QD=27.49;SOR=6.518	GT:AD:DP:GQ:PL	1/1:0,25:25:75:1008,75,0	LOC109846764
NC_033794.1	4708453	.	TGTGTGTTGATATACTTGGAATTGGAATATTGTCTGCCAGTAGTTTGATGACTTTACATTGTCCTCAATAGCGTTATAATAATTTCCATTTGTGCAG	T	457.73	PASS	AC=2;AF=1;AN=2;DP=11;ExcessHet=3.0103;FS=0;MLEAC=2;MLEAF=1;MQ=44.42;QD=29.93;SOR=3.442	GT:AD:DP:GQ:PL	1/1:0,11:11:33:495,33,0	LOC109846794
NC_033794.1	4708785	.	T	TAGTAACTAGTCTAGCAGATCCCTCAGCAAACATAATATTCG	681.73	PASS	AC=2;AF=1;AN=2;DP=19;ExcessHet=3.0103;FS=0;MLEAC=2;MLEAF=1;MQ=59.69;QD=30.89;SOR=0.693	GT:AD:DP:GQ:PL	1/1:0,16:16:48:719,48,0	LOC109846794
NC_033794.1	4710121	.	GTT	G	599.73	PASS	AC=2;AF=1;AN=2;DP=25;ExcessHet=3.0103;FS=0;MLEAC=2;MLEAF=1;MQ=60.43;QD=29.99;SOR=6.091	GT:AD:DP:GQ:PL	1/1:0,20:20:60:637,60,0	LOC109846794
NC_033794.1	4711573	.	T	TA	26.71	PASS	AC=2;AF=1;AN=2;DP=3;ExcessHet=3.0103;FS=0;MLEAC=2;MLEAF=1;MQ=60;QD=13.36;SOR=2.303	GT:AD:DP:GQ:PL	1/1:0,2:2:6:63,6,0	LOC109846784
NC_033794.1	4711654	.	GA	G	59	PASS	AC=2;AF=1;AN=2;DP=4;ExcessHet=3.0103;FS=0;MLEAC=2;MLEAF=1;MQ=60;QD=14.75;SOR=0.693	GT:AD:DP:GQ:PL	1/1:0,4:4:12:96,12,0	LOC109846784
NC_033794.1	4712293	.	ACTGAAAATGCAACCCATTGGTGATATAAAATTTTTTGACGAGAGACTTCTACTTCCTTTTATATGTAAAATATAAATTGAATATCGAGGGTGATAATAGGTCAAAGAAATGTAC	A	1741.73	PASS	AC=1;AF=0.5;AN=2;BaseQRankSum=2.161;ClippingRankSum=0;DP=49;ExcessHet=3.0103;FS=3.794;MLEAC=1;MLEAF=0.5;MQ=60;MQRankSum=0;QD=26.68;ReadPosRankSum=0.134;SOR=0.51	GT:AD:DP:GQ:PL	0/1:6,43:49:99:1779,0,119	LOC109846784
NC_033794.1	4712531	.	AACCTAGCAGGTCAAACAATATCAGTCAGTGAGATATACGAAGTAGTGACGGAAGAAAGTATGATGAATT	A	1503.73	PASS	AC=1;AF=0.5;AN=2;BaseQRankSum=1.607;ClippingRankSum=0;DP=44;ExcessHet=3.0103;FS=10.648;MLEAC=1;MLEAF=0.5;MQ=60;MQRankSum=0;QD=30.56;ReadPosRankSum=-0.088;SOR=1.906	GT:AD:DP:GQ:PL	0/1:4,37:41:54:1541,0,54	LOC109846784
NC_033794.1	4713935	.	GACCTGTAAACGGAGCATGTATACGAAGTGAAATCAAACTTTTTCTACACAAAACTGAAGGGACGATTAACACCA	G	1087.73	PASS	AC=1;AF=0.5;AN=2;BaseQRankSum=2.605;ClippingRankSum=0;DP=31;ExcessHet=3.0103;FS=5.539;MLEAC=1;MLEAF=0.5;MQ=60;MQRankSum=0;QD=27.22;ReadPosRankSum=-0.435;SOR=0.118	GT:AD:DP:GQ:PL	0/1:3,27:30:44:1125,0,44	LOC109846784
NC_033794.1	4714371	.	GCTGGAAACAGAGAGATAGCAATCCAAATGAGATCTGATTAAAAAAGATGATTCAATTGTACAAAGCAAGATAATGTAAGATAAAACAATATATAAGAGTTAATAAACTACATGAATGAACATAC	G	2061.73	PASS	AC=2;AF=1;AN=2;BaseQRankSum=-1.286;ClippingRankSum=0;DP=55;ExcessHet=3.0103;FS=2.862;MLEAC=2;MLEAF=1;MQ=60;MQRankSum=0;QD=33.75;ReadPosRankSum=-0.238;SOR=0.217	GT:AD:DP:GQ:PL	1/1:2,50:52:68:2099,68,0	LOC109846784
NC_033794.1	4715198	.	T	TTTC	87.25	PASS	AC=2;AF=1;AN=2;DP=3;ExcessHet=3.0103;FS=0;MLEAC=2;MLEAF=1;MQ=60;QD=29.08;SOR=1.179	GT:AD:DP:GQ:PL	1/1:0,3:3:9:124,9,0	LOC109846784
NC_033794.1	4716721	.	TCCTGAAACAAAAACTAGGGTTTTGAAAAAGAGACCTAGGATTTGGGGTGGGGGGAAGCGCGAGAATTAGGGTTTCGACTA	T	729.73	PASS	AC=2;AF=1;AN=2;DP=18;ExcessHet=3.0103;FS=0;MLEAC=2;MLEAF=1;MQ=60;QD=29.26;SOR=2.833	GT:AD:DP:GQ:PL	1/1:0,18:18:54:767,54,0	LOC109846784
NC_033794.1	4742080	.	C	CTTCCAATTCTAGAATTCAGGAACAAGCAATAGGGAAGG	2565.73	PASS	AC=2;AF=1;AN=2;DP=59;ExcessHet=3.0103;FS=0;MLEAC=2;MLEAF=1;MQ=58.62;QD=30.43;SOR=8.155	GT:AD:DP:GQ:PL	1/1:0,58:58:99:2603,174,0	LOC109846804
NC_033794.1	4764741	.	C	CATATGTGGAGATATACATGGTCAGTTCTATGACATGAAGGG	231.8	PASS	AC=2;AF=1;AN=2;DP=6;ExcessHet=3.0103;FS=0;MLEAC=2;MLEAF=1;MQ=60;QD=26.12;SOR=2.303	GT:AD:DP:GQ:PL	1/1:0,6:6:18:269,18,0	LOC109846814
NC_033794.1	4767030	.	ACAGGTTGGTTGTTAGCACAACTTATCACGACTCTTCACACCCATCTAACTGACTTCCTTATAACATT	A	697.73	PASS	AC=1;AF=0.5;AN=2;BaseQRankSum=1.06;ClippingRankSum=0;DP=19;ExcessHet=3.0103;FS=0;MLEAC=1;MLEAF=0.5;MQ=60;MQRankSum=0;QD=31.46;ReadPosRankSum=1.006;SOR=0.317	GT:AD:DP:GQ:PL	0/1:1,18:19:99:735,0,625	LOC109846814
NC_033794.1	4767350	.	TCAGGTTATTTGTGTTCCTTTTCTTCATGTTCTCACTCGTTTAATCCTTCCACTAAAAAGATGGGAATTTATGAATTTAA	T	939.74	PASS	AC=2;AF=1;AN=2;BaseQRankSum=1.889;ClippingRankSum=0;DP=24;ExcessHet=3.0103;FS=0;MLEAC=2;MLEAF=1;MQ=60;MQRankSum=0;QD=25.25;SOR=0.446	GT:AD:DP:GQ:PL	1/1:1,23:24:28:977,28,0	LOC109846814
NC_033794.1	4767701	.	G	GATGCGGCAAT	504.73	PASS	AC=1;AF=0.5;AN=2;BaseQRankSum=0.869;ClippingRankSum=0;DP=16;ExcessHet=3.0103;FS=8.451;MLEAC=1;MLEAF=0.5;MQ=54.42;MQRankSum=-0.579;QD=29.3;ReadPosRankSum=-1.599;SOR=3.75	GT:AD:DP:GQ:PL	0/1:1,13:14:99:542,0,217	LOC109846814
NC_033794.1	4767703	.	T	TGGCTGCTATCCTCGAGCTGGACGAAA	504.73	PASS	AC=1;AF=0.5;AN=2;BaseQRankSum=3.479;ClippingRankSum=0;DP=11;ExcessHet=3.0103;FS=10.414;MLEAC=1;MLEAF=0.5;MQ=51.68;MQRankSum=-0.692;QD=31.94;ReadPosRankSum=-1.653;SOR=4.798	GT:AD:DP:GQ:PL	0/1:1,10:11:99:542,0,217	LOC109846814
NC_033794.1	4768701	.	TGTCTGTATCCATCTTTTAGTTATTAATCTCTCTTTCCTTGCAATGATAACTCAACTGTTAAAGATGTTAAGTTTTTGCAG	T	945.73	PASS	AC=1;AF=0.5;AN=2;BaseQRankSum=-0.246;ClippingRankSum=0;DP=28;ExcessHet=3.0103;FS=2.56;MLEAC=1;MLEAF=0.5;MQ=60;MQRankSum=0;QD=33.78;ReadPosRankSum=0.814;SOR=2.124	GT:AD:DP:GQ:PL	0/1:4,24:28:99:983,0,1647	LOC109846814
NC_033794.1	4771435	.	TGGTTTCTCCCCCCTCAAACTCCTTATATAACTTGTGTAACTGATGTTGTAGATTACTACCATCTCATTGCATTTTTAGTTGTGTTATTTTA	T	8624.73	PASS	AC=1;AF=0.5;AN=2;BaseQRankSum=4.477;ClippingRankSum=0;DP=239;ExcessHet=3.0103;FS=3.077;MLEAC=1;MLEAF=0.5;MQ=60;MQRankSum=0;QD=30.79;ReadPosRankSum=2.367;SOR=0.432	GT:AD:DP:GQ:PL	0/1:23,213:236:99:8662,0,733	LOC109846828
NC_033794.1	4772399	.	CAGGTAACACCTTGTTGCTGCAACCCAAAGCACAAATTTTTATTCTTTATTTTAAGACATGTAGTCCAATTTAATCTTTCCTCCTTGTTTCT	C	7534.73	PASS	AC=2;AF=1;AN=2;BaseQRankSum=2.361;ClippingRankSum=0;DP=178;ExcessHet=3.0103;FS=2.98;MLEAC=2;MLEAF=1;MQ=60;MQRankSum=0;QD=32.36;SOR=0.154	GT:AD:DP:GQ:PL	1/1:2,176:178:99:7572,390,0	LOC109846828
NC_033794.1	4773119	.	TTG	T	87.25	PASS	AC=2;AF=1;AN=2;DP=2;ExcessHet=3.0103;FS=0;MLEAC=2;MLEAF=1;MQ=60;QD=33.45;SOR=2.303	GT:AD:DP:GQ:PL	1/1:0,2:2:9:124,9,0	LOC109846828
NC_033794.1	4773122	.	C	CAT	53.7	PASS	AC=2;AF=1;AN=2;DP=2;ExcessHet=3.0103;FS=0;MLEAC=2;MLEAF=1;MQ=60;QD=26.85;SOR=2.303	GT:AD:DP:GQ:PL	1/1:0,2:2:6:90,6,0	LOC109846828
NC_033794.1	4827167	.	C	CA	232.8	PASS	AC=2;AF=1;AN=2;DP=6;ExcessHet=3.0103;FS=0;MLEAC=2;MLEAF=1;MQ=60;QD=26.01;SOR=3.912	GT:AD:DP:GQ:PL	1/1:0,6:6:18:270,18,0	NA
NC_033794.1	4827176	.	CT	C	232.8	PASS	AC=2;AF=1;AN=2;DP=6;ExcessHet=3.0103;FS=0;MLEAC=2;MLEAF=1;MQ=60;QD=27.23;SOR=3.912	GT:AD:DP:GQ:PL	1/1:0,6:6:18:270,18,0	NA
NC_033794.1	4827203	.	CT	C	136.87	PASS	AC=2;AF=1;AN=2;DP=5;ExcessHet=3.0103;FS=0;MLEAC=2;MLEAF=1;MQ=60;QD=27.37;SOR=3.611	GT:AD:DP:GQ:PL	1/1:0,5:5:15:174,15,0	NA
NC_033794.1	4827219	.	T	TCC	127	PASS	AC=2;AF=1;AN=2;DP=4;ExcessHet=3.0103;FS=0;MLEAC=2;MLEAF=1;MQ=60;QD=31.75;SOR=3.258	GT:AD:DP:GQ:PL	1/1:0,4:4:12:164,12,0	NA
NC_033794.1	4827235	.	A	AC	98.25	PASS	AC=2;AF=1;AN=2;DP=3;ExcessHet=3.0103;FS=0;MLEAC=2;MLEAF=1;MQ=60;QD=32.75;SOR=2.833	GT:AD:DP:GQ:PL	1/1:0,3:3:9:135,9,0	NA
NC_033794.1	4827259	.	G	GC	53.7	PASS	AC=2;AF=1;AN=2;DP=3;ExcessHet=3.0103;FS=0;MLEAC=2;MLEAF=1;MQ=60;QD=26.85;SOR=0.693	GT:AD:DP:GQ:PL	1/1:0,2:2:6:90,6,0	NA
NC_033794.1	4827272	.	ACCC	A	53.7	PASS	AC=2;AF=1;AN=2;DP=2;ExcessHet=3.0103;FS=0;MLEAC=2;MLEAF=1;MQ=60;QD=26.85;SOR=0.693	GT:AD:DP:GQ:PL	1/1:0,2:2:6:90,6,0	NA
NC_033794.1	4827280	.	GC	G	53.7	PASS	AC=2;AF=1;AN=2;DP=2;ExcessHet=3.0103;FS=0;MLEAC=2;MLEAF=1;MQ=60;QD=26.85;SOR=0.693	GT:AD:DP:GQ:PL	1/1:0,2:2:6:90,6,0	NA
NC_033794.1	4827289	.	TC	T	98.25	PASS	AC=2;AF=1;AN=2;DP=3;ExcessHet=3.0103;FS=0;MLEAC=2;MLEAF=1;MQ=54.41;QD=32.75;SOR=1.179	GT:AD:DP:GQ:PL	1/1:0,3:3:9:135,9,0	NA
NC_033794.1	4827302	.	AC	A	143	PASS	AC=2;AF=1;AN=2;DP=4;ExcessHet=3.0103;FS=0;MLEAC=2;MLEAF=1;MQ=52.43;QD=32.27;SOR=1.609	GT:AD:DP:GQ:PL	1/1:0,4:4:12:180,12,0	NA
NC_033794.1	4827305	.	C	CG	143	PASS	AC=2;AF=1;AN=2;DP=4;ExcessHet=3.0103;FS=0;MLEAC=2;MLEAF=1;MQ=52.43;QD=29.09;SOR=1.609	GT:AD:DP:GQ:PL	1/1:0,4:4:12:180,12,0	NA
NC_033794.1	4827333	.	GA	G	277.77	PASS	AC=2;AF=1;AN=2;DP=7;ExcessHet=3.0103;FS=0;MLEAC=2;MLEAF=1;MQ=52.23;QD=33.73;SOR=0.941	GT:AD:DP:GQ:PL	1/1:0,7:7:21:315,21,0	NA
NC_033794.1	4827344	.	CT	C	502.73	PASS	AC=2;AF=1;AN=2;DP=12;ExcessHet=3.0103;FS=0;MLEAC=2;MLEAF=1;MQ=55.6;QD=29.05;SOR=1.981	GT:AD:DP:GQ:PL	1/1:0,12:12:36:540,36,0	NA
NC_033794.1	4827358	.	C	CCT	199.73	PASS	AC=1;AF=0.5;AN=2;BaseQRankSum=-1.169;ClippingRankSum=0;DP=11;ExcessHet=3.0103;FS=2.632;MLEAC=1;MLEAF=0.5;MQ=55.18;MQRankSum=0;QD=18.16;ReadPosRankSum=-2.065;SOR=1.802	GT:AD:DP:GQ:PL	0/1:5,6:11:99:237,0,192	NA
NC_033794.1	4827366	.	CG	C	154.73	PASS	AC=1;AF=0.5;AN=2;BaseQRankSum=0.605;ClippingRankSum=0;DP=11;ExcessHet=3.0103;FS=2.632;MLEAC=1;MLEAF=0.5;MQ=55.18;MQRankSum=0;QD=14.07;ReadPosRankSum=2.166;SOR=0.18	GT:AD:DP:GQ:PL	0/1:6,5:11:99:192,0,237	NA
NC_033794.1	4827367	.	G	GCCGCC	199.73	PASS	AC=1;AF=0.5;AN=2;BaseQRankSum=-0.332;ClippingRankSum=0;DP=11;ExcessHet=3.0103;FS=2.632;MLEAC=1;MLEAF=0.5;MQ=55.18;MQRankSum=0;QD=18.16;ReadPosRankSum=-2.042;SOR=1.802	GT:AD:DP:GQ:PL	0/1:5,6:11:99:237,0,192	NA
NC_033794.1	4827374	.	T	TC	457.73	PASS	AC=2;AF=1;AN=2;DP=11;ExcessHet=3.0103;FS=0;MLEAC=2;MLEAF=1;MQ=55.18;QD=33.89;SOR=1.802	GT:AD:DP:GQ:PL	1/1:0,11:11:33:495,33,0	NA
NC_033794.1	4827379	.	GCC	G	502.73	PASS	AC=2;AF=1;AN=2;DP=10;ExcessHet=3.0103;FS=0;MLEAC=2;MLEAF=1;MQ=56.41;QD=30.59;SOR=1.609	GT:AD:DP:GQ:PL	1/1:0,10:10:36:540,36,0	NA
NC_033794.1	4827398	.	GC	G	412.74	PASS	AC=2;AF=1;AN=2;DP=10;ExcessHet=3.0103;FS=0;MLEAC=2;MLEAF=1;MQ=57.71;QD=27.44;SOR=1.085	GT:AD:DP:GQ:PL	1/1:0,10:10:30:450,30,0	NA
NC_033794.1	4827402	.	C	CA	412.74	PASS	AC=2;AF=1;AN=2;DP=10;ExcessHet=3.0103;FS=0;MLEAC=2;MLEAF=1;MQ=57.71;QD=28.24;SOR=1.085	GT:AD:DP:GQ:PL	1/1:0,10:10:30:450,30,0	NA
NC_033794.1	4827448	.	G	GC	143	PASS	AC=2;AF=1;AN=2;DP=4;ExcessHet=3.0103;FS=0;MLEAC=2;MLEAF=1;MQ=60;QD=27.08;SOR=0.693	GT:AD:DP:GQ:PL	1/1:0,4:4:12:180,12,0	NA
NC_033794.1	4827469	.	CT	C	232.8	PASS	AC=2;AF=1;AN=2;DP=6;ExcessHet=3.0103;FS=0;MLEAC=2;MLEAF=1;MQ=60;QD=29.31;SOR=0.693	GT:AD:DP:GQ:PL	1/1:0,6:6:18:270,18,0	NA
NC_033794.1	4827472	.	CG	C	232.8	PASS	AC=2;AF=1;AN=2;DP=6;ExcessHet=3.0103;FS=0;MLEAC=2;MLEAF=1;MQ=60;QD=34.18;SOR=0.693	GT:AD:DP:GQ:PL	1/1:0,6:6:18:270,18,0	NA
NC_033794.1	4827484	.	CAG	C	232.8	PASS	AC=2;AF=1;AN=2;DP=5;ExcessHet=3.0103;FS=0;MLEAC=2;MLEAF=1;MQ=60;QD=29.06;SOR=1.022	GT:AD:DP:GQ:PL	1/1:0,5:5:18:270,18,0	NA
NC_033794.1	4827495	.	GC	G	187.87	PASS	AC=2;AF=1;AN=2;DP=5;ExcessHet=3.0103;FS=0;MLEAC=2;MLEAF=1;MQ=60;QD=20.8;SOR=1.022	GT:AD:DP:GQ:PL	1/1:0,5:5:15:225,15,0	NA
NC_033794.1	4827516	.	GC	G	187.87	PASS	AC=2;AF=1;AN=2;DP=5;ExcessHet=3.0103;FS=0;MLEAC=2;MLEAF=1;MQ=60;QD=32.99;SOR=1.022	GT:AD:DP:GQ:PL	1/1:0,5:5:15:225,15,0	NA
NC_033794.1	4827553	.	GAA	G	98.25	PASS	AC=2;AF=1;AN=2;DP=3;ExcessHet=3.0103;FS=0;MLEAC=2;MLEAF=1;MQ=54.16;QD=32.75;SOR=1.179	GT:AD:DP:GQ:PL	1/1:0,3:3:9:135,9,0	NA
NC_033794.1	4827557	.	T	TGCCGCTGTTCC	98.25	PASS	AC=2;AF=1;AN=2;DP=3;ExcessHet=3.0103;FS=0;MLEAC=2;MLEAF=1;MQ=54.16;QD=32.75;SOR=1.179	GT:AD:DP:GQ:PL	1/1:0,3:3:9:135,9,0	NA
NC_033794.1	4827612	.	ATTATTG	A	82.73	PASS	AC=1;AF=0.5;AN=2;BaseQRankSum=-1.036;ClippingRankSum=0;DP=5;ExcessHet=3.0103;FS=0;MLEAC=1;MLEAF=0.5;MQ=56.57;MQRankSum=0.842;QD=16.55;ReadPosRankSum=1.036;SOR=0.223	GT:AD:DP:GQ:PL	0/1:2,3:5:75:120,0,75	NA
NC_033794.1	4827646	.	CATAATTAATAAGCTTTTTTTTT	C	34.73	PASS	AC=1;AF=0.5;AN=2;BaseQRankSum=1.282;ClippingRankSum=0;DP=5;ExcessHet=3.0103;FS=0;MLEAC=1;MLEAF=0.5;MQ=56.57;MQRankSum=-1.282;QD=6.95;ReadPosRankSum=-1.282;SOR=0.693	GT:AD:DP:GQ:PL	0/1:4,1:5:72:72,0,162	NA
NC_033794.1	4827660	.	T	TG	82.73	PASS	AC=1;AF=0.5;AN=2;BaseQRankSum=1.645;ClippingRankSum=0;DP=5;ExcessHet=3.0103;FS=0;MLEAC=1;MLEAF=0.5;MQ=56.57;MQRankSum=0.842;QD=16.55;ReadPosRankSum=0;SOR=0.223	GT:AD:DP:GQ:PL	0/1:2,3:5:75:120,0,75	NA
NC_033794.1	4827662	.	T	TTTTTA	82.73	PASS	AC=1;AF=0.5;AN=2;BaseQRankSum=0.842;ClippingRankSum=0;DP=5;ExcessHet=3.0103;FS=0;MLEAC=1;MLEAF=0.5;MQ=56.57;MQRankSum=0.842;QD=16.55;ReadPosRankSum=0;SOR=0.223	GT:AD:DP:GQ:PL	0/1:2,3:5:75:120,0,75	NA
NC_033794.1	4827669	.	C	CCGAGGGGG	34.73	PASS	AC=1;AF=0.5;AN=2;BaseQRankSum=-0.524;ClippingRankSum=0;DP=5;ExcessHet=3.0103;FS=0;MLEAC=1;MLEAF=0.5;MQ=56.57;MQRankSum=-1.282;QD=6.95;ReadPosRankSum=-1.282;SOR=0.693	GT:AD:DP:GQ:PL	0/1:4,1:5:72:72,0,162	NA
NC_033794.1	4830641	.	TATA	T	847.73	PASS	AC=1;AF=0.5;AN=2;BaseQRankSum=-0.032;ClippingRankSum=0;DP=50;ExcessHet=3.0103;FS=0;MLEAC=1;MLEAF=0.5;MQ=60;MQRankSum=0;QD=16.95;ReadPosRankSum=-1.511;SOR=0.551	GT:AD:DP:GQ:PL	0/1:27,23:50:99:885,0,1216	LOC109846834
NC_033794.1	4833061	.	G	GTC	546.73	PASS	AC=2;AF=1;AN=2;DP=13;ExcessHet=3.0103;FS=0;MLEAC=2;MLEAF=1;MQ=60;QD=28.97;SOR=1.609	GT:AD:DP:GQ:PL	1/1:0,13:13:39:584,39,0	LOC109846834
NC_033794.1	4833062	.	G	GGAAAGATCAAA	546.73	PASS	AC=2;AF=1;AN=2;DP=13;ExcessHet=3.0103;FS=0;MLEAC=2;MLEAF=1;MQ=60;QD=27.15;SOR=1.609	GT:AD:DP:GQ:PL	1/1:0,13:13:39:584,39,0	LOC109846834
NC_033794.1	4833066	.	G	GAAATCACAAC	457.73	PASS	AC=2;AF=1;AN=2;DP=10;ExcessHet=3.0103;FS=0;MLEAC=2;MLEAF=1;MQ=60;QD=27.68;SOR=1.085	GT:AD:DP:GQ:PL	1/1:0,10:10:33:495,33,0	LOC109846834
NC_033794.1	4833068	.	T	TCAGCCTTTC	412.74	PASS	AC=2;AF=1;AN=2;DP=8;ExcessHet=3.0103;FS=0;MLEAC=2;MLEAF=1;MQ=60;QD=26.99;SOR=1.179	GT:AD:DP:GQ:PL	1/1:0,8:8:30:450,30,0	LOC109846834
NC_033794.1	4833599	.	TGTAAGGCCGAAAACAATTTTAGGTGCACTTGTCTAAGATTATTTATAAACACAGCACTCATTTCTATGTGGTAAAAACAG	T	2106.73	PASS	AC=2;AF=1;AN=2;BaseQRankSum=-1.394;ClippingRankSum=0;DP=51;ExcessHet=3.0103;FS=5.315;MLEAC=2;MLEAF=1;MQ=53.5;MQRankSum=-0.591;QD=28.62;ReadPosRankSum=1.089;SOR=1.846	GT:AD:DP:GQ:PL	1/1:1,50:51:46:2144,46,0	LOC109846834
NC_033794.1	4834376	.	GAGGTCTGCTTTCTTATCCTTCCAGTGTTGGGTTGAACCTTTTCCTTCTGAGTCTCATGACGATCTTTGTTTTTGTTGACATT	G	1921.73	PASS	AC=2;AF=1;AN=2;DP=48;ExcessHet=3.0103;FS=0;MLEAC=2;MLEAF=1;MQ=59.86;QD=36.2;SOR=0.929	GT:AD:DP:GQ:PL	1/1:0,45:45:99:1959,138,0	LOC109846834
NC_033794.1	4834962	.	AAGGTGAGCATTGTTTCAACCTTTATCCCATGTATTTACTCAACAATTGCTGATGACTCCTCATTGTGTATCTC	A	2444.73	PASS	AC=2;AF=1;AN=2;DP=57;ExcessHet=3.0103;FS=0;MLEAC=2;MLEAF=1;MQ=60;QD=31.92;SOR=0.729	GT:AD:DP:GQ:PL	1/1:0,55:55:99:2482,169,0	LOC109846834
NC_033794.1	4835273	.	T	TCTATTGGGCTATTCCTGCTGCTGTTCTTGCCG,TCTATTGGGCTATTCCTGCTGCTGTTCTTGCTG	1860.73	PASS	AC=1,1;AF=0.5,0.5;AN=2;DP=35;ExcessHet=3.0103;FS=0;MLEAC=1,1;MLEAF=0.5,0.5;MQ=56.21;QD=33.65;SOR=1.085	GT:AD:DP:GQ:PL	1/2:0,7,15:22:99:1898,733,605,326,0,193	LOC109846834
NC_033794.1	4837756	.	AGCCGCC	A	806.73	PASS	AC=2;AF=1;AN=2;DP=19;ExcessHet=3.0103;FS=0;MLEAC=2;MLEAF=1;MQ=63.33;QD=29.09;SOR=5.994	GT:AD:DP:GQ:PL	1/1:0,19:19:57:844,57,0	LOC109846841
NC_033794.1	4837823	.	AGTAACAATCTATCTCAGTCTCCCTCCAAACTCTCTCTCTCTCTCTCTCTCTCTCTCTCTCTCTTCTCAAAACAAACTCCCTTTTTTCTTGGCAG	A	739.74	PASS	AC=1;AF=0.5;AN=2;BaseQRankSum=-0.7;ClippingRankSum=0;DP=22;ExcessHet=3.0103;FS=0;MLEAC=1;MLEAF=0.5;MQ=62.89;MQRankSum=0.994;QD=31.84;ReadPosRankSum=-0.662;SOR=2.4	GT:AD:DP:GQ:PL	0/1:2,19:21:26:777,0,26	LOC109846841
NC_033794.1	4838045	.	ACAGGTCCATTTCATTCCCCCTTTTCCCTTCATTTTATTTAATATTTTTCATTGGGTTTTGTTGATTTGAT	A	316.74	PASS	AC=2;AF=1;AN=2;DP=9;ExcessHet=3.0103;FS=0;MLEAC=2;MLEAF=1;MQ=60;QD=31.97;SOR=1.179	GT:AD:DP:GQ:PL	1/1:0,8:8:26:354,26,0	LOC109846841
NC_033794.1	4851518	.	G	GTCCATGGTGAAGT	143	PASS	AC=2;AF=1;AN=2;DP=4;ExcessHet=3.0103;FS=0;MLEAC=2;MLEAF=1;MQ=60;QD=30.7;SOR=0.693	GT:AD:DP:GQ:PL	1/1:0,4:4:12:180,12,0	LOC109846841
NC_033794.1	4851521	.	C	CAGATCCAAGTG	143	PASS	AC=2;AF=1;AN=2;DP=4;ExcessHet=3.0103;FS=0;MLEAC=2;MLEAF=1;MQ=60;QD=34.04;SOR=0.693	GT:AD:DP:GQ:PL	1/1:0,4:4:12:180,12,0	LOC109846841
NC_033794.1	4852462	.	GAAGGTACCTTCTAATACAATGTTTTCCTTCGTCCTTCGATCATTTATTTAAGGATCCTTTTTCCATCATAACTTGTTTGTC	G	28.74	PASS	AC=1;AF=0.5;AN=2;BaseQRankSum=0.319;ClippingRankSum=0;DP=8;ExcessHet=3.0103;FS=3.332;MLEAC=1;MLEAF=0.5;MQ=60;MQRankSum=0;QD=3.59;ReadPosRankSum=1.242;SOR=2.303	GT:AD:DP:GQ:PL	0/1:6,2:8:66:66,0,246	LOC109846841
NC_033794.1	4852463	.	AAGGTACCTTCTAATACAATGTTTTCCTTCGTCCTTCGATCATTTATTTAAGGATCCTTTTTCCATCATAACTTGTTTGTCAAGTTAACTTGTTCTTT	A	202.73	PASS	AC=1;AF=0.5;AN=2;BaseQRankSum=1.645;ClippingRankSum=0;DP=10;ExcessHet=3.0103;FS=0;MLEAC=1;MLEAF=0.5;MQ=60;MQRankSum=0;QD=20.27;ReadPosRankSum=2.1;SOR=0.693	GT:AD:DP:GQ:PL	0/1:4,6:10:99:240,0,150	LOC109846841
NC_033794.1	4852677	.	ATAGTATGTTAAAAT	A	96.73	PASS	AC=1;AF=0.5;AN=2;BaseQRankSum=-0.731;ClippingRankSum=0;DP=13;ExcessHet=3.0103;FS=0;MLEAC=1;MLEAF=0.5;MQ=60;MQRankSum=0;QD=7.44;ReadPosRankSum=0.281;SOR=0.283	GT:AD:DP:GQ:PL	0/1:8,5:13:99:134,0,236	LOC109846841
NC_033794.1	4852679	.	AGTATGTTAAAATCACTTTACTTCATTATAAATGAAATTGTAATCATATGTTTACTAATTATTTCAATTCCTTTAG	A	198.73	PASS	AC=1;AF=0.5;AN=2;BaseQRankSum=-1.163;ClippingRankSum=0;DP=13;ExcessHet=3.0103;FS=0;MLEAC=1;MLEAF=0.5;MQ=60;MQRankSum=0;QD=15.29;ReadPosRankSum=-0.78;SOR=1.402	GT:AD:DP:GQ:PL	0/1:5,8:13:99:236,0,134	LOC109846841
NC_033794.1	4852693	.	ACTTTACTTCATTATAAATGAAATTGTAATCATATGTTTACTAATTATTTCAATTCCTTTAG	A	96.73	PASS	AC=1;AF=0.5;AN=2;BaseQRankSum=2.385;ClippingRankSum=0;DP=13;ExcessHet=3.0103;FS=0;MLEAC=1;MLEAF=0.5;MQ=60;MQRankSum=0;QD=7.44;SOR=0.283	GT:AD:DP:GQ:PL	0/1:8,5:13:99:134,0,236	LOC109846841
NC_033794.1	4857891	.	GAGAGAGAT	G	730.73	PASS	AC=1;AF=0.5;AN=2;BaseQRankSum=0.412;ClippingRankSum=0;DP=43;ExcessHet=3.0103;FS=0;MLEAC=1;MLEAF=0.5;MQ=60;MQRankSum=0;QD=16.99;ReadPosRankSum=0.689;SOR=0.536	GT:AD:DP:GQ:PL	0/1:23,20:43:99:768,0,857	LOC109846850
NC_033794.1	4858166	.	G	GAT	906.73	PASS	AC=2;AF=1;AN=2;DP=22;ExcessHet=3.0103;FS=0;MLEAC=2;MLEAF=1;MQ=60;QD=27.99;SOR=0.784	GT:AD:DP:GQ:PL	1/1:0,21:21:63:944,63,0	LOC109846850
NC_033794.1	4858167	.	G	GTAAATCAGCCAGCAGATCCTGAGACTGTT	906.73	PASS	AC=2;AF=1;AN=2;DP=21;ExcessHet=3.0103;FS=0;MLEAC=2;MLEAF=1;MQ=60;QD=31.98;SOR=0.784	GT:AD:DP:GQ:PL	1/1:0,21:21:63:944,63,0	LOC109846850
NC_033794.1	4860268	.	CGTAAGTTTTATGTTCATGGATTCTTGATTGTTGGCTTTAATTTGAATTCTTGTTAAGTTGATCATAATACTGATGGTTCCATTTTCTTTTTTAG	C	1846.73	PASS	AC=2;AF=1;AN=2;DP=43;ExcessHet=3.0103;FS=0;MLEAC=2;MLEAF=1;MQ=60;QD=32.46;SOR=1.609	GT:AD:DP:GQ:PL	1/1:0,43:43:99:1884,130,0	LOC109846850
NC_033794.1	4861842	.	TA	T	36.73	PASS	AC=1;AF=0.5;AN=2;BaseQRankSum=0;ClippingRankSum=0;DP=7;ExcessHet=3.0103;FS=3.136;MLEAC=1;MLEAF=0.5;MQ=60;MQRankSum=0;QD=5.25;ReadPosRankSum=1.006;SOR=0.916	GT:AD:DP:GQ:PL	0/1:4,3:7:74:74,0,113	LOC109846850
NC_033794.1	4862285	.	TGGTCAGTACGTAGATATATGTAACTTCCGTTTCTAATAGAGTCAAGATAGGAAACCCTGTATTTATGGTCTTTTTCTAATCTGCA	T	2574.73	PASS	AC=2;AF=1;AN=2;DP=58;ExcessHet=3.0103;FS=0;MLEAC=2;MLEAF=1;MQ=60;QD=28.73;SOR=0.836	GT:AD:DP:GQ:PL	1/1:0,58:58:99:2612,175,0	LOC109846850
NC_033794.1	4867739	.	AT	A	203.73	PASS	AC=1;AF=0.5;AN=2;BaseQRankSum=0.096;ClippingRankSum=0;DP=36;ExcessHet=3.0103;FS=0;MLEAC=1;MLEAF=0.5;MQ=60;MQRankSum=0;QD=5.82;ReadPosRankSum=1.325;SOR=0.434	GT:AD:DP:GQ:PL	0/1:20,15:35:99:241,0,342	LOC109846850
NC_033794.1	4908274	.	C	CA	32.73	PASS	AC=1;AF=0.5;AN=2;BaseQRankSum=0.674;ClippingRankSum=0;DP=2;ExcessHet=3.0103;FS=0;MLEAC=1;MLEAF=0.5;MQ=60;MQRankSum=0;QD=16.37;ReadPosRankSum=0.674;SOR=0.693	GT:AD:DP:GQ:PL	0/1:1,1:2:47:70,0,47	LOC109846888
NC_033794.1	4908487	.	CTT	C	183.87	PASS	AC=2;AF=1;AN=2;DP=5;ExcessHet=3.0103;FS=0;MLEAC=2;MLEAF=1;MQ=60;QD=31.15;SOR=1.981	GT:AD:DP:GQ:PL	1/1:0,5:5:15:221,15,0	LOC109846888
NC_033794.1	4908497	.	T	TC	183.87	PASS	AC=2;AF=1;AN=2;DP=4;ExcessHet=3.0103;FS=0;MLEAC=2;MLEAF=1;MQ=60;QD=30.6;SOR=1.609	GT:AD:DP:GQ:PL	1/1:0,4:4:15:221,15,0	LOC109846888
NC_033794.1	4908501	.	T	TC	143	PASS	AC=2;AF=1;AN=2;DP=4;ExcessHet=3.0103;FS=0;MLEAC=2;MLEAF=1;MQ=60;QD=35.83;SOR=1.609	GT:AD:DP:GQ:PL	1/1:0,4:4:12:180,12,0	LOC109846888
NC_033794.1	4908508	.	CT	C	98.25	PASS	AC=2;AF=1;AN=2;DP=3;ExcessHet=3.0103;FS=0;MLEAC=2;MLEAF=1;MQ=60;QD=32.75;SOR=2.833	GT:AD:DP:GQ:PL	1/1:0,3:3:9:135,9,0	LOC109846888
NC_033794.1	4908529	.	G	GC	154.87	PASS	AC=2;AF=1;AN=2;DP=5;ExcessHet=3.0103;FS=0;MLEAC=2;MLEAF=1;MQ=62.13;QD=30.97;SOR=1.981	GT:AD:DP:GQ:PL	1/1:0,5:5:15:192,15,0	LOC109846888
NC_033794.1	5017239	.	G	GA	22.73	PASS	AC=2;AF=1;AN=2;DP=2;ExcessHet=3.0103;FS=0;MLEAC=2;MLEAF=1;MQ=40;QD=11.36;SOR=2.303	GT:AD:DP:GQ:PL	1/1:0,2:2:6:59,6,0	LOC109846896
NC_033794.1	5481835	.	TCCG	T	751.73	PASS	AC=1;AF=0.5;AN=2;BaseQRankSum=-0.23;ClippingRankSum=0;DP=27;ExcessHet=3.0103;FS=2.241;MLEAC=1;MLEAF=0.5;MQ=61.58;MQRankSum=1.381;QD=30.07;ReadPosRankSum=-1.182;SOR=1.609	GT:AD:DP:GQ:PL	0/1:7,18:25:99:789,0,1015	LOC109829759
NC_033794.1	5481849	.	CTCCTCCGCT	C	736.73	PASS	AC=1;AF=0.5;AN=2;BaseQRankSum=0.948;ClippingRankSum=0;DP=33;ExcessHet=3.0103;FS=0;MLEAC=1;MLEAF=0.5;MQ=61.3;MQRankSum=1.664;QD=23.02;ReadPosRankSum=0.683;SOR=0.62	GT:AD:DP:GQ:PL	0/1:12,20:32:99:774,0,1185	LOC109829759
NC_033794.1	5482034	.	TC	T	592.73	PASS	AC=2;AF=1;AN=2;DP=14;ExcessHet=3.0103;FS=0;MLEAC=2;MLEAF=1;MQ=50.09;QD=31.5;SOR=1.329	GT:AD:DP:GQ:PL	1/1:0,14:14:42:630,42,0	LOC109829759
NC_033794.1	5482046	.	GC	G	727.73	PASS	AC=2;AF=1;AN=2;DP=16;ExcessHet=3.0103;FS=0;MLEAC=2;MLEAF=1;MQ=51.43;QD=28.73;SOR=0.941	GT:AD:DP:GQ:PL	1/1:0,16:16:51:765,51,0	LOC109829759
NC_033794.1	5482071	.	TTC	T	1087.73	PASS	AC=2;AF=1;AN=2;DP=23;ExcessHet=3.0103;FS=0;MLEAC=2;MLEAF=1;MQ=54.18;QD=26.11;SOR=1.179	GT:AD:DP:GQ:PL	1/1:0,23:23:75:1125,75,0	LOC109829759
NC_033794.1	5482076	.	T	TC	1582.73	PASS	AC=2;AF=1;AN=2;DP=25;ExcessHet=3.0103;FS=0;MLEAC=2;MLEAF=1;MQ=54.67;QD=30.9;SOR=1.136	GT:AD:DP:GQ:PL	1/1:0,25:25:99:1620,108,0	LOC109829759
NC_033794.1	5482080	.	AG	A	1627.73	PASS	AC=2;AF=1;AN=2;DP=36;ExcessHet=3.0103;FS=0;MLEAC=2;MLEAF=1;MQ=56.35;QD=33.48;SOR=1.949	GT:AD:DP:GQ:PL	1/1:0,36:36:99:1665,111,0	LOC109829759
NC_033794.1	5482098	.	T	TC	1807.73	PASS	AC=2;AF=1;AN=2;DP=40;ExcessHet=3.0103;FS=0;MLEAC=2;MLEAF=1;MQ=56.73;QD=30.47;SOR=1.445	GT:AD:DP:GQ:PL	1/1:0,40:40:99:1845,123,0	LOC109829759
NC_033794.1	5482108	.	GA	G	2442.73	PASS	AC=2;AF=1;AN=2;DP=56;ExcessHet=3.0103;FS=0;MLEAC=2;MLEAF=1;MQ=57.77;QD=26.46;SOR=1.412	GT:AD:DP:GQ:PL	1/1:0,56:56:99:2480,172,0	LOC109829759
NC_033794.1	5482142	.	A	AT	807.73	PASS	AC=2;AF=1;AN=2;DP=18;ExcessHet=3.0103;FS=0;MLEAC=2;MLEAF=1;MQ=59.73;QD=28.76;SOR=2.303	GT:AD:DP:GQ:PL	1/1:0,18:18:57:845,57,0	LOC109829759
NC_033794.1	5482159	.	TA	T	1143.73	PASS	AC=2;AF=1;AN=2;DP=28;ExcessHet=3.0103;FS=0;MLEAC=2;MLEAF=1;MQ=52.49;QD=33.82;SOR=2.147	GT:AD:DP:GQ:PL	1/1:0,28:28:84:1181,84,0	LOC109829759
NC_033794.1	5482191	.	GGAT	G	1222.73	PASS	AC=2;AF=1;AN=2;DP=29;ExcessHet=3.0103;FS=0;MLEAC=2;MLEAF=1;MQ=51.77;QD=29.9;SOR=2.147	GT:AD:DP:GQ:PL	1/1:0,28:28:84:1260,84,0	LOC109829759
NC_033794.1	5482201	.	CGTG	C	1312.73	PASS	AC=2;AF=1;AN=2;DP=30;ExcessHet=3.0103;FS=0;MLEAC=2;MLEAF=1;MQ=50.16;QD=29.48;SOR=2.303	GT:AD:DP:GQ:PL	1/1:0,30:30:90:1350,90,0	LOC109829759
NC_033794.1	5482205	.	C	CA	1312.73	PASS	AC=2;AF=1;AN=2;DP=30;ExcessHet=3.0103;FS=0;MLEAC=2;MLEAF=1;MQ=50.16;QD=26.82;SOR=2.303	GT:AD:DP:GQ:PL	1/1:0,30:30:90:1350,90,0	LOC109829759
NC_033794.1	5482222	.	C	CG	1447.73	PASS	AC=2;AF=1;AN=2;DP=30;ExcessHet=3.0103;FS=0;MLEAC=2;MLEAF=1;MQ=45.36;QD=24.09;SOR=1.765	GT:AD:DP:GQ:PL	1/1:0,30:30:99:1485,99,0	LOC109829759
NC_033794.1	5482232	.	GC	G	1402.73	PASS	AC=2;AF=1;AN=2;DP=29;ExcessHet=3.0103;FS=0;MLEAC=2;MLEAF=1;MQ=44.02;QD=35.17;SOR=1.255	GT:AD:DP:GQ:PL	1/1:0,29:29:96:1440,96,0	LOC109829759
NC_033794.1	5482248	.	C	CG	2032.73	PASS	AC=2;AF=1;AN=2;DP=46;ExcessHet=3.0103;FS=0;MLEAC=2;MLEAF=1;MQ=50.04;QD=24.89;SOR=1.931	GT:AD:DP:GQ:PL	1/1:0,46:46:99:2070,138,0	LOC109829759
NC_033794.1	5482252	.	CA	C	2167.73	PASS	AC=2;AF=1;AN=2;DP=46;ExcessHet=3.0103;FS=0;MLEAC=2;MLEAF=1;MQ=50.48;QD=33.38;SOR=2.11	GT:AD:DP:GQ:PL	1/1:0,46:46:99:2205,147,0	LOC109829759
NC_033794.1	5482261	.	GT	G	2482.73	PASS	AC=2;AF=1;AN=2;DP=55;ExcessHet=3.0103;FS=0;MLEAC=2;MLEAF=1;MQ=54.39;QD=29.53;SOR=1.877	GT:AD:DP:GQ:PL	1/1:0,55:55:99:2520,169,0	LOC109829759
NC_033794.1	5482272	.	C	CG	2482.73	PASS	AC=2;AF=1;AN=2;DP=53;ExcessHet=3.0103;FS=0;MLEAC=2;MLEAF=1;MQ=56.05;QD=25.72;SOR=2.093	GT:AD:DP:GQ:PL	1/1:0,53:53:99:2520,169,0	LOC109829759
NC_033794.1	5482276	.	GA	G	2658.73	PASS	AC=2;AF=1;AN=2;DP=59;ExcessHet=3.0103;FS=0;MLEAC=2;MLEAF=1;MQ=56.46;QD=26.9;SOR=1.649	GT:AD:DP:GQ:PL	1/1:0,59:59:99:2696,181,0	LOC109829759
NC_033794.1	5482289	.	TG	T	2812.73	PASS	AC=2;AF=1;AN=2;DP=65;ExcessHet=3.0103;FS=0;MLEAC=2;MLEAF=1;MQ=56.8;QD=26.36;SOR=1.437	GT:AD:DP:GQ:PL	1/1:0,65:65:99:2850,196,0	LOC109829759
NC_033794.1	5483153	.	GT	G	412.73	PASS	AC=1;AF=0.5;AN=2;BaseQRankSum=1.353;ClippingRankSum=0;DP=36;ExcessHet=3.0103;FS=0;MLEAC=1;MLEAF=0.5;MQ=60.9;MQRankSum=1.617;QD=12.9;ReadPosRankSum=0.481;SOR=0.957	GT:AD:DP:GQ:PL	0/1:14,18:32:99:450,0,355	LOC109829759
NC_033794.1	5489268	.	A	AC	240.73	PASS	AC=2;AF=1;AN=2;DP=11;ExcessHet=3.0103;FS=0;MLEAC=2;MLEAF=1;MQ=52.55;QD=21.88;SOR=4.977	GT:AD:DP:GQ:PL	1/1:0,11:11:33:278,33,0	NA
NC_033794.1	5489280	.	TGG	T	771.73	PASS	AC=2;AF=1;AN=2;DP=17;ExcessHet=3.0103;FS=0;MLEAC=2;MLEAF=1;MQ=53.46;QD=28.86;SOR=5.784	GT:AD:DP:GQ:PL	1/1:0,17:17:54:809,54,0	NA
NC_033794.1	5489286	.	A	AGC	800.73	PASS	AC=2;AF=1;AN=2;DP=18;ExcessHet=3.0103;FS=0;MLEAC=2;MLEAF=1;MQ=53.84;QD=33.69;SOR=5.892	GT:AD:DP:GQ:PL	1/1:0,18:18:57:838,57,0	NA
NC_033794.1	5489302	.	CT	C	997.73	PASS	AC=2;AF=1;AN=2;DP=23;ExcessHet=3.0103;FS=0;MLEAC=2;MLEAF=1;MQ=55.24;QD=31.68;SOR=6.358	GT:AD:DP:GQ:PL	1/1:0,23:23:69:1035,69,0	NA
NC_033794.1	5489311	.	TG	T	997.73	PASS	AC=2;AF=1;AN=2;DP=23;ExcessHet=3.0103;FS=0;MLEAC=2;MLEAF=1;MQ=55.24;QD=26.79;SOR=6.358	GT:AD:DP:GQ:PL	1/1:0,23:23:69:1035,69,0	NA
NC_033794.1	5489314	.	G	GC	1042.73	PASS	AC=2;AF=1;AN=2;DP=23;ExcessHet=3.0103;FS=0;MLEAC=2;MLEAF=1;MQ=55.24;QD=25.74;SOR=6.358	GT:AD:DP:GQ:PL	1/1:0,23:23:72:1080,72,0	NA
NC_033794.1	5489316	.	AT	A	1042.73	PASS	AC=2;AF=1;AN=2;DP=24;ExcessHet=3.0103;FS=0;MLEAC=2;MLEAF=1;MQ=55.44;QD=29.07;SOR=6.439	GT:AD:DP:GQ:PL	1/1:0,24:24:72:1080,72,0	NA
NC_033794.1	5489330	.	AT	A	676.73	PASS	AC=2;AF=1;AN=2;DP=26;ExcessHet=3.0103;FS=0;MLEAC=2;MLEAF=1;MQ=55.24;QD=26.03;SOR=6.593	GT:AD:DP:GQ:PL	1/1:0,26:26:78:714,78,0	NA
NC_033794.1	5489352	.	T	TC	1202.73	PASS	AC=2;AF=1;AN=2;DP=38;ExcessHet=3.0103;FS=0;MLEAC=2;MLEAF=1;MQ=54.32;QD=31.65;SOR=7.328	GT:AD:DP:GQ:PL	1/1:0,38:38:99:1240,120,0	NA
NC_033794.1	5489364	.	ACT	A	1600.73	PASS	AC=2;AF=1;AN=2;DP=37;ExcessHet=3.0103;FS=0;MLEAC=2;MLEAF=1;MQ=55.2;QD=30.57;SOR=7.223	GT:AD:DP:GQ:PL	1/1:0,36:36:99:1638,111,0	NA
NC_033794.1	5489373	.	CG	C	1634.73	PASS	AC=2;AF=1;AN=2;DP=37;ExcessHet=3.0103;FS=0;MLEAC=2;MLEAF=1;MQ=54.96;QD=28.83;SOR=7.276	GT:AD:DP:GQ:PL	1/1:0,37:37:99:1672,114,0	NA
NC_033794.1	5489389	.	CCG	C	1234.73	PASS	AC=2;AF=1;AN=2;DP=35;ExcessHet=3.0103;FS=0;MLEAC=2;MLEAF=1;MQ=55.51;QD=31.83;SOR=7.112	GT:AD:DP:GQ:PL	1/1:0,34:34:99:1272,102,0	NA
NC_033794.1	5489420	.	GTT	G	1537.73	PASS	AC=2;AF=1;AN=2;DP=37;ExcessHet=3.0103;FS=0;MLEAC=2;MLEAF=1;MQ=55.76;QD=30.45;SOR=3.321	GT:AD:DP:GQ:PL	1/1:0,35:35:99:1575,105,0	NA
NC_033794.1	5489426	.	CG	C	1537.73	PASS	AC=2;AF=1;AN=2;DP=35;ExcessHet=3.0103;FS=0;MLEAC=2;MLEAF=1;MQ=55.57;QD=33.16;SOR=3.321	GT:AD:DP:GQ:PL	1/1:0,35:35:99:1575,105,0	NA
NC_033794.1	5489445	.	CG	C	1562.73	PASS	AC=2;AF=1;AN=2;DP=36;ExcessHet=3.0103;FS=0;MLEAC=2;MLEAF=1;MQ=55.58;QD=29.21;SOR=3.383	GT:AD:DP:GQ:PL	1/1:0,36:36:99:1600,108,0	NA
NC_033794.1	5489453	.	GT	G	1597.73	PASS	AC=2;AF=1;AN=2;DP=37;ExcessHet=3.0103;FS=0;MLEAC=2;MLEAF=1;MQ=55.71;QD=32.34;SOR=3.086	GT:AD:DP:GQ:PL	1/1:0,37:37:99:1635,111,0	NA
NC_033794.1	5489487	.	T	TA	1017.73	PASS	AC=2;AF=1;AN=2;DP=25;ExcessHet=3.0103;FS=0;MLEAC=2;MLEAF=1;MQ=58.36;QD=33.62;SOR=0.874	GT:AD:DP:GQ:PL	1/1:0,22:22:72:1055,72,0	NA
NC_033794.1	5489491	.	G	GA	988.73	PASS	AC=2;AF=1;AN=2;DP=23;ExcessHet=3.0103;FS=0;MLEAC=2;MLEAF=1;MQ=58.21;QD=26.12;SOR=0.776	GT:AD:DP:GQ:PL	1/1:0,23:23:69:1026,69,0	NA
NC_033794.1	5489499	.	C	CG	519.73	PASS	AC=2;AF=1;AN=2;DP=23;ExcessHet=3.0103;FS=0;MLEAC=2;MLEAF=1;MQ=58.21;QD=23.62;SOR=1.085	GT:AD:DP:GQ:PL	1/1:0,22:22:66:557,66,0	NA
NC_033794.1	5489514	.	GA	G	895.73	PASS	AC=2;AF=1;AN=2;DP=22;ExcessHet=3.0103;FS=0;MLEAC=2;MLEAF=1;MQ=58.13;QD=30.89;SOR=0.784	GT:AD:DP:GQ:PL	1/1:0,21:21:63:933,63,0	LOC109846918
NC_033794.1	5489524	.	CA	C	965.73	PASS	AC=2;AF=1;AN=2;DP=22;ExcessHet=3.0103;FS=0;MLEAC=2;MLEAF=1;MQ=58.13;QD=27.29;SOR=1.085	GT:AD:DP:GQ:PL	1/1:0,22:22:69:1003,69,0	LOC109846918
NC_033794.1	5489538	.	CA	C	891.73	PASS	AC=2;AF=1;AN=2;DP=22;ExcessHet=3.0103;FS=0;MLEAC=2;MLEAF=1;MQ=58.84;QD=27.75;SOR=0.693	GT:AD:DP:GQ:PL	1/1:0,20:20:63:929,63,0	LOC109846918
NC_033794.1	5489553	.	AG	A	1194.73	PASS	AC=2;AF=1;AN=2;DP=29;ExcessHet=3.0103;FS=0;MLEAC=2;MLEAF=1;MQ=59.12;QD=30.8;SOR=0.906	GT:AD:DP:GQ:PL	1/1:0,29:29:90:1232,90,0	LOC109846918
NC_033794.1	5489785	.	T	TCAAATTGCAAATTCACCAGTATATAAAATTGAAAGGAAACTTGGA	979.73	PASS	AC=2;AF=1;AN=2;DP=23;ExcessHet=3.0103;FS=0;MLEAC=2;MLEAF=1;MQ=60;QD=31.49;SOR=1.426	GT:AD:DP:GQ:PL	1/1:0,23:23:69:1017,69,0	LOC109846918
NC_033794.1	5492266	.	CGTAAGTGTTCTTATGGCTTATACTCTGAATTGGTGTTGATAATCTAAGGACGGGGCATGTGTGATACTGACCTTCATTTATGCAG	C	1159.73	PASS	AC=2;AF=1;AN=2;DP=27;ExcessHet=3.0103;FS=0;MLEAC=2;MLEAF=1;MQ=60;QD=29.92;SOR=2.753	GT:AD:DP:GQ:PL	1/1:0,27:27:84:1197,84,0	LOC109846918
NC_033794.1	5493479	.	GGGTGGGTTCACTATTTAAACTATAATATTGAATTTCTTCAGCTCTATTTGTGTTTATTTAGTCGTTATTGTTAACAACTGCTTATGTCA	G	1088.73	PASS	AC=2;AF=1;AN=2;DP=25;ExcessHet=3.0103;FS=0;MLEAC=2;MLEAF=1;MQ=57.39;QD=31.45;SOR=0.941	GT:AD:DP:GQ:PL	1/1:0,25:25:76:1126,76,0	LOC109846918
NC_033794.1	5493828	.	TCAGGTGAGTTGGTAACTTTAGTTTGACACTGCTAGTGCTGTTATAATTAGGACTTGTTTCAACATTTAAATGTAGCTCATTATTTAACAACTCGATATTG	T	1029.73	PASS	AC=2;AF=1;AN=2;DP=24;ExcessHet=3.0103;FS=0;MLEAC=2;MLEAF=1;MQ=60;QD=27.79;SOR=1.802	GT:AD:DP:GQ:PL	1/1:0,24:24:72:1067,72,0	LOC109846918
NC_033794.1	5494059	.	CAGGTACAACTATTGAATTCCTTGGAAACAATCATTTTGTTTAATTTTCTCTTGTTTCAGCTGTCCTGTCATTTTGTTCTTAT	C	1443.73	PASS	AC=1;AF=0.5;AN=2;BaseQRankSum=1.646;ClippingRankSum=0;DP=43;ExcessHet=3.0103;FS=5.119;MLEAC=1;MLEAF=0.5;MQ=59.14;MQRankSum=-0.253;QD=30.52;SOR=1.739	GT:AD:DP:GQ:PL	0/1:1,38:39:70:1481,0,70	LOC109846918
NC_033794.1	5494358	.	AAAAGGTGCATCAATTTCCCCTATCTCATTACGCAAATCAAATCTGGTTCTTGCACAAAGTAAAGTCATATTTTAACCCAAATTGGTTAGTATCTAATCATCAATCAAATTCTAT	A	459.73	PASS	AC=1;AF=0.5;AN=2;BaseQRankSum=-0.957;ClippingRankSum=0;DP=21;ExcessHet=3.0103;FS=2.645;MLEAC=1;MLEAF=0.5;MQ=60;MQRankSum=0;QD=21.89;ReadPosRankSum=-2.012;SOR=2.179	GT:AD:DP:GQ:PL	0/1:4,17:21:99:497,0,106	LOC109846918
NC_033794.1	5494617	.	AAGGTGCATGTTACATATGATTTAATCCAAGGTGTATCATCAGATGGAAGAGTCTTTTGTTTCCTAATCCCCTCTCTATTGC	A	2154.73	PASS	AC=2;AF=1;AN=2;DP=51;ExcessHet=3.0103;FS=0;MLEAC=2;MLEAF=1;MQ=60;QD=28.86;SOR=1.473	GT:AD:DP:GQ:PL	1/1:0,49:49:99:2192,149,0	LOC109846918
NC_033794.1	5495061	.	AAGGTATTGTTTTCAATGTAGTTTCTTGCCATAATGGGGTTTGTGCTTTAGAAAGTTGTTTTAAAGGCTTATAACTTCTATATAGCTTCTCCTTC	A,AAGCTTCTCCTTC	1726.73	PASS	AC=1,1;AF=0.5,0.5;AN=2;DP=43;ExcessHet=3.0103;FS=0;MLEAC=1,1;MLEAF=0.5,0.5;MQ=55.23;QD=25.72;SOR=0.693	GT:AD:DP:GQ:PL	1/2:0,28,14:42:99:1764,590,545,1174,0,1131	LOC109846918
NC_033794.1	5495317	.	T	TTGTTGAACTTGACTTCCTGTACCCCAGTGAAGG	813.73	PASS	AC=2;AF=1;AN=2;DP=23;ExcessHet=3.0103;FS=0;MLEAC=2;MLEAF=1;MQ=60;QD=31.55;SOR=0.793	GT:AD:DP:GQ:PL	1/1:0,19:19:55:851,55,0	LOC109846918
NC_033794.1	5495320	.	T	TTCATCGA	274.79	PASS	AC=2;AF=1;AN=2;DP=7;ExcessHet=3.0103;FS=0;MLEAC=2;MLEAF=1;MQ=60;QD=30.54;SOR=2.584	GT:AD:DP:GQ:PL	1/1:0,7:7:19:312,19,0	LOC109846918
NC_033794.1	5502410	.	GGGTGAGGAATATCTCTCTATTTGTGTTTGTTTGTTTTTATTTTAAAAAAGTTTAATTTTAATGTTGTAAAAGTTTTACGTTTCTCCTTTGGAATCA	G	347.74	PASS	AC=2;AF=1;AN=2;DP=10;ExcessHet=3.0103;FS=0;MLEAC=2;MLEAF=1;MQ=60;QD=34.77;SOR=0.693	GT:AD:DP:GQ:PL	1/1:0,10:10:28:385,28,0	LOC109846939
NC_033794.1	5502870	.	G	GGATC	74.25	PASS	AC=2;AF=1;AN=2;DP=4;ExcessHet=3.0103;FS=0;MLEAC=2;MLEAF=1;MQ=60;QD=24.75;SOR=1.179	GT:AD:DP:GQ:PL	1/1:0,3:3:9:111,9,0	LOC109846939
NC_033794.1	5502872	.	A	ATGTCTCCTGTTGTGG	74.25	PASS	AC=2;AF=1;AN=2;DP=2;ExcessHet=3.0103;FS=0;MLEAC=2;MLEAF=1;MQ=60;QD=31.42;SOR=0.693	GT:AD:DP:GQ:PL	1/1:0,2:2:9:111,9,0	LOC109846939
NC_033794.1	5502873	.	A	ACTG	53.7	PASS	AC=2;AF=1;AN=2;DP=1;ExcessHet=3.0103;FS=0;MLEAC=2;MLEAF=1;MQ=60;QD=32.66;SOR=1.609	GT:AD:DP:GQ:PL	1/1:0,1:1:6:90,6,0	LOC109846939
NC_033794.1	5504876	.	TGTAAGAAAGCTCATCACAGTTTTACTATCTCCATCATTTTTATATTTAGTTTTAACCATATTTTCTATCCGCAG	T	412.74	PASS	AC=2;AF=1;AN=2;DP=10;ExcessHet=3.0103;FS=0;MLEAC=2;MLEAF=1;MQ=60;QD=28.71;SOR=0.693	GT:AD:DP:GQ:PL	1/1:0,10:10:30:450,30,0	LOC109846939
NC_033794.1	5505709	.	AAGGTTTGTCATTGTATATCTTGCTACGATCCATTTTGTTGTATCTTCAATTTACTTTCTGTTCTTTGTC	A	542.73	PASS	AC=1;AF=0.5;AN=2;BaseQRankSum=0.446;ClippingRankSum=0;DP=17;ExcessHet=3.0103;FS=2.884;MLEAC=1;MLEAF=0.5;MQ=60;MQRankSum=0;QD=31.93;ReadPosRankSum=-0.399;SOR=0.16	GT:AD:DP:GQ:PL	0/1:3,14:17:99:580,0,988	LOC109846939
NC_033794.1	5505861	.	TGGTATAAGTATTTTGCATTTAAACTTTTCTTGCTTCGGGTTTTTTAATCCTTTTTAACATGTTTGGTTATCCTTAATGAA	T	572.73	PASS	AC=1;AF=0.5;AN=2;BaseQRankSum=2.286;ClippingRankSum=0;DP=17;ExcessHet=3.0103;FS=0;MLEAC=1;MLEAF=0.5;MQ=60;MQRankSum=0;QD=33.69;SOR=0.818	GT:AD:DP:GQ:PL	0/1:2,15:17:99:610,0,843	LOC109846939
NC_033794.1	5506036	.	AAGGTTCCTATCAAGCAGATGTATTTGTATATCATTTCACAGTTTGTTAAACTTCATCATTTGTATTTTTGTTCCTAAACCAATTTGATCACTTGATT	A	596.73	PASS	AC=2;AF=1;AN=2;DP=16;ExcessHet=3.0103;FS=0;MLEAC=2;MLEAF=1;MQ=60;QD=26.36;SOR=1.609	GT:AD:DP:GQ:PL	1/1:0,16:16:44:634,44,0	LOC109846939
NC_033794.1	5506881	.	A	AC	100.73	PASS	AC=1;AF=0.5;AN=2;BaseQRankSum=-1.068;ClippingRankSum=0;DP=7;ExcessHet=3.0103;FS=8.451;MLEAC=1;MLEAF=0.5;MQ=60;MQRankSum=0;QD=14.39;ReadPosRankSum=-2.189;SOR=3.236	GT:AD:DP:GQ:PL	0/1:3,4:7:99:138,0,427	LOC109846939
NC_033794.1	5506882	.	T	TTGGGATCTTAAGTGCTCCTCA	100.73	PASS	AC=1;AF=0.5;AN=2;BaseQRankSum=-1.282;ClippingRankSum=0;DP=6;ExcessHet=3.0103;FS=3.979;MLEAC=1;MLEAF=0.5;MQ=60;MQRankSum=0;QD=16.79;ReadPosRankSum=-1.96;SOR=2.8	GT:AD:DP:GQ:PL	0/1:3,3:6:99:138,0,426	LOC109846939
NC_033794.1	5507209	.	ACAGGTTAATTCTCAACTATGTTTTTGCACAACTTCTAAAACATTTACATTGCACTGATTTACATTTGTTTGTATTT	A	797.73	PASS	AC=1;AF=0.5;AN=2;BaseQRankSum=0.922;ClippingRankSum=0;DP=21;ExcessHet=3.0103;FS=0;MLEAC=1;MLEAF=0.5;MQ=60;MQRankSum=0;QD=28.23;ReadPosRankSum=0.912;SOR=0.223	GT:AD:DP:GQ:PL	0/1:1,20:21:99:835,0,671	LOC109846939
NC_033794.1	5507540	.	TAGGTACCTACTTTTTATTATTTACTTCTAAATGATGTGGCCTTGTAATTGTTTATAATTTAATCATCTTATAC	T	605.73	PASS	AC=1;AF=0.5;AN=2;BaseQRankSum=-0.322;ClippingRankSum=0;DP=17;ExcessHet=3.0103;FS=0;MLEAC=1;MLEAF=0.5;MQ=55.89;MQRankSum=-0.687;QD=30.37;ReadPosRankSum=1.332;SOR=0.693	GT:AD:DP:GQ:PL	0/1:1,16:17:99:643,0,693	LOC109846939
NC_033794.1	5507781	.	T	TGGCATCCC	482.73	PASS	AC=1;AF=0.5;AN=2;BaseQRankSum=0.649;ClippingRankSum=0;DP=20;ExcessHet=3.0103;FS=2.128;MLEAC=1;MLEAF=0.5;MQ=60;MQRankSum=0;QD=24.14;ReadPosRankSum=-2.811;SOR=0.269	GT:AD:DP:GQ:PL	0/1:6,14:20:99:520,0,1432	LOC109846939
NC_033794.1	5507783	.	T	TA	482.73	PASS	AC=1;AF=0.5;AN=2;BaseQRankSum=-0.725;ClippingRankSum=0;DP=15;ExcessHet=3.0103;FS=2.187;MLEAC=1;MLEAF=0.5;MQ=60;MQRankSum=0;QD=32.18;ReadPosRankSum=-3.432;SOR=0.293	GT:AD:DP:GQ:PL	0/1:6,9:15:99:520,0,1432	LOC109846939
NC_033794.1	5507784	.	C	CAGGAAAAATTGCAGAGAAAG	322.73	PASS	AC=1;AF=0.5;AN=2;BaseQRankSum=-0.744;ClippingRankSum=0;DP=13;ExcessHet=3.0103;FS=2.522;MLEAC=1;MLEAF=0.5;MQ=60;MQRankSum=0;QD=24.83;ReadPosRankSum=-3.44;SOR=0.16	GT:AD:DP:GQ:PL	0/1:6,7:13:99:360,0,1447	LOC109846939
NC_033794.1	5508514	.	GGGTGAGAACCCCTCCTCTTCATCTTAAACCTAGAGTGACAATTCTCTTGGTGATGGTGAATATTGGGCTTTGCTTATGCA	G	1129.73	PASS	AC=1;AF=0.5;AN=2;BaseQRankSum=-0.615;ClippingRankSum=0;DP=29;ExcessHet=3.0103;FS=0;MLEAC=1;MLEAF=0.5;MQ=60;MQRankSum=0;QD=25.95;ReadPosRankSum=-1.436;SOR=0.283	GT:AD:DP:GQ:PL	0/1:1,28:29:99:1167,0,354	LOC109846939
NC_033794.1	5510969	.	C	CGGAGGA	98.25	PASS	AC=2;AF=1;AN=2;DP=3;ExcessHet=3.0103;FS=0;MLEAC=2;MLEAF=1;MQ=60;QD=32.75;SOR=1.179	GT:AD:DP:GQ:PL	1/1:0,3:3:9:135,9,0	LOC109829765
NC_033794.1	5511057	.	G	GGACAAAA	322.75	PASS	AC=2;AF=1;AN=2;DP=8;ExcessHet=3.0103;FS=0;MLEAC=2;MLEAF=1;MQ=60;QD=21.97;SOR=4.407	GT:AD:DP:GQ:PL	1/1:0,8:8:24:360,24,0	LOC109829765
NC_033794.1	5511058	.	T	TGCACCGCCTCTGTGGAGAAATGGAGAAAATAGCCAACA	322.75	PASS	AC=2;AF=1;AN=2;DP=8;ExcessHet=3.0103;FS=0;MLEAC=2;MLEAF=1;MQ=60;QD=26.65;SOR=4.407	GT:AD:DP:GQ:PL	1/1:0,8:8:24:360,24,0	LOC109829765
NC_033794.1	5511822	.	G	GATATCGAGTGGTGGGCTCTGCAAGCACGCGATTGGGAAGCC	672.73	PASS	AC=1;AF=0.5;AN=2;BaseQRankSum=0.631;ClippingRankSum=0;DP=18;ExcessHet=3.0103;FS=6.532;MLEAC=1;MLEAF=0.5;MQ=60;MQRankSum=0;QD=29.21;ReadPosRankSum=-2.376;SOR=2.661	GT:AD:DP:GQ:PL	0/1:1,17:18:99:710,0,283	LOC109829765
NC_033794.1	5512066	.	TC	T	53.7	PASS	AC=2;AF=1;AN=2;DP=2;ExcessHet=3.0103;FS=0;MLEAC=2;MLEAF=1;MQ=60;QD=26.85;SOR=2.303	GT:AD:DP:GQ:PL	1/1:0,2:2:6:90,6,0	LOC109829765
NC_033794.1	5512068	.	AGGGAGC	A	53.7	PASS	AC=2;AF=1;AN=2;DP=2;ExcessHet=3.0103;FS=0;MLEAC=2;MLEAF=1;MQ=60;QD=26.85;SOR=2.303	GT:AD:DP:GQ:PL	1/1:0,2:2:6:90,6,0	LOC109829765
NC_033794.1	5512547	.	A	ATAT	187.87	PASS	AC=2;AF=1;AN=2;DP=5;ExcessHet=3.0103;FS=0;MLEAC=2;MLEAF=1;MQ=60;QD=30.69;SOR=1.022	GT:AD:DP:GQ:PL	1/1:0,5:5:15:225,15,0	LOC109829765
NC_033794.1	5512589	.	TTTTTTTTGC	T	412.74	PASS	AC=2;AF=1;AN=2;DP=10;ExcessHet=3.0103;FS=0;MLEAC=2;MLEAF=1;MQ=60;QD=29.64;SOR=3.258	GT:AD:DP:GQ:PL	1/1:0,10:10:30:450,30,0	LOC109829765
NC_033794.1	5512600	.	C	CTCT	457.73	PASS	AC=2;AF=1;AN=2;DP=10;ExcessHet=3.0103;FS=0;MLEAC=2;MLEAF=1;MQ=60;QD=30.98;SOR=3.258	GT:AD:DP:GQ:PL	1/1:0,10:10:33:495,33,0	LOC109829765
NC_033794.1	5513263	.	ACTGAAACATAGATGTTGTTGTGAGTAGAAAGGAAGCAGAGTATCATAAAACTTGCTTTGTTATTATAGAGATTCAAAGTATGAAGATTATTTGGTGGAC	A	1582.74	PASS	AC=2;AF=1;AN=2;BaseQRankSum=3.121;ClippingRankSum=0;DP=40;ExcessHet=3.0103;FS=8.352;MLEAC=2;MLEAF=1;MQ=60;MQRankSum=0;QD=34.56;ReadPosRankSum=-0.183;SOR=5.031	GT:AD:DP:GQ:PL	1/1:2,38:40:30:1620,30,0	LOC109846953
NC_033794.1	5513435	.	T	TCCTTCAATATTTTCTTCGTCACAATATTCTCTGAA	770.73	PASS	AC=2;AF=1;AN=2;DP=20;ExcessHet=3.0103;FS=0;MLEAC=2;MLEAF=1;MQ=60;QD=28.36;SOR=3.5	GT:AD:DP:GQ:PL	1/1:0,18:18:53:808,53,0	LOC109846953
NC_033794.1	5513439	.	T	TGTGC	232.8	PASS	AC=2;AF=1;AN=2;DP=6;ExcessHet=3.0103;FS=0;MLEAC=2;MLEAF=1;MQ=60;QD=28.83;SOR=2.303	GT:AD:DP:GQ:PL	1/1:0,6:6:18:270,18,0	LOC109846953
NC_033794.1	5513665	.	A	AGTATTGCCCTTGAACTTATGCATATAGGTGTCCAGCTTG	1049.7	PASS	AC=1;AF=0.5;AN=2;BaseQRankSum=-1.616;ClippingRankSum=0;DP=28;ExcessHet=3.0103;FS=3.033;MLEAC=1;MLEAF=0.5;MQ=60;MQRankSum=0;QD=28.39;ReadPosRankSum=-2.748;SOR=1.981	GT:AD:DP:GQ:PL	0/1:2,26:28:6:1086,0,6	LOC109846953
NC_033794.1	5514468	.	CCCTGCATGAGAAATTTTCTGAGACTATGGTCTATGTTTTATAAGAACATCTCTTTTCAGCATTGCAGTTACTTA	C	1048.73	PASS	AC=1;AF=0.5;AN=2;BaseQRankSum=-0.84;ClippingRankSum=0;DP=28;ExcessHet=3.0103;FS=0;MLEAC=1;MLEAF=0.5;MQ=60;MQRankSum=0;QD=31.6;ReadPosRankSum=1.302;SOR=0.846	GT:AD:DP:GQ:PL	0/1:2,26:28:99:1086,0,1414	LOC109846953
NC_033794.1	5525181	.	T	TA	34.71	PASS	AC=2;AF=1;AN=2;DP=2;ExcessHet=3.0103;FS=0;MLEAC=2;MLEAF=1;MQ=60;QD=17.35;SOR=2.303	GT:AD:DP:GQ:PL	1/1:0,2:2:6:71,6,0	LOC109829772
NC_033794.1	5527594	.	GAGGTAATGCTTTATATATTCTTTCCAACAGCTTTTGGCGTTGCTATTTGGATGCCTTTAACTTTTTCTGTGTGAC	G	2674.73	PASS	AC=1;AF=0.5;AN=2;BaseQRankSum=2.126;ClippingRankSum=0;DP=74;ExcessHet=3.0103;FS=1.561;MLEAC=1;MLEAF=0.5;MQ=60.29;MQRankSum=0.501;QD=29.58;ReadPosRankSum=1.66;SOR=0.437	GT:AD:DP:GQ:PL	0/1:7,65:72:43:2712,0,43	LOC109829772
NC_033794.1	5528668	.	TGGTATGTTAACTAGCTTTAGCTCATTGCAAATAATCCCACTAATCGTTTGCTTTTGTATAATAATATGGATAATGTTTAAACTTGATTTA	T	1901.73	PASS	AC=2;AF=1;AN=2;BaseQRankSum=-1.157;ClippingRankSum=0;DP=51;ExcessHet=3.0103;FS=2.943;MLEAC=2;MLEAF=1;MQ=60;MQRankSum=0;QD=28.53;ReadPosRankSum=2.402;SOR=0.184	GT:AD:DP:GQ:PL	1/1:2,45:47:53:1939,53,0	LOC109829772
NC_033794.1	5530356	.	CGGTAATGTTTCATGTTAACAATTTTTTCCATGTGATGATTTATTGGACGAGGGTAATCTGAAAACAATATTGTTTGTTTTGCA	C	3725.73	PASS	AC=2;AF=1;AN=2;BaseQRankSum=1.242;ClippingRankSum=0;DP=89;ExcessHet=3.0103;FS=4.03;MLEAC=2;MLEAF=1;MQ=60;MQRankSum=0;QD=29.07;SOR=0.986	GT:AD:DP:GQ:PL	1/1:1,85:86:99:3763,218,0	LOC109829772
NC_033794.1	5530779	.	TTCAACTAGATCAACTAGA	T	5743.73	PASS	AC=2;AF=1;AN=2;DP=146;ExcessHet=3.0103;FS=0;MLEAC=2;MLEAF=1;MQ=60.22;QD=34.33;SOR=1.503	GT:AD:DP:GQ:PL	1/1:0,130:130:99:5781,395,0	LOC109829772
NC_033794.1	5531031	.	TGGTAATAATTCCATACTCCCAATTTTAACCATGTGGGCATGTAAATATTTTTTTGCTATGAGCATTATTTCCTAGTGTTTTACAAAATAAAATTATATGGACCTTTTTCACATTGGTATTGTAGTAGTGCCAGCACGTGCTTGTAGGATGAGAACTGCAATGATGTTCATGTAACCATGCTGCA	T	4643.73	PASS	AC=1;AF=0.5;AN=2;BaseQRankSum=-0.735;ClippingRankSum=0;DP=126;ExcessHet=3.0103;FS=5.762;MLEAC=1;MLEAF=0.5;MQ=60;MQRankSum=0;QD=27.13;ReadPosRankSum=1.558;SOR=0.106	GT:AD:DP:GQ:PL	0/1:7,117:124:99:4681,0,1103	LOC109829772
NC_033794.1	5531422	.	CGTAAGGGATTGTGTTGGTCATGATTTTCTTCAAGGCTTGTAAAATAAGTCTTAACTTTTTTTATTACTTTTATTTGAAATATCTGATATGTTATGACCATGTTTATAGTTGGACTTAACTGCTGTTTTGTTTTTGCAG	C	4348.73	PASS	AC=2;AF=1;AN=2;BaseQRankSum=2.994;ClippingRankSum=0;DP=106;ExcessHet=3.0103;FS=0;MLEAC=2;MLEAF=1;MQ=58.74;MQRankSum=-0.638;QD=33.71;ReadPosRankSum=-1.06;SOR=0.815	GT:AD:DP:GQ:PL	1/1:4,102:106:99:4386,150,0	LOC109829772
NC_033794.1	5542769	.	TCAGGTTGGCCACAGTATTTATGTTGAAATTCTTTCTGAATTATTTGCATGGTTTGTTTGATGTAAACTTAAATGTGTG	T	98.25	PASS	AC=2;AF=1;AN=2;DP=3;ExcessHet=3.0103;FS=0;MLEAC=2;MLEAF=1;MQ=60;QD=32.75;SOR=1.179	GT:AD:DP:GQ:PL	1/1:0,3:3:9:135,9,0	LOC109846963
NC_033794.1	5543143	.	G	GC	53.7	PASS	AC=2;AF=1;AN=2;DP=2;ExcessHet=3.0103;FS=0;MLEAC=2;MLEAF=1;MQ=60;QD=26.85;SOR=0.693	GT:AD:DP:GQ:PL	1/1:0,2:2:6:90,6,0	LOC109846963
NC_033794.1	5543144	.	T	TGGTATTGGTATTG	53.7	PASS	AC=2;AF=1;AN=2;DP=2;ExcessHet=3.0103;FS=0;MLEAC=2;MLEAF=1;MQ=60;QD=26.85;SOR=0.693	GT:AD:DP:GQ:PL	1/1:0,2:2:6:90,6,0	LOC109846963
NC_033794.1	5543967	.	GAGGTATATGTTCGAGCATATTTCTAGGTTTCAATTTAAAGAGATATCAACCAGTGGGAACTAATATAAATGCTTTGTAACAATTGC	G	143	PASS	AC=2;AF=1;AN=2;DP=4;ExcessHet=3.0103;FS=0;MLEAC=2;MLEAF=1;MQ=60;QD=26.58;SOR=0.693	GT:AD:DP:GQ:PL	1/1:0,4:4:12:180,12,0	LOC109846963
NC_033794.1	5551990	.	T	TCGATTTTAATCTGAA	131	PASS	AC=2;AF=1;AN=2;DP=4;ExcessHet=3.0103;FS=0;MLEAC=2;MLEAF=1;MQ=60;QD=32.75;SOR=0.693	GT:AD:DP:GQ:PL	1/1:0,4:4:12:168,12,0	LOC109846976
NC_033794.1	5569857	.	T	TCCGAAGATGTGAGGATATATGTTGGGTGAAAA	367.74	PASS	AC=2;AF=1;AN=2;DP=9;ExcessHet=3.0103;FS=0;MLEAC=2;MLEAF=1;MQ=60;QD=26.84;SOR=0.892	GT:AD:DP:GQ:PL	1/1:0,9:9:27:405,27,0	LOC109846976
NC_033794.1	5576564	.	CGTAAGATCTCTCTCAAAAACCCTAACACTCTTCGAGCTTCCTCCTCCAAAACCCTAGTTTTTAGGATCTCCGTTCTGTTGTTTCAG	C	7538.73	PASS	AC=2;AF=1;AN=2;DP=177;ExcessHet=3.0103;FS=0;MLEAC=2;MLEAF=1;MQ=60;QD=27.12;SOR=5.347	GT:AD:DP:GQ:PL	1/1:0,168:168:99:7576,513,0	LOC109846994
NC_033794.1	5576692	.	G	GGCTGA	3717.73	PASS	AC=2;AF=1;AN=2;BaseQRankSum=1.444;ClippingRankSum=0;DP=92;ExcessHet=3.0103;FS=6.757;MLEAC=2;MLEAF=1;MQ=60;MQRankSum=0;QD=27.29;SOR=4.174	GT:AD:DP:GQ:PL	1/1:2,88:90:99:3755,179,0	LOC109846994
NC_033794.1	5576695	.	T	TGAAGGAGAAGCTAGCGGAGTCATATAGCGTG	3561.73	PASS	AC=2;AF=1;AN=2;BaseQRankSum=-1.375;ClippingRankSum=0;DP=78;ExcessHet=3.0103;FS=6.172;MLEAC=2;MLEAF=1;MQ=60;MQRankSum=0;QD=26.72;SOR=3.855	GT:AD:DP:GQ:PL	1/1:2,76:78:99:3599,162,0	LOC109846994
NC_033794.1	5578606	.	AAGGTGGATGGACGTTCTTAATCTATTTGCCCGAAATTAAAATAAGTTTACACTTCCTTTTCTTTTGACTGACCTTGCTCTTTTGTAAAATACTC	A	5800.73	PASS	AC=1;AF=0.5;AN=2;BaseQRankSum=2.395;ClippingRankSum=0;DP=140;ExcessHet=3.0103;FS=0;MLEAC=1;MLEAF=0.5;MQ=57.63;MQRankSum=-0.349;QD=31.32;SOR=1.423	GT:AD:DP:GQ:PL	0/1:1,139:140:99:5838,0,291	LOC109846994
NC_033794.1	5581014	.	TGTCAGATTCGATTCCTTTTCTTCTTTCTCGTTTTCGCTGTTCTTTACGCAATTGCAACTTTACCCCCTCGCTCTTGTTAATGGCAG	T	1007.73	PASS	AC=1;AF=0.5;AN=2;BaseQRankSum=-1.623;ClippingRankSum=0;DP=34;ExcessHet=3.0103;FS=0;MLEAC=1;MLEAF=0.5;MQ=59.94;MQRankSum=0;QD=26.96;ReadPosRankSum=-0.757;SOR=4.332	GT:AD:DP:GQ:PL	0/1:2,25:27:99:1045,0,526	LOC109846999
NC_033794.1	5581113	.	G	GAACC	1042.73	PASS	AC=2;AF=1;AN=2;DP=25;ExcessHet=3.0103;FS=0;MLEAC=2;MLEAF=1;MQ=59.92;QD=31.84;SOR=6.439	GT:AD:DP:GQ:PL	1/1:0,24:24:72:1080,72,0	LOC109846999
NC_033794.1	5586729	.	AGCC	A	2549.73	PASS	AC=2;AF=1;AN=2;BaseQRankSum=2.472;ClippingRankSum=0;DP=62;ExcessHet=3.0103;FS=0;MLEAC=2;MLEAF=1;MQ=60;MQRankSum=0;QD=27.81;ReadPosRankSum=1.71;SOR=6.77	GT:AD:DP:GQ:PL	1/1:1,58:59:99:2587,154,0	LOC109846999
NC_033794.1	5587941	.	A	ACCGGTT	367.74	PASS	AC=2;AF=1;AN=2;DP=13;ExcessHet=3.0103;FS=0;MLEAC=2;MLEAF=1;MQ=49.63;QD=30.95;SOR=4.615	GT:AD:DP:GQ:PL	1/1:0,9:9:27:405,27,0	LOC109847016
NC_033794.1	5587976	.	TC	T	160.73	PASS	AC=1;AF=0.5;AN=2;BaseQRankSum=0.543;ClippingRankSum=0;DP=13;ExcessHet=3.0103;FS=0;MLEAC=1;MLEAF=0.5;MQ=49.63;MQRankSum=-2.057;QD=17.86;ReadPosRankSum=-1.2;SOR=0.892	GT:AD:DP:GQ:PL	0/1:4,5:9:99:198,0,153	LOC109847016
NC_033794.1	5605175	.	G	GTT	241.73	PASS	AC=1;AF=0.5;AN=2;BaseQRankSum=0;ClippingRankSum=0;DP=13;ExcessHet=3.0103;FS=11.429;MLEAC=1;MLEAF=0.5;MQ=60;MQRankSum=0;QD=20.14;ReadPosRankSum=-2.238;SOR=2.519	GT:AD:DP:GQ:PL	0/1:5,7:12:99:279,0,866	LOC109847029
NC_033794.1	5605178	.	G	GGGAGCAGTCAGCAGCAAAAGAGCAGCTACTGAGTGCTGAAC	241.73	PASS	AC=1;AF=0.5;AN=2;BaseQRankSum=-2.183;ClippingRankSum=0;DP=12;ExcessHet=3.0103;FS=11.429;MLEAC=1;MLEAF=0.5;MQ=60;MQRankSum=0;QD=20.14;ReadPosRankSum=-2.572;SOR=2.519	GT:AD:DP:GQ:PL	0/1:5,7:12:99:279,0,866	LOC109847029
NC_033794.1	5654510	.	A	ATT	1673.73	PASS	AC=2;AF=1;AN=2;DP=59;ExcessHet=3.0103;FS=0;MLEAC=2;MLEAF=1;MQ=60.37;QD=31;SOR=3.342	GT:AD:DP:GQ:PL	1/1:0,54:54:99:1711,165,0	NA
NC_033794.1	5654646	.	GA	G	727.73	PASS	AC=2;AF=1;AN=2;DP=12;ExcessHet=3.0103;FS=0;MLEAC=2;MLEAF=1;MQ=60;QD=29.96;SOR=3.611	GT:AD:DP:GQ:PL	1/1:0,12:12:51:765,51,0	NA
NC_033794.1	5654648	.	GGT	G	502.73	PASS	AC=2;AF=1;AN=2;DP=12;ExcessHet=3.0103;FS=0;MLEAC=2;MLEAF=1;MQ=60;QD=26.96;SOR=3.611	GT:AD:DP:GQ:PL	1/1:0,12:12:36:540,36,0	NA
NC_033794.1	5658351	.	G	GC	81.87	PASS	AC=2;AF=1;AN=2;DP=5;ExcessHet=3.0103;FS=0;MLEAC=2;MLEAF=1;MQ=59.8;QD=16.37;SOR=3.611	GT:AD:DP:GQ:PL	1/1:0,5:5:15:119,15,0	NA
NC_033794.1	5658368	.	G	GC	112.8	PASS	AC=2;AF=1;AN=2;DP=6;ExcessHet=3.0103;FS=0;MLEAC=2;MLEAF=1;MQ=59.83;QD=18.8;SOR=3.912	GT:AD:DP:GQ:PL	1/1:0,6:6:18:150,18,0	NA
NC_033794.1	5658379	.	TC	T	125.8	PASS	AC=2;AF=1;AN=2;DP=6;ExcessHet=3.0103;FS=0;MLEAC=2;MLEAF=1;MQ=59.83;QD=20.97;SOR=3.912	GT:AD:DP:GQ:PL	1/1:0,6:6:18:163,18,0	NA
NC_033794.1	5658390	.	T	TC	126.8	PASS	AC=2;AF=1;AN=2;DP=6;ExcessHet=3.0103;FS=0;MLEAC=2;MLEAF=1;MQ=59.83;QD=21.13;SOR=3.912	GT:AD:DP:GQ:PL	1/1:0,6:6:18:164,18,0	NA
NC_033794.1	5658402	.	CCT	C	199.8	PASS	AC=2;AF=1;AN=2;DP=6;ExcessHet=3.0103;FS=0;MLEAC=2;MLEAF=1;MQ=59.83;QD=33.3;SOR=3.912	GT:AD:DP:GQ:PL	1/1:0,6:6:18:237,18,0	NA
NC_033794.1	5658424	.	T	TC	232.8	PASS	AC=2;AF=1;AN=2;DP=6;ExcessHet=3.0103;FS=0;MLEAC=2;MLEAF=1;MQ=59.83;QD=27.02;SOR=3.912	GT:AD:DP:GQ:PL	1/1:0,6:6:18:270,18,0	NA
NC_033794.1	5658430	.	CAA	C	232.8	PASS	AC=2;AF=1;AN=2;DP=6;ExcessHet=3.0103;FS=0;MLEAC=2;MLEAF=1;MQ=59.83;QD=29.8;SOR=3.912	GT:AD:DP:GQ:PL	1/1:0,6:6:18:270,18,0	NA
NC_033794.1	5658433	.	G	GC	232.8	PASS	AC=2;AF=1;AN=2;DP=6;ExcessHet=3.0103;FS=0;MLEAC=2;MLEAF=1;MQ=59.83;QD=32.59;SOR=3.912	GT:AD:DP:GQ:PL	1/1:0,6:6:18:270,18,0	NA
NC_033794.1	5658441	.	G	GC	98.25	PASS	AC=2;AF=1;AN=2;DP=1;ExcessHet=3.0103;FS=0;MLEAC=2;MLEAF=1;MQ=60;QD=31.18;SOR=1.609	GT:AD:DP:GQ:PL	1/1:0,1:1:9:135,9,0	NA
NC_033794.1	5667945	.	A	ATCGCGTGGTCAGCAGGAAGGCACTCGACGTTGGCGACGATCCTACTTC	9292.73	PASS	AC=2;AF=1;AN=2;DP=152;ExcessHet=3.0103;FS=0;MLEAC=2;MLEAF=1;MQ=59.94;QD=28.27;SOR=1.288	GT:AD:DP:GQ:PL	1/1:0,150:150:99:9330,633,0	LOC109847064
NC_033794.1	5693403	.	CCCTATCAAACATAACTCAATCCAAAACCCTAAAAAACAAACTTTAATCGTTAATTCTCGATCTAGATCCTTA	C	432.92	PASS	AC=1;AF=0.5;AN=2;BaseQRankSum=1.13;ClippingRankSum=0;DP=13;ExcessHet=3.0103;FS=0;MLEAC=1;MLEAF=0.5;MQ=60;MQRankSum=0;QD=33.3;ReadPosRankSum=-0.134;SOR=1.473	GT:AD:DP:GQ:PL	0/1:1,12:13:5:469,0,5	LOC109847043
NC_033794.1	5693553	.	A	ATGACGGCGGCGTCGCCGGAGCGGCTCTCAC	231.8	PASS	AC=2;AF=1;AN=2;DP=6;ExcessHet=3.0103;FS=0;MLEAC=2;MLEAF=1;MQ=60;QD=32.32;SOR=3.611	GT:AD:DP:GQ:PL	1/1:0,5:5:18:269,18,0	LOC109847043
NC_033794.1	5797619	.	GC	G	798.73	PASS	AC=2;AF=1;AN=2;DP=19;ExcessHet=3.0103;FS=0;MLEAC=2;MLEAF=1;MQ=60;QD=28.23;SOR=0.793	GT:AD:DP:GQ:PL	1/1:0,19:19:57:836,57,0	LOC109847080
NC_033794.1	5797639	.	TG	T	1042.73	PASS	AC=2;AF=1;AN=2;DP=23;ExcessHet=3.0103;FS=0;MLEAC=2;MLEAF=1;MQ=60;QD=34.3;SOR=0.776	GT:AD:DP:GQ:PL	1/1:0,23:23:72:1080,72,0	LOC109847080
NC_033794.1	5797646	.	CG	C	1132.73	PASS	AC=2;AF=1;AN=2;DP=25;ExcessHet=3.0103;FS=0;MLEAC=2;MLEAF=1;MQ=60;QD=27.06;SOR=0.941	GT:AD:DP:GQ:PL	1/1:0,25:25:78:1170,78,0	LOC109847080
NC_033794.1	5797657	.	GA	G	1222.73	PASS	AC=2;AF=1;AN=2;DP=27;ExcessHet=3.0103;FS=0;MLEAC=2;MLEAF=1;MQ=60;QD=30.84;SOR=1.302	GT:AD:DP:GQ:PL	1/1:0,27:27:84:1260,84,0	LOC109847080
NC_033794.1	5797677	.	T	TG	1182.73	PASS	AC=2;AF=1;AN=2;DP=28;ExcessHet=3.0103;FS=0;MLEAC=2;MLEAF=1;MQ=60;QD=23.71;SOR=0.997	GT:AD:DP:GQ:PL	1/1:0,28:28:84:1220,84,0	LOC109847080
NC_033794.1	5797722	.	CG	C	769.73	PASS	AC=2;AF=1;AN=2;DP=20;ExcessHet=3.0103;FS=0;MLEAC=2;MLEAF=1;MQ=60;QD=23.22;SOR=1.402	GT:AD:DP:GQ:PL	1/1:0,20:20:60:807,60,0	LOC109847080
NC_033794.1	5797732	.	T	TG	810.73	PASS	AC=2;AF=1;AN=2;DP=16;ExcessHet=3.0103;FS=0;MLEAC=2;MLEAF=1;MQ=60;QD=29.48;SOR=1.609	GT:AD:DP:GQ:PL	1/1:0,16:16:60:848,60,0	LOC109847080
NC_033794.1	5797752	.	CG	C	637.73	PASS	AC=2;AF=1;AN=2;DP=16;ExcessHet=3.0103;FS=0;MLEAC=2;MLEAF=1;MQ=60;QD=25.37;SOR=0.818	GT:AD:DP:GQ:PL	1/1:0,15:15:45:675,45,0	LOC109847080
NC_033794.1	5797765	.	CG	C	544.73	PASS	AC=2;AF=1;AN=2;DP=16;ExcessHet=3.0103;FS=0;MLEAC=2;MLEAF=1;MQ=60;QD=28.95;SOR=0.693	GT:AD:DP:GQ:PL	1/1:0,14:14:42:582,42,0	LOC109847080
NC_033794.1	5797817	.	TG	T	147.8	PASS	AC=2;AF=1;AN=2;DP=9;ExcessHet=3.0103;FS=0;MLEAC=2;MLEAF=1;MQ=60;QD=24.63;SOR=0.693	GT:AD:DP:GQ:PL	1/1:0,6:6:18:185,18,0	LOC109847080
NC_033794.1	5800851	.	TGTAAGTAAATTCCCCAATGCACTTCAACTTTTATTTCTCCTCGATTCATATGCTTTAAGATTTCGTAAATTGTGGTTTCAG	T	846.73	PASS	AC=2;AF=1;AN=2;DP=20;ExcessHet=3.0103;FS=0;MLEAC=2;MLEAF=1;MQ=60;QD=31.6;SOR=1.721	GT:AD:DP:GQ:PL	1/1:0,20:20:61:884,61,0	LOC109847080
NC_033794.1	5801873	.	TGGTGAGTACTTTCATATCTTCAGTTATGCAAAGCCATAATAGATGCAAGTATAGGATATAGTTTGGAGACTATATATGACATGAAACTAATTGTATTGTA	T	817.73	PASS	AC=2;AF=1;AN=2;DP=19;ExcessHet=3.0103;FS=0;MLEAC=2;MLEAF=1;MQ=60;QD=29.95;SOR=1.022	GT:AD:DP:GQ:PL	1/1:0,19:19:57:855,57,0	LOC109847080
NC_033794.1	5802134	.	A	ATCAACACGGAATGGGGAAATTTCC	502.73	PASS	AC=2;AF=1;AN=2;DP=12;ExcessHet=3.0103;FS=0;MLEAC=2;MLEAF=1;MQ=60;QD=26.07;SOR=1.981	GT:AD:DP:GQ:PL	1/1:0,12:12:36:540,36,0	LOC109847080
NC_033794.1	5802389	.	AGTAACACTTTTATCTTATCTCTTGACGAGATTGATAATTGCTAAATTTTATGATTACCTTTGATGCTGCAAGCTCAAGTTTTTCTTTCTGGAATCTAG	A	1071.73	PASS	AC=2;AF=1;AN=2;DP=25;ExcessHet=3.0103;FS=0;MLEAC=2;MLEAF=1;MQ=60;QD=34.78;SOR=2.584	GT:AD:DP:GQ:PL	1/1:0,25:25:76:1109,76,0	LOC109847080
NC_033794.1	5803350	.	GGGTAAGTTCTCTCAATTTCTATCAAAGATCTCATCTTTAAACAAAAAAAAAAAAATCCTGATTCAAATTCTACCAACATCTTCTGAAATCTCA	G	674.73	PASS	AC=1;AF=0.5;AN=2;BaseQRankSum=0;ClippingRankSum=0;DP=18;ExcessHet=3.0103;FS=0;MLEAC=1;MLEAF=0.5;MQ=60;MQRankSum=0;QD=27.6;ReadPosRankSum=0.773;SOR=0.776	GT:AD:DP:GQ:PL	0/1:1,17:18:71:712,0,71	LOC109847080
NC_033794.1	5803942	.	CCT	C	91	PASS	AC=2;AF=1;AN=2;DP=4;ExcessHet=3.0103;FS=0;MLEAC=2;MLEAF=1;MQ=60;QD=22.75;SOR=3.258	GT:AD:DP:GQ:PL	1/1:0,4:4:12:128,12,0	LOC109847080
NC_033794.1	5803969	.	TTA	T	81.25	PASS	AC=2;AF=1;AN=2;DP=3;ExcessHet=3.0103;FS=0;MLEAC=2;MLEAF=1;MQ=60;QD=27.08;SOR=2.833	GT:AD:DP:GQ:PL	1/1:0,3:3:9:118,9,0	LOC109847080
NC_033794.1	5834683	.	G	GTTAT	98.25	PASS	AC=2;AF=1;AN=2;DP=3;ExcessHet=3.0103;FS=0;MLEAC=2;MLEAF=1;MQ=51.77;QD=32.75;SOR=2.833	GT:AD:DP:GQ:PL	1/1:0,3:3:9:135,9,0	LOC109847088
NC_033794.1	5834684	.	G	GCGATCTGTA	98.25	PASS	AC=2;AF=1;AN=2;DP=3;ExcessHet=3.0103;FS=0;MLEAC=2;MLEAF=1;MQ=51.77;QD=32.75;SOR=2.833	GT:AD:DP:GQ:PL	1/1:0,3:3:9:135,9,0	LOC109847088
NC_033794.1	5834925	.	ACAGGTATTTGTTTCTTGTTAGCACCGACTATCGCATTGCTACAAAAAAATGGTTTAATGAACACATGCCTATTTCCATGACAC	A	3332.73	PASS	AC=2;AF=1;AN=2;DP=78;ExcessHet=3.0103;FS=0;MLEAC=2;MLEAF=1;MQ=56.98;QD=34.23;SOR=1.64	GT:AD:DP:GQ:PL	1/1:0,77:77:99:3370,235,0	LOC109847088
NC_033794.1	5835377	.	GAGGTTAGTATTCAACTACTAAGTTACCTTACTTAATTCCATGTTCGAGTGTATTGATTATCCTATAACTTGTACATTACCATGT	G	2292.73	PASS	AC=2;AF=1;AN=2;BaseQRankSum=2.627;ClippingRankSum=0;DP=55;ExcessHet=3.0103;FS=3.078;MLEAC=2;MLEAF=1;MQ=60;MQRankSum=0;QD=29.83;SOR=0.113	GT:AD:DP:GQ:PL	1/1:2,53:55:99:2330,111,0	LOC109847088
NC_033794.1	5835716	.	CTA	C	1597.73	PASS	AC=1;AF=0.5;AN=2;BaseQRankSum=-5.581;ClippingRankSum=0;DP=91;ExcessHet=3.0103;FS=4.073;MLEAC=1;MLEAF=0.5;MQ=60;MQRankSum=0;QD=17.56;ReadPosRankSum=-1.349;SOR=0.357	GT:AD:DP:GQ:PL	0/1:44,47:91:99:1635,0,1694	LOC109847088
NC_033794.1	5839221	.	TGGTGAGTACTTCTGCAACTTTATAACAATAGAACATTTGACGCTGTTATCATATTACCATGACACTACTTTTCTTTCTTTCTTGCA	T	730.73	PASS	AC=2;AF=1;AN=2;DP=17;ExcessHet=3.0103;FS=0;MLEAC=2;MLEAF=1;MQ=60;QD=31.34;SOR=3.383	GT:AD:DP:GQ:PL	1/1:0,17:17:53:768,53,0	LOC109847092
NC_033794.1	5842464	.	AT	A	88.73	PASS	AC=1;AF=0.5;AN=2;BaseQRankSum=0.466;ClippingRankSum=0;DP=23;ExcessHet=3.0103;FS=0;MLEAC=1;MLEAF=0.5;MQ=60;MQRankSum=0;QD=4.03;ReadPosRankSum=0.071;SOR=0.412	GT:AD:DP:GQ:PL	0/1:13,9:22:99:126,0,201	LOC109847092
NC_033794.1	5859054	.	A	AC	952.73	PASS	AC=2;AF=1;AN=2;DP=19;ExcessHet=3.0103;FS=0;MLEAC=2;MLEAF=1;MQ=58.66;QD=30.57;SOR=1.981	GT:AD:DP:GQ:PL	1/1:0,19:19:66:990,66,0	NA
NC_033794.1	5859072	.	GC	G	1357.73	PASS	AC=2;AF=1;AN=2;DP=31;ExcessHet=3.0103;FS=0;MLEAC=2;MLEAF=1;MQ=56.8;QD=33.09;SOR=1.044	GT:AD:DP:GQ:PL	1/1:0,31:31:93:1395,93,0	NA
NC_033794.1	5859075	.	C	CG	1357.73	PASS	AC=2;AF=1;AN=2;DP=31;ExcessHet=3.0103;FS=0;MLEAC=2;MLEAF=1;MQ=56.8;QD=34.78;SOR=1.044	GT:AD:DP:GQ:PL	1/1:0,31:31:93:1395,93,0	NA
NC_033794.1	5871037	.	AGTAATCACTTACCGCATTCTTTTCAATCTCCTTATAATATTGTCGCCCTATTTTCCTAAAACATCGTTTCTTCTCATTGTAG	A	3382.73	PASS	AC=2;AF=1;AN=2;BaseQRankSum=1.811;ClippingRankSum=0;DP=82;ExcessHet=3.0103;FS=0;MLEAC=2;MLEAF=1;MQ=59.21;MQRankSum=-0.706;QD=30.14;ReadPosRankSum=-0.39;SOR=0.534	GT:AD:DP:GQ:PL	1/1:2,79:81:99:3420,123,0	LOC109847099
NC_033794.1	5873794	.	CA	C	1029.73	PASS	AC=1;AF=0.5;AN=2;BaseQRankSum=0.163;ClippingRankSum=0;DP=43;ExcessHet=3.0103;FS=0;MLEAC=1;MLEAF=0.5;MQ=60;MQRankSum=0;QD=23.95;ReadPosRankSum=-1.452;SOR=1.775	GT:AD:DP:GQ:PL	0/1:13,30:43:99:1067,0,434	LOC109847110
NC_033794.1	5874029	.	CCCTGAAACAAACAAAGAGAAAAAAAATCAATGTCAGAGATAATAGCGAGAGATATCAAAAGGAAGTTACTAATTAATTA	C	3434.73	PASS	AC=1;AF=0.5;AN=2;BaseQRankSum=2.051;ClippingRankSum=0;DP=87;ExcessHet=3.0103;FS=3.016;MLEAC=1;MLEAF=0.5;MQ=60.06;MQRankSum=0.055;QD=32.8;SOR=1.939	GT:AD:DP:GQ:PL	0/1:2,84:86:99:3472,0,894	LOC109847110
NC_033794.1	5874131	.	T	TTCA	1928.73	PASS	AC=1;AF=0.5;AN=2;BaseQRankSum=-0.228;ClippingRankSum=0;DP=84;ExcessHet=3.0103;FS=1.857;MLEAC=1;MLEAF=0.5;MQ=60.06;MQRankSum=0.017;QD=22.96;ReadPosRankSum=-1.981;SOR=0.45	GT:AD:DP:GQ:PL	0/1:38,46:84:99:1966,0,2563	LOC109847110
NC_033794.1	5874231	.	CCCTGTTATTAGAATAAGATATTAAGGTGTATCCAATGCCATATGTAAATAATTGAACTTGGCTTGGGCAAGTATATATGAGATA	C	2573.73	PASS	AC=1;AF=0.5;AN=2;BaseQRankSum=-0.911;ClippingRankSum=0;DP=76;ExcessHet=3.0103;FS=0;MLEAC=1;MLEAF=0.5;MQ=60;MQRankSum=0;QD=30.73;ReadPosRankSum=0.028;SOR=0.223	GT:AD:DP:GQ:PL	0/1:1,62:63:73:2611,0,73	LOC109847110
NC_033794.1	5876748	.	AACCTAATCCCCCAAATCAAACCACCAAAACTCAATTAAACCACCAAAAGAAACCACCAATGTCAACAGAATCGAAACCAAACAACAAAAAGTTG	A	2345.73	PASS	AC=2;AF=1;AN=2;BaseQRankSum=-0.283;ClippingRankSum=0;DP=66;ExcessHet=3.0103;FS=0;MLEAC=2;MLEAF=1;MQ=52.95;MQRankSum=-0.703;QD=29.34;ReadPosRankSum=-0.823;SOR=0.457	GT:AD:DP:GQ:PL	1/1:1,56:57:99:2383,135,0	LOC109847110
NC_033794.1	5877063	.	TGA	T	27.74	PASS	AC=1;AF=0.5;AN=2;BaseQRankSum=0.32;ClippingRankSum=0;DP=89;ExcessHet=3.0103;FS=0;MLEAC=1;MLEAF=0.5;MQ=59.11;MQRankSum=0.51;QD=0.59;ReadPosRankSum=-1.095;SOR=0.049	GT:AD:DP:GQ:PL	0/1:39,8:47:65:65,0,933	LOC109847110
NC_033794.1	5879466	.	CACCTATAATAATAATAATAATAATATTTAAATCACAAAAAAATCTGAATGCTATTGTAATAAAAAAACCCATTTATAAGGAAACCAAAATT	C	3404.73	PASS	AC=1;AF=0.5;AN=2;BaseQRankSum=1.858;ClippingRankSum=0;DP=85;ExcessHet=3.0103;FS=0;MLEAC=1;MLEAF=0.5;MQ=60;MQRankSum=0;QD=29.02;SOR=0.846	GT:AD:DP:GQ:PL	0/1:1,84:85:99:3442,0,586	LOC109847127
NC_033794.1	5884377	.	GA	G	904.73	PASS	AC=1;AF=0.5;AN=2;BaseQRankSum=-0.017;ClippingRankSum=0;DP=42;ExcessHet=3.0103;FS=3.68;MLEAC=1;MLEAF=0.5;MQ=60;MQRankSum=0;QD=21.54;ReadPosRankSum=-1.248;SOR=2.165	GT:AD:DP:GQ:PL	0/1:18,24:42:99:942,0,661	LOC109847118
NC_033794.1	5884887	.	TGGGAA	T	2538.73	PASS	AC=1;AF=0.5;AN=2;BaseQRankSum=0.679;ClippingRankSum=0;DP=70;ExcessHet=3.0103;FS=1.83;MLEAC=1;MLEAF=0.5;MQ=60;MQRankSum=0;QD=30.51;ReadPosRankSum=1.506;SOR=0.703	GT:AD:DP:GQ:PL	0/1:5,62:67:99:2576,0,613	LOC109847118
NC_033794.1	5884894	.	AT	A	2540.73	PASS	AC=1;AF=0.5;AN=2;BaseQRankSum=-0.63;ClippingRankSum=0;DP=63;ExcessHet=3.0103;FS=0;MLEAC=1;MLEAF=0.5;MQ=60;MQRankSum=0;QD=24.17;ReadPosRankSum=-0.967;SOR=0.941	GT:AD:DP:GQ:PL	0/1:2,61:63:99:2578,0,528	LOC109847118
NC_033794.1	5884896	.	A	ACCGC	2517.73	PASS	AC=1;AF=0.5;AN=2;BaseQRankSum=0.057;ClippingRankSum=0;DP=63;ExcessHet=3.0103;FS=0;MLEAC=1;MLEAF=0.5;MQ=60;MQRankSum=0;QD=26.84;ReadPosRankSum=-0.967;SOR=0.941	GT:AD:DP:GQ:PL	0/1:2,61:63:99:2555,0,462	LOC109847118
NC_033794.1	5884898	.	AT	A	2517.73	PASS	AC=1;AF=0.5;AN=2;BaseQRankSum=0.869;ClippingRankSum=0;DP=58;ExcessHet=3.0103;FS=0;MLEAC=1;MLEAF=0.5;MQ=60;MQRankSum=0;QD=34.55;ReadPosRankSum=-0.967;SOR=1.009	GT:AD:DP:GQ:PL	0/1:2,56:58:99:2555,0,462	LOC109847118
NC_033794.1	5884904	.	C	CCCCTT	2100.73	PASS	AC=1;AF=0.5;AN=2;BaseQRankSum=-0.682;ClippingRankSum=0;DP=52;ExcessHet=3.0103;FS=0;MLEAC=1;MLEAF=0.5;MQ=60;MQRankSum=0;QD=31.73;ReadPosRankSum=-1.67;SOR=0.354	GT:AD:DP:GQ:PL	0/1:1,51:52:99:2138,0,378	LOC109847118
NC_033794.1	5884906	.	AGGT	A	2100.73	PASS	AC=1;AF=0.5;AN=2;BaseQRankSum=-0.624;ClippingRankSum=0;DP=48;ExcessHet=3.0103;FS=0;MLEAC=1;MLEAF=0.5;MQ=60;MQRankSum=0;QD=29.93;ReadPosRankSum=-1.667;SOR=0.422	GT:AD:DP:GQ:PL	0/1:1,47:48:99:2138,0,378	LOC109847118
NC_033794.1	5884912	.	TGTATCCGATTG	T	1891.73	PASS	AC=1;AF=0.5;AN=2;BaseQRankSum=-0.986;ClippingRankSum=0;DP=40;ExcessHet=3.0103;FS=0;MLEAC=1;MLEAF=0.5;MQ=60;MQRankSum=0;QD=26.36;ReadPosRankSum=-1.653;SOR=0.77	GT:AD:DP:GQ:PL	0/1:1,39:40:99:1929,0,393	LOC109847118
NC_033794.1	5884927	.	ATT	A	1387.73	PASS	AC=1;AF=0.5;AN=2;BaseQRankSum=-0.832;ClippingRankSum=0;DP=34;ExcessHet=3.0103;FS=0;MLEAC=1;MLEAF=0.5;MQ=60;MQRankSum=0;QD=29.21;ReadPosRankSum=-1.641;SOR=0.941	GT:AD:DP:GQ:PL	0/1:1,33:34:99:1425,0,429	LOC109847118
NC_033794.1	5884932	.	GA	G	1093.73	PASS	AC=1;AF=0.5;AN=2;BaseQRankSum=-1.4;ClippingRankSum=0;DP=19;ExcessHet=3.0103;FS=0;MLEAC=1;MLEAF=0.5;MQ=60;MQRankSum=0;QD=27.85;SOR=0.317	GT:AD:DP:GQ:PL	0/1:1,18:19:99:1131,0,450	LOC109847118
NC_033794.1	5884936	.	AAAATTTGGTATTGGT	A	715.73	PASS	AC=1;AF=0.5;AN=2;BaseQRankSum=-0.32;ClippingRankSum=0;DP=17;ExcessHet=3.0103;FS=0;MLEAC=1;MLEAF=0.5;MQ=60;MQRankSum=0;QD=25.59;ReadPosRankSum=-1.548;SOR=0.481	GT:AD:DP:GQ:PL	0/1:1,16:17:99:753,0,477	LOC109847118
NC_033794.1	5888368	.	G	GAACCTTTAT	170.87	PASS	AC=2;AF=1;AN=2;DP=5;ExcessHet=3.0103;FS=0;MLEAC=2;MLEAF=1;MQ=51.36;QD=34.17;SOR=3.611	GT:AD:DP:GQ:PL	1/1:0,5:5:15:208,15,0	LOC109847135
NC_033794.1	5888370	.	T	TATTAGAGCGGAGATGAGATGATAATGA	170.87	PASS	AC=2;AF=1;AN=2;DP=4;ExcessHet=3.0103;FS=0;MLEAC=2;MLEAF=1;MQ=48.96;QD=30.82;SOR=3.258	GT:AD:DP:GQ:PL	1/1:0,4:4:15:208,15,0	LOC109847135
NC_033794.1	5890121	.	G	GA	187.87	PASS	AC=2;AF=1;AN=2;DP=4;ExcessHet=3.0103;FS=0;MLEAC=2;MLEAF=1;MQ=60;QD=33.4;SOR=3.258	GT:AD:DP:GQ:PL	1/1:0,4:4:15:225,15,0	LOC109847135
NC_033794.1	5891213	.	ACACCACCAC	A	4419.73	PASS	AC=1;AF=0.5;AN=2;BaseQRankSum=0.454;ClippingRankSum=0;DP=191;ExcessHet=3.0103;FS=8.556;MLEAC=1;MLEAF=0.5;MQ=60.28;MQRankSum=1.478;QD=28.51;ReadPosRankSum=0.618;SOR=1.657	GT:AD:DP:GQ:PL	0/1:46,109:155:99:4457,0,1664	LOC109847142
NC_033794.1	5891477	.	CCCTAACGAGATCATAAATTGTAAATACTAGTTATTTCTCTTCATAGATGATACCCATAGAGGTAAGTTAGTAATGTCAAACTAA	C	5769.73	PASS	AC=2;AF=1;AN=2;BaseQRankSum=2.049;ClippingRankSum=0;DP=193;ExcessHet=3.0103;FS=4.479;MLEAC=2;MLEAF=1;MQ=60;MQRankSum=0;QD=30.69;ReadPosRankSum=0.634;SOR=2.007	GT:AD:DP:GQ:PL	1/1:6,182:188:99:5807,305,0	LOC109847142
NC_033794.1	5893596	.	TCTCCCTACAGAACCAAGCACA	T	3147.73	PASS	AC=1;AF=0.5;AN=2;BaseQRankSum=-4.059;ClippingRankSum=0;DP=303;ExcessHet=3.0103;FS=1.299;MLEAC=1;MLEAF=0.5;MQ=57.77;MQRankSum=-0.777;QD=11.01;ReadPosRankSum=1.11;SOR=0.58	GT:AD:DP:GQ:PL	0/1:160,126:286:99:3185,0,4452	LOC109847142
NC_033794.1	5893599	.	CCCTACAGAACCAAGCACATTCAGATTAACTAGTGAACAAACTCATAATTGCATACAAGAGACTAATCCAATCTTAA	C	3763.73	PASS	AC=1;AF=0.5;AN=2;BaseQRankSum=-7.345;ClippingRankSum=0;DP=297;ExcessHet=3.0103;FS=2.073;MLEAC=1;MLEAF=0.5;MQ=57.72;MQRankSum=0.202;QD=12.93;ReadPosRankSum=8.576;SOR=0.922	GT:AD:DP:GQ:PL	0/1:149,142:291:99:3801,0,3970	LOC109847142
NC_033794.1	5893620	.	CAGATTAACTAGTGAACAAACTCATAATTGCATACAAGAGACTAATCCAATCTTAA	C	3171.73	PASS	AC=1;AF=0.5;AN=2;BaseQRankSum=-7.207;ClippingRankSum=0;DP=289;ExcessHet=3.0103;FS=2.161;MLEAC=1;MLEAF=0.5;MQ=57.66;MQRankSum=-0.529;QD=11.37;ReadPosRankSum=2.259;SOR=0.506	GT:AD:DP:GQ:PL	0/1:152,127:279:99:3209,0,4238	LOC109847142
NC_033794.1	5894107	.	GA	G	53.7	PASS	AC=2;AF=1;AN=2;DP=44;ExcessHet=3.0103;FS=0;MLEAC=2;MLEAF=1;MQ=60;QD=26.85;SOR=2.303	GT:AD:DP:GQ:PL	1/1:0,2:2:6:90,6,0	LOC109847142
NC_033794.1	5901888	.	TGGTCTCTTTCTCGTACTCATGTAGATGTTTTCCCCCCCTTCTCCTTTCTGTCGATGCCTCTACTAATTCACTACATTCATGCATTTTTATA	T	728.73	PASS	AC=1;AF=0.5;AN=2;BaseQRankSum=0.756;ClippingRankSum=0;DP=22;ExcessHet=3.0103;FS=2.43;MLEAC=1;MLEAF=0.5;MQ=60;MQRankSum=0;QD=33.12;ReadPosRankSum=2.338;SOR=0.799	GT:AD:DP:GQ:PL	0/1:3,19:22:69:766,0,69	LOC109829816
NC_033794.1	5903555	.	G	GAAAGTACGAAAATCCTAGAAGAGGAGGACT	412.74	PASS	AC=2;AF=1;AN=2;DP=10;ExcessHet=3.0103;FS=0;MLEAC=2;MLEAF=1;MQ=60;QD=34.77;SOR=1.609	GT:AD:DP:GQ:PL	1/1:0,10:10:30:450,30,0	LOC109829816
NC_033794.1	5903887	.	GAGGTATCTTTAAAGATATTTTCGATTTTTCTCCAAAGAGATTTATTGAGACTTGACAATGCAAAGGGATAATATTTTGATATTTT	G	1719.73	PASS	AC=2;AF=1;AN=2;DP=40;ExcessHet=3.0103;FS=0;MLEAC=2;MLEAF=1;MQ=60;QD=27.33;SOR=0.968	GT:AD:DP:GQ:PL	1/1:0,39:39:99:1757,118,0	LOC109829816
NC_033794.1	5907427	.	T	TC	67.25	PASS	AC=2;AF=1;AN=2;DP=3;ExcessHet=3.0103;FS=0;MLEAC=2;MLEAF=1;MQ=60;QD=22.42;SOR=2.833	GT:AD:DP:GQ:PL	1/1:0,3:3:9:104,9,0	LOC109847148
NC_033794.1	5907740	.	TA	T	143	PASS	AC=2;AF=1;AN=2;DP=4;ExcessHet=3.0103;FS=0;MLEAC=2;MLEAF=1;MQ=62.65;QD=32.88;SOR=0.693	GT:AD:DP:GQ:PL	1/1:0,4:4:12:180,12,0	LOC109847148
NC_033794.1	5910677	.	T	TTCTTTCCAC	98.25	PASS	AC=2;AF=1;AN=2;DP=3;ExcessHet=3.0103;FS=0;MLEAC=2;MLEAF=1;MQ=60;QD=32.75;SOR=1.179	GT:AD:DP:GQ:PL	1/1:0,3:3:9:135,9,0	LOC109847157
NC_033794.1	5910678	.	G	GGATAACGGCCCCAGGTTCTCCTTGGATTA	98.25	PASS	AC=2;AF=1;AN=2;DP=3;ExcessHet=3.0103;FS=0;MLEAC=2;MLEAF=1;MQ=60;QD=32.75;SOR=1.179	GT:AD:DP:GQ:PL	1/1:0,3:3:9:135,9,0	LOC109847157
NC_033794.1	5911240	.	G	GAGGGAAGTTCTCGCTCTGAGCC	143	PASS	AC=2;AF=1;AN=2;DP=4;ExcessHet=3.0103;FS=0;MLEAC=2;MLEAF=1;MQ=60;QD=28.43;SOR=1.609	GT:AD:DP:GQ:PL	1/1:0,4:4:12:180,12,0	LOC109847157
NC_033794.1	5920637	.	AAGGTGAGTTCTTTCAAGATTTTTCATAGGCTTAATTATTTGATCACCACCTTATTATGGTTGTGTTAGTTTTACTTAACAATGAAGTTGGGTCTGTGT	A	924.73	PASS	AC=2;AF=1;AN=2;DP=23;ExcessHet=3.0103;FS=0;MLEAC=2;MLEAF=1;MQ=59.02;QD=27.76;SOR=2.833	GT:AD:DP:GQ:PL	1/1:0,23:23:68:962,68,0	LOC109847172
NC_033794.1	5920798	.	AAGGTACTCGCTCATGTTTCTTCAGTTGTTTCTCATATAACTTCAACTATTAATTATGAAATTGACGTGCAAGAATCAACTTATTGGTAGTTTTCTATATGGTTC	A	952.73	PASS	AC=2;AF=1;AN=2;DP=22;ExcessHet=3.0103;FS=0;MLEAC=2;MLEAF=1;MQ=60;QD=29.66;SOR=1.931	GT:AD:DP:GQ:PL	1/1:0,22:22:66:990,66,0	LOC109847172
NC_033794.1	5921043	.	G	GA	488.73	PASS	AC=2;AF=1;AN=2;DP=14;ExcessHet=3.0103;FS=0;MLEAC=2;MLEAF=1;MQ=60;QD=29.31;SOR=0.836	GT:AD:DP:GQ:PL	1/1:0,13:13:39:526,39,0	LOC109847172
NC_033794.1	5921045	.	GA	G	488.73	PASS	AC=2;AF=1;AN=2;DP=9;ExcessHet=3.0103;FS=0;MLEAC=2;MLEAF=1;MQ=60;QD=29.53;SOR=2.093	GT:AD:DP:GQ:PL	1/1:0,9:9:39:526,39,0	LOC109847172
NC_033794.1	5921049	.	T	TACAAGGGTTTTTATGCTCGTAATACTGTTAC	367.74	PASS	AC=2;AF=1;AN=2;DP=9;ExcessHet=3.0103;FS=0;MLEAC=2;MLEAF=1;MQ=60;QD=29.2;SOR=2.093	GT:AD:DP:GQ:PL	1/1:0,9:9:27:405,27,0	LOC109847172
NC_033794.1	5922020	.	CCAGGTATATATTTCTTCTTTTTTCTTCCTGTTAAAATTTTGAGCCTTTCAAAATGTATTGATTTAACGTATATGATGATAT	C	802.73	PASS	AC=2;AF=1;AN=2;DP=24;ExcessHet=3.0103;FS=0;MLEAC=2;MLEAF=1;MQ=58.32;QD=32.85;SOR=3.611	GT:AD:DP:GQ:PL	1/1:0,19:19:61:840,61,0	LOC109847172
NC_033794.1	5922971	.	TGGTAAGCATGAGTGATCCATGTAACAACAGCTCCTAGCATTAGATTTTTTATTTTCATTCGCTAATACTACTTTTCAATTCCCTTTCTTCCGACTCTCTTA	T	502.73	PASS	AC=2;AF=1;AN=2;DP=12;ExcessHet=3.0103;FS=0;MLEAC=2;MLEAF=1;MQ=60;QD=31.17;SOR=1.981	GT:AD:DP:GQ:PL	1/1:0,12:12:36:540,36,0	LOC109847172
NC_033794.1	5923714	.	TAGGTAAATCTGTATAGTTGCTCAGTACATACTTCTAAAGTGCCTTGTCTAACCTCTTTGGACATATTTTATTTGC	T	458.73	PASS	AC=2;AF=1;AN=2;DP=11;ExcessHet=3.0103;FS=0;MLEAC=2;MLEAF=1;MQ=60;QD=28.59;SOR=3.442	GT:AD:DP:GQ:PL	1/1:0,11:11:34:496,34,0	LOC109847172
NC_033794.1	5944290	.	ACTGCACGTTCAACATCAAGCTATAAAGAACACATGGCATATAATAACAGAACATCGTGTTAAATGAGAAGTTCTTATAGTTGATTAC	A	962.73	PASS	AC=2;AF=1;AN=2;BaseQRankSum=2.341;ClippingRankSum=0;DP=26;ExcessHet=3.0103;FS=9.031;MLEAC=2;MLEAF=1;MQ=57.45;MQRankSum=-0.334;QD=26.3;SOR=3.989	GT:AD:DP:GQ:PL	1/1:1,23:24:40:1000,40,0	LOC109830628
NC_033794.1	5946405	.	T	TGA	1247.73	PASS	AC=1;AF=0.5;AN=2;BaseQRankSum=1.486;ClippingRankSum=0;DP=91;ExcessHet=3.0103;FS=0;MLEAC=1;MLEAF=0.5;MQ=60.12;MQRankSum=0.917;QD=13.86;ReadPosRankSum=-0.362;SOR=0.935	GT:AD:DP:GQ:PL	0/1:40,50:90:99:1285,0,933	NA
NC_033794.1	5946441	.	TG	T	587.73	PASS	AC=1;AF=0.5;AN=2;BaseQRankSum=-1.684;ClippingRankSum=0;DP=77;ExcessHet=3.0103;FS=0;MLEAC=1;MLEAF=0.5;MQ=60;MQRankSum=0;QD=8.64;ReadPosRankSum=1.015;SOR=0.949	GT:AD:DP:GQ:PL	0/1:30,38:68:99:625,0,425	NA
NC_033794.1	5956271	.	GGGTATACAGCTTTTGTCTCACTTGTTGACATTCATAAATTTGTTGGGATTGATTTAGTTTTATATTCCTAGTTCTTGCAAGCTTAGATTGTCATTTTTTA	G	3481.73	PASS	AC=2;AF=1;AN=2;DP=79;ExcessHet=3.0103;FS=0;MLEAC=2;MLEAF=1;MQ=60;QD=26.59;SOR=1.207	GT:AD:DP:GQ:PL	1/1:0,79:79:99:3519,239,0	LOC109847178
NC_033794.1	5956556	.	GAGGTACACTTCATACACTTAATTTAGCTGTTTAGTTGAAATTTGTTTGCATATAATTGATGTTAGCTAGTCATTCTATTAACATGACATCTGACGC	G	4056.73	PASS	AC=2;AF=1;AN=2;DP=107;ExcessHet=3.0103;FS=0;MLEAC=2;MLEAF=1;MQ=60;QD=27.76;SOR=0.712	GT:AD:DP:GQ:PL	1/1:0,107:107:99:4094,298,0	LOC109847178
NC_033794.1	5956748	.	AAGGTCGGCTAGCTAAATATAGTTTTTTTTTGTTTAATAAAGTGATGTTTCTTTTGAATTCTTAGTGGCCTTCATGTTTGCTTTCATTC	A	4011.73	PASS	AC=2;AF=1;AN=2;BaseQRankSum=1.238;ClippingRankSum=0;DP=101;ExcessHet=3.0103;FS=6.449;MLEAC=2;MLEAF=1;MQ=60;MQRankSum=0;QD=31.33;ReadPosRankSum=-0.261;SOR=0.338	GT:AD:DP:GQ:PL	1/1:2,92:94:99:4049,198,0	LOC109847178
NC_033794.1	5956913	.	T	TATACCTTTACATCTCCCCCCCGGAGATACATCCAATGAAAGAAC	1445.73	PASS	AC=2;AF=1;AN=2;DP=34;ExcessHet=3.0103;FS=0;MLEAC=2;MLEAF=1;MQ=60;QD=29.92;SOR=1.179	GT:AD:DP:GQ:PL	1/1:0,33:33:99:1483,99,0	LOC109847178
NC_033794.1	5961165	.	GGTTTTTCTCAAAGAACTGA	G	301.73	PASS	AC=1;AF=0.5;AN=2;BaseQRankSum=0.825;ClippingRankSum=0;DP=20;ExcessHet=3.0103;FS=0;MLEAC=1;MLEAF=0.5;MQ=60.54;MQRankSum=0.524;QD=20.12;ReadPosRankSum=0.518;SOR=1.179	GT:AD:DP:GQ:PL	0/1:6,9:15:99:339,0,224	LOC109847178
NC_033794.1	5961470	.	T	TATCCGTATCCGA	363.73	PASS	AC=1;AF=0.5;AN=2;BaseQRankSum=1.335;ClippingRankSum=0;DP=22;ExcessHet=3.0103;FS=3.979;MLEAC=1;MLEAF=0.5;MQ=47.31;MQRankSum=-3.719;QD=24.25;ReadPosRankSum=-1.167;SOR=2.494	GT:AD:DP:GQ:PL	0/1:6,9:15:99:401,0,621	LOC109847178
NC_033794.1	5965402	.	AT	A	1255.73	PASS	AC=1;AF=0.5;AN=2;BaseQRankSum=-0.658;ClippingRankSum=0;DP=69;ExcessHet=3.0103;FS=8.388;MLEAC=1;MLEAF=0.5;MQ=60;MQRankSum=0;QD=18.47;ReadPosRankSum=0.088;SOR=0.861	GT:AD:DP:GQ:PL	0/1:34,34:68:99:1293,0,1319	LOC109847178
NC_033794.1	5965404	.	CAGCAG	C	1255.73	PASS	AC=1;AF=0.5;AN=2;BaseQRankSum=-5.24;ClippingRankSum=0;DP=70;ExcessHet=3.0103;FS=10.294;MLEAC=1;MLEAF=0.5;MQ=60;MQRankSum=0;QD=18.2;ReadPosRankSum=0.427;SOR=0.846	GT:AD:DP:GQ:PL	0/1:35,34:69:99:1293,0,1319	LOC109847178
NC_033794.1	5965882	.	G	GCCAGGGAGGGTACGGTCAGCAGCAAGCATATGGTGATTCTTACGGCAGTGGTGGGTATTC	4323.73	PASS	AC=2;AF=1;AN=2;DP=72;ExcessHet=3.0103;FS=0;MLEAC=2;MLEAF=1;MQ=58.96;QD=32.99;SOR=1.362	GT:AD:DP:GQ:PL	1/1:0,71:71:99:4361,293,0	LOC109847178
NC_033794.1	5968741	.	TGGTGAGAGTTTCATCTTGGGATACATGTTGAATTTCCAACGGCATTGAAGAAGAAGCATATTTCTCGTCACCATATAGGAAAAAAAAGGAATTGAAGTTATATAAATTGATCTTTTGGTACTTGCATAGATCTAACTATTTCTACATTCTATTTTTTTTCCA	T	84.73	PASS	AC=1;AF=0.5;AN=2;BaseQRankSum=1.645;ClippingRankSum=0;DP=5;ExcessHet=3.0103;FS=0;MLEAC=1;MLEAF=0.5;MQ=60;MQRankSum=0;QD=16.95;ReadPosRankSum=-0.319;SOR=1.179	GT:AD:DP:GQ:PL	0/1:2,3:5:99:122,0,1313	LOC109847182
NC_033794.1	5969729	.	T	TTGTTGAAAAGTTATCAGCATGGGCGCCTGATGCTGA	232.8	PASS	AC=2;AF=1;AN=2;DP=6;ExcessHet=3.0103;FS=0;MLEAC=2;MLEAF=1;MQ=60;QD=29.31;SOR=0.693	GT:AD:DP:GQ:PL	1/1:0,6:6:18:270,18,0	LOC109847182
NC_033794.1	5969999	.	TGGTACCAAACTTAAAAGTAGAACACAGTTGTAAATTTTCCTGTTATAAACCTATAGATTAACTTTTCAACTGTGTGGTTGTGCA	T	412.74	PASS	AC=2;AF=1;AN=2;DP=10;ExcessHet=3.0103;FS=0;MLEAC=2;MLEAF=1;MQ=60;QD=29;SOR=3.258	GT:AD:DP:GQ:PL	1/1:0,10:10:30:450,30,0	LOC109847182
NC_033794.1	5970299	.	C	CAGAAAGAAAATTGCA	185.87	PASS	AC=2;AF=1;AN=2;DP=7;ExcessHet=3.0103;FS=0;MLEAC=2;MLEAF=1;MQ=60;QD=36.19;SOR=1.022	GT:AD:DP:GQ:PL	1/1:0,5:5:15:223,15,0	LOC109847182
NC_033794.1	5973119	.	G	GTA	74.73	PASS	AC=1;AF=0.5;AN=2;BaseQRankSum=0.253;ClippingRankSum=0;DP=5;ExcessHet=3.0103;FS=0;MLEAC=1;MLEAF=0.5;MQ=60;MQRankSum=0;QD=14.95;ReadPosRankSum=-0.253;SOR=1.022	GT:AD:DP:GQ:PL	0/1:2,3:5:65:112,0,65	LOC109847182
NC_033794.1	5980901	.	CAT	C	251.73	PASS	AC=1;AF=0.5;AN=2;BaseQRankSum=-0.706;ClippingRankSum=0;DP=27;ExcessHet=3.0103;FS=0;MLEAC=1;MLEAF=0.5;MQ=60;MQRankSum=0;QD=9.32;ReadPosRankSum=-1.106;SOR=0.984	GT:AD:DP:GQ:PL	0/1:17,10:27:99:289,0,605	LOC109847191
NC_033794.1	5980930	.	GTAC	G	654.73	PASS	AC=1;AF=0.5;AN=2;BaseQRankSum=0;ClippingRankSum=0;DP=25;ExcessHet=3.0103;FS=2.948;MLEAC=1;MLEAF=0.5;MQ=60;MQRankSum=0;QD=27.28;ReadPosRankSum=1.649;SOR=1.931	GT:AD:DP:GQ:PL	0/1:7,17:24:99:692,0,221	LOC109847191
NC_033794.1	5980968	.	GA	G	360.73	PASS	AC=1;AF=0.5;AN=2;BaseQRankSum=-2.852;ClippingRankSum=0;DP=47;ExcessHet=3.0103;FS=7.533;MLEAC=1;MLEAF=0.5;MQ=60;MQRankSum=0;QD=8.2;ReadPosRankSum=-0.472;SOR=0.093	GT:AD:DP:GQ:PL	0/1:23,21:44:99:398,0,441	LOC109847191
NC_033794.1	5981048	.	AGT	A	539.73	PASS	AC=1;AF=0.5;AN=2;BaseQRankSum=-0.955;ClippingRankSum=0;DP=39;ExcessHet=3.0103;FS=16.551;MLEAC=1;MLEAF=0.5;MQ=60;MQRankSum=0;QD=13.84;ReadPosRankSum=-2.459;SOR=0.012	GT:AD:DP:GQ:PL	0/1:23,16:39:99:577,0,948	LOC109847191
NC_033794.1	5982043	.	AACCTATCAGAGAGAATGTCAAGGGGGGAAATCAAGCATGTGAAATAAGGCAGTATATCAAACATCTGGTTAAAACTAATAAATT	A	3953.73	PASS	AC=2;AF=1;AN=2;BaseQRankSum=1.782;ClippingRankSum=0;DP=91;ExcessHet=3.0103;FS=0;MLEAC=2;MLEAF=1;MQ=56.34;MQRankSum=-0.448;QD=34.85;SOR=0.281	GT:AD:DP:GQ:PL	1/1:1,90:91:99:3991,230,0	LOC109847191
NC_033794.1	5983217	.	GCTGTTAAAAATACAAACATGTAAGGAGATGATAACAAATCAAATATGTCATCTATTCACGTCTTAACAGTAAGTAC	G	2038.73	PASS	AC=2;AF=1;AN=2;DP=51;ExcessHet=3.0103;FS=0;MLEAC=2;MLEAF=1;MQ=58.82;QD=28.48;SOR=1.085	GT:AD:DP:GQ:PL	1/1:0,46:46:99:2076,141,0	LOC109847191
NC_033794.1	5983422	.	TA	T	242.73	PASS	AC=1;AF=0.5;AN=2;BaseQRankSum=-0.882;ClippingRankSum=0;DP=17;ExcessHet=3.0103;FS=2.336;MLEAC=1;MLEAF=0.5;MQ=60;MQRankSum=0;QD=14.28;ReadPosRankSum=-1.009;SOR=1.609	GT:AD:DP:GQ:PL	0/1:6,11:17:99:280,0,123	LOC109847191
NC_033794.1	5986784	.	C	CTT	899.73	PASS	AC=2;AF=1;AN=2;DP=100;ExcessHet=3.0103;FS=0;MLEAC=2;MLEAF=1;MQ=38.32;QD=28.68;SOR=1.179	GT:AD:DP:GQ:PL	1/1:0,23:23:68:937,68,0	LOC109847191
NC_033794.1	5986786	.	T	TTTGCCCCATCACCAGC	900.73	PASS	AC=2;AF=1;AN=2;DP=90;ExcessHet=3.0103;FS=0;MLEAC=2;MLEAF=1;MQ=36.01;QD=33.81;SOR=1.061	GT:AD:DP:GQ:PL	1/1:0,17:17:69:938,69,0	LOC109847191
NC_033794.1	5987240	.	TCTAATCGCCATAAAAACTTCAAATTACTCACAGATCTAACGAGACTTAGCAAAAGAGACCGAAACCCTAATGAGATCGAGAGGTGCTAAC	T	1154.73	PASS	AC=1;AF=0.5;AN=2;BaseQRankSum=2.195;ClippingRankSum=0;DP=39;ExcessHet=3.0103;FS=17.441;MLEAC=1;MLEAF=0.5;MQ=59.92;MQRankSum=-0.654;QD=32.08;ReadPosRankSum=-0.801;SOR=2.485	GT:AD:DP:GQ:PL	0/1:7,29:36:99:1192,0,207	LOC109847191
NC_033794.1	6008514	.	A	AG	190.73	PASS	AC=1;AF=0.5;AN=2;BaseQRankSum=-0.522;ClippingRankSum=0;DP=14;ExcessHet=3.0103;FS=0;MLEAC=1;MLEAF=0.5;MQ=60.77;MQRankSum=0.792;QD=13.62;ReadPosRankSum=-0.753;SOR=1.402	GT:AD:DP:GQ:PL	0/1:8,6:14:99:228,0,858	LOC109847197
NC_033794.1	6008520	.	A	AAAGAAAAAAAG	193.73	PASS	AC=1;AF=0.5;AN=2;BaseQRankSum=0.676;ClippingRankSum=0;DP=13;ExcessHet=3.0103;FS=0;MLEAC=1;MLEAF=0.5;MQ=60.83;MQRankSum=0.736;QD=14.9;ReadPosRankSum=-1.267;SOR=1.609	GT:AD:DP:GQ:PL	0/1:7,6:13:99:231,0,835	LOC109847197
NC_033794.1	6008813	.	TA	T	450.73	PASS	AC=1;AF=0.5;AN=2;BaseQRankSum=-1.012;ClippingRankSum=0;DP=27;ExcessHet=3.0103;FS=15.913;MLEAC=1;MLEAF=0.5;MQ=60;MQRankSum=0;QD=17.34;ReadPosRankSum=0.473;SOR=2.217	GT:AD:DP:GQ:PL	0/1:8,18:26:99:488,0,186	LOC109847197
NC_033794.1	6009473	.	G	GCTTTAATGTCAAAAACGGCTGGTTCCATTGTTGAATCTGT	411.74	PASS	AC=2;AF=1;AN=2;DP=11;ExcessHet=3.0103;FS=0;MLEAC=2;MLEAF=1;MQ=60;QD=30.13;SOR=1.085	GT:AD:DP:GQ:PL	1/1:0,10:10:30:449,30,0	LOC109847197
NC_033794.1	6011890	.	G	GACACTAAAGAATGCTCTATCACCATATAAACTGGGAGGTGCT	275.77	PASS	AC=2;AF=1;AN=2;DP=9;ExcessHet=3.0103;FS=0;MLEAC=2;MLEAF=1;MQ=60;QD=25.92;SOR=2.584	GT:AD:DP:GQ:PL	1/1:0,7:7:20:313,20,0	LOC109847197
NC_033794.1	6014932	.	ATG	A	268.9	PASS	AC=2;AF=1;AN=2;BaseQRankSum=-1.15;ClippingRankSum=0;DP=10;ExcessHet=3.0103;FS=0;MLEAC=2;MLEAF=1;MQ=60;MQRankSum=0;QD=33.61;SOR=0.33	GT:AD:DP:GQ:PL	1/1:1,7:8:14:306,14,0	LOC109847197
NC_033794.1	6014936	.	ATTTTCAT	A	268.9	PASS	AC=2;AF=1;AN=2;BaseQRankSum=1.534;ClippingRankSum=0;DP=10;ExcessHet=3.0103;FS=0;MLEAC=2;MLEAF=1;MQ=60;MQRankSum=0;QD=33.61;SOR=0.33	GT:AD:DP:GQ:PL	1/1:1,7:8:14:306,14,0	LOC109847197
NC_033794.1	6014949	.	ATT	A	279.76	PASS	AC=2;AF=1;AN=2;DP=9;ExcessHet=3.0103;FS=0;MLEAC=2;MLEAF=1;MQ=60;QD=34.53;SOR=0.941	GT:AD:DP:GQ:PL	1/1:0,7:7:22:317,22,0	LOC109847197
NC_033794.1	6014956	.	GC	G	279.76	PASS	AC=2;AF=1;AN=2;DP=9;ExcessHet=3.0103;FS=0;MLEAC=2;MLEAF=1;MQ=60;QD=29.77;SOR=0.941	GT:AD:DP:GQ:PL	1/1:0,7:7:22:317,22,0	LOC109847197
NC_033794.1	6015222	.	G	GGAAGTTT	615.73	PASS	AC=2;AF=1;AN=2;DP=15;ExcessHet=3.0103;FS=0;MLEAC=2;MLEAF=1;MQ=57.27;QD=29.15;SOR=1.911	GT:AD:DP:GQ:PL	1/1:0,15:15:44:653,44,0	LOC109847197
NC_033794.1	6015224	.	A	ACAGGAC	617.73	PASS	AC=2;AF=1;AN=2;DP=12;ExcessHet=3.0103;FS=0;MLEAC=2;MLEAF=1;MQ=56.83;QD=31.76;SOR=1.981	GT:AD:DP:GQ:PL	1/1:0,12:12:45:655,45,0	LOC109847197
NC_033794.1	6017804	.	T	TTCCAAGGGCTATTTATTAGACGAAG	379.73	PASS	AC=1;AF=0.5;AN=2;BaseQRankSum=-0.345;ClippingRankSum=0;DP=11;ExcessHet=3.0103;FS=5.643;MLEAC=1;MLEAF=0.5;MQ=43.53;MQRankSum=0.481;QD=34.52;ReadPosRankSum=-1.81;SOR=2.225	GT:AD:DP:GQ:PL	0/1:1,10:11:99:417,0,240	LOC109847197
NC_033794.1	6018705	.	GAGGTTTGAACATGTTACTCAGTGTTTGCAACTTCTGATTTGTGCCTTTGTAACACATGGAACATTAAGCCCATTTTTGCAATATGAC	G	513.73	PASS	AC=2;AF=1;AN=2;DP=18;ExcessHet=3.0103;FS=0;MLEAC=2;MLEAF=1;MQ=51.66;QD=30.63;SOR=1.445	GT:AD:DP:GQ:PL	1/1:0,12:12:41:551,41,0	LOC109847197
NC_033794.1	6024761	.	T	TAAA	98.25	PASS	AC=2;AF=1;AN=2;DP=3;ExcessHet=3.0103;FS=0;MLEAC=2;MLEAF=1;MQ=60;QD=32.75;SOR=1.179	GT:AD:DP:GQ:PL	1/1:0,3:3:9:135,9,0	LOC109847211
NC_033794.1	6024763	.	TTC	T	98.25	PASS	AC=2;AF=1;AN=2;DP=3;ExcessHet=3.0103;FS=0;MLEAC=2;MLEAF=1;MQ=60;QD=32.75;SOR=1.179	GT:AD:DP:GQ:PL	1/1:0,3:3:9:135,9,0	LOC109847211
NC_033794.1	6026224	.	G	GATCTCCCCCCTACACTCGAAGCACTTTCACCA	367.74	PASS	AC=2;AF=1;AN=2;DP=9;ExcessHet=3.0103;FS=0;MLEAC=2;MLEAF=1;MQ=60;QD=28.92;SOR=2.093	GT:AD:DP:GQ:PL	1/1:0,9:9:27:405,27,0	LOC109847211
NC_033794.1	6026534	.	G	GT	22.73	PASS	AC=2;AF=1;AN=2;DP=2;ExcessHet=3.0103;FS=0;MLEAC=2;MLEAF=1;MQ=65.19;QD=11.36;SOR=2.303	GT:AD:DP:GQ:PL	1/1:0,2:2:6:59,6,0	LOC109847211
NC_033794.1	6026617	.	G	GA	57.87	PASS	AC=2;AF=1;AN=2;DP=5;ExcessHet=3.0103;FS=0;MLEAC=2;MLEAF=1;MQ=60;QD=11.57;SOR=1.981	GT:AD:DP:GQ:PL	1/1:0,5:5:15:95,15,0	LOC109847211
NC_033794.1	6026779	.	CTAG	C	98.25	PASS	AC=2;AF=1;AN=2;DP=3;ExcessHet=3.0103;FS=0;MLEAC=2;MLEAF=1;MQ=60;QD=32.75;SOR=1.179	GT:AD:DP:GQ:PL	1/1:0,3:3:9:135,9,0	LOC109847211
NC_033794.1	6030998	.	CGGTATACATCATTTGGGCCTCAGTTTCTATCATGTTTTTTCTTATAATTGGTTTTTTGATTTGTCTTGAATTATTTTTTTA	C	26609.7	PASS	AC=2;AF=1;AN=2;DP=618;ExcessHet=3.0103;FS=0;MLEAC=2;MLEAF=1;MQ=60;QD=31.7;SOR=2.091	GT:AD:DP:GQ:PL	1/1:0,595:595:99:26647,1816,0	LOC109847230
NC_033794.1	6031610	.	G	GT	53.7	PASS	AC=2;AF=1;AN=2;DP=2;ExcessHet=3.0103;FS=0;MLEAC=2;MLEAF=1;MQ=60;QD=26.85;SOR=2.303	GT:AD:DP:GQ:PL	1/1:0,2:2:6:90,6,0	LOC109847230
NC_033794.1	6032059	.	C	CA	43.73	PASS	AC=1;AF=0.5;AN=2;BaseQRankSum=0.431;ClippingRankSum=0;DP=4;ExcessHet=3.0103;FS=0;MLEAC=1;MLEAF=0.5;MQ=60;MQRankSum=0;QD=14.58;ReadPosRankSum=-0.967;SOR=0.223	GT:AD:DP:GQ:PL	0/1:1,2:3:36:81,0,36	LOC109847230
NC_033794.1	6032067	.	TG	T	43.73	PASS	AC=1;AF=0.5;AN=2;BaseQRankSum=-0.431;ClippingRankSum=0;DP=3;ExcessHet=3.0103;FS=0;MLEAC=1;MLEAF=0.5;MQ=60;MQRankSum=0;QD=14.58;ReadPosRankSum=0;SOR=0.223	GT:AD:DP:GQ:PL	0/1:1,2:3:36:81,0,36	LOC109847230
NC_033794.1	6033372	.	G	GA	34.71	PASS	AC=2;AF=1;AN=2;DP=1;ExcessHet=3.0103;FS=0;MLEAC=2;MLEAF=1;MQ=60;QD=34.71;SOR=1.609	GT:AD:DP:GQ:PL	1/1:0,1:1:6:71,6,0	LOC109847230
NC_033794.1	6033381	.	GTTGTGAC	G	53.7	PASS	AC=2;AF=1;AN=2;DP=2;ExcessHet=3.0103;FS=0;MLEAC=2;MLEAF=1;MQ=60;QD=26.85;SOR=2.303	GT:AD:DP:GQ:PL	1/1:0,2:2:6:90,6,0	LOC109847230
NC_033794.1	6033483	.	C	CAT	39.73	PASS	AC=1;AF=0.5;AN=2;BaseQRankSum=0.431;ClippingRankSum=0;DP=4;ExcessHet=3.0103;FS=0;MLEAC=1;MLEAF=0.5;MQ=60;MQRankSum=0;QD=9.93;ReadPosRankSum=1.383;SOR=0.693	GT:AD:DP:GQ:PL	0/1:2,2:4:74:77,0,74	LOC109847230
NC_033794.1	6034133	.	TC	T	140.8	PASS	AC=2;AF=1;AN=2;DP=6;ExcessHet=3.0103;FS=0;MLEAC=2;MLEAF=1;MQ=60;QD=23.47;SOR=3.912	GT:AD:DP:GQ:PL	1/1:0,6:6:18:178,18,0	NA
NC_033794.1	6034135	.	GGCTTGTTTTTAACATTGA	G	140.8	PASS	AC=2;AF=1;AN=2;DP=6;ExcessHet=3.0103;FS=0;MLEAC=2;MLEAF=1;MQ=60;QD=23.47;SOR=3.912	GT:AD:DP:GQ:PL	1/1:0,6:6:18:178,18,0	NA
NC_033794.1	6035275	.	C	CGATTCTTTATCTCTGCTGCCATAGTCATGAATGCTTGTTCGACA	4547.73	PASS	AC=1;AF=0.5;AN=2;BaseQRankSum=-2.38;ClippingRankSum=0;DP=117;ExcessHet=3.0103;FS=0;MLEAC=1;MLEAF=0.5;MQ=60;MQRankSum=0;QD=27.43;ReadPosRankSum=-5.161;SOR=1.478	GT:AD:DP:GQ:PL	0/1:5,110:115:99:4585,0,1194	LOC109847239
NC_033794.1	6036255	.	ACTAGACACGCAAAGGTTTATAGGTAAGAAGACAGTGGGAGACAGATACTTACTATTGACAGAGAAGAATAGATTTTGTACTTAC	A	3160.73	PASS	AC=2;AF=1;AN=2;DP=104;ExcessHet=3.0103;FS=0;MLEAC=2;MLEAF=1;MQ=32.41;QD=31.61;SOR=0.775	GT:AD:DP:GQ:PL	1/1:0,100:100:99:3198,301,0	LOC109847239
NC_033794.1	6036387	.	TCTGGAAAGGCAAATCAAATTTGAAATTAAGAATTGTCAGTGATTATGGAGGATAGCCCATAAGATTTGGTCAAGGTAATTTCACTTAC	T	502.73	PASS	AC=2;AF=1;AN=2;DP=13;ExcessHet=3.0103;FS=0;MLEAC=2;MLEAF=1;MQ=58.13;QD=22.26;SOR=1.022	GT:AD:DP:GQ:PL	1/1:0,12:12:36:540,36,0	LOC109847239
NC_033794.1	6040181	.	T	TG	1077.73	PASS	AC=2;AF=1;AN=2;BaseQRankSum=-1.206;ClippingRankSum=0;DP=63;ExcessHet=3.0103;FS=0;MLEAC=2;MLEAF=1;MQ=60;MQRankSum=0;QD=17.11;ReadPosRankSum=0.039;SOR=4.582	GT:AD:DP:GQ:PL	1/1:5,58:63:73:1115,73,0	LOC109847239
NC_033794.1	6042343	.	TCATTCGACGGCCATCGC	T	130.73	PASS	AC=1;AF=0.5;AN=2;BaseQRankSum=2.858;ClippingRankSum=0;DP=19;ExcessHet=3.0103;FS=0;MLEAC=1;MLEAF=0.5;MQ=60;MQRankSum=0;QD=6.88;ReadPosRankSum=1.068;SOR=0.148	GT:AD:DP:GQ:PL	0/1:14,5:19:99:168,0,538	LOC109847247
NC_033794.1	6042530	.	TCAGGTCACATGCAACCTCTGCTTAGTTCTTTCAAATTCGTACAATTCTTAAGGCACTGAACGTTTGGATGTATA	T	412.74	PASS	AC=2;AF=1;AN=2;DP=10;ExcessHet=3.0103;FS=0;MLEAC=2;MLEAF=1;MQ=60;QD=34.53;SOR=2.303	GT:AD:DP:GQ:PL	1/1:0,10:10:30:450,30,0	LOC109847247
NC_033794.1	6043730	.	CAGGTTTGCTCTCTTTGTCAACATTTTTGTCGTTATATAGTTCCACTGTATCTTTGATGAGGATGATATTGCTATTGT	C	849.73	PASS	AC=2;AF=1;AN=2;DP=20;ExcessHet=3.0103;FS=0;MLEAC=2;MLEAF=1;MQ=60;QD=26.76;SOR=2.093	GT:AD:DP:GQ:PL	1/1:0,20:20:61:887,61,0	LOC109847247
NC_033794.1	6043933	.	G	GATGTGCATGAAAGGTTCCGGACAGAGTC	86.25	PASS	AC=2;AF=1;AN=2;DP=3;ExcessHet=3.0103;FS=0;MLEAC=2;MLEAF=1;MQ=60;QD=28.75;SOR=2.833	GT:AD:DP:GQ:PL	1/1:0,3:3:9:123,9,0	LOC109847247
NC_033794.1	6044392	.	G	GA	208.8	PASS	AC=2;AF=1;AN=2;DP=6;ExcessHet=3.0103;FS=0;MLEAC=2;MLEAF=1;MQ=60;QD=34.8;SOR=0.693	GT:AD:DP:GQ:PL	1/1:0,6:6:18:246,18,0	LOC109847247
NC_033794.1	6044393	.	T	TCCGGAGGGGCTATCTGAAAGGG	209.8	PASS	AC=2;AF=1;AN=2;DP=5;ExcessHet=3.0103;FS=0;MLEAC=2;MLEAF=1;MQ=60;QD=30.33;SOR=1.022	GT:AD:DP:GQ:PL	1/1:0,5:5:18:247,18,0	LOC109847247
NC_033794.1	6044715	.	ATCAGGTTCATGCTGAAACTTTGTGAATCCTTAATATTATATGTCAACTAGTTGATTGTAGATTTATCATGGGTAAGCTAGTAATCGATTTGTTTATT	A	616.73	PASS	AC=2;AF=1;AN=2;DP=15;ExcessHet=3.0103;FS=0;MLEAC=2;MLEAF=1;MQ=60;QD=28.4;SOR=1.473	GT:AD:DP:GQ:PL	1/1:0,15:15:45:654,45,0	LOC109847247
NC_033794.1	6044949	.	GGGTAGAATTCTGAACTGGGCACCATTGGACATGTTTTTACTTGACTGTGTATTTTTTGAGTCCTAAGATGCCAGATACCTTCTCCA	G	279.76	PASS	AC=2;AF=1;AN=2;DP=8;ExcessHet=3.0103;FS=0;MLEAC=2;MLEAF=1;MQ=60;QD=34.97;SOR=0.693	GT:AD:DP:GQ:PL	1/1:0,8:8:22:317,22,0	LOC109847247
NC_033794.1	6048095	.	GCAGGTGAGAAATTTTGAGGTGGAATAATGTCTGTCATCTGTGTTATTCGATTGAATTAATTCTTAACTTTCTCCATGA	G	892.73	PASS	AC=2;AF=1;AN=2;DP=21;ExcessHet=3.0103;FS=0;MLEAC=2;MLEAF=1;MQ=60;QD=30.58;SOR=1.508	GT:AD:DP:GQ:PL	1/1:0,21:21:63:930,63,0	LOC109847247
NC_033794.1	6048552	.	TGGTATAGTCCTATATGAACTTTGTTTTTTGTTCTTTTCCTCATGTTCTTCATAGGTTTTTTGGTCAGGGTAAACCTATTAGAATCTTTATGTATGCA	T	414.73	PASS	AC=2;AF=1;AN=2;DP=11;ExcessHet=3.0103;FS=0;MLEAC=2;MLEAF=1;MQ=60;QD=32.31;SOR=1.085	GT:AD:DP:GQ:PL	1/1:0,10:10:31:452,31,0	LOC109847247
NC_033794.1	6054897	.	CGGTTAGTGAAAATTGCTCAGCTGTTCAGTAGCTTCAGCTATGAAGTGCTTTTAGGAGCTTCATTTCTTATTCTTTTAATTCATTACTA	C	1070.73	PASS	AC=2;AF=1;AN=2;DP=27;ExcessHet=3.0103;FS=0;MLEAC=2;MLEAF=1;MQ=60;QD=31.54;SOR=1.358	GT:AD:DP:GQ:PL	1/1:0,25:25:77:1108,77,0	LOC109847247
NC_033794.1	6055093	.	AAGGTTAGTGATCTACACCTTAATGTTAGCTTGCTCGTACCTATTCGAGTTAGGTGTAGAAATAAGTTTTGCTTTTGAGCTGTCC	A	712.73	PASS	AC=2;AF=1;AN=2;DP=17;ExcessHet=3.0103;FS=0;MLEAC=2;MLEAF=1;MQ=60;QD=29.48;SOR=0.804	GT:AD:DP:GQ:PL	1/1:0,17:17:51:750,51,0	LOC109847247
NC_033794.1	6055878	.	AAGGTTAGTTCACAATAATTCTGGTATTTAACTTTGATGATTGTCATGTGGTCATTTTAATGACATGCTACTTACTGTATTTCCTTTCTCTTTTGATTTCTC	A	1537.73	PASS	AC=2;AF=1;AN=2;DP=35;ExcessHet=3.0103;FS=0;MLEAC=2;MLEAF=1;MQ=60;QD=36.21;SOR=0.869	GT:AD:DP:GQ:PL	1/1:0,35:35:99:1575,105,0	LOC109847247
NC_033794.1	6056271	.	TGGTCAGCATTAGACATTTATTTAAGACTATGTCTCTCTTTTATTAATGTTTATCGTCTGTCTCTGGATTTATGTTCA	T	406.73	PASS	AC=1;AF=0.5;AN=2;BaseQRankSum=-0.362;ClippingRankSum=0;DP=13;ExcessHet=3.0103;FS=3.123;MLEAC=1;MLEAF=0.5;MQ=60;MQRankSum=0;QD=31.29;ReadPosRankSum=0.297;SOR=0.141	GT:AD:DP:GQ:PL	0/1:2,11:13:99:444,0,232	LOC109847247
NC_033794.1	6080303	.	C	CCA	53.7	PASS	AC=2;AF=1;AN=2;DP=2;ExcessHet=3.0103;FS=0;MLEAC=2;MLEAF=1;MQ=60;QD=26.85;SOR=0.693	GT:AD:DP:GQ:PL	1/1:0,2:2:6:90,6,0	LOC109847256
NC_033794.1	6080965	.	C	CGTGTCTA	175.8	PASS	AC=2;AF=1;AN=2;DP=6;ExcessHet=3.0103;FS=0;MLEAC=2;MLEAF=1;MQ=60;QD=29.3;SOR=0.693	GT:AD:DP:GQ:PL	1/1:0,6:6:18:213,18,0	LOC109847256
NC_033794.1	6081506	.	TCCTGTCCCATCAACAACCGCTAGATTAACCAGAAGTGTTCAGAAATCAAGTTAATAGATAAAGAAATATCACATA	T	551.73	PASS	AC=2;AF=1;AN=2;DP=13;ExcessHet=3.0103;FS=0;MLEAC=2;MLEAF=1;MQ=60;QD=27.93;SOR=2.147	GT:AD:DP:GQ:PL	1/1:0,13:13:41:589,41,0	LOC109847256
NC_033794.1	6081760	.	C	CTCATCTAGTTGATGGCCTTTACTATGCATATCCTCAACAGTT	187.87	PASS	AC=2;AF=1;AN=2;DP=5;ExcessHet=3.0103;FS=0;MLEAC=2;MLEAF=1;MQ=60;QD=32.73;SOR=1.981	GT:AD:DP:GQ:PL	1/1:0,5:5:15:225,15,0	LOC109847256
NC_033794.1	6129420	.	CA	C	861.73	PASS	AC=2;AF=1;AN=2;DP=29;ExcessHet=3.0103;FS=0;MLEAC=2;MLEAF=1;MQ=60;QD=30.78;SOR=1.179	GT:AD:DP:GQ:PL	1/1:0,28:28:84:899,84,0	LOC109829834
NC_033794.1	6129497	.	C	CG	648.73	PASS	AC=2;AF=1;AN=2;DP=29;ExcessHet=3.0103;FS=0;MLEAC=2;MLEAF=1;MQ=60;QD=24.95;SOR=0.693	GT:AD:DP:GQ:PL	1/1:0,26:26:81:686,81,0	LOC109829834
NC_033794.1	6129563	.	CT	C	526.73	PASS	AC=2;AF=1;AN=2;DP=22;ExcessHet=3.0103;FS=0;MLEAC=2;MLEAF=1;MQ=60;QD=26.34;SOR=1.127	GT:AD:DP:GQ:PL	1/1:0,20:20:60:564,60,0	LOC109829834
NC_033794.1	6129599	.	C	CG	1088.73	PASS	AC=2;AF=1;AN=2;DP=26;ExcessHet=3.0103;FS=0;MLEAC=2;MLEAF=1;MQ=60;QD=28.24;SOR=1.445	GT:AD:DP:GQ:PL	1/1:0,26:26:81:1126,81,0	LOC109829834
NC_033794.1	6129615	.	T	TG	525.73	PASS	AC=2;AF=1;AN=2;DP=20;ExcessHet=3.0103;FS=0;MLEAC=2;MLEAF=1;MQ=60;QD=27.67;SOR=0.793	GT:AD:DP:GQ:PL	1/1:0,19:19:57:563,57,0	LOC109829834
NC_033794.1	6129648	.	A	AG	563.73	PASS	AC=2;AF=1;AN=2;DP=25;ExcessHet=3.0103;FS=0;MLEAC=2;MLEAF=1;MQ=60;QD=23.49;SOR=1.051	GT:AD:DP:GQ:PL	1/1:0,24:24:72:601,72,0	LOC109829834
NC_033794.1	6133732	.	TG	T	1852.73	PASS	AC=2;AF=1;AN=2;DP=42;ExcessHet=3.0103;FS=0;MLEAC=2;MLEAF=1;MQ=59.65;QD=26.57;SOR=2.093	GT:AD:DP:GQ:PL	1/1:0,42:42:99:1890,126,0	LOC109829834
NC_033794.1	6133739	.	G	GT	1852.73	PASS	AC=2;AF=1;AN=2;DP=36;ExcessHet=3.0103;FS=0;MLEAC=2;MLEAF=1;MQ=59.6;QD=27.57;SOR=2.179	GT:AD:DP:GQ:PL	1/1:0,36:36:99:1890,126,0	LOC109829834
NC_033794.1	6133746	.	ACC	A	1267.73	PASS	AC=2;AF=1;AN=2;DP=28;ExcessHet=3.0103;FS=0;MLEAC=2;MLEAF=1;MQ=59.48;QD=26.03;SOR=1.863	GT:AD:DP:GQ:PL	1/1:0,28:28:87:1305,87,0	LOC109829834
NC_033794.1	6133779	.	GCC	G	2015.73	PASS	AC=2;AF=1;AN=2;DP=42;ExcessHet=3.0103;FS=0;MLEAC=2;MLEAF=1;MQ=59.56;QD=27.33;SOR=3.365	GT:AD:DP:GQ:PL	1/1:0,42:42:99:2053,138,0	LOC109829834
NC_033794.1	6133782	.	A	ATG	1897.73	PASS	AC=2;AF=1;AN=2;DP=41;ExcessHet=3.0103;FS=0;MLEAC=2;MLEAF=1;MQ=59.55;QD=32.13;SOR=3.664	GT:AD:DP:GQ:PL	1/1:0,41:41:99:1935,129,0	LOC109829834
NC_033794.1	6133814	.	TA	T	1357.73	PASS	AC=2;AF=1;AN=2;DP=31;ExcessHet=3.0103;FS=0;MLEAC=2;MLEAF=1;MQ=59.5;QD=29.11;SOR=3.981	GT:AD:DP:GQ:PL	1/1:0,31:31:93:1395,93,0	LOC109829834
NC_033794.1	6139864	.	A	ACCTTTCCTCTCGATGGATTTAAATGCCCTGGC	53.7	PASS	AC=2;AF=1;AN=2;DP=2;ExcessHet=3.0103;FS=0;MLEAC=2;MLEAF=1;MQ=60;QD=26.85;SOR=2.303	GT:AD:DP:GQ:PL	1/1:0,2:2:6:90,6,0	LOC109847277
NC_033794.1	6142785	.	CGAA	C	44.7	PASS	AC=2;AF=1;AN=2;DP=3;ExcessHet=3.0103;FS=0;MLEAC=2;MLEAF=1;MQ=60;QD=22.35;SOR=2.303	GT:AD:DP:GQ:PL	1/1:0,2:2:6:81,6,0	LOC109847271
NC_033794.1	6143055	.	TGGA	T	106.73	PASS	AC=1;AF=0.5;AN=2;BaseQRankSum=0.253;ClippingRankSum=0;DP=6;ExcessHet=3.0103;FS=4.771;MLEAC=1;MLEAF=0.5;MQ=61.78;MQRankSum=0.431;QD=17.79;ReadPosRankSum=0.842;SOR=3.258	GT:AD:DP:GQ:PL	0/1:2,4:6:69:144,0,69	LOC109847271
NC_033794.1	6144843	.	TGGTCATATTCTTTTTCTAACTTATTATATAATCCTTGTTCTTTGTTCTTTTAGTTTTTCTAAAATACTGTCATTTCATCTTCTTTGTA	T	169.84	PASS	AC=2;AF=1;AN=2;DP=5;ExcessHet=3.0103;FS=0;MLEAC=2;MLEAF=1;MQ=60;QD=33.97;SOR=1.022	GT:AD:DP:GQ:PL	1/1:0,5:5:16:207,16,0	LOC109847271
NC_033794.1	6146463	.	GAGCATAGACACA	G	79.73	PASS	AC=1;AF=0.5;AN=2;BaseQRankSum=0.385;ClippingRankSum=0;DP=7;ExcessHet=3.0103;FS=10;MLEAC=1;MLEAF=0.5;MQ=60;MQRankSum=0;QD=13.29;ReadPosRankSum=0;SOR=2.776	GT:AD:DP:GQ:PL	0/1:3,3:6:99:117,0,333	LOC109847271
NC_033794.1	6146682	.	T	TCAAAATGCTTCCACTTG	143	PASS	AC=2;AF=1;AN=2;DP=4;ExcessHet=3.0103;FS=0;MLEAC=2;MLEAF=1;MQ=60;QD=31.35;SOR=0.693	GT:AD:DP:GQ:PL	1/1:0,4:4:12:180,12,0	LOC109847271
NC_033794.1	6150668	.	CATT	C	76.73	PASS	AC=1;AF=0.5;AN=2;BaseQRankSum=-1.579;ClippingRankSum=0;DP=7;ExcessHet=3.0103;FS=0;MLEAC=1;MLEAF=0.5;MQ=60;MQRankSum=0;QD=10.96;ReadPosRankSum=-0.697;SOR=0.446	GT:AD:DP:GQ:PL	0/1:4,3:7:99:114,0,206	LOC109847271
NC_033794.1	6151794	.	C	CA	202.75	PASS	AC=2;AF=1;AN=2;DP=8;ExcessHet=3.0103;FS=0;MLEAC=2;MLEAF=1;MQ=60;QD=25.34;SOR=4.407	GT:AD:DP:GQ:PL	1/1:0,8:8:24:240,24,0	LOC109847271
NC_033794.1	6151991	.	GA	G	53.7	PASS	AC=2;AF=1;AN=2;DP=3;ExcessHet=3.0103;FS=0;MLEAC=2;MLEAF=1;MQ=60;QD=26.85;SOR=2.303	GT:AD:DP:GQ:PL	1/1:0,2:2:6:90,6,0	NA
NC_033794.1	6152116	.	C	CTTCAGCATACAACT	53.7	PASS	AC=2;AF=1;AN=2;DP=3;ExcessHet=3.0103;FS=0;MLEAC=2;MLEAF=1;MQ=60;QD=26.85;SOR=2.303	GT:AD:DP:GQ:PL	1/1:0,2:2:6:90,6,0	NA
NC_033794.1	6152865	.	AT	A	259.73	PASS	AC=1;AF=0.5;AN=2;BaseQRankSum=-0.843;ClippingRankSum=0;DP=31;ExcessHet=3.0103;FS=1.527;MLEAC=1;MLEAF=0.5;MQ=60;MQRankSum=0;QD=9.62;ReadPosRankSum=0.147;SOR=0.385	GT:AD:DP:GQ:PL	0/1:14,13:27:99:297,0,310	LOC109847285
NC_033794.1	6152898	.	C	CT	1132.73	PASS	AC=2;AF=1;AN=2;DP=26;ExcessHet=3.0103;FS=0;MLEAC=2;MLEAF=1;MQ=59.51;QD=25.33;SOR=1.697	GT:AD:DP:GQ:PL	1/1:0,26:26:78:1170,78,0	LOC109847285
NC_033794.1	6152900	.	G	GCTTGCGAAGCAAGGGTTTTCTTCCC	1221.73	PASS	AC=2;AF=1;AN=2;DP=26;ExcessHet=3.0103;FS=0;MLEAC=2;MLEAF=1;MQ=59.51;QD=27.67;SOR=1.697	GT:AD:DP:GQ:PL	1/1:0,26:26:84:1259,84,0	LOC109847285
NC_033794.1	6153685	.	TCTGAAAACAATTACATAAAAAAATTAAAGTGGTAGACGAATTTTAGCTTTCTCTAGCTAGTAGTAATGTACTAAAAAGACTTAC	T	1081.73	PASS	AC=2;AF=1;AN=2;DP=25;ExcessHet=3.0103;FS=0;MLEAC=2;MLEAF=1;MQ=58.35;QD=29.52;SOR=0.941	GT:AD:DP:GQ:PL	1/1:0,25:25:79:1119,79,0	LOC109847285
NC_033794.1	6154381	.	TATACCTGACAAAATGAACATGTAAAGAAATTTTTCCCATATTAAAGATATGAGTGTTGTTTTTCATGAATTTCATGTGTC	T	915.73	PASS	AC=2;AF=1;AN=2;DP=22;ExcessHet=3.0103;FS=0;MLEAC=2;MLEAF=1;MQ=60;QD=28.28;SOR=1.329	GT:AD:DP:GQ:PL	1/1:0,22:22:66:953,66,0	LOC109847285
NC_033794.1	6156492	.	TCCTATATTCCAAAAGAACAAGTCTGATCATCTTATAGTTTGTATGATCTCTCTGGTTTCACCCAAAACAGAACGTA	T	412.74	PASS	AC=2;AF=1;AN=2;DP=10;ExcessHet=3.0103;FS=0;MLEAC=2;MLEAF=1;MQ=60;QD=27.76;SOR=4.804	GT:AD:DP:GQ:PL	1/1:0,10:10:30:450,30,0	LOC109847285
NC_033794.1	6157507	.	CTCAATCTCT	C	124.73	PASS	AC=1;AF=0.5;AN=2;BaseQRankSum=0;ClippingRankSum=0;DP=6;ExcessHet=3.0103;FS=0;MLEAC=1;MLEAF=0.5;MQ=60;MQRankSum=0;QD=20.79;ReadPosRankSum=-1.282;SOR=1.329	GT:AD:DP:GQ:PL	0/1:2,4:6:99:162,0,195	LOC109847285
NC_033794.1	6185330	.	A	AGGCAGATGAGGAATTTCAAAAGCTTAAGACTGTTCAGCAGCGT	1031.73	PASS	AC=2;AF=1;AN=2;DP=23;ExcessHet=3.0103;FS=0;MLEAC=2;MLEAF=1;MQ=60;QD=29.11;SOR=1.708	GT:AD:DP:GQ:PL	1/1:0,23:23:72:1069,72,0	LOC109847295
NC_033794.1	6186236	.	G	GGCC	728.73	PASS	AC=2;AF=1;AN=2;BaseQRankSum=1.615;ClippingRankSum=0;DP=22;ExcessHet=3.0103;FS=3.979;MLEAC=2;MLEAF=1;MQ=60;MQRankSum=0;QD=32.81;ReadPosRankSum=1.327;SOR=1.061	GT:AD:DP:GQ:PL	1/1:1,19:20:35:766,35,0	LOC109847295
NC_033794.1	6186238	.	A	AGAGGTTAGGAGTGGTGACCTGCCACAACCAATCAACCT	733.73	PASS	AC=2;AF=1;AN=2;DP=15;ExcessHet=3.0103;FS=0;MLEAC=2;MLEAF=1;MQ=60;QD=34.31;SOR=1.112	GT:AD:DP:GQ:PL	1/1:0,15:15:38:771,38,0	LOC109847295
NC_033794.1	6190173	.	G	GCACCCATTGAAAGCTGTAAAGGTTATGCACACAGTAGC	627.73	PASS	AC=1;AF=0.5;AN=2;BaseQRankSum=1.405;ClippingRankSum=0;DP=18;ExcessHet=3.0103;FS=3.214;MLEAC=1;MLEAF=0.5;MQ=60;MQRankSum=0;QD=34.87;ReadPosRankSum=-2.99;SOR=0.105	GT:AD:DP:GQ:PL	0/1:2,16:18:91:665,0,91	LOC109847295
NC_033794.1	6190830	.	G	GAACCACATGAGTGAAAT	1168.73	PASS	AC=2;AF=1;AN=2;DP=27;ExcessHet=3.0103;FS=0;MLEAC=2;MLEAF=1;MQ=60;QD=29.67;SOR=0.765	GT:AD:DP:GQ:PL	1/1:0,27:27:79:1206,79,0	LOC109847295
NC_033794.1	6190833	.	T	TTGCTTACCATGCAACAATGATGTC	727.73	PASS	AC=2;AF=1;AN=2;DP=16;ExcessHet=3.0103;FS=0;MLEAC=2;MLEAF=1;MQ=60;QD=30.38;SOR=1.244	GT:AD:DP:GQ:PL	1/1:0,16:16:51:765,51,0	LOC109847295
NC_033794.1	6191122	.	T	TGAGGAGA	897.73	PASS	AC=1;AF=0.5;AN=2;BaseQRankSum=-0.737;ClippingRankSum=0;DP=28;ExcessHet=3.0103;FS=2.688;MLEAC=1;MLEAF=0.5;MQ=60;MQRankSum=0;QD=34.53;ReadPosRankSum=-1.169;SOR=1.282	GT:AD:DP:GQ:PL	0/1:3,23:26:99:935,0,387	LOC109847295
NC_033794.1	6191127	.	G	GAGA	834.73	PASS	AC=1;AF=0.5;AN=2;BaseQRankSum=1.374;ClippingRankSum=0;DP=22;ExcessHet=3.0103;FS=0;MLEAC=1;MLEAF=0.5;MQ=60;MQRankSum=0;QD=26.11;ReadPosRankSum=-2.383;SOR=1.402	GT:AD:DP:GQ:PL	0/1:2,20:22:99:872,0,392	LOC109847295
NC_033794.1	6191128	.	C	CAAAGGCTAGCCTTGTATCAAGGG	793.73	PASS	AC=1;AF=0.5;AN=2;BaseQRankSum=1.641;ClippingRankSum=0;DP=20;ExcessHet=3.0103;FS=0;MLEAC=1;MLEAF=0.5;MQ=60;MQRankSum=0;QD=27.51;ReadPosRankSum=-2.417;SOR=1.179	GT:AD:DP:GQ:PL	0/1:2,18:20:99:831,0,395	LOC109847295
NC_033794.1	6191133	.	G	GTC	250.73	PASS	AC=1;AF=0.5;AN=2;BaseQRankSum=-2.1;ClippingRankSum=0;DP=8;ExcessHet=3.0103;FS=0;MLEAC=1;MLEAF=0.5;MQ=60;MQRankSum=0;QD=31.34;ReadPosRankSum=-2.1;SOR=1.329	GT:AD:DP:GQ:PL	0/1:2,6:8:99:288,0,407	LOC109847295
NC_033794.1	6192127	.	T	TGTTC	540.73	PASS	AC=2;AF=1;AN=2;DP=14;ExcessHet=3.0103;FS=0;MLEAC=2;MLEAF=1;MQ=60;QD=33.15;SOR=2.833	GT:AD:DP:GQ:PL	1/1:0,13:13:39:578,39,0	LOC109847295
NC_033794.1	6194755	.	A	ATCGC,ATCGATCGC	3954.73	PASS	AC=1,1;AF=0.5,0.5;AN=2;DP=92;ExcessHet=3.0103;FS=0;MLEAC=1,1;MLEAF=0.5,0.5;MQ=60;QD=27.72;SOR=9.065	GT:AD:DP:GQ:PL	1/2:0,49,43:92:99:3992,1892,1742,2061,0,1922	LOC109847303
NC_033794.1	6194986	.	GC	G	1833.73	PASS	AC=2;AF=1;AN=2;DP=46;ExcessHet=3.0103;FS=0;MLEAC=2;MLEAF=1;MQ=56.21;QD=29.97;SOR=1.9	GT:AD:DP:GQ:PL	1/1:0,42:42:99:1871,126,0	LOC109847303
NC_033794.1	6194990	.	AG	A	1833.73	PASS	AC=2;AF=1;AN=2;DP=43;ExcessHet=3.0103;FS=0;MLEAC=2;MLEAF=1;MQ=55.94;QD=30.46;SOR=2.038	GT:AD:DP:GQ:PL	1/1:0,41:41:99:1871,126,0	LOC109847303
NC_033794.1	6194993	.	TG	T	1807.73	PASS	AC=2;AF=1;AN=2;DP=43;ExcessHet=3.0103;FS=0;MLEAC=2;MLEAF=1;MQ=55.94;QD=29.93;SOR=2.038	GT:AD:DP:GQ:PL	1/1:0,41:41:99:1845,123,0	LOC109847303
NC_033794.1	6194995	.	CG	C	1807.73	PASS	AC=2;AF=1;AN=2;DP=43;ExcessHet=3.0103;FS=0;MLEAC=2;MLEAF=1;MQ=55.94;QD=32.71;SOR=2.038	GT:AD:DP:GQ:PL	1/1:0,41:41:99:1845,123,0	LOC109847303
NC_033794.1	6195000	.	T	TG	1627.73	PASS	AC=2;AF=1;AN=2;DP=37;ExcessHet=3.0103;FS=0;MLEAC=2;MLEAF=1;MQ=55.25;QD=29.6;SOR=2.368	GT:AD:DP:GQ:PL	1/1:0,35:35:99:1665,111,0	LOC109847303
NC_033794.1	6195005	.	A	AG	1447.73	PASS	AC=2;AF=1;AN=2;DP=31;ExcessHet=3.0103;FS=0;MLEAC=2;MLEAF=1;MQ=54.29;QD=38.1;SOR=2.303	GT:AD:DP:GQ:PL	1/1:0,30:30:99:1485,99,0	LOC109847303
NC_033794.1	6195008	.	T	TG	1042.73	PASS	AC=2;AF=1;AN=2;DP=25;ExcessHet=3.0103;FS=0;MLEAC=2;MLEAF=1;MQ=52.82;QD=31.88;SOR=2.494	GT:AD:DP:GQ:PL	1/1:0,24:24:72:1080,72,0	LOC109847303
NC_033794.1	6195015	.	T	TA	727.73	PASS	AC=2;AF=1;AN=2;DP=12;ExcessHet=3.0103;FS=0;MLEAC=2;MLEAF=1;MQ=43.74;QD=27.92;SOR=2.494	GT:AD:DP:GQ:PL	1/1:0,11:11:51:765,51,0	LOC109847303
NC_033794.1	6195024	.	TA	T	486.73	PASS	AC=2;AF=1;AN=2;DP=13;ExcessHet=3.0103;FS=0;MLEAC=2;MLEAF=1;MQ=45.2;QD=30.24;SOR=1.981	GT:AD:DP:GQ:PL	1/1:0,12:12:36:524,36,0	LOC109847303
NC_033794.1	6195036	.	TG	T	211.74	PASS	AC=2;AF=1;AN=2;DP=11;ExcessHet=3.0103;FS=0;MLEAC=2;MLEAF=1;MQ=43.92;QD=23.53;SOR=2.093	GT:AD:DP:GQ:PL	1/1:0,9:9:27:249,27,0	LOC109847303
NC_033794.1	6195451	.	G	GATGAGCCTTTACAAAGTGATTCT	546.73	PASS	AC=2;AF=1;AN=2;DP=13;ExcessHet=3.0103;FS=0;MLEAC=2;MLEAF=1;MQ=34.9;QD=34.27;SOR=1.179	GT:AD:DP:GQ:PL	1/1:0,13:13:38:584,38,0	LOC109847303
NC_033794.1	6197551	.	G	GTTATTGCC	53.7	PASS	AC=2;AF=1;AN=2;DP=2;ExcessHet=3.0103;FS=0;MLEAC=2;MLEAF=1;MQ=60;QD=26.85;SOR=0.693	GT:AD:DP:GQ:PL	1/1:0,2:2:6:90,6,0	LOC109847303
NC_033794.1	6201725	.	ATAAGG	A	652.73	PASS	AC=1;AF=0.5;AN=2;BaseQRankSum=-2.268;ClippingRankSum=0;DP=48;ExcessHet=3.0103;FS=2.659;MLEAC=1;MLEAF=0.5;MQ=56.97;MQRankSum=0.994;QD=15.54;ReadPosRankSum=-0.904;SOR=0.368	GT:AD:DP:GQ:PL	0/1:18,24:42:99:690,0,501	LOC109847303
NC_033794.1	6201727	.	AAGGCAAGCCATAAACTCTGTACTCAACATTGTATTGCCTAGTTAACATCATTGGTATACTGATAAAACATTGTTTTGATGGTTTTGTT	A	398.73	PASS	AC=1;AF=0.5;AN=2;BaseQRankSum=-0.069;ClippingRankSum=0;DP=43;ExcessHet=3.0103;FS=0;MLEAC=1;MLEAF=0.5;MQ=56.61;MQRankSum=-0.87;QD=9.73;ReadPosRankSum=2.302;SOR=0.853	GT:AD:DP:GQ:PL	0/1:25,16:41:99:436,0,737	LOC109847303
NC_033794.1	6201732	.	AAGCCATAAACTCTGTACTCAACATTGTATTGCCTAGTTAACATCATTGGTATACTGATAAAACATTGTTTTGATGGTTTTGTT	A	649.73	PASS	AC=1;AF=0.5;AN=2;BaseQRankSum=-1.144;ClippingRankSum=0;DP=43;ExcessHet=3.0103;FS=2.692;MLEAC=1;MLEAF=0.5;MQ=56.61;MQRankSum=0.848;QD=15.11;ReadPosRankSum=1.739;SOR=0.321	GT:AD:DP:GQ:PL	0/1:19,24:43:99:687,0,543	LOC109847303
NC_033794.1	6203796	.	AAATACCG	A	2838.73	PASS	AC=2;AF=1;AN=2;DP=74;ExcessHet=3.0103;FS=0;MLEAC=2;MLEAF=1;MQ=58.68;QD=26.68;SOR=1	GT:AD:DP:GQ:PL	1/1:0,65:65:99:2876,197,0	LOC109847303
NC_033794.1	6204251	.	CGCAGCAACAGCA	C	62.73	PASS	AC=1;AF=0.5;AN=2;BaseQRankSum=0.06;ClippingRankSum=0;DP=12;ExcessHet=3.0103;FS=0;MLEAC=1;MLEAF=0.5;MQ=50.1;MQRankSum=-2.515;QD=6.97;ReadPosRankSum=-0.732;SOR=0.283	GT:AD:DP:GQ:PL	0/1:6,3:9:99:100,0,241	LOC109847303
NC_033794.1	6204261	.	GCAGCAGCAA	G	181.73	PASS	AC=1;AF=0.5;AN=2;BaseQRankSum=-0.674;ClippingRankSum=0;DP=13;ExcessHet=3.0103;FS=0;MLEAC=1;MLEAF=0.5;MQ=50.93;MQRankSum=1.902;QD=18.17;ReadPosRankSum=-0.09;SOR=1.085	GT:AD:DP:GQ:PL	0/1:4,6:10:99:219,0,140	LOC109847303
NC_033794.1	6204387	.	CG	C	215.74	PASS	AC=2;AF=1;AN=2;DP=13;ExcessHet=3.0103;FS=0;MLEAC=2;MLEAF=1;MQ=60;QD=21.57;SOR=4.804	GT:AD:DP:GQ:PL	1/1:0,10:10:30:253,30,0	LOC109847303
NC_033794.1	6207331	.	T	TCAGCAGCAG	112.73	PASS	AC=1;AF=0.5;AN=2;BaseQRankSum=-0.842;ClippingRankSum=0;DP=10;ExcessHet=3.0103;FS=0;MLEAC=1;MLEAF=0.5;MQ=59.9;MQRankSum=-0.842;QD=11.27;ReadPosRankSum=-0.411;SOR=0.412	GT:AD:DP:GQ:PL	0/1:6,4:10:99:150,0,577	LOC109847310
NC_033794.1	6222078	.	T	TTCCAA	53.7	PASS	AC=2;AF=1;AN=2;DP=2;ExcessHet=3.0103;FS=0;MLEAC=2;MLEAF=1;MQ=60;QD=26.85;SOR=0.693	GT:AD:DP:GQ:PL	1/1:0,2:2:6:90,6,0	LOC109847310
NC_033794.1	6222081	.	G	GGAAGTAATGAA	53.7	PASS	AC=2;AF=1;AN=2;DP=2;ExcessHet=3.0103;FS=0;MLEAC=2;MLEAF=1;MQ=60;QD=26.85;SOR=0.693	GT:AD:DP:GQ:PL	1/1:0,2:2:6:90,6,0	LOC109847310
NC_033794.1	6223430	.	C	CG	148.77	PASS	AC=2;AF=1;AN=2;DP=9;ExcessHet=3.0103;FS=0;MLEAC=2;MLEAF=1;MQ=40;QD=21.25;SOR=4.174	GT:AD:DP:GQ:PL	1/1:0,7:7:21:186,21,0	LOC109847310
NC_033794.1	6223460	.	GTCAGC	G	143	PASS	AC=2;AF=1;AN=2;DP=4;ExcessHet=3.0103;FS=0;MLEAC=2;MLEAF=1;MQ=40;QD=24.86;SOR=3.258	GT:AD:DP:GQ:PL	1/1:0,4:4:12:180,12,0	LOC109847310
NC_033794.1	6224469	.	A	AT	386.73	PASS	AC=1;AF=0.5;AN=2;BaseQRankSum=-1.573;ClippingRankSum=0;DP=32;ExcessHet=3.0103;FS=0;MLEAC=1;MLEAF=0.5;MQ=60;MQRankSum=0;QD=12.09;ReadPosRankSum=-2.063;SOR=0.26	GT:AD:DP:GQ:PL	0/1:21,11:32:99:424,0,1135	NA
NC_033794.1	6225002	.	T	TG	53.7	PASS	AC=2;AF=1;AN=2;DP=2;ExcessHet=3.0103;FS=0;MLEAC=2;MLEAF=1;MQ=60;QD=26.85;SOR=2.303	GT:AD:DP:GQ:PL	1/1:0,2:2:6:90,6,0	LOC109847319
NC_033794.1	6226906	.	T	TA	38.74	PASS	AC=1;AF=0.5;AN=2;BaseQRankSum=-0.253;ClippingRankSum=0;DP=7;ExcessHet=3.0103;FS=0;MLEAC=1;MLEAF=0.5;MQ=60;MQRankSum=0;QD=6.46;ReadPosRankSum=0;SOR=1.609	GT:AD:DP:GQ:PL	0/1:2,4:6:30:76,0,30	LOC109847319
NC_033794.1	6228697	.	T	TAAA	187.87	PASS	AC=2;AF=1;AN=2;DP=5;ExcessHet=3.0103;FS=0;MLEAC=2;MLEAF=1;MQ=60;QD=28.78;SOR=1.022	GT:AD:DP:GQ:PL	1/1:0,5:5:15:225,15,0	LOC109847319
NC_033794.1	6228699	.	A	AT	187.87	PASS	AC=2;AF=1;AN=2;DP=5;ExcessHet=3.0103;FS=0;MLEAC=2;MLEAF=1;MQ=60;QD=27.05;SOR=1.022	GT:AD:DP:GQ:PL	1/1:0,5:5:15:225,15,0	LOC109847319
NC_033794.1	6229103	.	A	AGT	98.25	PASS	AC=2;AF=1;AN=2;DP=3;ExcessHet=3.0103;FS=0;MLEAC=2;MLEAF=1;MQ=60;QD=32.75;SOR=2.833	GT:AD:DP:GQ:PL	1/1:0,3:3:9:135,9,0	LOC109847319
NC_033794.1	6229104	.	ACC	A	98.25	PASS	AC=2;AF=1;AN=2;DP=3;ExcessHet=3.0103;FS=0;MLEAC=2;MLEAF=1;MQ=60;QD=32.75;SOR=2.833	GT:AD:DP:GQ:PL	1/1:0,3:3:9:135,9,0	LOC109847319
NC_033794.1	6229110	.	G	GAAT	98.25	PASS	AC=2;AF=1;AN=2;DP=3;ExcessHet=3.0103;FS=0;MLEAC=2;MLEAF=1;MQ=60;QD=32.75;SOR=2.833	GT:AD:DP:GQ:PL	1/1:0,3:3:9:135,9,0	LOC109847319
NC_033794.1	6229184	.	G	GTTA	98.25	PASS	AC=2;AF=1;AN=2;DP=3;ExcessHet=3.0103;FS=0;MLEAC=2;MLEAF=1;MQ=60;QD=32.75;SOR=1.179	GT:AD:DP:GQ:PL	1/1:0,3:3:9:135,9,0	LOC109847319
NC_033794.1	6231194	.	A	AAT	5401.73	PASS	AC=2;AF=1;AN=2;DP=128;ExcessHet=3.0103;FS=0;MLEAC=2;MLEAF=1;MQ=59.42;QD=31.03;SOR=1.769	GT:AD:DP:GQ:PL	1/1:0,123:123:99:5439,367,0	LOC109847319
NC_033794.1	6231195	.	C	CTTCCTCCGGATTTCAACCTGCTTCTCTTTTCGCTCATATTCT	5402.73	PASS	AC=2;AF=1;AN=2;DP=117;ExcessHet=3.0103;FS=0;MLEAC=2;MLEAF=1;MQ=59.36;QD=31.14;SOR=1.713	GT:AD:DP:GQ:PL	1/1:0,117:117:99:5440,367,0	LOC109847319
NC_033794.1	6232428	.	T	TC	12.01	PASS	AC=1;AF=0.5;AN=2;BaseQRankSum=0;ClippingRankSum=0;DP=7;ExcessHet=3.0103;FS=0;MLEAC=1;MLEAF=0.5;MQ=60;MQRankSum=0;QD=2;ReadPosRankSum=1.96;SOR=0.991	GT:AD:DP:GQ:PL	0/1:3,3:6:49:49,0,55	LOC109847319
NC_033794.1	6234206	.	AAGGTCGAAACCTCTCCTTTTTTTTCTCTTCAATCCTTTCATATTTTTCTCTTTCTAGTGAATATATTACAAGTGAATTGATTCTTGGAATGT	A	98.25	PASS	AC=2;AF=1;AN=2;DP=3;ExcessHet=3.0103;FS=0;MLEAC=2;MLEAF=1;MQ=46.62;QD=32.75;SOR=1.179	GT:AD:DP:GQ:PL	1/1:0,3:3:9:135,9,0	LOC109847327
NC_033794.1	6235272	.	T	TTAG	53.7	PASS	AC=2;AF=1;AN=2;DP=3;ExcessHet=3.0103;FS=0;MLEAC=2;MLEAF=1;MQ=60;QD=26.85;SOR=0.693	GT:AD:DP:GQ:PL	1/1:0,2:2:6:90,6,0	LOC109847344
NC_033794.1	6247652	.	GATC	G	193.73	PASS	AC=1;AF=0.5;AN=2;BaseQRankSum=-2.697;ClippingRankSum=0;DP=13;ExcessHet=3.0103;FS=0;MLEAC=1;MLEAF=0.5;MQ=60;MQRankSum=0;QD=14.9;ReadPosRankSum=-0.693;SOR=0.569	GT:AD:DP:GQ:PL	0/1:7,6:13:99:231,0,429	LOC109831018
NC_033794.1	6247656	.	GA	G	193.73	PASS	AC=1;AF=0.5;AN=2;BaseQRankSum=-1.54;ClippingRankSum=0;DP=13;ExcessHet=3.0103;FS=0;MLEAC=1;MLEAF=0.5;MQ=60;MQRankSum=0;QD=14.9;ReadPosRankSum=-1.567;SOR=0.569	GT:AD:DP:GQ:PL	0/1:7,6:13:99:231,0,429	LOC109831018
NC_033794.1	6247679	.	GTATA	G	193.73	PASS	AC=1;AF=0.5;AN=2;BaseQRankSum=0;ClippingRankSum=0;DP=13;ExcessHet=3.0103;FS=0;MLEAC=1;MLEAF=0.5;MQ=60;MQRankSum=0;QD=14.9;ReadPosRankSum=-1.716;SOR=0.569	GT:AD:DP:GQ:PL	0/1:7,6:13:99:231,0,345	LOC109831018
NC_033794.1	6249966	.	ACATT	A	37.73	PASS	AC=1;AF=0.5;AN=2;BaseQRankSum=1.036;ClippingRankSum=0;DP=5;ExcessHet=3.0103;FS=0;MLEAC=1;MLEAF=0.5;MQ=60;MQRankSum=0;QD=7.55;ReadPosRankSum=-1.036;SOR=0.446	GT:AD:DP:GQ:PL	0/1:3,2:5:75:75,0,120	NA
NC_033794.1	6249974	.	TTATTCATAAAA	T	73.73	PASS	AC=1;AF=0.5;AN=2;BaseQRankSum=0.712;ClippingRankSum=0;DP=7;ExcessHet=3.0103;FS=0;MLEAC=1;MLEAF=0.5;MQ=60;MQRankSum=0;QD=10.53;SOR=0.223	GT:AD:DP:GQ:PL	0/1:5,2:7:99:111,0,201	NA
NC_033794.1	6250001	.	A	AG	47.73	PASS	AC=1;AF=0.5;AN=2;BaseQRankSum=0;ClippingRankSum=0;DP=9;ExcessHet=3.0103;FS=0;MLEAC=1;MLEAF=0.5;MQ=60;MQRankSum=0;QD=5.3;ReadPosRankSum=-1.383;SOR=0.368	GT:AD:DP:GQ:PL	0/1:5,4:9:85:85,0,160	LOC109847352
NC_033794.1	6250040	.	CT	C	235.77	PASS	AC=1;AF=0.5;AN=2;BaseQRankSum=-0.449;ClippingRankSum=0;DP=27;ExcessHet=3.0103;FS=0;MLEAC=1;MLEAF=0.5;MQ=60;MQRankSum=0;QD=8.73;ReadPosRankSum=-1.839;SOR=1.828	GT:AD:DP:GQ:PL	0/1:12,15:27:99:273,0,130	LOC109847352
NC_033794.1	6250063	.	G	GTT	6166.73	PASS	AC=1;AF=0.5;AN=2;BaseQRankSum=1.177;ClippingRankSum=0;DP=302;ExcessHet=3.0103;FS=0;MLEAC=1;MLEAF=0.5;MQ=60;MQRankSum=0;QD=20.42;ReadPosRankSum=1.216;SOR=0.943	GT:AD:DP:GQ:PL	0/1:134,168:302:99:6204,0,3523	LOC109847352
NC_033794.1	6250087	.	CGAGGTAATCCTCAACCTCTGCTTTTTATTTCGCTTTCGATCTCTAGATTTGGTTTCATTTTGGAGTTCGATTTGATTTTTTTTGTTTTTGCTTTTGTTGAATTTTTGA	C	12519.7	PASS	AC=1;AF=0.5;AN=2;BaseQRankSum=-0.7;ClippingRankSum=0;DP=624;ExcessHet=3.0103;FS=0;MLEAC=1;MLEAF=0.5;MQ=60;MQRankSum=0;QD=20.76;ReadPosRankSum=-4.245;SOR=5.696	GT:AD:DP:GQ:PL	0/1:72,531:603:99:12557,0,1776	LOC109847352
NC_033794.1	6253010	.	T	TA	45.25	PASS	AC=2;AF=1;AN=2;DP=3;ExcessHet=3.0103;FS=0;MLEAC=2;MLEAF=1;MQ=60;QD=15.08;SOR=1.179	GT:AD:DP:GQ:PL	1/1:0,3:3:9:82,9,0	LOC109847352
NC_033794.1	6253445	.	T	TGGCATTCAGGACAAAGGTCTTCCATCCAAATATTAACAGCAACGGA	12652.7	PASS	AC=2;AF=1;AN=2;DP=287;ExcessHet=3.0103;FS=0;MLEAC=2;MLEAF=1;MQ=60;QD=31.54;SOR=0.758	GT:AD:DP:GQ:PL	1/1:0,285:285:99:12690,857,0	LOC109847352
NC_033794.1	6260024	.	AGTAGGTTTTCATTTGCTTCATGTTTTGATGGCGCATATTTATGTTTTTTTTAATAATTTGTTATTTGCAATAATCTAATGGAATGGGAAAATACAG	A	773.73	PASS	AC=2;AF=1;AN=2;DP=19;ExcessHet=3.0103;FS=0;MLEAC=2;MLEAF=1;MQ=60;QD=25.14;SOR=0.693	GT:AD:DP:GQ:PL	1/1:0,18:18:55:811,55,0	LOC109829850
NC_033794.1	6284073	.	CCAGGTTGTGCTTCATTCTTTTTTATATTATTTATTTATTTTGCCAACTATTTTAGTCCTTCAAATTCCGTTGTCTAATTGTCAACTTCAATTAAAATTT	C	53.7	PASS	AC=2;AF=1;AN=2;DP=2;ExcessHet=3.0103;FS=0;MLEAC=2;MLEAF=1;MQ=60;QD=26.85;SOR=2.303	GT:AD:DP:GQ:PL	1/1:0,2:2:6:90,6,0	LOC109847367
NC_033794.1	6285358	.	A	ATGGCTGAAGCT	53.7	PASS	AC=2;AF=1;AN=2;DP=1;ExcessHet=3.0103;FS=0;MLEAC=2;MLEAF=1;MQ=60;QD=25.62;SOR=1.609	GT:AD:DP:GQ:PL	1/1:0,1:1:6:90,6,0	LOC109847367
NC_033794.1	6289108	.	AT	A	903.73	PASS	AC=2;AF=1;AN=2;DP=21;ExcessHet=3.0103;FS=0;MLEAC=2;MLEAF=1;MQ=60.51;QD=28.71;SOR=3.816	GT:AD:DP:GQ:PL	1/1:0,21:21:63:941,63,0	LOC109847367
NC_033794.1	6335102	.	T	TCCCATATGTTGGCCTCAACTTTTCAGTCTATGAATCTCTG	3218.73	PASS	AC=2;AF=1;AN=2;DP=74;ExcessHet=3.0103;FS=0;MLEAC=2;MLEAF=1;MQ=60;QD=32.17;SOR=0.927	GT:AD:DP:GQ:PL	1/1:0,74:74:99:3256,221,0	LOC109829867
NC_033794.1	6335867	.	T	TGGTGCCATCCATTGCCATTGCATTCGTTTCA	2643.73	PASS	AC=2;AF=1;AN=2;DP=62;ExcessHet=3.0103;FS=0;MLEAC=2;MLEAF=1;MQ=60;QD=29.42;SOR=0.865	GT:AD:DP:GQ:PL	1/1:0,61:61:99:2681,181,0	LOC109829867
NC_033794.1	6335869	.	A	ACGAGGTCGTG	2647.73	PASS	AC=2;AF=1;AN=2;DP=28;ExcessHet=3.0103;FS=0;MLEAC=2;MLEAF=1;MQ=60;QD=31.57;SOR=0.693	GT:AD:DP:GQ:PL	1/1:0,28:28:99:2685,183,0	LOC109829867
NC_033794.1	6371106	.	GCCTGAAATTTGACAGTGTGTGTTATTGGTGCATACATTTTTCCTTGTTCTTTTTTTCTTTTTGAACAAAACATGGTGAAAATTCTAAGAATCGTTATGTAAATTAAGATGAGAAATTA	G	8029.73	PASS	AC=1;AF=0.5;AN=2;BaseQRankSum=1.51;ClippingRankSum=0;DP=221;ExcessHet=3.0103;FS=2.18;MLEAC=1;MLEAF=0.5;MQ=60;MQRankSum=0;QD=30.93;ReadPosRankSum=1.584;SOR=0.426	GT:AD:DP:GQ:PL	0/1:16,204:220:64:8067,0,64	LOC109847394
NC_033794.1	6372306	.	GA	G	751.73	PASS	AC=2;AF=1;AN=2;DP=18;ExcessHet=3.0103;FS=0;MLEAC=2;MLEAF=1;MQ=60;QD=27.63;SOR=0.914	GT:AD:DP:GQ:PL	1/1:0,18:18:54:789,54,0	LOC109847394
NC_033794.1	6372311	.	G	GTAA	849.73	PASS	AC=2;AF=1;AN=2;DP=18;ExcessHet=3.0103;FS=0;MLEAC=2;MLEAF=1;MQ=60;QD=28.31;SOR=0.693	GT:AD:DP:GQ:PL	1/1:0,18:18:63:887,63,0	LOC109847394
NC_033794.1	6372450	.	A	AT	13.91	PASS	AC=1;AF=0.5;AN=2;BaseQRankSum=-0.511;ClippingRankSum=0;DP=17;ExcessHet=3.0103;FS=10.843;MLEAC=1;MLEAF=0.5;MQ=60;MQRankSum=0;QD=0.82;ReadPosRankSum=0.285;SOR=3.236	GT:AD:DP:GQ:PL	0/1:13,4:17:51:51,0,304	LOC109847394
NC_033794.1	6372557	.	ACTGCACGTAACCAGCACAAATGCTTAATATCACCATTTTCACGCATATACAAAACTAAACAGCAACATAAAACAAATAC	A	10429.7	PASS	AC=2;AF=1;AN=2;BaseQRankSum=0.677;ClippingRankSum=0;DP=255;ExcessHet=3.0103;FS=1.608;MLEAC=2;MLEAF=1;MQ=60;MQRankSum=0;QD=29.98;ReadPosRankSum=-0.37;SOR=0.4	GT:AD:DP:GQ:PL	1/1:6,241:247:99:10467,492,0	LOC109847394
NC_033794.1	6424998	.	TA	T	678.73	PASS	AC=2;AF=1;AN=2;BaseQRankSum=0;ClippingRankSum=0;DP=26;ExcessHet=3.0103;FS=0;MLEAC=2;MLEAF=1;MQ=60;MQRankSum=0;QD=27.15;ReadPosRankSum=-0.772;SOR=5.058	GT:AD:DP:GQ:PL	1/1:1,24:25:70:716,70,0	LOC109847433
NC_033794.1	6425054	.	AAAGATAGCAATGGG	A	253.73	PASS	AC=1;AF=0.5;AN=2;BaseQRankSum=-0.991;ClippingRankSum=0;DP=23;ExcessHet=3.0103;FS=4.586;MLEAC=1;MLEAF=0.5;MQ=60;MQRankSum=0;QD=11.03;ReadPosRankSum=0.218;SOR=0.061	GT:AD:DP:GQ:PL	0/1:15,8:23:99:291,0,606	LOC109847433
NC_033794.1	6425321	.	C	CTTTCTTTTTGACGTTTGGGTCAACCGAAGGGATTGAAGCCT	995.75	PASS	AC=2;AF=1;AN=2;BaseQRankSum=-0.502;ClippingRankSum=0;DP=29;ExcessHet=3.0103;FS=8.572;MLEAC=2;MLEAF=1;MQ=60;MQRankSum=0;QD=34.34;ReadPosRankSum=2.047;SOR=1.447	GT:AD:DP:GQ:PL	1/1:4,25:29:24:1033,24,0	LOC109847433
NC_033794.1	6426824	.	ACCTGTAGAGCATTGTTGTAAGGCTCAACATCCAGAAAGAAATAAATCAAATAATAGATGCAAAGGATTTATTATAACGACTTG	A	2842.73	PASS	AC=2;AF=1;AN=2;DP=70;ExcessHet=3.0103;FS=0;MLEAC=2;MLEAF=1;MQ=60;QD=37.8;SOR=0.693	GT:AD:DP:GQ:PL	1/1:0,64:64:99:2880,200,0	LOC109847433
NC_033794.1	6427183	.	AACCTATACATGAAACTGTAATTTTAGACTCCTCAAGATTACTAGGAATTGTTGAATATAAAAAAATATGTAT	A	2077.73	PASS	AC=2;AF=1;AN=2;DP=47;ExcessHet=3.0103;FS=0;MLEAC=2;MLEAF=1;MQ=60;QD=36.08;SOR=0.735	GT:AD:DP:GQ:PL	1/1:0,47:47:99:2115,141,0	LOC109847433
NC_033794.1	6427464	.	TCTGTTGAACTAAAATTCAGTATACTTTGATAGGTGAAATATCTCATTCACATACTAAAGAAAAATAGCTCAAGTATTAAC	T	2713.73	PASS	AC=2;AF=1;AN=2;DP=65;ExcessHet=3.0103;FS=0;MLEAC=2;MLEAF=1;MQ=60;QD=29.08;SOR=1.057	GT:AD:DP:GQ:PL	1/1:0,62:62:99:2751,190,0	LOC109847433
NC_033794.1	6430238	.	T	TC	1904.73	PASS	AC=2;AF=1;AN=2;DP=45;ExcessHet=3.0103;FS=0;MLEAC=2;MLEAF=1;MQ=60;QD=25.54;SOR=1.414	GT:AD:DP:GQ:PL	1/1:0,45:45:99:1942,134,0	LOC109847433
NC_033794.1	6430240	.	T	TGTTCGAGAA	1907.73	PASS	AC=2;AF=1;AN=2;DP=39;ExcessHet=3.0103;FS=0;MLEAC=2;MLEAF=1;MQ=60;QD=33.35;SOR=2.133	GT:AD:DP:GQ:PL	1/1:0,39:39:99:1945,135,0	LOC109847433
NC_033794.1	6430242	.	T	TGAGATTCATTTGCTTGCGCGCTGCCTCCACTAA	1717.73	PASS	AC=2;AF=1;AN=2;DP=31;ExcessHet=3.0103;FS=0;MLEAC=2;MLEAF=1;MQ=60;QD=32.71;SOR=2.376	GT:AD:DP:GQ:PL	1/1:0,31:31:99:1755,117,0	LOC109847433
NC_033794.1	6430664	.	G	GACCCGCCATGAATTGCCTCT	5272.73	PASS	AC=2;AF=1;AN=2;DP=112;ExcessHet=3.0103;FS=0;MLEAC=2;MLEAF=1;MQ=59.18;QD=28.37;SOR=9.455	GT:AD:DP:GQ:PL	1/1:0,112:112:99:5310,355,0	NA
NC_033794.1	6432117	.	A	ATTT	300.73	PASS	AC=1;AF=0.5;AN=2;BaseQRankSum=-1.058;ClippingRankSum=0;DP=42;ExcessHet=3.0103;FS=0;MLEAC=1;MLEAF=0.5;MQ=60;MQRankSum=0;QD=7.16;ReadPosRankSum=-1.348;SOR=0.693	GT:AD:DP:GQ:PL	0/1:21,21:42:99:338,0,497	LOC109847443
NC_033794.1	6432120	.	T	TAAA	423.73	PASS	AC=1;AF=0.5;AN=2;BaseQRankSum=-4.53;ClippingRankSum=0;DP=43;ExcessHet=3.0103;FS=0;MLEAC=1;MLEAF=0.5;MQ=60;MQRankSum=0;QD=9.85;ReadPosRankSum=1.68;SOR=0.428	GT:AD:DP:GQ:PL	0/1:25,18:43:99:461,0,718	LOC109847443
NC_033794.1	6432132	.	AT	A	2302.73	PASS	AC=2;AF=1;AN=2;DP=51;ExcessHet=3.0103;FS=0;MLEAC=2;MLEAF=1;MQ=60;QD=29.63;SOR=7.903	GT:AD:DP:GQ:PL	1/1:0,51:51:99:2340,157,0	LOC109847443
NC_033794.1	6432403	.	TGTAAGTTTGTAGTTTTTGAGATCAGAGCTTTTATTTTTCAAAAAAGTTGTGTTCTTTGATTCATTTTGATTGTTTCTGATCTTCAATCCTGAGCGATCCTAAG	T	1311.73	PASS	AC=1;AF=0.5;AN=2;BaseQRankSum=2.959;ClippingRankSum=0;DP=67;ExcessHet=3.0103;FS=11.273;MLEAC=1;MLEAF=0.5;MQ=60;MQRankSum=0;QD=25.72;ReadPosRankSum=0.337;SOR=0.776	GT:AD:DP:GQ:PL	0/1:17,34:51:99:1349,0,598	LOC109847443
NC_033794.1	6435969	.	GT	G	222.73	PASS	AC=2;AF=1;AN=2;DP=11;ExcessHet=3.0103;FS=0;MLEAC=2;MLEAF=1;MQ=60;QD=20.25;SOR=2.494	GT:AD:DP:GQ:PL	1/1:0,11:11:33:260,33,0	LOC109847443
NC_033794.1	6436152	.	T	TG	143	PASS	AC=2;AF=1;AN=2;DP=4;ExcessHet=3.0103;FS=0;MLEAC=2;MLEAF=1;MQ=60;QD=30.56;SOR=3.258	GT:AD:DP:GQ:PL	1/1:0,4:4:12:180,12,0	LOC109847443
NC_033794.1	6453095	.	CGGG	C	53.7	PASS	AC=2;AF=1;AN=2;DP=2;ExcessHet=3.0103;FS=0;MLEAC=2;MLEAF=1;MQ=22;QD=26.85;SOR=2.303	GT:AD:DP:GQ:PL	1/1:0,2:2:6:90,6,0	LOC109829889
NC_033794.1	6453099	.	G	GCC	53.7	PASS	AC=2;AF=1;AN=2;DP=2;ExcessHet=3.0103;FS=0;MLEAC=2;MLEAF=1;MQ=22;QD=26.85;SOR=2.303	GT:AD:DP:GQ:PL	1/1:0,2:2:6:90,6,0	LOC109829889
NC_033794.1	6453109	.	CAAA	C	53.7	PASS	AC=2;AF=1;AN=2;DP=2;ExcessHet=3.0103;FS=0;MLEAC=2;MLEAF=1;MQ=22;QD=26.85;SOR=2.303	GT:AD:DP:GQ:PL	1/1:0,2:2:6:90,6,0	LOC109829889
NC_033794.1	6453114	.	AAGC	A	53.7	PASS	AC=2;AF=1;AN=2;DP=2;ExcessHet=3.0103;FS=0;MLEAC=2;MLEAF=1;MQ=22;QD=26.85;SOR=2.303	GT:AD:DP:GQ:PL	1/1:0,2:2:6:90,6,0	LOC109829889
NC_033794.1	6453127	.	AG	A	53.7	PASS	AC=2;AF=1;AN=2;DP=2;ExcessHet=3.0103;FS=0;MLEAC=2;MLEAF=1;MQ=22;QD=26.85;SOR=2.303	GT:AD:DP:GQ:PL	1/1:0,2:2:6:90,6,0	LOC109829889
NC_033794.1	6453150	.	CTTA	C	53.7	PASS	AC=2;AF=1;AN=2;DP=2;ExcessHet=3.0103;FS=0;MLEAC=2;MLEAF=1;MQ=22;QD=26.85;SOR=2.303	GT:AD:DP:GQ:PL	1/1:0,2:2:6:90,6,0	LOC109829889
NC_033794.1	6453154	.	C	CA	53.7	PASS	AC=2;AF=1;AN=2;DP=2;ExcessHet=3.0103;FS=0;MLEAC=2;MLEAF=1;MQ=22;QD=26.85;SOR=2.303	GT:AD:DP:GQ:PL	1/1:0,2:2:6:90,6,0	LOC109829889
NC_033794.1	6493548	.	G	GA	293.73	PASS	AC=2;AF=1;AN=2;DP=20;ExcessHet=3.0103;FS=0;MLEAC=2;MLEAF=1;MQ=60;QD=18.36;SOR=5.67	GT:AD:DP:GQ:PL	1/1:0,16:16:48:331,48,0	LOC109847455
NC_033794.1	6493639	.	G	GACTGGAA	125	PASS	AC=2;AF=1;AN=2;DP=6;ExcessHet=3.0103;FS=0;MLEAC=2;MLEAF=1;MQ=60;QD=31.25;SOR=3.258	GT:AD:DP:GQ:PL	1/1:0,4:4:12:162,12,0	LOC109847455
NC_033794.1	6493640	.	GT	G	125	PASS	AC=2;AF=1;AN=2;DP=5;ExcessHet=3.0103;FS=0;MLEAC=2;MLEAF=1;MQ=60;QD=29.96;SOR=2.833	GT:AD:DP:GQ:PL	1/1:0,3:3:12:162,12,0	LOC109847455
NC_033794.1	6493644	.	A	ACTGAGGATAGGAATAGGATCCATGGAGG	98.25	PASS	AC=2;AF=1;AN=2;DP=4;ExcessHet=3.0103;FS=0;MLEAC=2;MLEAF=1;MQ=60;QD=31.07;SOR=2.303	GT:AD:DP:GQ:PL	1/1:0,2:2:9:135,9,0	LOC109847455
NC_033794.1	6494208	.	ACAGGTCAATATCTTGAAATTTATCAGTTTGGATTATAATTGCTTTGGGCTGACTGTGTTGTATGCAATGTTTG	A	506.73	PASS	AC=2;AF=1;AN=2;DP=20;ExcessHet=3.0103;FS=0;MLEAC=2;MLEAF=1;MQ=54.5;QD=26.57;SOR=1.981	GT:AD:DP:GQ:PL	1/1:0,12:12:38:544,38,0	LOC109847455
NC_033794.1	6495977	.	T	TTCTGGTCATAGGAGGTGGTGATGGTGGAGTTCTTCGAGA	504.73	PASS	AC=1;AF=0.5;AN=2;BaseQRankSum=-1.25;ClippingRankSum=0;DP=18;ExcessHet=3.0103;FS=0;MLEAC=1;MLEAF=0.5;MQ=60;MQRankSum=0;QD=31.55;ReadPosRankSum=-2.816;SOR=0.976	GT:AD:DP:GQ:PL	0/1:2,14:16:99:542,0,781	LOC109847455
NC_033794.1	6497587	.	TGTAAGTGCAGAATTTAACCATTTTATGTCATTGCATGGGTAACAATGGGTGTAACTTTTTACAG	T	1300.73	PASS	AC=1;AF=0.5;AN=2;BaseQRankSum=1.678;ClippingRankSum=0;DP=36;ExcessHet=3.0103;FS=9.294;MLEAC=1;MLEAF=0.5;MQ=59.56;MQRankSum=-0.269;QD=21.38;ReadPosRankSum=-1.211;SOR=1.5	GT:AD:DP:GQ:PL	0/1:2,32:34:99:1338,0,564	LOC109847455
NC_033794.1	6499188	.	C	CCTTT	27.74	PASS	AC=1;AF=0.5;AN=2;BaseQRankSum=0.431;ClippingRankSum=0;DP=3;ExcessHet=3.0103;FS=0;MLEAC=1;MLEAF=0.5;MQ=63.51;MQRankSum=0.431;QD=9.25;ReadPosRankSum=-0.967;SOR=0.223	GT:AD:DP:GQ:PL	0/1:1,2:3:47:65,0,47	LOC109847455
NC_033794.1	6500509	.	G	GATGCATAAGGCTGCATTTGTGTTGCCGACATTCTTAAAGCGA	855.73	PASS	AC=2;AF=1;AN=2;DP=20;ExcessHet=3.0103;FS=0;MLEAC=2;MLEAF=1;MQ=60;QD=30.35;SOR=0.892	GT:AD:DP:GQ:PL	1/1:0,20:20:56:893,56,0	LOC109847455
[truncated: 117,915 more rows]
