# Supplementary material for: Differential gene expression analysis and SNP/InDel marker discovery in resistant wild Asparagus kiusianus and susceptible A. officinalis in response to Phomopsis asparagi infection
Source: Data Brief. 2018 Nov 13;21:2117–21. doi: 10.1016/j.dib.2018.11.034 (PMC6262200; doi:10.1016/j.dib.2018.11.034)
Supplement: Supplementary file 5 — Supplementary material [file mmc5.csv]

Table S4. SNP distribution in Asparagus officinals using A. officinalis reference genome
genbankID	position	something	ref	alt	freq	quality	tags	genotypeTags	info	V11
NC_033794.1	14665	.	T	G	64.28	PASS	AC=2;AF=1;AN=2;DP=3;ExcessHet=3.0103;FS=0;MLEAC=2;MLEAF=1;MQ=60;QD=21.43;SOR=1.179	GT:AD:DP:GQ:PL	1/1:0,3:3:9:92,9,0	LOC109828832
NC_033794.1	15705	.	A	G	196.9	PASS	AC=2;AF=1;AN=2;DP=5;ExcessHet=3.0103;FS=0;MLEAC=2;MLEAF=1;MQ=60;QD=34.24;SOR=1.981	GT:AD:DP:GQ:PL	1/1:0,5:5:15:225,15,0	LOC109828832
NC_033794.1	15714	.	C	T	196.9	PASS	AC=2;AF=1;AN=2;DP=5;ExcessHet=3.0103;FS=0;MLEAC=2;MLEAF=1;MQ=60;QD=30.63;SOR=1.981	GT:AD:DP:GQ:PL	1/1:0,5:5:15:225,15,0	LOC109828832
NC_033794.1	72432	.	A	C	733.77	PASS	AC=2;AF=1;AN=2;DP=17;ExcessHet=3.0103;FS=0;MLEAC=2;MLEAF=1;MQ=60;QD=30.83;SOR=0.804	GT:AD:DP:GQ:PL	1/1:0,17:17:51:762,51,0	LOC109844852
NC_033794.1	81110	.	C	T	37335.8	PASS	AC=2;AF=1;AN=2;DP=816;ExcessHet=3.0103;FS=0;MLEAC=2;MLEAF=1;MQ=50.64;QD=30.09;SOR=9.233	GT:AD:DP:GQ:PL	1/1:0,815:815:99:37364,2507,0	LOC109844859
NC_033794.1	81113	.	C	G	36241.8	PASS	AC=2;AF=1;AN=2;DP=781;ExcessHet=3.0103;FS=0;MLEAC=2;MLEAF=1;MQ=50.18;QD=36;SOR=9.144	GT:AD:DP:GQ:PL	1/1:0,780:780:99:36270,2426,0	LOC109844859
NC_033794.1	94791	.	G	C	376.78	PASS	AC=2;AF=1;AN=2;DP=9;ExcessHet=3.0103;FS=0;MLEAC=2;MLEAF=1;MQ=60;QD=28.2;SOR=0.892	GT:AD:DP:GQ:PL	1/1:0,9:9:27:405,27,0	LOC109844874
NC_033794.1	100564	.	G	C	563.77	PASS	AC=2;AF=1;AN=2;DP=20;ExcessHet=3.0103;FS=0;MLEAC=2;MLEAF=1;MQ=60;QD=28.19;SOR=1.402	GT:AD:DP:GQ:PL	1/1:0,20:20:60:592,60,0	LOC109844865
NC_033794.1	101251	.	A	G	665.77	PASS	AC=2;AF=1;AN=2;DP=23;ExcessHet=3.0103;FS=0;MLEAC=2;MLEAF=1;MQ=60;QD=28.95;SOR=1.426	GT:AD:DP:GQ:PL	1/1:0,23:23:69:694,69,0	LOC109844865
NC_033794.1	102018	.	C	T	249.78	PASS	AC=2;AF=1;AN=2;DP=8;ExcessHet=3.0103;FS=0;MLEAC=2;MLEAF=1;MQ=60;QD=31.22;SOR=1.179	GT:AD:DP:GQ:PL	1/1:0,8:8:24:278,24,0	LOC109844865
NC_033794.1	102257	.	G	T	378.77	PASS	AC=2;AF=1;AN=2;DP=12;ExcessHet=3.0103;FS=0;MLEAC=2;MLEAF=1;MQ=60;QD=31.56;SOR=5.136	GT:AD:DP:GQ:PL	1/1:0,12:12:36:407,36,0	LOC109844865
NC_033794.1	102296	.	T	A	138.03	PASS	AC=2;AF=1;AN=2;DP=2;ExcessHet=3.0103;FS=0;MLEAC=2;MLEAF=1;MQ=60;QD=31.83;SOR=2.303	GT:AD:DP:GQ:PL	1/1:0,2:2:12:166,12,0	LOC109844865
NC_033794.1	102300	.	C	A	62.74	PASS	AC=2;AF=1;AN=2;DP=2;ExcessHet=3.0103;FS=0;MLEAC=2;MLEAF=1;MQ=60;QD=31.37;SOR=2.303	GT:AD:DP:GQ:PL	1/1:0,2:2:6:90,6,0	LOC109844865
NC_033794.1	102347	.	A	T	152.03	PASS	AC=2;AF=1;AN=2;DP=4;ExcessHet=3.0103;FS=0;MLEAC=2;MLEAF=1;MQ=60;QD=28.67;SOR=3.258	GT:AD:DP:GQ:PL	1/1:0,4:4:12:180,12,0	LOC109844865
NC_033794.1	102367	.	G	A	42.74	PASS	AC=2;AF=1;AN=2;DP=2;ExcessHet=3.0103;FS=0;MLEAC=2;MLEAF=1;MQ=60;QD=21.37;SOR=2.303	GT:AD:DP:GQ:PL	1/1:0,2:2:6:70,6,0	LOC109844865
NC_033794.1	102418	.	T	C	34.74	PASS	AC=2;AF=1;AN=2;DP=2;ExcessHet=3.0103;FS=0;MLEAC=2;MLEAF=1;MQ=60;QD=17.37;SOR=2.303	GT:AD:DP:GQ:PL	1/1:0,2:2:6:62,6,0	LOC109844865
NC_033794.1	102786	.	C	T	2748.77	PASS	AC=2;AF=1;AN=2;DP=63;ExcessHet=3.0103;FS=0;MLEAC=2;MLEAF=1;MQ=60;QD=25.17;SOR=5.453	GT:AD:DP:GQ:PL	1/1:0,63:63:99:2777,189,0	LOC109844883
NC_033794.1	102790	.	T	C	2771.77	PASS	AC=2;AF=1;AN=2;DP=64;ExcessHet=3.0103;FS=0;MLEAC=2;MLEAF=1;MQ=60;QD=31.17;SOR=5.453	GT:AD:DP:GQ:PL	1/1:0,63:63:99:2800,192,0	LOC109844883
NC_033794.1	102805	.	C	G	1818.77	PASS	AC=2;AF=1;AN=2;DP=63;ExcessHet=3.0103;FS=0;MLEAC=2;MLEAF=1;MQ=60;QD=28.87;SOR=5.453	GT:AD:DP:GQ:PL	1/1:0,63:63:99:1847,188,0	LOC109844883
NC_033794.1	102832	.	C	A	2311.77	PASS	AC=2;AF=1;AN=2;DP=52;ExcessHet=3.0103;FS=0;MLEAC=2;MLEAF=1;MQ=60;QD=21.92;SOR=4.575	GT:AD:DP:GQ:PL	1/1:0,52:52:99:2340,157,0	LOC109844883
NC_033794.1	102835	.	G	T	2346.77	PASS	AC=2;AF=1;AN=2;DP=52;ExcessHet=3.0103;FS=0;MLEAC=2;MLEAF=1;MQ=60;QD=28.26;SOR=4.575	GT:AD:DP:GQ:PL	1/1:0,52:52:99:2375,160,0	LOC109844883
NC_033794.1	102844	.	G	A	2770.77	PASS	AC=2;AF=1;AN=2;DP=67;ExcessHet=3.0103;FS=0;MLEAC=2;MLEAF=1;MQ=60;QD=26.71;SOR=5.105	GT:AD:DP:GQ:PL	1/1:0,67:67:99:2799,205,0	LOC109844883
NC_033794.1	103883	.	C	T	4365.77	PASS	AC=2;AF=1;AN=2;DP=133;ExcessHet=3.0103;FS=0;MLEAC=2;MLEAF=1;MQ=60;QD=32.83;SOR=1.358	GT:AD:DP:GQ:PL	1/1:0,133:133:99:4394,399,0	LOC109844883
NC_033794.1	104680	.	A	G	4003.77	PASS	AC=2;AF=1;AN=2;BaseQRankSum=0.599;ClippingRankSum=0;DP=134;ExcessHet=3.0103;FS=0;MLEAC=2;MLEAF=1;MQ=60;MQRankSum=0;QD=29.88;ReadPosRankSum=-0.73;SOR=0.283	GT:AD:DP:GQ:PL	1/1:1,133:134:99:4032,370,0	LOC109844883
NC_033794.1	104795	.	T	G	5086.77	PASS	AC=2;AF=1;AN=2;DP=153;ExcessHet=3.0103;FS=0;MLEAC=2;MLEAF=1;MQ=60;QD=33.25;SOR=0.845	GT:AD:DP:GQ:PL	1/1:0,153:153:99:5115,459,0	LOC109844883
NC_033794.1	114375	.	G	A	112.9	PASS	AC=2;AF=1;AN=2;DP=5;ExcessHet=3.0103;FS=0;MLEAC=2;MLEAF=1;MQ=62.13;QD=22.58;SOR=3.611	GT:AD:DP:GQ:PL	1/1:0,5:5:15:141,15,0	NA
NC_033794.1	114446	.	C	T	1553.77	PASS	AC=2;AF=1;AN=2;DP=35;ExcessHet=3.0103;FS=0;MLEAC=2;MLEAF=1;MQ=63.31;QD=29.87;SOR=5.728	GT:AD:DP:GQ:PL	1/1:0,35:35:99:1582,108,0	LOC109844892
NC_033794.1	114447	.	T	C	1553.77	PASS	AC=2;AF=1;AN=2;DP=36;ExcessHet=3.0103;FS=0;MLEAC=2;MLEAF=1;MQ=63.51;QD=23.35;SOR=5.784	GT:AD:DP:GQ:PL	1/1:0,36:36:99:1582,108,0	LOC109844892
NC_033794.1	114590	.	A	C	1191.77	PASS	AC=2;AF=1;AN=2;DP=38;ExcessHet=3.0103;FS=0;MLEAC=2;MLEAF=1;MQ=56.36;QD=31.36;SOR=2.073	GT:AD:DP:GQ:PL	1/1:0,38:38:99:1220,114,0	LOC109844892
NC_033794.1	116759	.	G	A	2784.77	PASS	AC=2;AF=1;AN=2;DP=66;ExcessHet=3.0103;FS=0;MLEAC=2;MLEAF=1;MQ=60;QD=27.6;SOR=0.818	GT:AD:DP:GQ:PL	1/1:0,66:66:99:2813,199,0	LOC109844892
NC_033794.1	116770	.	T	C	2625.77	PASS	AC=2;AF=1;AN=2;DP=60;ExcessHet=3.0103;FS=0;MLEAC=2;MLEAF=1;MQ=60;QD=30.62;SOR=1.16	GT:AD:DP:GQ:PL	1/1:0,60:60:99:2654,187,0	LOC109844892
NC_033794.1	116809	.	T	C	2498.77	PASS	AC=2;AF=1;AN=2;DP=57;ExcessHet=3.0103;FS=0;MLEAC=2;MLEAF=1;MQ=60;QD=29.81;SOR=1.342	GT:AD:DP:GQ:PL	1/1:0,57:57:99:2527,175,0	LOC109844892
NC_033794.1	117188	.	T	G	2459.77	PASS	AC=2;AF=1;AN=2;DP=79;ExcessHet=3.0103;FS=0;MLEAC=2;MLEAF=1;MQ=58.43;QD=31.14;SOR=0.718	GT:AD:DP:GQ:PL	1/1:0,79:79:99:2488,236,0	LOC109844892
NC_033794.1	117682	.	C	T	489.77	PASS	AC=2;AF=1;AN=2;DP=15;ExcessHet=3.0103;FS=0;MLEAC=2;MLEAF=1;MQ=60;QD=32.65;SOR=1.112	GT:AD:DP:GQ:PL	1/1:0,15:15:45:518,45,0	LOC109844892
NC_033794.1	118316	.	C	T	2013.77	PASS	AC=2;AF=1;AN=2;DP=63;ExcessHet=3.0103;FS=0;MLEAC=2;MLEAF=1;MQ=60;QD=31.96;SOR=0.859	GT:AD:DP:GQ:PL	1/1:0,63:63:99:2042,189,0	LOC109844892
NC_033794.1	118379	.	T	C	2899.77	PASS	AC=2;AF=1;AN=2;DP=67;ExcessHet=3.0103;FS=0;MLEAC=2;MLEAF=1;MQ=60;QD=26.13;SOR=1.574	GT:AD:DP:GQ:PL	1/1:0,66:66:99:2928,198,0	LOC109844892
NC_033794.1	118382	.	G	A	2931.77	PASS	AC=2;AF=1;AN=2;DP=67;ExcessHet=3.0103;FS=0;MLEAC=2;MLEAF=1;MQ=60;QD=36.01;SOR=1.574	GT:AD:DP:GQ:PL	1/1:0,66:66:99:2960,201,0	LOC109844892
NC_033794.1	118532	.	T	C	2084.77	PASS	AC=2;AF=1;AN=2;DP=69;ExcessHet=3.0103;FS=0;MLEAC=2;MLEAF=1;MQ=60;QD=30.21;SOR=0.844	GT:AD:DP:GQ:PL	1/1:0,69:69:99:2113,206,0	LOC109844892
NC_033794.1	118703	.	T	C	2481.77	PASS	AC=2;AF=1;AN=2;DP=83;ExcessHet=3.0103;FS=0;MLEAC=2;MLEAF=1;MQ=60;QD=29.9;SOR=0.872	GT:AD:DP:GQ:PL	1/1:0,83:83:99:2510,247,0	LOC109844892
NC_033794.1	118718	.	G	A	3178.77	PASS	AC=2;AF=1;AN=2;DP=94;ExcessHet=3.0103;FS=0;MLEAC=2;MLEAF=1;MQ=60;QD=33.82;SOR=0.874	GT:AD:DP:GQ:PL	1/1:0,94:94:99:3207,282,0	LOC109844892
NC_033794.1	118779	.	G	C	2691.77	PASS	AC=2;AF=1;AN=2;DP=83;ExcessHet=3.0103;FS=0;MLEAC=2;MLEAF=1;MQ=60;QD=32.43;SOR=1.473	GT:AD:DP:GQ:PL	1/1:0,83:83:99:2720,248,0	LOC109844892
NC_033794.1	119009	.	G	C	3059.77	PASS	AC=2;AF=1;AN=2;DP=91;ExcessHet=3.0103;FS=0;MLEAC=2;MLEAF=1;MQ=60;QD=33.62;SOR=1.255	GT:AD:DP:GQ:PL	1/1:0,91:91:99:3088,273,0	LOC109844892
NC_033794.1	119135	.	T	C	2493.77	PASS	AC=2;AF=1;AN=2;DP=76;ExcessHet=3.0103;FS=0;MLEAC=2;MLEAF=1;MQ=60;QD=32.81;SOR=0.92	GT:AD:DP:GQ:PL	1/1:0,76:76:99:2522,228,0	LOC109844892
NC_033794.1	119465	.	C	T	1275.77	PASS	AC=2;AF=1;AN=2;DP=38;ExcessHet=3.0103;FS=0;MLEAC=2;MLEAF=1;MQ=60;QD=33.57;SOR=3.912	GT:AD:DP:GQ:PL	1/1:0,38:38:99:1304,114,0	LOC109844892
NC_033794.1	119509	.	A	C	723.77	PASS	AC=2;AF=1;AN=2;DP=26;ExcessHet=3.0103;FS=0;MLEAC=2;MLEAF=1;MQ=60;QD=28.95;SOR=5.058	GT:AD:DP:GQ:PL	1/1:0,25:25:74:752,74,0	LOC109844892
NC_033794.1	119544	.	C	T	427.77	PASS	AC=2;AF=1;AN=2;DP=15;ExcessHet=3.0103;FS=0;MLEAC=2;MLEAF=1;MQ=60;QD=28.52;SOR=5.549	GT:AD:DP:GQ:PL	1/1:0,15:15:44:456,44,0	LOC109844892
NC_033794.1	119564	.	T	G	579.77	PASS	AC=2;AF=1;AN=2;DP=14;ExcessHet=3.0103;FS=0;MLEAC=2;MLEAF=1;MQ=60;QD=30.91;SOR=5.421	GT:AD:DP:GQ:PL	1/1:0,14:14:42:608,42,0	LOC109844892
NC_033794.1	119569	.	T	A	271.78	PASS	AC=2;AF=1;AN=2;DP=13;ExcessHet=3.0103;FS=0;MLEAC=2;MLEAF=1;MQ=60;QD=33.97;SOR=4.407	GT:AD:DP:GQ:PL	1/1:0,8:8:24:300,24,0	LOC109844892
NC_033794.1	119571	.	T	A	262.75	PASS	AC=2;AF=1;AN=2;DP=13;ExcessHet=3.0103;FS=0;MLEAC=2;MLEAF=1;MQ=60;QD=32.84;SOR=4.407	GT:AD:DP:GQ:PL	1/1:0,8:8:24:300,24,0	LOC109844892
NC_033794.1	119594	.	T	G	141.8	PASS	AC=2;AF=1;AN=2;DP=7;ExcessHet=3.0103;FS=0;MLEAC=2;MLEAF=1;MQ=60;QD=20.26;SOR=4.174	GT:AD:DP:GQ:PL	1/1:0,7:7:21:170,21,0	LOC109844892
NC_033794.1	120641	.	C	G	603.53	PASS	AC=2;AF=1;AN=2;BaseQRankSum=-2.64;ClippingRankSum=0;DP=16;ExcessHet=3.0103;FS=0;MLEAC=2;MLEAF=1;MQ=60;MQRankSum=0;QD=28.48;ReadPosRankSum=1.763;SOR=4.174	GT:AD:DP:GQ:PL	1/1:1,15:16:3:630,3,0	LOC109844903
NC_033794.1	120650	.	T	C	961.78	PASS	AC=2;AF=1;AN=2;BaseQRankSum=-1.969;ClippingRankSum=0;DP=21;ExcessHet=3.0103;FS=0;MLEAC=2;MLEAF=1;MQ=60;MQRankSum=0;QD=35.63;ReadPosRankSum=1.747;SOR=4.712	GT:AD:DP:GQ:PL	1/1:1,20:21:27:990,27,0	LOC109844903
NC_033794.1	120652	.	T	C	1006.77	PASS	AC=2;AF=1;AN=2;BaseQRankSum=-2.239;ClippingRankSum=0;DP=24;ExcessHet=3.0103;FS=0;MLEAC=2;MLEAF=1;MQ=60;MQRankSum=0;QD=33.3;ReadPosRankSum=1.744;SOR=4.977	GT:AD:DP:GQ:PL	1/1:1,23:24:30:1035,30,0	LOC109844903
NC_033794.1	120655	.	A	C	1141.77	PASS	AC=2;AF=1;AN=2;BaseQRankSum=-0.526;ClippingRankSum=0;DP=25;ExcessHet=3.0103;FS=0;MLEAC=2;MLEAF=1;MQ=60;MQRankSum=0;QD=27.46;ReadPosRankSum=1.743;SOR=5.058	GT:AD:DP:GQ:PL	1/1:1,24:25:39:1170,39,0	LOC109844903
NC_033794.1	120677	.	T	G	2742.77	PASS	AC=2;AF=1;AN=2;BaseQRankSum=-2.591;ClippingRankSum=0;DP=57;ExcessHet=3.0103;FS=0;MLEAC=2;MLEAF=1;MQ=60;MQRankSum=0;QD=28.13;ReadPosRankSum=0.094;SOR=5.856	GT:AD:DP:GQ:PL	1/1:2,55:57:99:2771,137,0	LOC109844903
NC_033794.1	121300	.	A	T	40.74	PASS	AC=2;AF=1;AN=2;DP=2;ExcessHet=3.0103;FS=0;MLEAC=2;MLEAF=1;MQ=60;QD=20.37;SOR=0.693	GT:AD:DP:GQ:PL	1/1:0,2:2:6:68,6,0	LOC109844903
NC_033794.1	121548	.	C	A	70.28	PASS	AC=2;AF=1;AN=2;DP=3;ExcessHet=3.0103;FS=0;MLEAC=2;MLEAF=1;MQ=60;QD=23.43;SOR=2.833	GT:AD:DP:GQ:PL	1/1:0,3:3:9:98,9,0	LOC109844903
NC_033794.1	121573	.	C	T	111.03	PASS	AC=2;AF=1;AN=2;DP=4;ExcessHet=3.0103;FS=0;MLEAC=2;MLEAF=1;MQ=60;QD=27.76;SOR=3.258	GT:AD:DP:GQ:PL	1/1:0,4:4:12:139,12,0	LOC109844903
NC_033794.1	121891	.	A	C	170.84	PASS	AC=2;AF=1;AN=2;DP=6;ExcessHet=3.0103;FS=0;MLEAC=2;MLEAF=1;MQ=60;QD=28.47;SOR=0.693	GT:AD:DP:GQ:PL	1/1:0,6:6:18:199,18,0	LOC109844903
NC_033794.1	121960	.	C	G	44.28	PASS	AC=2;AF=1;AN=2;DP=3;ExcessHet=3.0103;FS=0;MLEAC=2;MLEAF=1;MQ=60;QD=14.76;SOR=1.179	GT:AD:DP:GQ:PL	1/1:0,3:3:9:72,9,0	LOC109844903
NC_033794.1	121994	.	G	A	108.03	PASS	AC=2;AF=1;AN=2;DP=4;ExcessHet=3.0103;FS=0;MLEAC=2;MLEAF=1;MQ=60;QD=27.01;SOR=3.258	GT:AD:DP:GQ:PL	1/1:0,4:4:12:136,12,0	LOC109844903
NC_033794.1	122289	.	C	T	70.28	PASS	AC=2;AF=1;AN=2;DP=3;ExcessHet=3.0103;FS=0;MLEAC=2;MLEAF=1;MQ=60;QD=23.43;SOR=1.179	GT:AD:DP:GQ:PL	1/1:0,3:3:9:98,9,0	LOC109844903
NC_033794.1	122396	.	A	G	40.74	PASS	AC=2;AF=1;AN=2;DP=2;ExcessHet=3.0103;FS=0;MLEAC=2;MLEAF=1;MQ=60;QD=20.37;SOR=2.303	GT:AD:DP:GQ:PL	1/1:0,2:2:6:68,6,0	LOC109844903
NC_033794.1	122938	.	T	C	6017.77	PASS	AC=2;AF=1;AN=2;DP=186;ExcessHet=3.0103;FS=0;MLEAC=2;MLEAF=1;MQ=60;QD=32.35;SOR=1.038	GT:AD:DP:GQ:PL	1/1:0,186:186:99:6046,559,0	LOC109844903
NC_033794.1	123400	.	C	T	3954.77	PASS	AC=2;AF=1;AN=2;DP=124;ExcessHet=3.0103;FS=0;MLEAC=2;MLEAF=1;MQ=60;QD=31.89;SOR=1.064	GT:AD:DP:GQ:PL	1/1:0,124:124:99:3983,371,0	LOC109844903
NC_033794.1	123977	.	G	A	62.74	PASS	AC=2;AF=1;AN=2;DP=2;ExcessHet=3.0103;FS=0;MLEAC=2;MLEAF=1;MQ=60;QD=31.37;SOR=0.693	GT:AD:DP:GQ:PL	1/1:0,2:2:6:90,6,0	LOC109844903
NC_033794.1	123981	.	T	C	62.74	PASS	AC=2;AF=1;AN=2;DP=2;ExcessHet=3.0103;FS=0;MLEAC=2;MLEAF=1;MQ=60;QD=31.37;SOR=0.693	GT:AD:DP:GQ:PL	1/1:0,2:2:6:90,6,0	LOC109844903
NC_033794.1	124594	.	C	T	3497.77	PASS	AC=2;AF=1;AN=2;DP=103;ExcessHet=3.0103;FS=0;MLEAC=2;MLEAF=1;MQ=60;QD=33.96;SOR=1.072	GT:AD:DP:GQ:PL	1/1:0,103:103:99:3526,310,0	LOC109844903
NC_033794.1	124659	.	C	T	3137.77	PASS	AC=2;AF=1;AN=2;DP=96;ExcessHet=3.0103;FS=0;MLEAC=2;MLEAF=1;MQ=60;QD=32.69;SOR=0.693	GT:AD:DP:GQ:PL	1/1:0,96:96:99:3166,289,0	LOC109844903
NC_033794.1	125479	.	G	A	479.77	PASS	AC=2;AF=1;AN=2;DP=8;ExcessHet=3.0103;FS=0;MLEAC=2;MLEAF=1;MQ=60;QD=29.97;SOR=1.863	GT:AD:DP:GQ:PL	1/1:0,8:8:39:508,39,0	LOC109844903
NC_033794.1	125485	.	A	G	508.77	PASS	AC=2;AF=1;AN=2;DP=14;ExcessHet=3.0103;FS=0;MLEAC=2;MLEAF=1;MQ=60;QD=24.97;SOR=1.765	GT:AD:DP:GQ:PL	1/1:0,14:14:42:537,42,0	LOC109844903
NC_033794.1	125588	.	C	T	1177.77	PASS	AC=2;AF=1;AN=2;DP=36;ExcessHet=3.0103;FS=0;MLEAC=2;MLEAF=1;MQ=60;QD=32.72;SOR=3.383	GT:AD:DP:GQ:PL	1/1:0,36:36:99:1206,108,0	LOC109844903
NC_033794.1	128042	.	T	C	241.84	PASS	AC=2;AF=1;AN=2;DP=6;ExcessHet=3.0103;FS=0;MLEAC=2;MLEAF=1;MQ=60;QD=32.71;SOR=2.303	GT:AD:DP:GQ:PL	1/1:0,6:6:18:270,18,0	LOC109844918
NC_033794.1	128045	.	A	G	241.84	PASS	AC=2;AF=1;AN=2;DP=5;ExcessHet=3.0103;FS=0;MLEAC=2;MLEAF=1;MQ=60;QD=30.65;SOR=1.981	GT:AD:DP:GQ:PL	1/1:0,5:5:18:270,18,0	LOC109844918
NC_033794.1	128061	.	A	G	241.84	PASS	AC=2;AF=1;AN=2;DP=6;ExcessHet=3.0103;FS=0;MLEAC=2;MLEAF=1;MQ=60;QD=29.62;SOR=2.303	GT:AD:DP:GQ:PL	1/1:0,6:6:18:270,18,0	LOC109844918
NC_033794.1	128066	.	C	T	266.8	PASS	AC=2;AF=1;AN=2;DP=7;ExcessHet=3.0103;FS=0;MLEAC=2;MLEAF=1;MQ=60;QD=30.23;SOR=2.584	GT:AD:DP:GQ:PL	1/1:0,7:7:21:295,21,0	LOC109844918
NC_033794.1	128166	.	C	A	326.77	PASS	AC=2;AF=1;AN=2;DP=11;ExcessHet=3.0103;FS=0;MLEAC=2;MLEAF=1;MQ=60;QD=29.71;SOR=1.802	GT:AD:DP:GQ:PL	1/1:0,11:11:33:355,33,0	LOC109844918
NC_033794.1	128445	.	A	G	62.74	PASS	AC=2;AF=1;AN=2;DP=2;ExcessHet=3.0103;FS=0;MLEAC=2;MLEAF=1;MQ=60;QD=31.37;SOR=0.693	GT:AD:DP:GQ:PL	1/1:0,2:2:6:90,6,0	LOC109844918
NC_033794.1	128449	.	A	T	62.74	PASS	AC=2;AF=1;AN=2;DP=2;ExcessHet=3.0103;FS=0;MLEAC=2;MLEAF=1;MQ=60;QD=31.37;SOR=0.693	GT:AD:DP:GQ:PL	1/1:0,2:2:6:90,6,0	LOC109844918
NC_033794.1	128480	.	A	T	107.28	PASS	AC=2;AF=1;AN=2;DP=3;ExcessHet=3.0103;FS=0;MLEAC=2;MLEAF=1;MQ=60;QD=26.46;SOR=1.179	GT:AD:DP:GQ:PL	1/1:0,3:3:9:135,9,0	LOC109844918
NC_033794.1	128490	.	A	G	107.28	PASS	AC=2;AF=1;AN=2;DP=3;ExcessHet=3.0103;FS=0;MLEAC=2;MLEAF=1;MQ=60;QD=28.78;SOR=1.179	GT:AD:DP:GQ:PL	1/1:0,3:3:9:135,9,0	LOC109844918
NC_033794.1	128504	.	A	C	107.28	PASS	AC=2;AF=1;AN=2;DP=4;ExcessHet=3.0103;FS=0;MLEAC=2;MLEAF=1;MQ=60;QD=34.49;SOR=1.179	GT:AD:DP:GQ:PL	1/1:0,3:3:9:135,9,0	LOC109844918
NC_033794.1	128537	.	A	G	62.74	PASS	AC=2;AF=1;AN=2;DP=3;ExcessHet=3.0103;FS=0;MLEAC=2;MLEAF=1;MQ=60;QD=31.37;SOR=0.693	GT:AD:DP:GQ:PL	1/1:0,2:2:6:90,6,0	LOC109844918
NC_033794.1	128545	.	G	C	62.74	PASS	AC=2;AF=1;AN=2;DP=3;ExcessHet=3.0103;FS=0;MLEAC=2;MLEAF=1;MQ=60;QD=31.37;SOR=0.693	GT:AD:DP:GQ:PL	1/1:0,2:2:6:90,6,0	LOC109844918
NC_033794.1	128863	.	T	C	235.78	PASS	AC=2;AF=1;AN=2;DP=8;ExcessHet=3.0103;FS=0;MLEAC=2;MLEAF=1;MQ=47.49;QD=29.47;SOR=2.833	GT:AD:DP:GQ:PL	1/1:0,8:8:24:264,24,0	LOC109844918
NC_033794.1	129212	.	A	C	682.77	PASS	AC=2;AF=1;AN=2;DP=17;ExcessHet=3.0103;FS=0;MLEAC=2;MLEAF=1;MQ=60;QD=34.4;SOR=1.609	GT:AD:DP:GQ:PL	1/1:0,16:16:48:711,48,0	LOC109844918
NC_033794.1	129220	.	T	C	760.77	PASS	AC=2;AF=1;AN=2;DP=18;ExcessHet=3.0103;FS=0;MLEAC=2;MLEAF=1;MQ=60;QD=28.64;SOR=2.049	GT:AD:DP:GQ:PL	1/1:0,16:16:54:789,54,0	LOC109844918
NC_033794.1	129226	.	T	A	724.77	PASS	AC=2;AF=1;AN=2;DP=18;ExcessHet=3.0103;FS=0;MLEAC=2;MLEAF=1;MQ=60;QD=27.4;SOR=2.049	GT:AD:DP:GQ:PL	1/1:0,16:16:51:753,51,0	LOC109844918
NC_033794.1	129494	.	A	G	332.77	PASS	AC=2;AF=1;AN=2;DP=11;ExcessHet=3.0103;FS=0;MLEAC=2;MLEAF=1;MQ=60;QD=30.25;SOR=2.494	GT:AD:DP:GQ:PL	1/1:0,11:11:33:361,33,0	LOC109844918
NC_033794.1	129730	.	A	G	89.28	PASS	AC=2;AF=1;AN=2;DP=3;ExcessHet=3.0103;FS=0;MLEAC=2;MLEAF=1;MQ=60;QD=29.76;SOR=1.179	GT:AD:DP:GQ:PL	1/1:0,3:3:9:117,9,0	NA
NC_033794.1	129746	.	A	G	118.03	PASS	AC=2;AF=1;AN=2;DP=4;ExcessHet=3.0103;FS=0;MLEAC=2;MLEAF=1;MQ=60;QD=29.51;SOR=1.609	GT:AD:DP:GQ:PL	1/1:0,4:4:12:146,12,0	NA
NC_033794.1	129781	.	G	T	142.03	PASS	AC=2;AF=1;AN=2;DP=4;ExcessHet=3.0103;FS=0;MLEAC=2;MLEAF=1;MQ=62.65;QD=30.09;SOR=1.609	GT:AD:DP:GQ:PL	1/1:0,4:4:12:170,12,0	NA
NC_033794.1	129812	.	T	C	97.9	PASS	AC=2;AF=1;AN=2;DP=6;ExcessHet=3.0103;FS=0;MLEAC=2;MLEAF=1;MQ=61.78;QD=19.58;SOR=1.981	GT:AD:DP:GQ:PL	1/1:0,5:5:15:126,15,0	NA
NC_033794.1	129982	.	A	C	42.74	PASS	AC=2;AF=1;AN=2;DP=2;ExcessHet=3.0103;FS=0;MLEAC=2;MLEAF=1;MQ=60;QD=21.37;SOR=2.303	GT:AD:DP:GQ:PL	1/1:0,2:2:6:70,6,0	NA
NC_033794.1	130085	.	A	G	175.9	PASS	AC=2;AF=1;AN=2;DP=5;ExcessHet=3.0103;FS=0;MLEAC=2;MLEAF=1;MQ=60;QD=30.2;SOR=1.022	GT:AD:DP:GQ:PL	1/1:0,5:5:15:204,15,0	NA
NC_033794.1	130231	.	G	A	72.28	PASS	AC=2;AF=1;AN=2;DP=3;ExcessHet=3.0103;FS=0;MLEAC=2;MLEAF=1;MQ=60;QD=24.09;SOR=1.179	GT:AD:DP:GQ:PL	1/1:0,3:3:9:100,9,0	NA
NC_033794.1	130508	.	A	G	38.74	PASS	AC=2;AF=1;AN=2;DP=2;ExcessHet=3.0103;FS=0;MLEAC=2;MLEAF=1;MQ=60;QD=19.37;SOR=2.303	GT:AD:DP:GQ:PL	1/1:0,2:2:6:66,6,0	NA
NC_033794.1	131260	.	A	G	107.28	PASS	AC=2;AF=1;AN=2;DP=3;ExcessHet=3.0103;FS=0;MLEAC=2;MLEAF=1;MQ=52.99;QD=29.69;SOR=1.179	GT:AD:DP:GQ:PL	1/1:0,3:3:9:135,9,0	NA
NC_033794.1	131286	.	A	G	62.74	PASS	AC=2;AF=1;AN=2;DP=2;ExcessHet=3.0103;FS=0;MLEAC=2;MLEAF=1;MQ=60;QD=31.37;SOR=0.693	GT:AD:DP:GQ:PL	1/1:0,2:2:6:90,6,0	NA
NC_033794.1	131287	.	G	C	62.74	PASS	AC=2;AF=1;AN=2;DP=2;ExcessHet=3.0103;FS=0;MLEAC=2;MLEAF=1;MQ=60;QD=31.37;SOR=0.693	GT:AD:DP:GQ:PL	1/1:0,2:2:6:90,6,0	NA
NC_033794.1	131314	.	A	G	231.84	PASS	AC=2;AF=1;AN=2;DP=6;ExcessHet=3.0103;FS=0;MLEAC=2;MLEAF=1;MQ=36.47;QD=29.62;SOR=1.981	GT:AD:DP:GQ:PL	1/1:0,5:5:18:260,18,0	NA
NC_033794.1	131317	.	T	G	231.84	PASS	AC=2;AF=1;AN=2;DP=8;ExcessHet=3.0103;FS=0;MLEAC=2;MLEAF=1;MQ=40.35;QD=33.95;SOR=2.303	GT:AD:DP:GQ:PL	1/1:0,6:6:18:260,18,0	NA
NC_033794.1	132829	.	C	T	1674.77	PASS	AC=2;AF=1;AN=2;DP=35;ExcessHet=3.0103;FS=0;MLEAC=2;MLEAF=1;MQ=60;QD=30.12;SOR=7.168	GT:AD:DP:GQ:PL	1/1:0,35:35:99:1703,114,0	LOC109844933
NC_033794.1	132837	.	T	G	2169.77	PASS	AC=2;AF=1;AN=2;DP=49;ExcessHet=3.0103;FS=0;MLEAC=2;MLEAF=1;MQ=60;QD=27.68;SOR=7.824	GT:AD:DP:GQ:PL	1/1:0,49:49:99:2198,147,0	LOC109844933
NC_033794.1	132840	.	G	A	2169.77	PASS	AC=2;AF=1;AN=2;DP=49;ExcessHet=3.0103;FS=0;MLEAC=2;MLEAF=1;MQ=60;QD=33.55;SOR=7.824	GT:AD:DP:GQ:PL	1/1:0,49:49:99:2198,147,0	LOC109844933
NC_033794.1	132881	.	T	G	2462.77	PASS	AC=2;AF=1;AN=2;DP=78;ExcessHet=3.0103;FS=0;MLEAC=2;MLEAF=1;MQ=60;QD=31.57;SOR=7.328	GT:AD:DP:GQ:PL	1/1:0,78:78:99:2491,235,0	LOC109844933
NC_033794.1	160075	.	T	C	619.77	PASS	AC=2;AF=1;AN=2;DP=21;ExcessHet=3.0103;FS=0;MLEAC=2;MLEAF=1;MQ=60;QD=29.51;SOR=6.184	GT:AD:DP:GQ:PL	1/1:0,21:21:63:648,63,0	LOC109844964
NC_033794.1	160269	.	G	A	1754.77	PASS	AC=2;AF=1;AN=2;DP=37;ExcessHet=3.0103;FS=0;MLEAC=2;MLEAF=1;MQ=60;QD=28.19;SOR=2.242	GT:AD:DP:GQ:PL	1/1:0,37:37:99:1783,120,0	LOC109844964
NC_033794.1	160276	.	C	G	1726.77	PASS	AC=2;AF=1;AN=2;DP=38;ExcessHet=3.0103;FS=0;MLEAC=2;MLEAF=1;MQ=60;QD=35.06;SOR=2.554	GT:AD:DP:GQ:PL	1/1:0,38:38:99:1755,117,0	LOC109844964
NC_033794.1	166953	.	G	A	1998.77	PASS	AC=2;AF=1;AN=2;DP=48;ExcessHet=3.0103;FS=0;MLEAC=2;MLEAF=1;MQ=60;QD=24.52;SOR=0.776	GT:AD:DP:GQ:PL	1/1:0,48:48:99:2027,144,0	LOC109844964
NC_033794.1	173500	.	A	T	1063.77	PASS	AC=2;AF=1;AN=2;DP=32;ExcessHet=3.0103;FS=0;MLEAC=2;MLEAF=1;MQ=60;QD=33.24;SOR=1.112	GT:AD:DP:GQ:PL	1/1:0,32:32:96:1092,96,0	LOC109844974
NC_033794.1	173885	.	A	G	692.77	PASS	AC=2;AF=1;AN=2;DP=23;ExcessHet=3.0103;FS=0;MLEAC=2;MLEAF=1;MQ=60;QD=30.12;SOR=0.776	GT:AD:DP:GQ:PL	1/1:0,23:23:69:721,69,0	LOC109844974
NC_033794.1	185805	.	A	T	214.8	PASS	AC=2;AF=1;AN=2;DP=7;ExcessHet=3.0103;FS=0;MLEAC=2;MLEAF=1;MQ=60;QD=30.69;SOR=2.584	GT:AD:DP:GQ:PL	1/1:0,7:7:21:243,21,0	LOC109844990
NC_033794.1	185937	.	T	C	274.78	PASS	AC=2;AF=1;AN=2;DP=9;ExcessHet=3.0103;FS=0;MLEAC=2;MLEAF=1;MQ=60;QD=30.53;SOR=3.056	GT:AD:DP:GQ:PL	1/1:0,9:9:27:303,27,0	LOC109844990
NC_033794.1	187906	.	G	A	441.77	PASS	AC=2;AF=1;AN=2;DP=14;ExcessHet=3.0103;FS=0;MLEAC=2;MLEAF=1;MQ=60;QD=31.55;SOR=0.693	GT:AD:DP:GQ:PL	1/1:0,14:14:42:470,42,0	LOC109844990
NC_033794.1	189722	.	C	T	317.77	PASS	AC=2;AF=1;AN=2;DP=10;ExcessHet=3.0103;FS=0;MLEAC=2;MLEAF=1;MQ=60;QD=31.78;SOR=1.085	GT:AD:DP:GQ:PL	1/1:0,10:10:30:346,30,0	LOC109844990
NC_033794.1	191906	.	C	T	418.77	PASS	AC=2;AF=1;AN=2;DP=13;ExcessHet=3.0103;FS=0;MLEAC=2;MLEAF=1;MQ=60;QD=32.21;SOR=0.836	GT:AD:DP:GQ:PL	1/1:0,13:13:39:447,39,0	LOC109844990
NC_033794.1	191921	.	A	T	496.77	PASS	AC=2;AF=1;AN=2;DP=16;ExcessHet=3.0103;FS=0;MLEAC=2;MLEAF=1;MQ=60;QD=31.05;SOR=1.244	GT:AD:DP:GQ:PL	1/1:0,16:16:48:525,48,0	LOC109844990
NC_033794.1	191978	.	T	C	521.77	PASS	AC=2;AF=1;AN=2;DP=17;ExcessHet=3.0103;FS=0;MLEAC=2;MLEAF=1;MQ=60;QD=30.69;SOR=1.371	GT:AD:DP:GQ:PL	1/1:0,17:17:51:550,51,0	LOC109844990
NC_033794.1	192065	.	A	G	466.77	PASS	AC=2;AF=1;AN=2;DP=11;ExcessHet=3.0103;FS=0;MLEAC=2;MLEAF=1;MQ=60;QD=35.02;SOR=0.859	GT:AD:DP:GQ:PL	1/1:0,11:11:33:495,33,0	LOC109844990
NC_033794.1	192071	.	T	C	466.77	PASS	AC=2;AF=1;AN=2;DP=11;ExcessHet=3.0103;FS=0;MLEAC=2;MLEAF=1;MQ=60;QD=29.74;SOR=0.859	GT:AD:DP:GQ:PL	1/1:0,11:11:33:495,33,0	LOC109844990
NC_033794.1	192073	.	G	A	466.77	PASS	AC=2;AF=1;AN=2;DP=10;ExcessHet=3.0103;FS=0;MLEAC=2;MLEAF=1;MQ=60;QD=30.7;SOR=0.693	GT:AD:DP:GQ:PL	1/1:0,10:10:33:495,33,0	LOC109844990
NC_033794.1	192109	.	G	A	335.77	PASS	AC=2;AF=1;AN=2;DP=11;ExcessHet=3.0103;FS=0;MLEAC=2;MLEAF=1;MQ=60;QD=30.52;SOR=0.859	GT:AD:DP:GQ:PL	1/1:0,11:11:33:364,33,0	LOC109844990
NC_033794.1	192713	.	T	C	69.28	PASS	AC=2;AF=1;AN=2;DP=3;ExcessHet=3.0103;FS=0;MLEAC=2;MLEAF=1;MQ=60;QD=23.09;SOR=1.179	GT:AD:DP:GQ:PL	1/1:0,3:3:9:97,9,0	LOC109844990
NC_033794.1	193175	.	G	A	365.78	PASS	AC=2;AF=1;AN=2;DP=9;ExcessHet=3.0103;FS=0;MLEAC=2;MLEAF=1;MQ=60;QD=26.52;SOR=4.615	GT:AD:DP:GQ:PL	1/1:0,9:9:27:394,27,0	LOC109844990
NC_033794.1	193187	.	C	T	331.78	PASS	AC=2;AF=1;AN=2;DP=8;ExcessHet=3.0103;FS=0;MLEAC=2;MLEAF=1;MQ=60;QD=34.43;SOR=4.407	GT:AD:DP:GQ:PL	1/1:0,8:8:24:360,24,0	LOC109844990
NC_033794.1	193191	.	C	T	331.78	PASS	AC=2;AF=1;AN=2;DP=8;ExcessHet=3.0103;FS=0;MLEAC=2;MLEAF=1;MQ=60;QD=29.16;SOR=4.407	GT:AD:DP:GQ:PL	1/1:0,8:8:24:360,24,0	LOC109844990
NC_033794.1	193626	.	C	G	28.75	PASS	AC=2;AF=1;AN=2;DP=2;ExcessHet=3.0103;FS=0;MLEAC=2;MLEAF=1;MQ=60;QD=14.37;SOR=2.303	GT:AD:DP:GQ:PL	1/1:0,2:2:6:56,6,0	LOC109828837
NC_033794.1	198146	.	A	G	74.28	PASS	AC=2;AF=1;AN=2;DP=3;ExcessHet=3.0103;FS=0;MLEAC=2;MLEAF=1;MQ=60;QD=24.76;SOR=1.179	GT:AD:DP:GQ:PL	1/1:0,3:3:9:102,9,0	LOC109828837
NC_033794.1	198260	.	T	C	196.9	PASS	AC=2;AF=1;AN=2;DP=5;ExcessHet=3.0103;FS=0;MLEAC=2;MLEAF=1;MQ=60;QD=26.41;SOR=1.022	GT:AD:DP:GQ:PL	1/1:0,5:5:15:225,15,0	LOC109828837
NC_033794.1	198268	.	C	T	196.9	PASS	AC=2;AF=1;AN=2;DP=5;ExcessHet=3.0103;FS=0;MLEAC=2;MLEAF=1;MQ=60;QD=32.57;SOR=1.022	GT:AD:DP:GQ:PL	1/1:0,5:5:15:225,15,0	LOC109828837
NC_033794.1	198283	.	A	G	196.8	PASS	AC=2;AF=1;AN=2;DP=7;ExcessHet=3.0103;FS=0;MLEAC=2;MLEAF=1;MQ=60;QD=28.11;SOR=0.941	GT:AD:DP:GQ:PL	1/1:0,7:7:21:225,21,0	LOC109828837
NC_033794.1	199645	.	G	A	109.03	PASS	AC=2;AF=1;AN=2;DP=4;ExcessHet=3.0103;FS=0;MLEAC=2;MLEAF=1;MQ=60;QD=27.26;SOR=1.609	GT:AD:DP:GQ:PL	1/1:0,4:4:12:137,12,0	LOC109828837
NC_033794.1	199657	.	C	T	69.28	PASS	AC=2;AF=1;AN=2;DP=3;ExcessHet=3.0103;FS=0;MLEAC=2;MLEAF=1;MQ=60;QD=23.09;SOR=2.833	GT:AD:DP:GQ:PL	1/1:0,3:3:9:97,9,0	LOC109828837
NC_033794.1	202582	.	A	G	71.28	PASS	AC=2;AF=1;AN=2;DP=3;ExcessHet=3.0103;FS=0;MLEAC=2;MLEAF=1;MQ=60;QD=23.76;SOR=1.179	GT:AD:DP:GQ:PL	1/1:0,3:3:9:99,9,0	LOC109828837
NC_033794.1	204422	.	G	C	66.28	PASS	AC=2;AF=1;AN=2;DP=3;ExcessHet=3.0103;FS=0;MLEAC=2;MLEAF=1;MQ=60;QD=22.09;SOR=1.179	GT:AD:DP:GQ:PL	1/1:0,3:3:9:94,9,0	LOC109828837
NC_033794.1	215393	.	C	A	3604.77	PASS	AC=2;AF=1;AN=2;DP=110;ExcessHet=3.0103;FS=0;MLEAC=2;MLEAF=1;MQ=60;QD=32.77;SOR=9.419	GT:AD:DP:GQ:PL	1/1:0,110:110:99:3633,330,0	LOC109845000
NC_033794.1	228819	.	T	A	42.74	PASS	AC=2;AF=1;AN=2;DP=2;ExcessHet=3.0103;FS=0;MLEAC=2;MLEAF=1;MQ=60;QD=21.37;SOR=0.693	GT:AD:DP:GQ:PL	1/1:0,2:2:6:70,6,0	LOC109845000
NC_033794.1	229618	.	C	T	3839.77	PASS	AC=2;AF=1;AN=2;DP=117;ExcessHet=3.0103;FS=0;MLEAC=2;MLEAF=1;MQ=60;QD=32.82;SOR=1.258	GT:AD:DP:GQ:PL	1/1:0,117:117:99:3868,352,0	LOC109845000
NC_033794.1	229702	.	T	C	11085.8	PASS	AC=2;AF=1;AN=2;DP=256;ExcessHet=3.0103;FS=0;MLEAC=2;MLEAF=1;MQ=60;QD=26.79;SOR=3.482	GT:AD:DP:GQ:PL	1/1:0,256:256:99:11114,778,0	LOC109845000
NC_033794.1	230530	.	T	G	814.77	PASS	AC=2;AF=1;AN=2;DP=40;ExcessHet=3.0103;FS=0;MLEAC=2;MLEAF=1;MQ=60;QD=20.37;SOR=7.428	GT:AD:DP:GQ:PL	1/1:0,40:40:99:843,113,0	LOC109845008
NC_033794.1	230758	.	C	T	5709.77	PASS	AC=2;AF=1;AN=2;DP=173;ExcessHet=3.0103;FS=0;MLEAC=2;MLEAF=1;MQ=60;QD=33.2;SOR=2.82	GT:AD:DP:GQ:PL	1/1:0,172:172:99:5738,517,0	LOC109845008
NC_033794.1	230971	.	T	C	9350.77	PASS	AC=2;AF=1;AN=2;DP=216;ExcessHet=3.0103;FS=0;MLEAC=2;MLEAF=1;MQ=60.2;QD=28.97;SOR=0.938	GT:AD:DP:GQ:PL	1/1:0,216:216:99:9379,653,0	LOC109845008
NC_033794.1	231058	.	G	A	10414.8	PASS	AC=2;AF=1;AN=2;BaseQRankSum=2.604;ClippingRankSum=0;DP=319;ExcessHet=3.0103;FS=3.001;MLEAC=2;MLEAF=1;MQ=60;MQRankSum=0;QD=32.65;ReadPosRankSum=2.585;SOR=0.135	GT:AD:DP:GQ:PL	1/1:2,317:319:99:10443,925,0	LOC109845008
NC_033794.1	231298	.	A	G	417.77	PASS	AC=2;AF=1;AN=2;DP=13;ExcessHet=3.0103;FS=0;MLEAC=2;MLEAF=1;MQ=60;QD=32.14;SOR=1.609	GT:AD:DP:GQ:PL	1/1:0,13:13:39:446,39,0	LOC109845008
NC_033794.1	231404	.	A	G	243.78	PASS	AC=2;AF=1;AN=2;DP=8;ExcessHet=3.0103;FS=0;MLEAC=2;MLEAF=1;MQ=60;QD=30.47;SOR=0.693	GT:AD:DP:GQ:PL	1/1:0,8:8:24:272,24,0	LOC109845008
NC_033794.1	231754	.	A	G	106.03	PASS	AC=2;AF=1;AN=2;DP=4;ExcessHet=3.0103;FS=0;MLEAC=2;MLEAF=1;MQ=60;QD=26.51;SOR=0.693	GT:AD:DP:GQ:PL	1/1:0,4:4:12:134,12,0	LOC109845008
NC_033794.1	231923	.	A	T	6860.77	PASS	AC=2;AF=1;AN=2;DP=205;ExcessHet=3.0103;FS=0;MLEAC=2;MLEAF=1;MQ=60;QD=33.47;SOR=1.318	GT:AD:DP:GQ:PL	1/1:0,205:205:99:6889,615,0	LOC109845008
NC_033794.1	232004	.	C	T	7258.77	PASS	AC=2;AF=1;AN=2;DP=225;ExcessHet=3.0103;FS=0;MLEAC=2;MLEAF=1;MQ=60;QD=32.41;SOR=1.378	GT:AD:DP:GQ:PL	1/1:0,224:224:99:7287,673,0	LOC109845008
NC_033794.1	232220	.	G	A	133.9	PASS	AC=2;AF=1;AN=2;DP=5;ExcessHet=3.0103;FS=0;MLEAC=2;MLEAF=1;MQ=60;QD=26.78;SOR=1.981	GT:AD:DP:GQ:PL	1/1:0,5:5:15:162,15,0	LOC109845008
NC_033794.1	232277	.	A	C	421.77	PASS	AC=2;AF=1;AN=2;DP=10;ExcessHet=3.0103;FS=0;MLEAC=2;MLEAF=1;MQ=60;QD=28.33;SOR=1.609	GT:AD:DP:GQ:PL	1/1:0,10:10:30:450,30,0	LOC109845008
NC_033794.1	232281	.	C	T	421.77	PASS	AC=2;AF=1;AN=2;DP=10;ExcessHet=3.0103;FS=0;MLEAC=2;MLEAF=1;MQ=60;QD=31.48;SOR=1.609	GT:AD:DP:GQ:PL	1/1:0,10:10:30:450,30,0	LOC109845008
NC_033794.1	232282	.	C	T	421.77	PASS	AC=2;AF=1;AN=2;DP=10;ExcessHet=3.0103;FS=0;MLEAC=2;MLEAF=1;MQ=60;QD=34.48;SOR=1.609	GT:AD:DP:GQ:PL	1/1:0,10:10:30:450,30,0	LOC109845008
NC_033794.1	232294	.	C	T	421.77	PASS	AC=2;AF=1;AN=2;DP=10;ExcessHet=3.0103;FS=0;MLEAC=2;MLEAF=1;MQ=60;QD=30.13;SOR=1.609	GT:AD:DP:GQ:PL	1/1:0,10:10:30:450,30,0	LOC109845008
NC_033794.1	232421	.	T	A	36.74	PASS	AC=2;AF=1;AN=2;DP=2;ExcessHet=3.0103;FS=0;MLEAC=2;MLEAF=1;MQ=60;QD=18.37;SOR=0.693	GT:AD:DP:GQ:PL	1/1:0,2:2:6:64,6,0	LOC109845008
NC_033794.1	232645	.	T	C	64.28	PASS	AC=2;AF=1;AN=2;DP=3;ExcessHet=3.0103;FS=0;MLEAC=2;MLEAF=1;MQ=60;QD=21.43;SOR=1.179	GT:AD:DP:GQ:PL	1/1:0,3:3:9:92,9,0	LOC109845008
NC_033794.1	232808	.	T	C	72.28	PASS	AC=2;AF=1;AN=2;DP=3;ExcessHet=3.0103;FS=0;MLEAC=2;MLEAF=1;MQ=60;QD=24.09;SOR=1.179	GT:AD:DP:GQ:PL	1/1:0,3:3:9:100,9,0	LOC109845008
NC_033794.1	232839	.	G	T	75.28	PASS	AC=2;AF=1;AN=2;DP=3;ExcessHet=3.0103;FS=0;MLEAC=2;MLEAF=1;MQ=60;QD=25.09;SOR=1.179	GT:AD:DP:GQ:PL	1/1:0,3:3:9:103,9,0	LOC109845008
NC_033794.1	233117	.	A	T	264.78	PASS	AC=2;AF=1;AN=2;DP=9;ExcessHet=3.0103;FS=0;MLEAC=2;MLEAF=1;MQ=60;QD=29.42;SOR=0.892	GT:AD:DP:GQ:PL	1/1:0,9:9:27:293,27,0	LOC109845008
NC_033794.1	233192	.	T	C	79.03	PASS	AC=2;AF=1;AN=2;DP=4;ExcessHet=3.0103;FS=0;MLEAC=2;MLEAF=1;MQ=60;QD=19.76;SOR=1.609	GT:AD:DP:GQ:PL	1/1:0,4:4:12:107,12,0	LOC109845008
NC_033794.1	233235	.	C	T	49.28	PASS	AC=2;AF=1;AN=2;DP=3;ExcessHet=3.0103;FS=0;MLEAC=2;MLEAF=1;MQ=60;QD=16.43;SOR=1.179	GT:AD:DP:GQ:PL	1/1:0,3:3:9:77,9,0	LOC109845008
NC_033794.1	233365	.	T	A	175.84	PASS	AC=2;AF=1;AN=2;DP=6;ExcessHet=3.0103;FS=0;MLEAC=2;MLEAF=1;MQ=60;QD=29.31;SOR=0.693	GT:AD:DP:GQ:PL	1/1:0,6:6:18:204,18,0	LOC109845008
NC_033794.1	233568	.	G	A	196.9	PASS	AC=2;AF=1;AN=2;DP=5;ExcessHet=3.0103;FS=0;MLEAC=2;MLEAF=1;MQ=60;QD=26.15;SOR=1.022	GT:AD:DP:GQ:PL	1/1:0,5:5:15:225,15,0	LOC109845008
NC_033794.1	233576	.	T	C	196.9	PASS	AC=2;AF=1;AN=2;DP=5;ExcessHet=3.0103;FS=0;MLEAC=2;MLEAF=1;MQ=60;QD=33.56;SOR=1.022	GT:AD:DP:GQ:PL	1/1:0,5:5:15:225,15,0	LOC109845008
NC_033794.1	233727	.	A	T	126.03	PASS	AC=2;AF=1;AN=2;DP=4;ExcessHet=3.0103;FS=0;MLEAC=2;MLEAF=1;MQ=60;QD=31.51;SOR=0.693	GT:AD:DP:GQ:PL	1/1:0,4:4:12:154,12,0	LOC109845008
NC_033794.1	233734	.	G	T	126.03	PASS	AC=2;AF=1;AN=2;DP=4;ExcessHet=3.0103;FS=0;MLEAC=2;MLEAF=1;MQ=60;QD=31.51;SOR=0.693	GT:AD:DP:GQ:PL	1/1:0,4:4:12:154,12,0	LOC109845008
NC_033794.1	233875	.	T	C	58.28	PASS	AC=2;AF=1;AN=2;DP=3;ExcessHet=3.0103;FS=0;MLEAC=2;MLEAF=1;MQ=60;QD=19.43;SOR=2.833	GT:AD:DP:GQ:PL	1/1:0,3:3:9:86,9,0	LOC109845008
NC_033794.1	233938	.	T	C	62.74	PASS	AC=2;AF=1;AN=2;DP=2;ExcessHet=3.0103;FS=0;MLEAC=2;MLEAF=1;MQ=60;QD=31.37;SOR=0.693	GT:AD:DP:GQ:PL	1/1:0,2:2:6:90,6,0	LOC109845008
NC_033794.1	233949	.	T	G	107.28	PASS	AC=2;AF=1;AN=2;DP=3;ExcessHet=3.0103;FS=0;MLEAC=2;MLEAF=1;MQ=60;QD=29.41;SOR=1.179	GT:AD:DP:GQ:PL	1/1:0,3:3:9:135,9,0	LOC109845008
NC_033794.1	233950	.	G	A	107.28	PASS	AC=2;AF=1;AN=2;DP=3;ExcessHet=3.0103;FS=0;MLEAC=2;MLEAF=1;MQ=60;QD=28.39;SOR=1.179	GT:AD:DP:GQ:PL	1/1:0,3:3:9:135,9,0	LOC109845008
NC_033794.1	233989	.	T	C	34.74	PASS	AC=2;AF=1;AN=2;DP=2;ExcessHet=3.0103;FS=0;MLEAC=2;MLEAF=1;MQ=60;QD=17.37;SOR=0.693	GT:AD:DP:GQ:PL	1/1:0,2:2:6:62,6,0	LOC109845008
NC_033794.1	234145	.	T	C	41.28	PASS	AC=2;AF=1;AN=2;DP=3;ExcessHet=3.0103;FS=0;MLEAC=2;MLEAF=1;MQ=60;QD=13.76;SOR=1.179	GT:AD:DP:GQ:PL	1/1:0,3:3:9:69,9,0	LOC109845008
NC_033794.1	234192	.	A	T	42.74	PASS	AC=2;AF=1;AN=2;DP=2;ExcessHet=3.0103;FS=0;MLEAC=2;MLEAF=1;MQ=60;QD=21.37;SOR=0.693	GT:AD:DP:GQ:PL	1/1:0,2:2:6:70,6,0	LOC109845008
NC_033794.1	234417	.	G	A	100.03	PASS	AC=2;AF=1;AN=2;DP=4;ExcessHet=3.0103;FS=0;MLEAC=2;MLEAF=1;MQ=60;QD=25.01;SOR=0.693	GT:AD:DP:GQ:PL	1/1:0,4:4:12:128,12,0	LOC109845008
NC_033794.1	234495	.	G	A	186.9	PASS	AC=2;AF=1;AN=2;DP=5;ExcessHet=3.0103;FS=0;MLEAC=2;MLEAF=1;MQ=60;QD=30.65;SOR=1.981	GT:AD:DP:GQ:PL	1/1:0,5:5:15:215,15,0	LOC109845008
NC_033794.1	234529	.	C	T	210.84	PASS	AC=2;AF=1;AN=2;DP=6;ExcessHet=3.0103;FS=0;MLEAC=2;MLEAF=1;MQ=60;QD=29.96;SOR=0.693	GT:AD:DP:GQ:PL	1/1:0,6:6:18:239,18,0	LOC109845008
NC_033794.1	234687	.	C	T	62.74	PASS	AC=2;AF=1;AN=2;DP=2;ExcessHet=3.0103;FS=0;MLEAC=2;MLEAF=1;MQ=60;QD=31.37;SOR=0.693	GT:AD:DP:GQ:PL	1/1:0,2:2:6:90,6,0	LOC109845008
NC_033794.1	234705	.	G	A	97.28	PASS	AC=2;AF=1;AN=2;DP=3;ExcessHet=3.0103;FS=0;MLEAC=2;MLEAF=1;MQ=60;QD=32.43;SOR=1.179	GT:AD:DP:GQ:PL	1/1:0,3:3:9:125,9,0	LOC109845008
NC_033794.1	235237	.	A	T	179.84	PASS	AC=2;AF=1;AN=2;DP=6;ExcessHet=3.0103;FS=0;MLEAC=2;MLEAF=1;MQ=60;QD=29.97;SOR=1.329	GT:AD:DP:GQ:PL	1/1:0,6:6:18:208,18,0	LOC109845008
NC_033794.1	235277	.	A	G	173.84	PASS	AC=2;AF=1;AN=2;DP=6;ExcessHet=3.0103;FS=0;MLEAC=2;MLEAF=1;MQ=60;QD=28.97;SOR=0.693	GT:AD:DP:GQ:PL	1/1:0,6:6:18:202,18,0	LOC109845008
NC_033794.1	235493	.	G	A	111.03	PASS	AC=2;AF=1;AN=2;DP=4;ExcessHet=3.0103;FS=0;MLEAC=2;MLEAF=1;MQ=60;QD=27.76;SOR=1.609	GT:AD:DP:GQ:PL	1/1:0,4:4:12:139,12,0	LOC109845008
NC_033794.1	235797	.	A	G	70.28	PASS	AC=2;AF=1;AN=2;DP=3;ExcessHet=3.0103;FS=0;MLEAC=2;MLEAF=1;MQ=60;QD=23.43;SOR=1.179	GT:AD:DP:GQ:PL	1/1:0,3:3:9:98,9,0	LOC109845008
NC_033794.1	235860	.	A	C	37.74	PASS	AC=2;AF=1;AN=2;DP=2;ExcessHet=3.0103;FS=0;MLEAC=2;MLEAF=1;MQ=60;QD=18.87;SOR=0.693	GT:AD:DP:GQ:PL	1/1:0,2:2:6:65,6,0	LOC109845008
NC_033794.1	235991	.	G	A	34.74	PASS	AC=2;AF=1;AN=2;DP=2;ExcessHet=3.0103;FS=0;MLEAC=2;MLEAF=1;MQ=60;QD=17.37;SOR=2.303	GT:AD:DP:GQ:PL	1/1:0,2:2:6:62,6,0	LOC109845008
NC_033794.1	236037	.	A	T	38.74	PASS	AC=2;AF=1;AN=2;DP=2;ExcessHet=3.0103;FS=0;MLEAC=2;MLEAF=1;MQ=60;QD=19.37;SOR=2.303	GT:AD:DP:GQ:PL	1/1:0,2:2:6:66,6,0	LOC109845008
NC_033794.1	236515	.	T	C	107.28	PASS	AC=2;AF=1;AN=2;DP=3;ExcessHet=3.0103;FS=0;MLEAC=2;MLEAF=1;MQ=60;QD=27.48;SOR=1.179	GT:AD:DP:GQ:PL	1/1:0,3:3:9:135,9,0	LOC109845008
NC_033794.1	236516	.	G	A	107.28	PASS	AC=2;AF=1;AN=2;DP=3;ExcessHet=3.0103;FS=0;MLEAC=2;MLEAF=1;MQ=60;QD=34.29;SOR=1.179	GT:AD:DP:GQ:PL	1/1:0,3:3:9:135,9,0	LOC109845008
NC_033794.1	236703	.	G	T	77.28	PASS	AC=2;AF=1;AN=2;DP=3;ExcessHet=3.0103;FS=0;MLEAC=2;MLEAF=1;MQ=60;QD=25.76;SOR=1.179	GT:AD:DP:GQ:PL	1/1:0,3:3:9:105,9,0	LOC109845008
NC_033794.1	236810	.	A	G	140.9	PASS	AC=2;AF=1;AN=2;DP=5;ExcessHet=3.0103;FS=0;MLEAC=2;MLEAF=1;MQ=60;QD=28.18;SOR=1.022	GT:AD:DP:GQ:PL	1/1:0,5:5:15:169,15,0	LOC109845008
NC_033794.1	236851	.	A	G	83.94	PASS	AC=2;AF=1;AN=2;DP=5;ExcessHet=3.0103;FS=0;MLEAC=2;MLEAF=1;MQ=60;QD=16.79;SOR=1.022	GT:AD:DP:GQ:PL	1/1:0,5:5:14:112,14,0	LOC109845008
NC_033794.1	237093	.	A	G	107.28	PASS	AC=2;AF=1;AN=2;DP=3;ExcessHet=3.0103;FS=0;MLEAC=2;MLEAF=1;MQ=60;QD=29.76;SOR=1.179	GT:AD:DP:GQ:PL	1/1:0,3:3:9:135,9,0	LOC109845008
NC_033794.1	237126	.	C	T	113.03	PASS	AC=2;AF=1;AN=2;DP=4;ExcessHet=3.0103;FS=0;MLEAC=2;MLEAF=1;MQ=60;QD=28.26;SOR=1.609	GT:AD:DP:GQ:PL	1/1:0,4:4:12:141,12,0	LOC109845008
NC_033794.1	237339	.	C	T	62.74	PASS	AC=2;AF=1;AN=2;DP=2;ExcessHet=3.0103;FS=0;MLEAC=2;MLEAF=1;MQ=60;QD=31.37;SOR=0.693	GT:AD:DP:GQ:PL	1/1:0,2:2:6:90,6,0	LOC109845008
NC_033794.1	237353	.	A	T	107.28	PASS	AC=2;AF=1;AN=2;DP=3;ExcessHet=3.0103;FS=0;MLEAC=2;MLEAF=1;MQ=60;QD=26.11;SOR=1.179	GT:AD:DP:GQ:PL	1/1:0,3:3:9:135,9,0	LOC109845008
NC_033794.1	237371	.	C	T	107.28	PASS	AC=2;AF=1;AN=2;DP=3;ExcessHet=3.0103;FS=0;MLEAC=2;MLEAF=1;MQ=60;QD=36.73;SOR=1.179	GT:AD:DP:GQ:PL	1/1:0,3:3:9:135,9,0	LOC109845008
NC_033794.1	237403	.	C	T	62.74	PASS	AC=2;AF=1;AN=2;DP=2;ExcessHet=3.0103;FS=0;MLEAC=2;MLEAF=1;MQ=60;QD=31.37;SOR=2.303	GT:AD:DP:GQ:PL	1/1:0,2:2:6:90,6,0	LOC109845008
NC_033794.1	237404	.	G	A	62.74	PASS	AC=2;AF=1;AN=2;DP=2;ExcessHet=3.0103;FS=0;MLEAC=2;MLEAF=1;MQ=60;QD=31.37;SOR=2.303	GT:AD:DP:GQ:PL	1/1:0,2:2:6:90,6,0	LOC109845008
NC_033794.1	237408	.	A	T	62.74	PASS	AC=2;AF=1;AN=2;DP=2;ExcessHet=3.0103;FS=0;MLEAC=2;MLEAF=1;MQ=60;QD=31.37;SOR=2.303	GT:AD:DP:GQ:PL	1/1:0,2:2:6:90,6,0	LOC109845008
NC_033794.1	238030	.	G	A	43.74	PASS	AC=2;AF=1;AN=2;DP=2;ExcessHet=3.0103;FS=0;MLEAC=2;MLEAF=1;MQ=40;QD=21.87;SOR=0.693	GT:AD:DP:GQ:PL	1/1:0,2:2:6:71,6,0	LOC109845008
NC_033794.1	238093	.	C	A	62.74	PASS	AC=2;AF=1;AN=2;DP=2;ExcessHet=3.0103;FS=0;MLEAC=2;MLEAF=1;MQ=40;QD=31.37;SOR=0.693	GT:AD:DP:GQ:PL	1/1:0,2:2:6:90,6,0	LOC109845008
NC_033794.1	238097	.	A	G	62.74	PASS	AC=2;AF=1;AN=2;DP=2;ExcessHet=3.0103;FS=0;MLEAC=2;MLEAF=1;MQ=40;QD=31.37;SOR=0.693	GT:AD:DP:GQ:PL	1/1:0,2:2:6:90,6,0	LOC109845008
NC_033794.1	238101	.	C	A	62.74	PASS	AC=2;AF=1;AN=2;DP=2;ExcessHet=3.0103;FS=0;MLEAC=2;MLEAF=1;MQ=40;QD=31.37;SOR=0.693	GT:AD:DP:GQ:PL	1/1:0,2:2:6:90,6,0	LOC109845008
NC_033794.1	241254	.	A	T	35.74	PASS	AC=2;AF=1;AN=2;DP=2;ExcessHet=3.0103;FS=0;MLEAC=2;MLEAF=1;MQ=32.63;QD=17.87;SOR=2.303	GT:AD:DP:GQ:PL	1/1:0,2:2:6:63,6,0	LOC109845008
NC_033794.1	241318	.	A	G	39.74	PASS	AC=2;AF=1;AN=2;DP=2;ExcessHet=3.0103;FS=0;MLEAC=2;MLEAF=1;MQ=42.57;QD=19.87;SOR=0.693	GT:AD:DP:GQ:PL	1/1:0,2:2:6:67,6,0	LOC109845008
NC_033794.1	245019	.	C	T	42.74	PASS	AC=2;AF=1;AN=2;DP=2;ExcessHet=3.0103;FS=0;MLEAC=2;MLEAF=1;MQ=60;QD=21.37;SOR=0.693	GT:AD:DP:GQ:PL	1/1:0,2:2:6:70,6,0	LOC109845008
NC_033794.1	245094	.	G	A	78.28	PASS	AC=2;AF=1;AN=2;DP=3;ExcessHet=3.0103;FS=0;MLEAC=2;MLEAF=1;MQ=60;QD=26.09;SOR=1.179	GT:AD:DP:GQ:PL	1/1:0,3:3:9:106,9,0	LOC109845008
NC_033794.1	245207	.	C	T	76.28	PASS	AC=2;AF=1;AN=2;DP=3;ExcessHet=3.0103;FS=0;MLEAC=2;MLEAF=1;MQ=60;QD=25.43;SOR=2.833	GT:AD:DP:GQ:PL	1/1:0,3:3:9:104,9,0	LOC109845008
NC_033794.1	245241	.	G	A	112.03	PASS	AC=2;AF=1;AN=2;DP=4;ExcessHet=3.0103;FS=0;MLEAC=2;MLEAF=1;MQ=60;QD=28.01;SOR=1.609	GT:AD:DP:GQ:PL	1/1:0,4:4:12:140,12,0	LOC109845008
NC_033794.1	245573	.	A	T	37.74	PASS	AC=2;AF=1;AN=2;DP=2;ExcessHet=3.0103;FS=0;MLEAC=2;MLEAF=1;MQ=60;QD=18.87;SOR=2.303	GT:AD:DP:GQ:PL	1/1:0,2:2:6:65,6,0	LOC109845008
NC_033794.1	251999	.	A	C	73.28	PASS	AC=2;AF=1;AN=2;DP=3;ExcessHet=3.0103;FS=0;MLEAC=2;MLEAF=1;MQ=60;QD=24.43;SOR=1.179	GT:AD:DP:GQ:PL	1/1:0,3:3:9:101,9,0	LOC109845008
NC_033794.1	254396	.	A	G	62.74	PASS	AC=2;AF=1;AN=2;DP=2;ExcessHet=3.0103;FS=0;MLEAC=2;MLEAF=1;MQ=60;QD=31.37;SOR=0.693	GT:AD:DP:GQ:PL	1/1:0,2:2:6:90,6,0	LOC109845008
NC_033794.1	254676	.	G	C	42.74	PASS	AC=2;AF=1;AN=2;DP=2;ExcessHet=3.0103;FS=0;MLEAC=2;MLEAF=1;MQ=60;QD=21.37;SOR=2.303	GT:AD:DP:GQ:PL	1/1:0,2:2:6:70,6,0	LOC109845008
NC_033794.1	255102	.	C	T	42.74	PASS	AC=2;AF=1;AN=2;DP=2;ExcessHet=3.0103;FS=0;MLEAC=2;MLEAF=1;MQ=60;QD=21.37;SOR=2.303	GT:AD:DP:GQ:PL	1/1:0,2:2:6:70,6,0	LOC109845008
NC_033794.1	255179	.	A	C	67.28	PASS	AC=2;AF=1;AN=2;DP=3;ExcessHet=3.0103;FS=0;MLEAC=2;MLEAF=1;MQ=60;QD=22.43;SOR=2.833	GT:AD:DP:GQ:PL	1/1:0,3:3:9:95,9,0	LOC109845008
NC_033794.1	256009	.	T	C	38.74	PASS	AC=2;AF=1;AN=2;DP=2;ExcessHet=3.0103;FS=0;MLEAC=2;MLEAF=1;MQ=60;QD=19.37;SOR=2.303	GT:AD:DP:GQ:PL	1/1:0,2:2:6:66,6,0	LOC109845008
NC_033794.1	256037	.	G	A	41.74	PASS	AC=2;AF=1;AN=2;DP=2;ExcessHet=3.0103;FS=0;MLEAC=2;MLEAF=1;MQ=60;QD=20.87;SOR=2.303	GT:AD:DP:GQ:PL	1/1:0,2:2:6:69,6,0	LOC109845008
NC_033794.1	256230	.	C	T	69.28	PASS	AC=2;AF=1;AN=2;DP=3;ExcessHet=3.0103;FS=0;MLEAC=2;MLEAF=1;MQ=60;QD=23.09;SOR=1.179	GT:AD:DP:GQ:PL	1/1:0,3:3:9:97,9,0	LOC109845008
NC_033794.1	262583	.	A	G	42.74	PASS	AC=2;AF=1;AN=2;DP=2;ExcessHet=3.0103;FS=0;MLEAC=2;MLEAF=1;MQ=60;QD=21.37;SOR=0.693	GT:AD:DP:GQ:PL	1/1:0,2:2:6:70,6,0	LOC109845008
NC_033794.1	263176	.	T	A	72.28	PASS	AC=2;AF=1;AN=2;DP=3;ExcessHet=3.0103;FS=0;MLEAC=2;MLEAF=1;MQ=60;QD=24.09;SOR=1.179	GT:AD:DP:GQ:PL	1/1:0,3:3:9:100,9,0	LOC109845008
NC_033794.1	263208	.	C	T	75.28	PASS	AC=2;AF=1;AN=2;DP=3;ExcessHet=3.0103;FS=0;MLEAC=2;MLEAF=1;MQ=60;QD=25.09;SOR=1.179	GT:AD:DP:GQ:PL	1/1:0,3:3:9:103,9,0	LOC109845008
NC_033794.1	263576	.	T	C	40.74	PASS	AC=2;AF=1;AN=2;DP=2;ExcessHet=3.0103;FS=0;MLEAC=2;MLEAF=1;MQ=60;QD=20.37;SOR=2.303	GT:AD:DP:GQ:PL	1/1:0,2:2:6:68,6,0	LOC109845008
NC_033794.1	263981	.	G	T	36.74	PASS	AC=2;AF=1;AN=2;DP=2;ExcessHet=3.0103;FS=0;MLEAC=2;MLEAF=1;MQ=60;QD=18.37;SOR=2.303	GT:AD:DP:GQ:PL	1/1:0,2:2:6:64,6,0	LOC109845008
NC_033794.1	264188	.	G	A	133.03	PASS	AC=2;AF=1;AN=2;DP=4;ExcessHet=3.0103;FS=0;MLEAC=2;MLEAF=1;MQ=60;QD=33.26;SOR=0.693	GT:AD:DP:GQ:PL	1/1:0,4:4:12:161,12,0	LOC109845008
NC_033794.1	264201	.	C	A	107.28	PASS	AC=2;AF=1;AN=2;DP=3;ExcessHet=3.0103;FS=0;MLEAC=2;MLEAF=1;MQ=60;QD=29.49;SOR=1.179	GT:AD:DP:GQ:PL	1/1:0,3:3:9:135,9,0	LOC109845008
NC_033794.1	264256	.	T	C	73.28	PASS	AC=2;AF=1;AN=2;DP=3;ExcessHet=3.0103;FS=0;MLEAC=2;MLEAF=1;MQ=60;QD=24.43;SOR=1.179	GT:AD:DP:GQ:PL	1/1:0,3:3:9:101,9,0	LOC109845008
NC_033794.1	264576	.	C	T	74.28	PASS	AC=2;AF=1;AN=2;DP=3;ExcessHet=3.0103;FS=0;MLEAC=2;MLEAF=1;MQ=60;QD=24.76;SOR=1.179	GT:AD:DP:GQ:PL	1/1:0,3:3:9:102,9,0	LOC109845008
NC_033794.1	264934	.	C	T	40.74	PASS	AC=2;AF=1;AN=2;DP=2;ExcessHet=3.0103;FS=0;MLEAC=2;MLEAF=1;MQ=60;QD=20.37;SOR=0.693	GT:AD:DP:GQ:PL	1/1:0,2:2:6:68,6,0	LOC109845008
NC_033794.1	265281	.	A	G	39.74	PASS	AC=2;AF=1;AN=2;DP=2;ExcessHet=3.0103;FS=0;MLEAC=2;MLEAF=1;MQ=60;QD=19.87;SOR=2.303	GT:AD:DP:GQ:PL	1/1:0,2:2:6:67,6,0	LOC109845008
NC_033794.1	265663	.	C	T	41.74	PASS	AC=2;AF=1;AN=2;DP=2;ExcessHet=3.0103;FS=0;MLEAC=2;MLEAF=1;MQ=60;QD=20.87;SOR=0.693	GT:AD:DP:GQ:PL	1/1:0,2:2:6:69,6,0	LOC109845008
NC_033794.1	265723	.	C	T	108.03	PASS	AC=2;AF=1;AN=2;DP=4;ExcessHet=3.0103;FS=0;MLEAC=2;MLEAF=1;MQ=60;QD=27.01;SOR=1.609	GT:AD:DP:GQ:PL	1/1:0,4:4:12:136,12,0	LOC109845008
NC_033794.1	267786	.	A	G	79.28	PASS	AC=2;AF=1;AN=2;DP=3;ExcessHet=3.0103;FS=0;MLEAC=2;MLEAF=1;MQ=60;QD=26.43;SOR=2.833	GT:AD:DP:GQ:PL	1/1:0,3:3:9:107,9,0	LOC109845008
NC_033794.1	267815	.	T	A	29.75	PASS	AC=2;AF=1;AN=2;DP=2;ExcessHet=3.0103;FS=0;MLEAC=2;MLEAF=1;MQ=60;QD=14.87;SOR=2.303	GT:AD:DP:GQ:PL	1/1:0,2:2:6:57,6,0	LOC109845008
NC_033794.1	268230	.	T	G	99.03	PASS	AC=2;AF=1;AN=2;DP=4;ExcessHet=3.0103;FS=0;MLEAC=2;MLEAF=1;MQ=60;QD=24.76;SOR=1.609	GT:AD:DP:GQ:PL	1/1:0,4:4:12:127,12,0	LOC109845008
NC_033794.1	268396	.	C	A	152.03	PASS	AC=2;AF=1;AN=2;DP=4;ExcessHet=3.0103;FS=0;MLEAC=2;MLEAF=1;MQ=60;QD=32.7;SOR=1.609	GT:AD:DP:GQ:PL	1/1:0,4:4:12:180,12,0	LOC109845008
NC_033794.1	268415	.	A	C	196.9	PASS	AC=2;AF=1;AN=2;DP=5;ExcessHet=3.0103;FS=0;MLEAC=2;MLEAF=1;MQ=60;QD=36.66;SOR=1.022	GT:AD:DP:GQ:PL	1/1:0,5:5:15:225,15,0	LOC109845008
NC_033794.1	269103	.	T	C	40.74	PASS	AC=2;AF=1;AN=2;DP=2;ExcessHet=3.0103;FS=0;MLEAC=2;MLEAF=1;MQ=60;QD=20.37;SOR=2.303	GT:AD:DP:GQ:PL	1/1:0,2:2:6:68,6,0	LOC109845008
NC_033794.1	269207	.	T	C	190.8	PASS	AC=2;AF=1;AN=2;DP=7;ExcessHet=3.0103;FS=0;MLEAC=2;MLEAF=1;MQ=60;QD=27.26;SOR=0.941	GT:AD:DP:GQ:PL	1/1:0,7:7:21:219,21,0	LOC109845008
NC_033794.1	269337	.	C	T	73.28	PASS	AC=2;AF=1;AN=2;DP=3;ExcessHet=3.0103;FS=0;MLEAC=2;MLEAF=1;MQ=60;QD=24.43;SOR=1.179	GT:AD:DP:GQ:PL	1/1:0,3:3:9:101,9,0	LOC109845008
NC_033794.1	270154	.	C	T	62.74	PASS	AC=2;AF=1;AN=2;DP=2;ExcessHet=3.0103;FS=0;MLEAC=2;MLEAF=1;MQ=60;QD=31.37;SOR=2.303	GT:AD:DP:GQ:PL	1/1:0,2:2:6:90,6,0	LOC109845008
NC_033794.1	270528	.	A	C	1732.77	PASS	AC=2;AF=1;AN=2;DP=51;ExcessHet=3.0103;FS=0;MLEAC=2;MLEAF=1;MQ=60;QD=33.98;SOR=1.436	GT:AD:DP:GQ:PL	1/1:0,51:51:99:1761,153,0	LOC109845008
NC_033794.1	270795	.	G	C	3121.77	PASS	AC=2;AF=1;AN=2;DP=16;ExcessHet=3.0103;FS=0;MLEAC=2;MLEAF=1;MQ=60;QD=32.16;SOR=1.609	GT:AD:DP:GQ:PL	1/1:0,16:16:99:3150,211,0	LOC109845008
NC_033794.1	271701	.	C	G	3038.73	PASS	AC=2;AF=1;AN=2;DP=101;ExcessHet=3.0103;FS=0;MLEAC=2;MLEAF=1;MQ=60;QD=31.33;SOR=1.735	GT:AD:DP:GQ:PL	1/1:0,97:97:99:3076,290,0	LOC109845008
NC_033794.1	271840	.	C	T	5708.77	PASS	AC=2;AF=1;AN=2;DP=173;ExcessHet=3.0103;FS=0;MLEAC=2;MLEAF=1;MQ=60;QD=33;SOR=8.92	GT:AD:DP:GQ:PL	1/1:0,173:173:99:5737,519,0	LOC109845008
NC_033794.1	275543	.	A	T	43.77	PASS	AC=1;AF=0.5;AN=2;BaseQRankSum=-1.383;ClippingRankSum=0;DP=4;ExcessHet=3.0103;FS=0;MLEAC=1;MLEAF=0.5;MQ=60;MQRankSum=0;QD=10.94;ReadPosRankSum=-1.383;SOR=0.693	GT:AD:DP:GQ:PL	0/1:2,2:4:72:72,0,206	LOC109845025
NC_033794.1	291355	.	C	T	11637.8	PASS	AC=2;AF=1;AN=2;DP=358;ExcessHet=3.0103;FS=0;MLEAC=2;MLEAF=1;MQ=60;QD=32.6;SOR=1.486	GT:AD:DP:GQ:PL	1/1:0,357:357:99:11666,1071,0	LOC109845038
NC_033794.1	291487	.	T	C	13972.8	PASS	AC=2;AF=1;AN=2;DP=412;ExcessHet=3.0103;FS=0;MLEAC=2;MLEAF=1;MQ=60;QD=33.91;SOR=0.883	GT:AD:DP:GQ:PL	1/1:0,412:412:99:14001,1239,0	LOC109845038
NC_033794.1	291707	.	T	C	16590.8	PASS	AC=2;AF=1;AN=2;DP=494;ExcessHet=3.0103;FS=0;MLEAC=2;MLEAF=1;MQ=60;QD=33.65;SOR=0.808	GT:AD:DP:GQ:PL	1/1:0,493:493:99:16619,1482,0	LOC109845038
NC_033794.1	291968	.	A	G	16340.8	PASS	AC=2;AF=1;AN=2;DP=514;ExcessHet=3.0103;FS=0;MLEAC=2;MLEAF=1;MQ=60;QD=31.85;SOR=1.113	GT:AD:DP:GQ:PL	1/1:0,513:513:99:16369,1537,0	LOC109845038
NC_033794.1	292009	.	A	G	17298.8	PASS	AC=2;AF=1;AN=2;DP=536;ExcessHet=3.0103;FS=0;MLEAC=2;MLEAF=1;MQ=60;QD=32.33;SOR=0.92	GT:AD:DP:GQ:PL	1/1:0,535:535:99:17327,1604,0	LOC109845038
NC_033794.1	292363	.	T	C	13706.8	PASS	AC=2;AF=1;AN=2;DP=412;ExcessHet=3.0103;FS=0;MLEAC=2;MLEAF=1;MQ=60;QD=33.27;SOR=0.917	GT:AD:DP:GQ:PL	1/1:0,412:412:99:13735,1235,0	LOC109845038
NC_033794.1	292412	.	A	T	16257.8	PASS	AC=2;AF=1;AN=2;DP=496;ExcessHet=3.0103;FS=0;MLEAC=2;MLEAF=1;MQ=60;QD=32.84;SOR=1.165	GT:AD:DP:GQ:PL	1/1:0,495:495:99:16286,1483,0	LOC109845038
NC_033794.1	292458	.	C	T	18729.8	PASS	AC=2;AF=1;AN=2;DP=423;ExcessHet=3.0103;FS=0;MLEAC=2;MLEAF=1;MQ=60;QD=28.51;SOR=0.727	GT:AD:DP:GQ:PL	1/1:0,423:423:99:18758,1285,0	LOC109845038
NC_033794.1	292466	.	A	C	18949.8	PASS	AC=2;AF=1;AN=2;DP=460;ExcessHet=3.0103;FS=0;MLEAC=2;MLEAF=1;MQ=60;QD=29.41;SOR=0.872	GT:AD:DP:GQ:PL	1/1:0,460:460:99:18978,1368,0	LOC109845038
NC_033794.1	292856	.	A	T	73.28	PASS	AC=2;AF=1;AN=2;DP=3;ExcessHet=3.0103;FS=0;MLEAC=2;MLEAF=1;MQ=60;QD=24.43;SOR=2.833	GT:AD:DP:GQ:PL	1/1:0,3:3:9:101,9,0	NA
NC_033794.1	292886	.	G	A	196.9	PASS	AC=2;AF=1;AN=2;DP=5;ExcessHet=3.0103;FS=0;MLEAC=2;MLEAF=1;MQ=60;QD=26.52;SOR=1.022	GT:AD:DP:GQ:PL	1/1:0,5:5:15:225,15,0	NA
NC_033794.1	292909	.	A	C	196.9	PASS	AC=2;AF=1;AN=2;DP=5;ExcessHet=3.0103;FS=0;MLEAC=2;MLEAF=1;MQ=60;QD=31.4;SOR=1.022	GT:AD:DP:GQ:PL	1/1:0,5:5:15:225,15,0	NA
NC_033794.1	292956	.	T	C	42.74	PASS	AC=2;AF=1;AN=2;DP=2;ExcessHet=3.0103;FS=0;MLEAC=2;MLEAF=1;MQ=60;QD=21.37;SOR=2.303	GT:AD:DP:GQ:PL	1/1:0,2:2:6:70,6,0	NA
NC_033794.1	293012	.	C	A	201.8	PASS	AC=2;AF=1;AN=2;DP=7;ExcessHet=3.0103;FS=0;MLEAC=2;MLEAF=1;MQ=60;QD=28.83;SOR=0.941	GT:AD:DP:GQ:PL	1/1:0,7:7:21:230,21,0	NA
NC_033794.1	293064	.	A	G	270.77	PASS	AC=2;AF=1;AN=2;DP=10;ExcessHet=3.0103;FS=0;MLEAC=2;MLEAF=1;MQ=60;QD=27.08;SOR=0.693	GT:AD:DP:GQ:PL	1/1:0,10:10:30:299,30,0	NA
NC_033794.1	293141	.	C	A	70.28	PASS	AC=2;AF=1;AN=2;DP=3;ExcessHet=3.0103;FS=0;MLEAC=2;MLEAF=1;MQ=60;QD=23.43;SOR=2.833	GT:AD:DP:GQ:PL	1/1:0,3:3:9:98,9,0	NA
NC_033794.1	293175	.	T	C	64.28	PASS	AC=2;AF=1;AN=2;DP=3;ExcessHet=3.0103;FS=0;MLEAC=2;MLEAF=1;MQ=60;QD=21.43;SOR=1.179	GT:AD:DP:GQ:PL	1/1:0,3:3:9:92,9,0	NA
NC_033794.1	293189	.	T	C	107.28	PASS	AC=2;AF=1;AN=2;DP=3;ExcessHet=3.0103;FS=0;MLEAC=2;MLEAF=1;MQ=60;QD=26.59;SOR=1.179	GT:AD:DP:GQ:PL	1/1:0,3:3:9:135,9,0	NA
NC_033794.1	293194	.	C	A	107.28	PASS	AC=2;AF=1;AN=2;DP=3;ExcessHet=3.0103;FS=0;MLEAC=2;MLEAF=1;MQ=60;QD=30.13;SOR=1.179	GT:AD:DP:GQ:PL	1/1:0,3:3:9:135,9,0	NA
NC_033794.1	293334	.	C	T	107.28	PASS	AC=2;AF=1;AN=2;DP=3;ExcessHet=3.0103;FS=0;MLEAC=2;MLEAF=1;MQ=60;QD=30.14;SOR=1.179	GT:AD:DP:GQ:PL	1/1:0,3:3:9:135,9,0	NA
NC_033794.1	293335	.	A	G	107.28	PASS	AC=2;AF=1;AN=2;DP=3;ExcessHet=3.0103;FS=0;MLEAC=2;MLEAF=1;MQ=60;QD=31.12;SOR=1.179	GT:AD:DP:GQ:PL	1/1:0,3:3:9:135,9,0	NA
NC_033794.1	293475	.	A	C	126.03	PASS	AC=2;AF=1;AN=2;DP=4;ExcessHet=3.0103;FS=0;MLEAC=2;MLEAF=1;MQ=60;QD=31.51;SOR=0.693	GT:AD:DP:GQ:PL	1/1:0,4:4:12:154,12,0	NA
NC_033794.1	293496	.	A	G	62.74	PASS	AC=2;AF=1;AN=2;DP=2;ExcessHet=3.0103;FS=0;MLEAC=2;MLEAF=1;MQ=60;QD=31.37;SOR=0.693	GT:AD:DP:GQ:PL	1/1:0,2:2:6:90,6,0	NA
NC_033794.1	293539	.	C	T	96.28	PASS	AC=2;AF=1;AN=2;DP=3;ExcessHet=3.0103;FS=0;MLEAC=2;MLEAF=1;MQ=60;QD=32.09;SOR=1.179	GT:AD:DP:GQ:PL	1/1:0,3:3:9:124,9,0	NA
NC_033794.1	293577	.	A	G	152.03	PASS	AC=2;AF=1;AN=2;DP=4;ExcessHet=3.0103;FS=0;MLEAC=2;MLEAF=1;MQ=60;QD=26.5;SOR=1.609	GT:AD:DP:GQ:PL	1/1:0,4:4:12:180,12,0	NA
NC_033794.1	293601	.	T	A	145.03	PASS	AC=2;AF=1;AN=2;DP=4;ExcessHet=3.0103;FS=0;MLEAC=2;MLEAF=1;MQ=60;QD=26.79;SOR=1.609	GT:AD:DP:GQ:PL	1/1:0,4:4:12:173,12,0	NA
NC_033794.1	293636	.	T	C	107.28	PASS	AC=2;AF=1;AN=2;DP=3;ExcessHet=3.0103;FS=0;MLEAC=2;MLEAF=1;MQ=60;QD=29.44;SOR=1.179	GT:AD:DP:GQ:PL	1/1:0,3:3:9:135,9,0	NA
NC_033794.1	293649	.	G	A	107.28	PASS	AC=2;AF=1;AN=2;DP=3;ExcessHet=3.0103;FS=0;MLEAC=2;MLEAF=1;MQ=60;QD=28.79;SOR=1.179	GT:AD:DP:GQ:PL	1/1:0,3:3:9:135,9,0	NA
NC_033794.1	293785	.	A	C	169.9	PASS	AC=2;AF=1;AN=2;DP=5;ExcessHet=3.0103;FS=0;MLEAC=2;MLEAF=1;MQ=60;QD=33.98;SOR=1.981	GT:AD:DP:GQ:PL	1/1:0,5:5:15:198,15,0	NA
NC_033794.1	293879	.	T	A	97.28	PASS	AC=2;AF=1;AN=2;DP=3;ExcessHet=3.0103;FS=0;MLEAC=2;MLEAF=1;MQ=60;QD=32.43;SOR=1.179	GT:AD:DP:GQ:PL	1/1:0,3:3:9:125,9,0	NA
NC_033794.1	293885	.	T	C	97.28	PASS	AC=2;AF=1;AN=2;DP=2;ExcessHet=3.0103;FS=0;MLEAC=2;MLEAF=1;MQ=60;QD=28.5;SOR=0.693	GT:AD:DP:GQ:PL	1/1:0,2:2:9:125,9,0	NA
NC_033794.1	293887	.	A	C	62.74	PASS	AC=2;AF=1;AN=2;DP=2;ExcessHet=3.0103;FS=0;MLEAC=2;MLEAF=1;MQ=60;QD=31.37;SOR=0.693	GT:AD:DP:GQ:PL	1/1:0,2:2:6:90,6,0	NA
NC_033794.1	293934	.	T	C	145.9	PASS	AC=2;AF=1;AN=2;DP=5;ExcessHet=3.0103;FS=0;MLEAC=2;MLEAF=1;MQ=60;QD=29.18;SOR=1.022	GT:AD:DP:GQ:PL	1/1:0,5:5:15:174,15,0	NA
NC_033794.1	293973	.	C	T	170.84	PASS	AC=2;AF=1;AN=2;DP=6;ExcessHet=3.0103;FS=0;MLEAC=2;MLEAF=1;MQ=60;QD=28.47;SOR=0.693	GT:AD:DP:GQ:PL	1/1:0,6:6:18:199,18,0	NA
NC_033794.1	294038	.	G	A	223.84	PASS	AC=2;AF=1;AN=2;DP=6;ExcessHet=3.0103;FS=0;MLEAC=2;MLEAF=1;MQ=60;QD=27.09;SOR=1.329	GT:AD:DP:GQ:PL	1/1:0,6:6:18:252,18,0	NA
NC_033794.1	294119	.	T	A	73.28	PASS	AC=2;AF=1;AN=2;DP=3;ExcessHet=3.0103;FS=0;MLEAC=2;MLEAF=1;MQ=60;QD=24.43;SOR=1.179	GT:AD:DP:GQ:PL	1/1:0,3:3:9:101,9,0	NA
NC_033794.1	294134	.	C	A	167.9	PASS	AC=2;AF=1;AN=2;DP=5;ExcessHet=3.0103;FS=0;MLEAC=2;MLEAF=1;MQ=60;QD=33.58;SOR=1.022	GT:AD:DP:GQ:PL	1/1:0,5:5:15:196,15,0	NA
NC_033794.1	294177	.	T	A	152.03	PASS	AC=2;AF=1;AN=2;DP=4;ExcessHet=3.0103;FS=0;MLEAC=2;MLEAF=1;MQ=60;QD=31.5;SOR=3.258	GT:AD:DP:GQ:PL	1/1:0,4:4:12:180,12,0	NA
NC_033794.1	294186	.	C	T	152.03	PASS	AC=2;AF=1;AN=2;DP=4;ExcessHet=3.0103;FS=0;MLEAC=2;MLEAF=1;MQ=60;QD=31.45;SOR=3.258	GT:AD:DP:GQ:PL	1/1:0,4:4:12:180,12,0	NA
NC_033794.1	294653	.	T	C	385.77	PASS	AC=2;AF=1;AN=2;DP=13;ExcessHet=3.0103;FS=0;MLEAC=2;MLEAF=1;MQ=60;QD=29.67;SOR=5.283	GT:AD:DP:GQ:PL	1/1:0,13:13:39:414,39,0	NA
NC_033794.1	294683	.	A	C	153.84	PASS	AC=2;AF=1;AN=2;DP=6;ExcessHet=3.0103;FS=0;MLEAC=2;MLEAF=1;MQ=60;QD=25.64;SOR=3.912	GT:AD:DP:GQ:PL	1/1:0,6:6:18:182,18,0	NA
NC_033794.1	301558	.	C	T	1188.77	PASS	AC=2;AF=1;AN=2;DP=36;ExcessHet=3.0103;FS=0;MLEAC=2;MLEAF=1;MQ=61.19;QD=33.02;SOR=5.784	GT:AD:DP:GQ:PL	1/1:0,36:36:99:1217,108,0	LOC109845029
NC_033794.1	301610	.	C	A	861.77	PASS	AC=2;AF=1;AN=2;DP=20;ExcessHet=3.0103;FS=0;MLEAC=2;MLEAF=1;MQ=60;QD=27.19;SOR=3.716	GT:AD:DP:GQ:PL	1/1:0,20:20:60:890,60,0	LOC109845029
NC_033794.1	301630	.	A	G	927.77	PASS	AC=2;AF=1;AN=2;DP=23;ExcessHet=3.0103;FS=0;MLEAC=2;MLEAF=1;MQ=60;QD=35.14;SOR=2.833	GT:AD:DP:GQ:PL	1/1:0,23:23:69:956,69,0	LOC109845029
NC_033794.1	301705	.	C	T	979.77	PASS	AC=2;AF=1;AN=2;DP=30;ExcessHet=3.0103;FS=0;MLEAC=2;MLEAF=1;MQ=60;QD=32.66;SOR=0.826	GT:AD:DP:GQ:PL	1/1:0,30:30:90:1008,90,0	LOC109845029
NC_033794.1	301847	.	C	T	262.8	PASS	AC=2;AF=1;AN=2;DP=7;ExcessHet=3.0103;FS=0;MLEAC=2;MLEAF=1;MQ=60;QD=27.85;SOR=1.609	GT:AD:DP:GQ:PL	1/1:0,7:7:21:291,21,0	LOC109845029
NC_033794.1	301871	.	C	T	376.78	PASS	AC=2;AF=1;AN=2;DP=7;ExcessHet=3.0103;FS=0;MLEAC=2;MLEAF=1;MQ=60;QD=27.12;SOR=2.584	GT:AD:DP:GQ:PL	1/1:0,7:7:27:405,27,0	LOC109845029
NC_033794.1	301879	.	A	T	376.78	PASS	AC=2;AF=1;AN=2;DP=9;ExcessHet=3.0103;FS=0;MLEAC=2;MLEAF=1;MQ=60;QD=26.07;SOR=3.056	GT:AD:DP:GQ:PL	1/1:0,9:9:27:405,27,0	LOC109845029
NC_033794.1	301887	.	G	T	411.77	PASS	AC=2;AF=1;AN=2;DP=10;ExcessHet=3.0103;FS=0;MLEAC=2;MLEAF=1;MQ=60;QD=30.29;SOR=2.303	GT:AD:DP:GQ:PL	1/1:0,10:10:30:440,30,0	LOC109845029
NC_033794.1	302048	.	A	T	90.03	PASS	AC=2;AF=1;AN=2;DP=4;ExcessHet=3.0103;FS=0;MLEAC=2;MLEAF=1;MQ=37.64;QD=22.51;SOR=1.609	GT:AD:DP:GQ:PL	1/1:0,4:4:12:118,12,0	LOC109845029
NC_033794.1	302367	.	G	A	75.28	PASS	AC=2;AF=1;AN=2;DP=3;ExcessHet=3.0103;FS=0;MLEAC=2;MLEAF=1;MQ=60;QD=25.09;SOR=1.179	GT:AD:DP:GQ:PL	1/1:0,3:3:9:103,9,0	LOC109845029
NC_033794.1	302411	.	G	A	107.28	PASS	AC=2;AF=1;AN=2;DP=3;ExcessHet=3.0103;FS=0;MLEAC=2;MLEAF=1;MQ=60;QD=35.49;SOR=1.179	GT:AD:DP:GQ:PL	1/1:0,3:3:9:135,9,0	LOC109845029
NC_033794.1	302417	.	C	G	107.28	PASS	AC=2;AF=1;AN=2;DP=3;ExcessHet=3.0103;FS=0;MLEAC=2;MLEAF=1;MQ=60;QD=28.15;SOR=1.179	GT:AD:DP:GQ:PL	1/1:0,3:3:9:135,9,0	LOC109845029
NC_033794.1	302514	.	A	T	70.28	PASS	AC=2;AF=1;AN=2;DP=3;ExcessHet=3.0103;FS=0;MLEAC=2;MLEAF=1;MQ=60;QD=23.43;SOR=1.179	GT:AD:DP:GQ:PL	1/1:0,3:3:9:98,9,0	LOC109845029
NC_033794.1	302556	.	T	C	74.28	PASS	AC=2;AF=1;AN=2;DP=3;ExcessHet=3.0103;FS=0;MLEAC=2;MLEAF=1;MQ=60;QD=24.76;SOR=1.179	GT:AD:DP:GQ:PL	1/1:0,3:3:9:102,9,0	LOC109845029
NC_033794.1	302574	.	G	A	74.28	PASS	AC=2;AF=1;AN=2;DP=3;ExcessHet=3.0103;FS=0;MLEAC=2;MLEAF=1;MQ=60;QD=24.76;SOR=1.179	GT:AD:DP:GQ:PL	1/1:0,3:3:9:102,9,0	LOC109845029
NC_033794.1	302669	.	T	C	74.28	PASS	AC=2;AF=1;AN=2;DP=3;ExcessHet=3.0103;FS=0;MLEAC=2;MLEAF=1;MQ=60;QD=24.76;SOR=1.179	GT:AD:DP:GQ:PL	1/1:0,3:3:9:102,9,0	LOC109845029
NC_033794.1	302691	.	T	C	40.74	PASS	AC=2;AF=1;AN=2;DP=2;ExcessHet=3.0103;FS=0;MLEAC=2;MLEAF=1;MQ=60;QD=20.37;SOR=2.303	GT:AD:DP:GQ:PL	1/1:0,2:2:6:68,6,0	LOC109845029
NC_033794.1	302741	.	A	G	96.03	PASS	AC=2;AF=1;AN=2;DP=4;ExcessHet=3.0103;FS=0;MLEAC=2;MLEAF=1;MQ=60;QD=24.01;SOR=0.693	GT:AD:DP:GQ:PL	1/1:0,4:4:12:124,12,0	LOC109845029
NC_033794.1	302785	.	C	T	109.03	PASS	AC=2;AF=1;AN=2;DP=4;ExcessHet=3.0103;FS=0;MLEAC=2;MLEAF=1;MQ=60;QD=27.26;SOR=1.609	GT:AD:DP:GQ:PL	1/1:0,4:4:12:137,12,0	LOC109845029
NC_033794.1	303852	.	T	G	2377.77	PASS	AC=2;AF=1;AN=2;DP=75;ExcessHet=3.0103;FS=0;MLEAC=2;MLEAF=1;MQ=60;QD=31.7;SOR=1.091	GT:AD:DP:GQ:PL	1/1:0,75:75:99:2406,225,0	LOC109845029
NC_033794.1	303889	.	A	G	3530.77	PASS	AC=2;AF=1;AN=2;DP=112;ExcessHet=3.0103;FS=0;MLEAC=2;MLEAF=1;MQ=60;QD=31.52;SOR=1.315	GT:AD:DP:GQ:PL	1/1:0,112:112:99:3559,335,0	LOC109845029
NC_033794.1	303950	.	C	A	3767.77	PASS	AC=2;AF=1;AN=2;DP=111;ExcessHet=3.0103;FS=0;MLEAC=2;MLEAF=1;MQ=60;QD=33.94;SOR=0.748	GT:AD:DP:GQ:PL	1/1:0,111:111:99:3796,334,0	LOC109845029
NC_033794.1	304247	.	A	G	241.84	PASS	AC=2;AF=1;AN=2;DP=6;ExcessHet=3.0103;FS=0;MLEAC=2;MLEAF=1;MQ=60;QD=32.69;SOR=1.329	GT:AD:DP:GQ:PL	1/1:0,6:6:18:270,18,0	LOC109845029
NC_033794.1	304251	.	C	A	241.84	PASS	AC=2;AF=1;AN=2;DP=6;ExcessHet=3.0103;FS=0;MLEAC=2;MLEAF=1;MQ=60;QD=33;SOR=1.329	GT:AD:DP:GQ:PL	1/1:0,6:6:18:270,18,0	LOC109845029
NC_033794.1	304834	.	C	T	1941.77	PASS	AC=2;AF=1;AN=2;DP=61;ExcessHet=3.0103;FS=0;MLEAC=2;MLEAF=1;MQ=60;QD=31.83;SOR=1.197	GT:AD:DP:GQ:PL	1/1:0,61:61:99:1970,183,0	LOC109845029
NC_033794.1	305339	.	A	C	99.03	PASS	AC=2;AF=1;AN=2;DP=4;ExcessHet=3.0103;FS=0;MLEAC=2;MLEAF=1;MQ=60;QD=24.76;SOR=1.609	GT:AD:DP:GQ:PL	1/1:0,4:4:12:127,12,0	LOC109845029
NC_033794.1	306109	.	A	G	35.74	PASS	AC=2;AF=1;AN=2;DP=2;ExcessHet=3.0103;FS=0;MLEAC=2;MLEAF=1;MQ=60;QD=17.87;SOR=0.693	GT:AD:DP:GQ:PL	1/1:0,2:2:6:63,6,0	LOC109845029
NC_033794.1	307478	.	T	C	97.03	PASS	AC=2;AF=1;AN=2;DP=4;ExcessHet=3.0103;FS=0;MLEAC=2;MLEAF=1;MQ=60;QD=24.26;SOR=0.693	GT:AD:DP:GQ:PL	1/1:0,4:4:12:125,12,0	LOC109845029
NC_033794.1	307611	.	G	C	41.74	PASS	AC=2;AF=1;AN=2;DP=2;ExcessHet=3.0103;FS=0;MLEAC=2;MLEAF=1;MQ=60;QD=20.87;SOR=0.693	GT:AD:DP:GQ:PL	1/1:0,2:2:6:69,6,0	LOC109845029
NC_033794.1	307649	.	A	C	62.74	PASS	AC=2;AF=1;AN=2;DP=3;ExcessHet=3.0103;FS=0;MLEAC=2;MLEAF=1;MQ=60;QD=31.37;SOR=2.303	GT:AD:DP:GQ:PL	1/1:0,2:2:6:90,6,0	LOC109845029
NC_033794.1	307875	.	A	G	1985.77	PASS	AC=2;AF=1;AN=2;DP=66;ExcessHet=3.0103;FS=0;MLEAC=2;MLEAF=1;MQ=55.65;QD=31.03;SOR=0.892	GT:AD:DP:GQ:PL	1/1:0,64:64:99:2014,192,0	LOC109845029
NC_033794.1	308690	.	A	T	1466.77	PASS	AC=2;AF=1;AN=2;DP=47;ExcessHet=3.0103;FS=0;MLEAC=2;MLEAF=1;MQ=54.67;QD=32.59;SOR=1.154	GT:AD:DP:GQ:PL	1/1:0,45:45:99:1495,135,0	LOC109845029
NC_033794.1	310217	.	C	T	2584.77	PASS	AC=2;AF=1;AN=2;DP=78;ExcessHet=3.0103;FS=0;MLEAC=2;MLEAF=1;MQ=60;QD=34.01;SOR=1.194	GT:AD:DP:GQ:PL	1/1:0,76:76:99:2613,229,0	LOC109845029
NC_033794.1	311796	.	G	A	2671.77	PASS	AC=2;AF=1;AN=2;DP=60;ExcessHet=3.0103;FS=0;MLEAC=2;MLEAF=1;MQ=58.97;QD=34.87;SOR=3.841	GT:AD:DP:GQ:PL	1/1:0,60:60:99:2700,181,0	LOC109845029
NC_033794.1	311797	.	A	C	2671.77	PASS	AC=2;AF=1;AN=2;DP=60;ExcessHet=3.0103;FS=0;MLEAC=2;MLEAF=1;MQ=58.97;QD=30.79;SOR=3.841	GT:AD:DP:GQ:PL	1/1:0,60:60:99:2700,181,0	LOC109845029
NC_033794.1	311811	.	A	G	2661.77	PASS	AC=2;AF=1;AN=2;DP=59;ExcessHet=3.0103;FS=0;MLEAC=2;MLEAF=1;MQ=59.37;QD=23.6;SOR=3.804	GT:AD:DP:GQ:PL	1/1:0,59:59:99:2690,181,0	LOC109845029
NC_033794.1	311842	.	G	T	3603.77	PASS	AC=2;AF=1;AN=2;DP=81;ExcessHet=3.0103;FS=0;MLEAC=2;MLEAF=1;MQ=59.98;QD=28.7;SOR=5.969	GT:AD:DP:GQ:PL	1/1:0,81:81:99:3632,259,0	LOC109845029
NC_033794.1	311859	.	A	G	3763.77	PASS	AC=2;AF=1;AN=2;DP=90;ExcessHet=3.0103;FS=0;MLEAC=2;MLEAF=1;MQ=59.98;QD=34.38;SOR=7.614	GT:AD:DP:GQ:PL	1/1:0,90:90:99:3792,273,0	LOC109845029
NC_033794.1	311964	.	A	G	33.74	PASS	AC=2;AF=1;AN=2;DP=2;ExcessHet=3.0103;FS=0;MLEAC=2;MLEAF=1;MQ=60;QD=16.87;SOR=2.303	GT:AD:DP:GQ:PL	1/1:0,2:2:6:61,6,0	LOC109845029
NC_033794.1	314266	.	T	A	527.77	PASS	AC=2;AF=1;AN=2;DP=17;ExcessHet=3.0103;FS=0;MLEAC=2;MLEAF=1;MQ=60;QD=31.05;SOR=5.784	GT:AD:DP:GQ:PL	1/1:0,17:17:51:556,51,0	LOC109845048
NC_033794.1	314277	.	C	T	736.77	PASS	AC=2;AF=1;AN=2;DP=17;ExcessHet=3.0103;FS=0;MLEAC=2;MLEAF=1;MQ=60;QD=29.62;SOR=5.784	GT:AD:DP:GQ:PL	1/1:0,17:17:51:765,51,0	LOC109845048
NC_033794.1	314283	.	A	T	736.77	PASS	AC=2;AF=1;AN=2;DP=18;ExcessHet=3.0103;FS=0;MLEAC=2;MLEAF=1;MQ=60;QD=27.37;SOR=5.784	GT:AD:DP:GQ:PL	1/1:0,17:17:51:765,51,0	LOC109845048
NC_033794.1	314417	.	C	T	3519.77	PASS	AC=2;AF=1;AN=2;DP=80;ExcessHet=3.0103;FS=0;MLEAC=2;MLEAF=1;MQ=60;QD=26.71;SOR=4.725	GT:AD:DP:GQ:PL	1/1:0,79:79:99:3548,238,0	LOC109845048
NC_033794.1	314420	.	C	G	3567.77	PASS	AC=2;AF=1;AN=2;DP=82;ExcessHet=3.0103;FS=0;MLEAC=2;MLEAF=1;MQ=60;QD=29.22;SOR=4.778	GT:AD:DP:GQ:PL	1/1:0,81:81:99:3596,244,0	LOC109845048
NC_033794.1	314453	.	T	A	4040.77	PASS	AC=2;AF=1;AN=2;DP=126;ExcessHet=3.0103;FS=0;MLEAC=2;MLEAF=1;MQ=60;QD=32.59;SOR=4.514	GT:AD:DP:GQ:PL	1/1:0,124:124:99:4069,373,0	LOC109845048
NC_033794.1	314574	.	T	A	62.74	PASS	AC=2;AF=1;AN=2;DP=2;ExcessHet=3.0103;FS=0;MLEAC=2;MLEAF=1;MQ=60;QD=31.37;SOR=2.303	GT:AD:DP:GQ:PL	1/1:0,2:2:6:90,6,0	LOC109845048
NC_033794.1	314618	.	G	T	107.28	PASS	AC=2;AF=1;AN=2;DP=3;ExcessHet=3.0103;FS=0;MLEAC=2;MLEAF=1;MQ=60;QD=31.98;SOR=1.179	GT:AD:DP:GQ:PL	1/1:0,3:3:9:135,9,0	LOC109845048
NC_033794.1	314672	.	G	A	196.9	PASS	AC=2;AF=1;AN=2;DP=5;ExcessHet=3.0103;FS=0;MLEAC=2;MLEAF=1;MQ=60;QD=24.57;SOR=1.022	GT:AD:DP:GQ:PL	1/1:0,5:5:15:225,15,0	LOC109845048
NC_033794.1	314682	.	G	C	196.9	PASS	AC=2;AF=1;AN=2;DP=5;ExcessHet=3.0103;FS=0;MLEAC=2;MLEAF=1;MQ=60;QD=32.46;SOR=1.022	GT:AD:DP:GQ:PL	1/1:0,5:5:15:225,15,0	LOC109845048
NC_033794.1	314693	.	C	A	152.03	PASS	AC=2;AF=1;AN=2;DP=4;ExcessHet=3.0103;FS=0;MLEAC=2;MLEAF=1;MQ=60;QD=31.02;SOR=1.609	GT:AD:DP:GQ:PL	1/1:0,4:4:12:180,12,0	LOC109845048
NC_033794.1	314721	.	G	A	173.84	PASS	AC=2;AF=1;AN=2;DP=6;ExcessHet=3.0103;FS=0;MLEAC=2;MLEAF=1;MQ=60;QD=28.97;SOR=1.329	GT:AD:DP:GQ:PL	1/1:0,6:6:18:202,18,0	LOC109845048
NC_033794.1	314931	.	G	T	219.84	PASS	AC=2;AF=1;AN=2;DP=6;ExcessHet=3.0103;FS=0;MLEAC=2;MLEAF=1;MQ=60;QD=27.44;SOR=2.303	GT:AD:DP:GQ:PL	1/1:0,6:6:18:248,18,0	LOC109845048
NC_033794.1	315016	.	T	A	421.77	PASS	AC=2;AF=1;AN=2;DP=10;ExcessHet=3.0103;FS=0;MLEAC=2;MLEAF=1;MQ=60;QD=29.36;SOR=2.303	GT:AD:DP:GQ:PL	1/1:0,10:10:30:450,30,0	LOC109845048
NC_033794.1	315062	.	T	C	466.77	PASS	AC=2;AF=1;AN=2;DP=10;ExcessHet=3.0103;FS=0;MLEAC=2;MLEAF=1;MQ=60;QD=31.65;SOR=1.085	GT:AD:DP:GQ:PL	1/1:0,10:10:33:495,33,0	LOC109845048
NC_033794.1	315070	.	C	G	466.77	PASS	AC=2;AF=1;AN=2;DP=11;ExcessHet=3.0103;FS=0;MLEAC=2;MLEAF=1;MQ=60;QD=28.5;SOR=0.859	GT:AD:DP:GQ:PL	1/1:0,11:11:33:495,33,0	LOC109845048
NC_033794.1	315080	.	A	G	466.77	PASS	AC=2;AF=1;AN=2;DP=11;ExcessHet=3.0103;FS=0;MLEAC=2;MLEAF=1;MQ=60;QD=26.84;SOR=0.859	GT:AD:DP:GQ:PL	1/1:0,11:11:33:495,33,0	LOC109845048
NC_033794.1	315101	.	C	T	241.84	PASS	AC=2;AF=1;AN=2;DP=6;ExcessHet=3.0103;FS=0;MLEAC=2;MLEAF=1;MQ=60;QD=27.59;SOR=1.329	GT:AD:DP:GQ:PL	1/1:0,6:6:18:270,18,0	LOC109845048
NC_033794.1	315182	.	A	T	79.28	PASS	AC=2;AF=1;AN=2;DP=4;ExcessHet=3.0103;FS=0;MLEAC=2;MLEAF=1;MQ=60;QD=26.43;SOR=2.833	GT:AD:DP:GQ:PL	1/1:0,3:3:9:107,9,0	LOC109845048
NC_033794.1	315212	.	A	T	399.77	PASS	AC=2;AF=1;AN=2;DP=9;ExcessHet=3.0103;FS=0;MLEAC=2;MLEAF=1;MQ=60;QD=32.01;SOR=1.402	GT:AD:DP:GQ:PL	1/1:0,9:9:30:428,30,0	LOC109845048
NC_033794.1	315214	.	T	A	399.77	PASS	AC=2;AF=1;AN=2;DP=10;ExcessHet=3.0103;FS=0;MLEAC=2;MLEAF=1;MQ=60;QD=23.72;SOR=1.609	GT:AD:DP:GQ:PL	1/1:0,10:10:30:428,30,0	LOC109845048
NC_033794.1	315234	.	T	C	344.77	PASS	AC=2;AF=1;AN=2;DP=11;ExcessHet=3.0103;FS=0;MLEAC=2;MLEAF=1;MQ=60;QD=31.34;SOR=1.27	GT:AD:DP:GQ:PL	1/1:0,11:11:33:373,33,0	LOC109845048
NC_033794.1	315257	.	T	C	372.77	PASS	AC=2;AF=1;AN=2;DP=12;ExcessHet=3.0103;FS=0;MLEAC=2;MLEAF=1;MQ=60;QD=31.06;SOR=1.981	GT:AD:DP:GQ:PL	1/1:0,12:12:36:401,36,0	LOC109845048
NC_033794.1	315273	.	A	G	370.77	PASS	AC=2;AF=1;AN=2;DP=12;ExcessHet=3.0103;FS=0;MLEAC=2;MLEAF=1;MQ=60;QD=30.9;SOR=1.981	GT:AD:DP:GQ:PL	1/1:0,12:12:36:399,36,0	LOC109845048
NC_033794.1	315292	.	G	C	393.77	PASS	AC=2;AF=1;AN=2;DP=14;ExcessHet=3.0103;FS=0;MLEAC=2;MLEAF=1;MQ=60;QD=28.13;SOR=1.329	GT:AD:DP:GQ:PL	1/1:0,14:14:42:422,42,0	LOC109845048
NC_033794.1	315304	.	A	T	363.77	PASS	AC=2;AF=1;AN=2;DP=12;ExcessHet=3.0103;FS=0;MLEAC=2;MLEAF=1;MQ=60;QD=30.31;SOR=0.693	GT:AD:DP:GQ:PL	1/1:0,12:12:36:392,36,0	LOC109845048
NC_033794.1	315458	.	G	T	445.77	PASS	AC=2;AF=1;AN=2;DP=11;ExcessHet=3.0103;FS=0;MLEAC=2;MLEAF=1;MQ=60;QD=30.68;SOR=1.085	GT:AD:DP:GQ:PL	1/1:0,10:10:33:474,33,0	LOC109845048
NC_033794.1	315460	.	A	T	445.77	PASS	AC=2;AF=1;AN=2;DP=12;ExcessHet=3.0103;FS=0;MLEAC=2;MLEAF=1;MQ=60;QD=26;SOR=1.27	GT:AD:DP:GQ:PL	1/1:0,11:11:33:474,33,0	LOC109845048
NC_033794.1	315495	.	T	A	88.77	PASS	AC=1;AF=0.5;AN=2;BaseQRankSum=-3.768;ClippingRankSum=0;DP=20;ExcessHet=3.0103;FS=0;MLEAC=1;MLEAF=0.5;MQ=60;MQRankSum=0;QD=5.22;ReadPosRankSum=-2.308;SOR=0.569	GT:AD:DP:GQ:PL	0/1:9,8:17:99:117,0,258	LOC109845048
NC_033794.1	315527	.	T	G	1718.77	PASS	AC=2;AF=1;AN=2;DP=60;ExcessHet=3.0103;FS=0;MLEAC=2;MLEAF=1;MQ=60;QD=30.69;SOR=0.693	GT:AD:DP:GQ:PL	1/1:0,56:56:99:1747,167,0	LOC109845048
NC_033794.1	315554	.	G	A	3266.77	PASS	AC=2;AF=1;AN=2;DP=102;ExcessHet=3.0103;FS=0;MLEAC=2;MLEAF=1;MQ=60;QD=34.03;SOR=0.735	GT:AD:DP:GQ:PL	1/1:0,96:96:99:3295,288,0	LOC109845048
NC_033794.1	315712	.	C	G	522.77	PASS	AC=2;AF=1;AN=2;DP=30;ExcessHet=3.0103;FS=0;MLEAC=2;MLEAF=1;MQ=60;QD=30.75;SOR=0.804	GT:AD:DP:GQ:PL	1/1:0,17:17:51:551,51,0	LOC109845048
NC_033794.1	315731	.	C	A	673.77	PASS	AC=2;AF=1;AN=2;DP=22;ExcessHet=3.0103;FS=0;MLEAC=2;MLEAF=1;MQ=60;QD=32.08;SOR=1.23	GT:AD:DP:GQ:PL	1/1:0,21:21:63:702,63,0	LOC109845048
NC_033794.1	315844	.	A	C	1231.77	PASS	AC=2;AF=1;AN=2;DP=28;ExcessHet=3.0103;FS=0;MLEAC=2;MLEAF=1;MQ=60;QD=32.65;SOR=1.382	GT:AD:DP:GQ:PL	1/1:0,28:28:84:1260,84,0	LOC109845048
NC_033794.1	315845	.	G	A	1231.77	PASS	AC=2;AF=1;AN=2;DP=28;ExcessHet=3.0103;FS=0;MLEAC=2;MLEAF=1;MQ=60;QD=32.26;SOR=1.382	GT:AD:DP:GQ:PL	1/1:0,28:28:84:1260,84,0	LOC109845048
NC_033794.1	315908	.	G	T	841.77	PASS	AC=2;AF=1;AN=2;DP=21;ExcessHet=3.0103;FS=0;MLEAC=2;MLEAF=1;MQ=60;QD=31.99;SOR=0.99	GT:AD:DP:GQ:PL	1/1:0,21:21:63:870,63,0	LOC109845048
NC_033794.1	315918	.	T	A	646.77	PASS	AC=2;AF=1;AN=2;DP=15;ExcessHet=3.0103;FS=0;MLEAC=2;MLEAF=1;MQ=60;QD=34.33;SOR=0.818	GT:AD:DP:GQ:PL	1/1:0,15:15:45:675,45,0	LOC109845048
NC_033794.1	315968	.	A	G	446.77	PASS	AC=2;AF=1;AN=2;DP=16;ExcessHet=3.0103;FS=0;MLEAC=2;MLEAF=1;MQ=60;QD=27.92;SOR=1.244	GT:AD:DP:GQ:PL	1/1:0,16:16:48:475,48,0	LOC109845048
NC_033794.1	316132	.	C	T	1041.77	PASS	AC=2;AF=1;AN=2;DP=25;ExcessHet=3.0103;FS=0;MLEAC=2;MLEAF=1;MQ=60;QD=27.54;SOR=0.859	GT:AD:DP:GQ:PL	1/1:0,24:24:73:1070,73,0	LOC109845048
NC_033794.1	316263	.	T	C	409.77	PASS	AC=2;AF=1;AN=2;DP=13;ExcessHet=3.0103;FS=0;MLEAC=2;MLEAF=1;MQ=60;QD=31.52;SOR=1.609	GT:AD:DP:GQ:PL	1/1:0,13:13:39:438,39,0	LOC109845048
NC_033794.1	316370	.	T	A	824.77	PASS	AC=2;AF=1;AN=2;DP=20;ExcessHet=3.0103;FS=0;MLEAC=2;MLEAF=1;MQ=60;QD=28.63;SOR=1.609	GT:AD:DP:GQ:PL	1/1:0,19:19:57:853,57,0	LOC109845048
NC_033794.1	316395	.	G	A	853.77	PASS	AC=2;AF=1;AN=2;DP=20;ExcessHet=3.0103;FS=0;MLEAC=2;MLEAF=1;MQ=60;QD=24.27;SOR=1.721	GT:AD:DP:GQ:PL	1/1:0,20:20:60:882,60,0	LOC109845048
NC_033794.1	316466	.	G	C	1204.77	PASS	AC=2;AF=1;AN=2;DP=49;ExcessHet=3.0103;FS=0;MLEAC=2;MLEAF=1;MQ=60;QD=31.7;SOR=1.493	GT:AD:DP:GQ:PL	1/1:0,38:38:99:1233,114,0	LOC109845048
NC_033794.1	316665	.	A	G	120.9	PASS	AC=2;AF=1;AN=2;DP=24;ExcessHet=3.0103;FS=0;MLEAC=2;MLEAF=1;MQ=38.63;QD=24.18;SOR=1.981	GT:AD:DP:GQ:PL	1/1:0,5:5:15:149,15,0	LOC109845048
NC_033794.1	317747	.	C	G	1647.77	PASS	AC=2;AF=1;AN=2;DP=50;ExcessHet=3.0103;FS=0;MLEAC=2;MLEAF=1;MQ=39.57;QD=32.96;SOR=0.773	GT:AD:DP:GQ:PL	1/1:0,50:50:99:1676,150,0	LOC109845048
NC_033794.1	317968	.	G	A	982.77	PASS	AC=2;AF=1;AN=2;DP=21;ExcessHet=3.0103;FS=0;MLEAC=2;MLEAF=1;MQ=41.25;QD=28.18;SOR=1.828	GT:AD:DP:GQ:PL	1/1:0,21:21:69:1011,69,0	LOC109845048
NC_033794.1	317982	.	A	G	263.77	PASS	AC=2;AF=1;AN=2;DP=10;ExcessHet=3.0103;FS=0;MLEAC=2;MLEAF=1;MQ=45.9;QD=26.38;SOR=3.258	GT:AD:DP:GQ:PL	1/1:0,10:10:30:292,30,0	LOC109845048
NC_033794.1	318061	.	A	G	43.74	PASS	AC=2;AF=1;AN=2;DP=2;ExcessHet=3.0103;FS=0;MLEAC=2;MLEAF=1;MQ=46;QD=21.87;SOR=2.303	GT:AD:DP:GQ:PL	1/1:0,2:2:6:71,6,0	LOC109845048
NC_033794.1	318117	.	C	T	44.74	PASS	AC=2;AF=1;AN=2;DP=2;ExcessHet=3.0103;FS=0;MLEAC=2;MLEAF=1;MQ=41.74;QD=22.37;SOR=2.303	GT:AD:DP:GQ:PL	1/1:0,2:2:6:72,6,0	LOC109845048
NC_033794.1	318278	.	G	A	39.74	PASS	AC=2;AF=1;AN=2;DP=2;ExcessHet=3.0103;FS=0;MLEAC=2;MLEAF=1;MQ=44.18;QD=19.87;SOR=2.303	GT:AD:DP:GQ:PL	1/1:0,2:2:6:67,6,0	LOC109845048
NC_033794.1	318335	.	G	A	62.74	PASS	AC=2;AF=1;AN=2;DP=2;ExcessHet=3.0103;FS=0;MLEAC=2;MLEAF=1;MQ=50.99;QD=31.37;SOR=0.693	GT:AD:DP:GQ:PL	1/1:0,2:2:6:90,6,0	LOC109845048
NC_033794.1	318345	.	C	G	62.74	PASS	AC=2;AF=1;AN=2;DP=2;ExcessHet=3.0103;FS=0;MLEAC=2;MLEAF=1;MQ=50.99;QD=31.37;SOR=0.693	GT:AD:DP:GQ:PL	1/1:0,2:2:6:90,6,0	LOC109845048
NC_033794.1	318422	.	T	C	36.74	PASS	AC=2;AF=1;AN=2;DP=2;ExcessHet=3.0103;FS=0;MLEAC=2;MLEAF=1;MQ=60;QD=18.37;SOR=0.693	GT:AD:DP:GQ:PL	1/1:0,2:2:6:64,6,0	LOC109845048
NC_033794.1	318612	.	T	C	69.28	PASS	AC=2;AF=1;AN=2;DP=3;ExcessHet=3.0103;FS=0;MLEAC=2;MLEAF=1;MQ=60;QD=23.09;SOR=1.179	GT:AD:DP:GQ:PL	1/1:0,3:3:9:97,9,0	LOC109845048
NC_033794.1	318669	.	C	T	107.03	PASS	AC=2;AF=1;AN=2;DP=4;ExcessHet=3.0103;FS=0;MLEAC=2;MLEAF=1;MQ=60;QD=26.76;SOR=0.693	GT:AD:DP:GQ:PL	1/1:0,4:4:12:135,12,0	LOC109845048
NC_033794.1	318949	.	T	C	107.28	PASS	AC=2;AF=1;AN=2;DP=3;ExcessHet=3.0103;FS=0;MLEAC=2;MLEAF=1;MQ=40;QD=25.5;SOR=1.179	GT:AD:DP:GQ:PL	1/1:0,3:3:9:135,9,0	LOC109845048
NC_033794.1	319057	.	G	A	4243.77	PASS	AC=2;AF=1;AN=2;DP=104;ExcessHet=3.0103;FS=0;MLEAC=2;MLEAF=1;MQ=59.99;QD=35.15;SOR=1.44	GT:AD:DP:GQ:PL	1/1:0,93:93:99:4272,289,0	LOC109845048
NC_033794.1	319066	.	G	A	4512.77	PASS	AC=2;AF=1;AN=2;DP=115;ExcessHet=3.0103;FS=0;MLEAC=2;MLEAF=1;MQ=59.99;QD=35.9;SOR=1.257	GT:AD:DP:GQ:PL	1/1:0,104:104:99:4541,313,0	LOC109845048
NC_033794.1	319145	.	A	G	79.28	PASS	AC=2;AF=1;AN=2;DP=19;ExcessHet=3.0103;FS=0;MLEAC=2;MLEAF=1;MQ=60;QD=26.43;SOR=1.179	GT:AD:DP:GQ:PL	1/1:0,3:3:9:107,9,0	LOC109845048
NC_033794.1	319166	.	A	G	18.59	PASS	AC=2;AF=1;AN=2;DP=16;ExcessHet=3.0103;FS=0;MLEAC=2;MLEAF=1;MQ=60;QD=18.59;SOR=1.609	GT:AD:DP:GQ:PL	1/1:0,1:1:3:45,3,0	LOC109845048
NC_033794.1	319188	.	T	G	18.59	PASS	AC=2;AF=1;AN=2;DP=3;ExcessHet=3.0103;FS=0;MLEAC=2;MLEAF=1;MQ=60;QD=18.59;SOR=1.609	GT:AD:DP:GQ:PL	1/1:0,1:1:3:45,3,0	LOC109845048
NC_033794.1	319199	.	A	C	44.74	PASS	AC=2;AF=1;AN=2;DP=3;ExcessHet=3.0103;FS=0;MLEAC=2;MLEAF=1;MQ=60;QD=22.37;SOR=0.693	GT:AD:DP:GQ:PL	1/1:0,2:2:6:72,6,0	LOC109845048
NC_033794.1	319247	.	G	A	62.74	PASS	AC=2;AF=1;AN=2;DP=1;ExcessHet=3.0103;FS=0;MLEAC=2;MLEAF=1;MQ=60;QD=27.36;SOR=1.609	GT:AD:DP:GQ:PL	1/1:0,1:1:6:90,6,0	LOC109845048
NC_033794.1	319261	.	C	G	62.74	PASS	AC=2;AF=1;AN=2;DP=2;ExcessHet=3.0103;FS=0;MLEAC=2;MLEAF=1;MQ=60;QD=31.37;SOR=0.693	GT:AD:DP:GQ:PL	1/1:0,2:2:6:90,6,0	LOC109845048
NC_033794.1	319275	.	C	T	62.74	PASS	AC=2;AF=1;AN=2;DP=2;ExcessHet=3.0103;FS=0;MLEAC=2;MLEAF=1;MQ=60;QD=31.37;SOR=0.693	GT:AD:DP:GQ:PL	1/1:0,2:2:6:90,6,0	LOC109845048
NC_033794.1	319321	.	G	T	62.74	PASS	AC=2;AF=1;AN=2;DP=2;ExcessHet=3.0103;FS=0;MLEAC=2;MLEAF=1;MQ=60;QD=31.37;SOR=0.693	GT:AD:DP:GQ:PL	1/1:0,2:2:6:90,6,0	LOC109845048
NC_033794.1	319322	.	A	G	62.74	PASS	AC=2;AF=1;AN=2;DP=2;ExcessHet=3.0103;FS=0;MLEAC=2;MLEAF=1;MQ=60;QD=31.37;SOR=0.693	GT:AD:DP:GQ:PL	1/1:0,2:2:6:90,6,0	LOC109845048
NC_033794.1	319329	.	G	A	62.74	PASS	AC=2;AF=1;AN=2;DP=2;ExcessHet=3.0103;FS=0;MLEAC=2;MLEAF=1;MQ=60;QD=31.37;SOR=0.693	GT:AD:DP:GQ:PL	1/1:0,2:2:6:90,6,0	LOC109845048
NC_033794.1	319347	.	A	G	97.28	PASS	AC=2;AF=1;AN=2;DP=3;ExcessHet=3.0103;FS=0;MLEAC=2;MLEAF=1;MQ=52.99;QD=32.43;SOR=1.179	GT:AD:DP:GQ:PL	1/1:0,3:3:9:125,9,0	LOC109845048
NC_033794.1	321022	.	T	C	51.74	PASS	AC=2;AF=1;AN=2;DP=1;ExcessHet=3.0103;FS=0;MLEAC=2;MLEAF=1;MQ=60;QD=27.57;SOR=1.609	GT:AD:DP:GQ:PL	1/1:0,1:1:6:79,6,0	LOC109845048
NC_033794.1	321043	.	G	A	51.74	PASS	AC=2;AF=1;AN=2;DP=2;ExcessHet=3.0103;FS=0;MLEAC=2;MLEAF=1;MQ=60;QD=25.87;SOR=0.693	GT:AD:DP:GQ:PL	1/1:0,2:2:6:79,6,0	LOC109845048
NC_033794.1	321070	.	T	C	62.74	PASS	AC=2;AF=1;AN=2;DP=2;ExcessHet=3.0103;FS=0;MLEAC=2;MLEAF=1;MQ=60;QD=31.37;SOR=0.693	GT:AD:DP:GQ:PL	1/1:0,2:2:6:90,6,0	LOC109845048
NC_033794.1	321076	.	T	C	62.74	PASS	AC=2;AF=1;AN=2;DP=2;ExcessHet=3.0103;FS=0;MLEAC=2;MLEAF=1;MQ=60;QD=31.37;SOR=0.693	GT:AD:DP:GQ:PL	1/1:0,2:2:6:90,6,0	LOC109845048
NC_033794.1	322180	.	T	C	62.74	PASS	AC=2;AF=1;AN=2;DP=2;ExcessHet=3.0103;FS=0;MLEAC=2;MLEAF=1;MQ=52.2;QD=31.37;SOR=0.693	GT:AD:DP:GQ:PL	1/1:0,2:2:6:90,6,0	LOC109845048
NC_033794.1	322182	.	G	A	62.74	PASS	AC=2;AF=1;AN=2;DP=2;ExcessHet=3.0103;FS=0;MLEAC=2;MLEAF=1;MQ=52.2;QD=31.37;SOR=0.693	GT:AD:DP:GQ:PL	1/1:0,2:2:6:90,6,0	LOC109845048
NC_033794.1	322615	.	A	G	62.74	PASS	AC=2;AF=1;AN=2;DP=2;ExcessHet=3.0103;FS=0;MLEAC=2;MLEAF=1;MQ=48;QD=31.37;SOR=2.303	GT:AD:DP:GQ:PL	1/1:0,2:2:6:90,6,0	LOC109845048
NC_033794.1	322625	.	A	G	62.74	PASS	AC=2;AF=1;AN=2;DP=2;ExcessHet=3.0103;FS=0;MLEAC=2;MLEAF=1;MQ=48;QD=31.37;SOR=2.303	GT:AD:DP:GQ:PL	1/1:0,2:2:6:90,6,0	LOC109845048
NC_033794.1	322683	.	G	A	107.28	PASS	AC=2;AF=1;AN=2;DP=3;ExcessHet=3.0103;FS=0;MLEAC=2;MLEAF=1;MQ=52.31;QD=29.2;SOR=1.179	GT:AD:DP:GQ:PL	1/1:0,3:3:9:135,9,0	LOC109845048
NC_033794.1	322688	.	C	T	107.28	PASS	AC=2;AF=1;AN=2;DP=3;ExcessHet=3.0103;FS=0;MLEAC=2;MLEAF=1;MQ=52.31;QD=35.67;SOR=1.179	GT:AD:DP:GQ:PL	1/1:0,3:3:9:135,9,0	LOC109845048
NC_033794.1	323775	.	G	A	833.77	PASS	AC=2;AF=1;AN=2;DP=61;ExcessHet=3.0103;FS=0;MLEAC=2;MLEAF=1;MQ=60;QD=30.88;SOR=0.765	GT:AD:DP:GQ:PL	1/1:0,27:27:80:862,80,0	LOC109845048
NC_033794.1	488281	.	T	C	632.77	PASS	AC=2;AF=1;AN=2;DP=21;ExcessHet=3.0103;FS=0;MLEAC=2;MLEAF=1;MQ=60;QD=30.13;SOR=1.828	GT:AD:DP:GQ:PL	1/1:0,21:21:63:661,63,0	LOC109845063
NC_033794.1	491785	.	T	G	97.03	PASS	AC=2;AF=1;AN=2;DP=4;ExcessHet=3.0103;FS=0;MLEAC=2;MLEAF=1;MQ=60;QD=24.26;SOR=0.693	GT:AD:DP:GQ:PL	1/1:0,4:4:12:125,12,0	LOC109845063
NC_033794.1	500065	.	C	A	107.28	PASS	AC=2;AF=1;AN=2;DP=3;ExcessHet=3.0103;FS=0;MLEAC=2;MLEAF=1;MQ=60;QD=28.73;SOR=2.833	GT:AD:DP:GQ:PL	1/1:0,3:3:9:135,9,0	LOC109845063
NC_033794.1	500137	.	T	C	35.28	PASS	AC=2;AF=1;AN=2;DP=3;ExcessHet=3.0103;FS=0;MLEAC=2;MLEAF=1;MQ=60;QD=11.76;SOR=2.833	GT:AD:DP:GQ:PL	1/1:0,3:3:9:63,9,0	LOC109845063
NC_033794.1	500939	.	T	G	29.75	PASS	AC=2;AF=1;AN=2;DP=2;ExcessHet=3.0103;FS=0;MLEAC=2;MLEAF=1;MQ=60;QD=14.87;SOR=2.303	GT:AD:DP:GQ:PL	1/1:0,2:2:6:57,6,0	NA
NC_033794.1	501357	.	A	G	303.77	PASS	AC=2;AF=1;AN=2;DP=10;ExcessHet=3.0103;FS=0;MLEAC=2;MLEAF=1;MQ=58.41;QD=30.38;SOR=1.085	GT:AD:DP:GQ:PL	1/1:0,10:10:30:332,30,0	NA
NC_033794.1	501682	.	A	G	166.84	PASS	AC=2;AF=1;AN=2;DP=6;ExcessHet=3.0103;FS=0;MLEAC=2;MLEAF=1;MQ=55.08;QD=27.81;SOR=2.303	GT:AD:DP:GQ:PL	1/1:0,6:6:18:195,18,0	NA
NC_033794.1	501996	.	T	C	507.77	PASS	AC=2;AF=1;AN=2;DP=20;ExcessHet=3.0103;FS=0;MLEAC=2;MLEAF=1;MQ=58.61;QD=28.21;SOR=1.493	GT:AD:DP:GQ:PL	1/1:0,18:18:54:536,54,0	NA
NC_033794.1	502596	.	G	A	616.77	PASS	AC=2;AF=1;AN=2;DP=19;ExcessHet=3.0103;FS=0;MLEAC=2;MLEAF=1;MQ=52.46;QD=32.46;SOR=1.022	GT:AD:DP:GQ:PL	1/1:0,19:19:57:645,57,0	NA
NC_033794.1	503456	.	G	A	70.28	PASS	AC=2;AF=1;AN=2;DP=3;ExcessHet=3.0103;FS=0;MLEAC=2;MLEAF=1;MQ=60;QD=23.43;SOR=2.833	GT:AD:DP:GQ:PL	1/1:0,3:3:9:98,9,0	NA
NC_033794.1	503501	.	C	T	282.78	PASS	AC=2;AF=1;AN=2;DP=9;ExcessHet=3.0103;FS=0;MLEAC=2;MLEAF=1;MQ=48.09;QD=31.42;SOR=2.093	GT:AD:DP:GQ:PL	1/1:0,9:9:27:311,27,0	NA
NC_033794.1	503548	.	A	C	338.77	PASS	AC=2;AF=1;AN=2;DP=11;ExcessHet=3.0103;FS=0;MLEAC=2;MLEAF=1;MQ=48.22;QD=30.8;SOR=1.27	GT:AD:DP:GQ:PL	1/1:0,11:11:33:367,33,0	NA
NC_033794.1	544229	.	C	T	425.77	PASS	AC=1;AF=0.5;AN=2;BaseQRankSum=-1.744;ClippingRankSum=0;DP=32;ExcessHet=3.0103;FS=0;MLEAC=1;MLEAF=0.5;MQ=60;MQRankSum=0;QD=13.31;ReadPosRankSum=0.888;SOR=0.914	GT:AD:DP:GQ:PL	0/1:15,17:32:99:454,0,385	LOC109828871
NC_033794.1	546113	.	G	A	1707.77	PASS	AC=2;AF=1;AN=2;DP=51;ExcessHet=3.0103;FS=0;MLEAC=2;MLEAF=1;MQ=60;QD=34.16;SOR=1.519	GT:AD:DP:GQ:PL	1/1:0,50:50:99:1736,150,0	LOC109828871
NC_033794.1	556569	.	C	T	321.77	PASS	AC=2;AF=1;AN=2;DP=10;ExcessHet=3.0103;FS=0;MLEAC=2;MLEAF=1;MQ=60;QD=32.18;SOR=3.258	GT:AD:DP:GQ:PL	1/1:0,10:10:30:350,30,0	LOC109828871
NC_033794.1	556639	.	C	T	89.77	PASS	AC=1;AF=0.5;AN=2;BaseQRankSum=2.189;ClippingRankSum=0;DP=8;ExcessHet=3.0103;FS=0;MLEAC=1;MLEAF=0.5;MQ=60;MQRankSum=0;QD=12.82;ReadPosRankSum=-0.566;SOR=0.941	GT:AD:DP:GQ:PL	0/1:3,4:7:71:118,0,71	LOC109828871
NC_033794.1	556773	.	T	A	44.74	PASS	AC=2;AF=1;AN=2;DP=2;ExcessHet=3.0103;FS=0;MLEAC=2;MLEAF=1;MQ=60;QD=22.37;SOR=2.303	GT:AD:DP:GQ:PL	1/1:0,2:2:6:72,6,0	NA
NC_033794.1	563046	.	G	A	41.74	PASS	AC=2;AF=1;AN=2;DP=2;ExcessHet=3.0103;FS=0;MLEAC=2;MLEAF=1;MQ=30;QD=20.87;SOR=2.303	GT:AD:DP:GQ:PL	1/1:0,2:2:6:69,6,0	NA
NC_033794.1	563353	.	A	T	38.74	PASS	AC=2;AF=1;AN=2;DP=2;ExcessHet=3.0103;FS=0;MLEAC=2;MLEAF=1;MQ=30;QD=19.37;SOR=2.303	GT:AD:DP:GQ:PL	1/1:0,2:2:6:66,6,0	LOC109829512
NC_033794.1	564146	.	C	T	76.28	PASS	AC=2;AF=1;AN=2;DP=4;ExcessHet=3.0103;FS=0;MLEAC=2;MLEAF=1;MQ=51.03;QD=25.43;SOR=2.833	GT:AD:DP:GQ:PL	1/1:0,3:3:9:104,9,0	NA
NC_033794.1	593353	.	G	C	765.77	PASS	AC=1;AF=0.5;AN=2;BaseQRankSum=3.004;ClippingRankSum=0;DP=77;ExcessHet=3.0103;FS=12.672;MLEAC=1;MLEAF=0.5;MQ=57.26;MQRankSum=-0.135;QD=9.95;ReadPosRankSum=-0.61;SOR=0.136	GT:AD:DP:GQ:PL	0/1:45,32:77:99:794,0,1173	LOC109845082
NC_033794.1	593415	.	T	C	1465.77	PASS	AC=2;AF=1;AN=2;DP=51;ExcessHet=3.0103;FS=0;MLEAC=2;MLEAF=1;MQ=60;QD=28.74;SOR=0.732	GT:AD:DP:GQ:PL	1/1:0,51:51:99:1494,152,0	LOC109845082
NC_033794.1	595630	.	C	A	30.78	PASS	AC=1;AF=0.5;AN=2;BaseQRankSum=-0.967;ClippingRankSum=0;DP=3;ExcessHet=3.0103;FS=4.771;MLEAC=1;MLEAF=0.5;MQ=60;MQRankSum=0;QD=10.26;ReadPosRankSum=0;SOR=2.225	GT:AD:DP:GQ:PL	0/1:1,2:3:27:59,0,27	LOC109845082
NC_033794.1	596535	.	T	C	1474.77	PASS	AC=1;AF=0.5;AN=2;BaseQRankSum=-7.846;ClippingRankSum=0;DP=113;ExcessHet=3.0103;FS=1.691;MLEAC=1;MLEAF=0.5;MQ=60;MQRankSum=0;QD=13.05;ReadPosRankSum=0.831;SOR=0.959	GT:AD:DP:GQ:PL	0/1:50,63:113:99:1503,0,1342	LOC109845082
NC_033794.1	612826	.	T	C	23.8	PASS	AC=1;AF=0.5;AN=2;BaseQRankSum=-0.967;ClippingRankSum=0;DP=3;ExcessHet=3.0103;FS=0;MLEAC=1;MLEAF=0.5;MQ=60;MQRankSum=0;QD=7.93;ReadPosRankSum=0;SOR=0.223	GT:AD:DP:GQ:PL	0/1:1,2:3:25:52,0,25	LOC109845099
NC_033794.1	613906	.	A	G	241.77	PASS	AC=1;AF=0.5;AN=2;BaseQRankSum=1.543;ClippingRankSum=0;DP=15;ExcessHet=3.0103;FS=2.447;MLEAC=1;MLEAF=0.5;MQ=60;MQRankSum=0;QD=16.12;ReadPosRankSum=1.494;SOR=0.223	GT:AD:DP:GQ:PL	0/1:8,7:15:99:270,0,461	LOC109828912
NC_033794.1	613911	.	A	G	265.77	PASS	AC=1;AF=0.5;AN=2;BaseQRankSum=0.072;ClippingRankSum=0;DP=15;ExcessHet=3.0103;FS=0;MLEAC=1;MLEAF=0.5;MQ=60;MQRankSum=0;QD=17.72;ReadPosRankSum=0.417;SOR=0.368	GT:AD:DP:GQ:PL	0/1:7,8:15:99:294,0,432	LOC109828912
NC_033794.1	614127	.	G	C	425.77	PASS	AC=1;AF=0.5;AN=2;BaseQRankSum=1.849;ClippingRankSum=0;DP=22;ExcessHet=3.0103;FS=1.808;MLEAC=1;MLEAF=0.5;MQ=60;MQRankSum=0;QD=19.35;ReadPosRankSum=-1.867;SOR=0.238	GT:AD:DP:GQ:PL	0/1:11,11:22:99:454,0,611	LOC109828912
NC_033794.1	614131	.	G	A	425.77	PASS	AC=1;AF=0.5;AN=2;BaseQRankSum=3.628;ClippingRankSum=0;DP=23;ExcessHet=3.0103;FS=3.976;MLEAC=1;MLEAF=0.5;MQ=60;MQRankSum=0;QD=18.51;ReadPosRankSum=-1.084;SOR=0.18	GT:AD:DP:GQ:PL	0/1:11,12:23:99:454,0,611	LOC109828912
NC_033794.1	614418	.	T	C	2221.77	PASS	AC=2;AF=1;AN=2;DP=49;ExcessHet=3.0103;FS=0;MLEAC=2;MLEAF=1;MQ=50.01;QD=27.13;SOR=1.911	GT:AD:DP:GQ:PL	1/1:0,49:49:99:2250,151,0	LOC109828912
NC_033794.1	614453	.	G	C	2311.77	PASS	AC=2;AF=1;AN=2;DP=50;ExcessHet=3.0103;FS=0;MLEAC=2;MLEAF=1;MQ=44.5;QD=34.14;SOR=1.802	GT:AD:DP:GQ:PL	1/1:0,50:50:99:2340,157,0	LOC109828912
NC_033794.1	614570	.	C	T	1263.77	PASS	AC=1;AF=0.5;AN=2;BaseQRankSum=4.259;ClippingRankSum=0;DP=71;ExcessHet=3.0103;FS=0.915;MLEAC=1;MLEAF=0.5;MQ=60;MQRankSum=0;QD=17.8;ReadPosRankSum=-0.376;SOR=0.829	GT:AD:DP:GQ:PL	0/1:26,45:71:99:1292,0,609	LOC109828912
NC_033794.1	614905	.	G	A	1405.77	PASS	AC=1;AF=0.5;AN=2;BaseQRankSum=3.217;ClippingRankSum=0;DP=80;ExcessHet=3.0103;FS=4.554;MLEAC=1;MLEAF=0.5;MQ=60;MQRankSum=0;QD=17.57;ReadPosRankSum=-0.847;SOR=0.555	GT:AD:DP:GQ:PL	0/1:27,53:80:99:1434,0,620	LOC109828912
NC_033794.1	614990	.	G	A	398.77	PASS	AC=1;AF=0.5;AN=2;BaseQRankSum=2.073;ClippingRankSum=0;DP=23;ExcessHet=3.0103;FS=0;MLEAC=1;MLEAF=0.5;MQ=60;MQRankSum=0;QD=18.13;ReadPosRankSum=-0.071;SOR=0.412	GT:AD:DP:GQ:PL	0/1:7,15:22:99:427,0,249	LOC109828912
NC_033794.1	615000	.	C	T	187.77	PASS	AC=1;AF=0.5;AN=2;BaseQRankSum=-0.093;ClippingRankSum=0;DP=24;ExcessHet=3.0103;FS=7.196;MLEAC=1;MLEAF=0.5;MQ=60;MQRankSum=0;QD=7.82;ReadPosRankSum=-0.328;SOR=2.391	GT:AD:DP:GQ:PL	0/1:15,9:24:99:216,0,603	LOC109828912
NC_033794.1	615200	.	A	T	1672.77	PASS	AC=1;AF=0.5;AN=2;BaseQRankSum=-1.159;ClippingRankSum=0;DP=90;ExcessHet=3.0103;FS=11.585;MLEAC=1;MLEAF=0.5;MQ=59.81;MQRankSum=-0.701;QD=18.59;ReadPosRankSum=-0.551;SOR=0.158	GT:AD:DP:GQ:PL	0/1:31,59:90:99:1701,0,750	LOC109828912
NC_033794.1	615323	.	C	T	185.77	PASS	AC=1;AF=0.5;AN=2;BaseQRankSum=3.659;ClippingRankSum=0;DP=94;ExcessHet=3.0103;FS=4.079;MLEAC=1;MLEAF=0.5;MQ=60;MQRankSum=0;QD=1.98;ReadPosRankSum=4.784;SOR=0.314	GT:AD:DP:GQ:PL	0/1:80,14:94:99:214,0,3009	LOC109828912
NC_033794.1	615682	.	G	A	1294.77	PASS	AC=1;AF=0.5;AN=2;BaseQRankSum=6.174;ClippingRankSum=0;DP=60;ExcessHet=3.0103;FS=2.569;MLEAC=1;MLEAF=0.5;MQ=60;MQRankSum=0;QD=21.58;ReadPosRankSum=0.778;SOR=0.352	GT:AD:DP:GQ:PL	0/1:16,44:60:99:1323,0,316	LOC109828912
NC_033794.1	615748	.	T	A	3166.77	PASS	AC=2;AF=1;AN=2;DP=71;ExcessHet=3.0103;FS=0;MLEAC=2;MLEAF=1;MQ=59.89;QD=29.85;SOR=1.276	GT:AD:DP:GQ:PL	1/1:0,71:71:99:3195,214,0	LOC109828912
NC_033794.1	616269	.	A	T	107.03	PASS	AC=2;AF=1;AN=2;DP=4;ExcessHet=3.0103;FS=0;MLEAC=2;MLEAF=1;MQ=60;QD=26.76;SOR=1.609	GT:AD:DP:GQ:PL	1/1:0,4:4:12:135,12,0	LOC109828912
NC_033794.1	618606	.	G	A	77.28	PASS	AC=2;AF=1;AN=2;DP=3;ExcessHet=3.0103;FS=0;MLEAC=2;MLEAF=1;MQ=60;QD=25.76;SOR=1.179	GT:AD:DP:GQ:PL	1/1:0,3:3:9:105,9,0	LOC109828912
NC_033794.1	618698	.	C	T	277.78	PASS	AC=2;AF=1;AN=2;DP=9;ExcessHet=3.0103;FS=0;MLEAC=2;MLEAF=1;MQ=60;QD=30.86;SOR=1.402	GT:AD:DP:GQ:PL	1/1:0,9:9:27:306,27,0	LOC109828912
NC_033794.1	618863	.	A	C	2327.77	PASS	AC=2;AF=1;AN=2;DP=72;ExcessHet=3.0103;FS=0;MLEAC=2;MLEAF=1;MQ=60;QD=32.33;SOR=0.869	GT:AD:DP:GQ:PL	1/1:0,72:72:99:2356,216,0	LOC109828912
NC_033794.1	618934	.	C	T	449.77	PASS	AC=1;AF=0.5;AN=2;BaseQRankSum=-3.294;ClippingRankSum=0;DP=72;ExcessHet=3.0103;FS=1.23;MLEAC=1;MLEAF=0.5;MQ=60;MQRankSum=0;QD=6.25;ReadPosRankSum=-0.432;SOR=0.439	GT:AD:DP:GQ:PL	0/1:51,21:72:99:478,0,1467	LOC109828912
NC_033794.1	619215	.	C	T	642.77	PASS	AC=2;AF=1;AN=2;DP=20;ExcessHet=3.0103;FS=0;MLEAC=2;MLEAF=1;MQ=60;QD=32.14;SOR=6.091	GT:AD:DP:GQ:PL	1/1:0,20:20:60:671,60,0	LOC109828912
NC_033794.1	621052	.	T	C	215.77	PASS	AC=1;AF=0.5;AN=2;BaseQRankSum=-2.636;ClippingRankSum=0;DP=13;ExcessHet=3.0103;FS=2.158;MLEAC=1;MLEAF=0.5;MQ=60;MQRankSum=0;QD=16.6;ReadPosRankSum=1.446;SOR=1.402	GT:AD:DP:GQ:PL	0/1:4,9:13:99:244,0,102	LOC109845103
NC_033794.1	621663	.	G	A	510.77	PASS	AC=2;AF=1;AN=2;DP=16;ExcessHet=3.0103;FS=0;MLEAC=2;MLEAF=1;MQ=60;QD=31.92;SOR=1.609	GT:AD:DP:GQ:PL	1/1:0,16:16:48:539,48,0	LOC109845103
NC_033794.1	621700	.	C	T	410.77	PASS	AC=2;AF=1;AN=2;DP=13;ExcessHet=3.0103;FS=0;MLEAC=2;MLEAF=1;MQ=60;QD=31.6;SOR=1.179	GT:AD:DP:GQ:PL	1/1:0,13:13:39:439,39,0	LOC109845103
NC_033794.1	621758	.	T	A	176.77	PASS	AC=1;AF=0.5;AN=2;BaseQRankSum=-0.355;ClippingRankSum=0;DP=9;ExcessHet=3.0103;FS=0;MLEAC=1;MLEAF=0.5;MQ=60;MQRankSum=0;QD=19.64;ReadPosRankSum=-1.732;SOR=1.609	GT:AD:DP:GQ:PL	0/1:2,7:9:41:205,0,41	LOC109845103
NC_033794.1	621790	.	G	A	251.78	PASS	AC=2;AF=1;AN=2;DP=8;ExcessHet=3.0103;FS=0;MLEAC=2;MLEAF=1;MQ=60;QD=31.47;SOR=1.863	GT:AD:DP:GQ:PL	1/1:0,8:8:24:280,24,0	LOC109845103
NC_033794.1	622047	.	C	G	128.77	PASS	AC=1;AF=0.5;AN=2;BaseQRankSum=-3.13;ClippingRankSum=0;DP=13;ExcessHet=3.0103;FS=11.553;MLEAC=1;MLEAF=0.5;MQ=58.98;MQRankSum=0.615;QD=9.91;ReadPosRankSum=0.142;SOR=0.016	GT:AD:DP:GQ:PL	0/1:7,6:13:99:157,0,202	LOC109845103
NC_033794.1	622131	.	T	G	191.77	PASS	AC=1;AF=0.5;AN=2;BaseQRankSum=-1.236;ClippingRankSum=0;DP=11;ExcessHet=3.0103;FS=0;MLEAC=1;MLEAF=0.5;MQ=60;MQRankSum=0;QD=17.43;ReadPosRankSum=3.067;SOR=0.859	GT:AD:DP:GQ:PL	0/1:5,6:11:99:220,0,104	LOC109845103
NC_033794.1	622158	.	A	C	124.77	PASS	AC=1;AF=0.5;AN=2;BaseQRankSum=-1.559;ClippingRankSum=0;DP=9;ExcessHet=3.0103;FS=0;MLEAC=1;MLEAF=0.5;MQ=60;MQRankSum=0;QD=13.86;ReadPosRankSum=2.655;SOR=0.527	GT:AD:DP:GQ:PL	0/1:5,4:9:99:153,0,110	LOC109845103
NC_033794.1	643742	.	A	G	18.59	PASS	AC=2;AF=1;AN=2;DP=3;ExcessHet=3.0103;FS=0;MLEAC=2;MLEAF=1;MQ=43.88;QD=18.59;SOR=1.609	GT:AD:DP:GQ:PL	1/1:0,1:1:3:45,3,0	NA
NC_033794.1	643745	.	T	A	18.59	PASS	AC=2;AF=1;AN=2;DP=3;ExcessHet=3.0103;FS=0;MLEAC=2;MLEAF=1;MQ=43.88;QD=18.59;SOR=1.609	GT:AD:DP:GQ:PL	1/1:0,1:1:3:45,3,0	NA
NC_033794.1	643756	.	C	T	18.59	PASS	AC=2;AF=1;AN=2;DP=3;ExcessHet=3.0103;FS=0;MLEAC=2;MLEAF=1;MQ=43.88;QD=18.59;SOR=1.609	GT:AD:DP:GQ:PL	1/1:0,1:1:3:45,3,0	NA
NC_033794.1	660259	.	A	G	59.77	PASS	AC=1;AF=0.5;AN=2;BaseQRankSum=1.645;ClippingRankSum=0;DP=5;ExcessHet=3.0103;FS=0;MLEAC=1;MLEAF=0.5;MQ=60;MQRankSum=0;QD=11.95;ReadPosRankSum=0.524;SOR=0.223	GT:AD:DP:GQ:PL	0/1:2,3:5:46:88,0,46	LOC109845115
NC_033794.1	660344	.	T	C	142.77	PASS	AC=1;AF=0.5;AN=2;BaseQRankSum=-3.104;ClippingRankSum=0;DP=18;ExcessHet=3.0103;FS=0;MLEAC=1;MLEAF=0.5;MQ=60;MQRankSum=0;QD=7.93;ReadPosRankSum=2.386;SOR=0.476	GT:AD:DP:GQ:PL	0/1:11,7:18:99:171,0,320	LOC109845115
NC_033794.1	660959	.	T	C	422.77	PASS	AC=1;AF=0.5;AN=2;BaseQRankSum=-2.771;ClippingRankSum=0;DP=37;ExcessHet=3.0103;FS=7.36;MLEAC=1;MLEAF=0.5;MQ=60;MQRankSum=0;QD=11.43;ReadPosRankSum=0.365;SOR=1.836	GT:AD:DP:GQ:PL	0/1:19,18:37:99:451,0,510	LOC109845115
NC_033794.1	661033	.	A	C	1095.77	PASS	AC=2;AF=1;AN=2;DP=25;ExcessHet=3.0103;FS=0;MLEAC=2;MLEAF=1;MQ=60;QD=27.23;SOR=1.893	GT:AD:DP:GQ:PL	1/1:0,25:25:75:1124,75,0	LOC109845115
NC_033794.1	662285	.	A	C	39.74	PASS	AC=2;AF=1;AN=2;DP=3;ExcessHet=3.0103;FS=0;MLEAC=2;MLEAF=1;MQ=60;QD=21.81;SOR=1.609	GT:AD:DP:GQ:PL	1/1:0,1:1:6:67,6,0	LOC109845115
NC_033794.1	668798	.	G	A	42.74	PASS	AC=2;AF=1;AN=2;DP=2;ExcessHet=3.0103;FS=0;MLEAC=2;MLEAF=1;MQ=60;QD=21.37;SOR=2.303	GT:AD:DP:GQ:PL	1/1:0,2:2:6:70,6,0	LOC109828922
NC_033794.1	668914	.	C	G	32.74	PASS	AC=2;AF=1;AN=2;DP=2;ExcessHet=3.0103;FS=0;MLEAC=2;MLEAF=1;MQ=60;QD=16.37;SOR=2.303	GT:AD:DP:GQ:PL	1/1:0,2:2:6:60,6,0	LOC109828922
NC_033794.1	670677	.	A	G	62.74	PASS	AC=2;AF=1;AN=2;DP=2;ExcessHet=3.0103;FS=0;MLEAC=2;MLEAF=1;MQ=60;QD=31.37;SOR=0.693	GT:AD:DP:GQ:PL	1/1:0,2:2:6:90,6,0	LOC109828922
NC_033794.1	670682	.	G	A	62.74	PASS	AC=2;AF=1;AN=2;DP=2;ExcessHet=3.0103;FS=0;MLEAC=2;MLEAF=1;MQ=60;QD=31.37;SOR=0.693	GT:AD:DP:GQ:PL	1/1:0,2:2:6:90,6,0	LOC109828922
NC_033794.1	672090	.	G	T	25.78	PASS	AC=1;AF=0.5;AN=2;BaseQRankSum=1.383;ClippingRankSum=0;DP=4;ExcessHet=3.0103;FS=4.771;MLEAC=1;MLEAF=0.5;MQ=60;MQRankSum=0;QD=6.44;ReadPosRankSum=-0.674;SOR=2.209	GT:AD:DP:GQ:PL	0/1:2,2:4:51:54,0,51	LOC109828922
NC_033794.1	672258	.	A	G	63.77	PASS	AC=1;AF=0.5;AN=2;BaseQRankSum=1.718;ClippingRankSum=0;DP=7;ExcessHet=3.0103;FS=0;MLEAC=1;MLEAF=0.5;MQ=60;MQRankSum=0;QD=9.11;ReadPosRankSum=1.579;SOR=1.179	GT:AD:DP:GQ:PL	0/1:4,3:7:92:92,0,103	LOC109828922
NC_033794.1	672275	.	T	C	35.77	PASS	AC=1;AF=0.5;AN=2;BaseQRankSum=0;ClippingRankSum=0;DP=5;ExcessHet=3.0103;FS=0;MLEAC=1;MLEAF=0.5;MQ=60;MQRankSum=0;QD=7.15;ReadPosRankSum=0;SOR=0.368	GT:AD:DP:GQ:PL	0/1:3,2:5:64:64,0,89	LOC109828922
NC_033794.1	672422	.	T	G	13.95	PASS	AC=1;AF=0.5;AN=2;BaseQRankSum=-1.068;ClippingRankSum=0;DP=7;ExcessHet=3.0103;FS=3.68;MLEAC=1;MLEAF=0.5;MQ=60;MQRankSum=0;QD=1.99;ReadPosRankSum=0.712;SOR=2.258	GT:AD:DP:GQ:PL	0/1:5,2:7:42:42,0,146	LOC109828922
NC_033794.1	676551	.	T	C	18.82	PASS	AC=1;AF=0.5;AN=2;BaseQRankSum=1.668;ClippingRankSum=0;DP=7;ExcessHet=3.0103;FS=0;MLEAC=1;MLEAF=0.5;MQ=56.72;MQRankSum=1.068;QD=2.69;ReadPosRankSum=0.876;SOR=0.892	GT:AD:DP:GQ:PL	0/1:5,2:7:47:47,0,180	LOC109828922
NC_033794.1	677830	.	C	T	380.77	PASS	AC=1;AF=0.5;AN=2;BaseQRankSum=5.537;ClippingRankSum=0;DP=40;ExcessHet=3.0103;FS=3.18;MLEAC=1;MLEAF=0.5;MQ=60;MQRankSum=0;QD=10.02;ReadPosRankSum=3.278;SOR=0.269	GT:AD:DP:GQ:PL	0/1:23,15:38:99:409,0,616	LOC109828922
NC_033794.1	677956	.	T	A	130.9	PASS	AC=2;AF=1;AN=2;DP=5;ExcessHet=3.0103;FS=0;MLEAC=2;MLEAF=1;MQ=60;QD=26.18;SOR=1.981	GT:AD:DP:GQ:PL	1/1:0,5:5:15:159,15,0	LOC109828922
NC_033794.1	678527	.	T	G	500.77	PASS	AC=1;AF=0.5;AN=2;BaseQRankSum=-0.048;ClippingRankSum=0;DP=31;ExcessHet=3.0103;FS=3.63;MLEAC=1;MLEAF=0.5;MQ=60;MQRankSum=0;QD=17.27;ReadPosRankSum=0.329;SOR=0.378	GT:AD:DP:GQ:PL	0/1:10,19:29:99:529,0,252	LOC109828922
NC_033794.1	680084	.	A	C	207.77	PASS	AC=1;AF=0.5;AN=2;BaseQRankSum=-0.235;ClippingRankSum=0;DP=13;ExcessHet=3.0103;FS=0;MLEAC=1;MLEAF=0.5;MQ=60;MQRankSum=0;QD=15.98;ReadPosRankSum=2.1;SOR=0.446	GT:AD:DP:GQ:PL	0/1:5,8:13:99:236,0,129	LOC109828922
NC_033794.1	681231	.	T	G	1243.77	PASS	AC=2;AF=1;AN=2;DP=38;ExcessHet=3.0103;FS=0;MLEAC=2;MLEAF=1;MQ=60;QD=32.73;SOR=0.798	GT:AD:DP:GQ:PL	1/1:0,38:38:99:1272,114,0	LOC109828922
NC_033794.1	681410	.	A	T	362.77	PASS	AC=1;AF=0.5;AN=2;BaseQRankSum=-0.932;ClippingRankSum=0;DP=23;ExcessHet=3.0103;FS=0;MLEAC=1;MLEAF=0.5;MQ=60;MQRankSum=0;QD=15.77;ReadPosRankSum=-1.08;SOR=0.432	GT:AD:DP:GQ:PL	0/1:9,14:23:99:391,0,234	LOC109828922
NC_033794.1	681582	.	G	A	143.77	PASS	AC=1;AF=0.5;AN=2;BaseQRankSum=0.997;ClippingRankSum=0;DP=18;ExcessHet=3.0103;FS=0;MLEAC=1;MLEAF=0.5;MQ=60;MQRankSum=0;QD=7.99;ReadPosRankSum=-0.864;SOR=0.307	GT:AD:DP:GQ:PL	0/1:11,7:18:99:172,0,308	LOC109828922
NC_033794.1	681802	.	A	G	19.81	PASS	AC=1;AF=0.5;AN=2;BaseQRankSum=-1.383;ClippingRankSum=0;DP=4;ExcessHet=3.0103;FS=0;MLEAC=1;MLEAF=0.5;MQ=60;MQRankSum=0;QD=4.95;ReadPosRankSum=-0.674;SOR=0.693	GT:AD:DP:GQ:PL	0/1:2,2:4:48:48,0,57	LOC109828922
NC_033794.1	681852	.	C	T	26.78	PASS	AC=1;AF=0.5;AN=2;BaseQRankSum=1.383;ClippingRankSum=0;DP=4;ExcessHet=3.0103;FS=0;MLEAC=1;MLEAF=0.5;MQ=60;MQRankSum=0;QD=6.69;ReadPosRankSum=1.383;SOR=0.105	GT:AD:DP:GQ:PL	0/1:2,2:4:49:55,0,49	LOC109828922
NC_033794.1	683866	.	T	G	978.77	PASS	AC=1;AF=0.5;AN=2;BaseQRankSum=-3.464;ClippingRankSum=0;DP=121;ExcessHet=3.0103;FS=0;MLEAC=1;MLEAF=0.5;MQ=60;MQRankSum=0;QD=8.09;ReadPosRankSum=1.387;SOR=0.782	GT:AD:DP:GQ:PL	0/1:79,42:121:99:1007,0,2222	LOC109845122
NC_033794.1	685233	.	A	C	23.79	PASS	AC=1;AF=0.5;AN=2;BaseQRankSum=-0.967;ClippingRankSum=0;DP=4;ExcessHet=3.0103;FS=0;MLEAC=1;MLEAF=0.5;MQ=60;MQRankSum=0;QD=5.95;ReadPosRankSum=-0.674;SOR=0.693	GT:AD:DP:GQ:PL	0/1:2,2:4:52:52,0,56	LOC109845122
NC_033794.1	686651	.	C	T	4740.77	PASS	AC=1;AF=0.5;AN=2;BaseQRankSum=16.807;ClippingRankSum=0;DP=508;ExcessHet=3.0103;FS=2.809;MLEAC=1;MLEAF=0.5;MQ=60.02;MQRankSum=1.258;QD=9.35;ReadPosRankSum=-1.509;SOR=1.178	GT:AD:DP:GQ:PL	0/1:310,197:507:99:4769,0,11840	LOC109845122
NC_033794.1	686745	.	T	C	448.77	PASS	AC=1;AF=0.5;AN=2;BaseQRankSum=4.409;ClippingRankSum=0;DP=43;ExcessHet=3.0103;FS=0;MLEAC=1;MLEAF=0.5;MQ=60;MQRankSum=0;QD=10.44;ReadPosRankSum=0.409;SOR=0.428	GT:AD:DP:GQ:PL	0/1:25,18:43:99:477,0,681	LOC109845122
NC_033794.1	699765	.	A	G	232.77	PASS	AC=1;AF=0.5;AN=2;BaseQRankSum=-2.505;ClippingRankSum=0;DP=22;ExcessHet=3.0103;FS=0;MLEAC=1;MLEAF=0.5;MQ=60;MQRankSum=0;QD=10.58;ReadPosRankSum=-1.349;SOR=0.693	GT:AD:DP:GQ:PL	0/1:11,11:22:99:261,0,280	NA
NC_033794.1	699833	.	A	G	302.77	PASS	AC=1;AF=0.5;AN=2;BaseQRankSum=-1.559;ClippingRankSum=0;DP=19;ExcessHet=3.0103;FS=2.017;MLEAC=1;MLEAF=0.5;MQ=60;MQRankSum=0;QD=15.94;ReadPosRankSum=0.79;SOR=0.51	GT:AD:DP:GQ:PL	0/1:6,13:19:99:331,0,135	NA
NC_033794.1	709088	.	C	T	62.74	PASS	AC=2;AF=1;AN=2;DP=3;ExcessHet=3.0103;FS=0;MLEAC=2;MLEAF=1;MQ=60;QD=31.37;SOR=2.303	GT:AD:DP:GQ:PL	1/1:0,2:2:6:90,6,0	LOC109845133
NC_033794.1	709089	.	T	A	62.74	PASS	AC=2;AF=1;AN=2;DP=3;ExcessHet=3.0103;FS=0;MLEAC=2;MLEAF=1;MQ=60;QD=31.37;SOR=2.303	GT:AD:DP:GQ:PL	1/1:0,2:2:6:90,6,0	LOC109845133
NC_033794.1	709091	.	C	A	62.74	PASS	AC=2;AF=1;AN=2;DP=3;ExcessHet=3.0103;FS=0;MLEAC=2;MLEAF=1;MQ=60;QD=31.37;SOR=2.303	GT:AD:DP:GQ:PL	1/1:0,2:2:6:90,6,0	LOC109845133
NC_033794.1	717010	.	T	G	45.77	PASS	AC=1;AF=0.5;AN=2;BaseQRankSum=-1.7;ClippingRankSum=0;DP=13;ExcessHet=3.0103;FS=0;MLEAC=1;MLEAF=0.5;MQ=60;MQRankSum=0;QD=3.52;ReadPosRankSum=0.937;SOR=0.061	GT:AD:DP:GQ:PL	0/1:11,2:13:74:74,0,610	LOC109845141
NC_033794.1	717011	.	C	T	45.77	PASS	AC=1;AF=0.5;AN=2;BaseQRankSum=-0.433;ClippingRankSum=0;DP=14;ExcessHet=3.0103;FS=0;MLEAC=1;MLEAF=0.5;MQ=60;MQRankSum=0;QD=3.27;ReadPosRankSum=-0.391;SOR=0.105	GT:AD:DP:GQ:PL	0/1:11,3:14:74:74,0,610	LOC109845141
NC_033794.1	717393	.	T	C	439.77	PASS	AC=1;AF=0.5;AN=2;BaseQRankSum=-0.998;ClippingRankSum=0;DP=50;ExcessHet=3.0103;FS=25.167;MLEAC=1;MLEAF=0.5;MQ=59.49;MQRankSum=0;QD=11.89;ReadPosRankSum=-0.198;SOR=4.405	GT:AD:DP:GQ:PL	0/1:19,18:37:99:468,0,520	LOC109845141
NC_033794.1	717496	.	C	A	306.77	PASS	AC=1;AF=0.5;AN=2;BaseQRankSum=2.213;ClippingRankSum=0;DP=60;ExcessHet=3.0103;FS=0;MLEAC=1;MLEAF=0.5;MQ=59.59;MQRankSum=0;QD=11.36;ReadPosRankSum=1.393;SOR=0.877	GT:AD:DP:GQ:PL	0/1:15,12:27:99:335,0,417	LOC109845141
NC_033794.1	736118	.	G	T	1625.77	PASS	AC=2;AF=1;AN=2;DP=38;ExcessHet=3.0103;FS=0;MLEAC=2;MLEAF=1;MQ=60;QD=26.89;SOR=1.04	GT:AD:DP:GQ:PL	1/1:0,38:38:99:1654,114,0	LOC109845141
NC_033794.1	747229	.	G	T	391.77	PASS	AC=1;AF=0.5;AN=2;BaseQRankSum=4.353;ClippingRankSum=0;DP=32;ExcessHet=3.0103;FS=0;MLEAC=1;MLEAF=0.5;MQ=60;MQRankSum=0;QD=12.24;ReadPosRankSum=-0.456;SOR=1.091	GT:AD:DP:GQ:PL	0/1:17,15:32:99:420,0,390	LOC109845155
NC_033794.1	748587	.	C	A	370.77	PASS	AC=1;AF=0.5;AN=2;BaseQRankSum=3.748;ClippingRankSum=0;DP=30;ExcessHet=3.0103;FS=0;MLEAC=1;MLEAF=0.5;MQ=60;MQRankSum=0;QD=12.36;ReadPosRankSum=0.851;SOR=0.754	GT:AD:DP:GQ:PL	0/1:16,14:30:99:399,0,401	LOC109845155
NC_033794.1	770221	.	C	G	691.77	PASS	AC=2;AF=1;AN=2;DP=16;ExcessHet=3.0103;FS=0;MLEAC=2;MLEAF=1;MQ=60;QD=25.16;SOR=5.67	GT:AD:DP:GQ:PL	1/1:0,16:16:48:720,48,0	LOC109845155
NC_033794.1	770246	.	C	G	601.77	PASS	AC=2;AF=1;AN=2;DP=14;ExcessHet=3.0103;FS=0;MLEAC=2;MLEAF=1;MQ=60;QD=34.2;SOR=5.421	GT:AD:DP:GQ:PL	1/1:0,14:14:42:630,42,0	LOC109845155
NC_033794.1	770377	.	G	T	152.03	PASS	AC=2;AF=1;AN=2;DP=4;ExcessHet=3.0103;FS=0;MLEAC=2;MLEAF=1;MQ=60;QD=29.08;SOR=0.693	GT:AD:DP:GQ:PL	1/1:0,4:4:12:180,12,0	LOC109845155
NC_033794.1	774913	.	G	C	237.77	PASS	AC=1;AF=0.5;AN=2;BaseQRankSum=1.848;ClippingRankSum=0;DP=17;ExcessHet=3.0103;FS=0;MLEAC=1;MLEAF=0.5;MQ=60;MQRankSum=0;QD=13.99;ReadPosRankSum=1.127;SOR=0.481	GT:AD:DP:GQ:PL	0/1:6,11:17:99:266,0,107	NA
NC_033794.1	774925	.	T	C	266.77	PASS	AC=1;AF=0.5;AN=2;BaseQRankSum=-1.508;ClippingRankSum=0;DP=19;ExcessHet=3.0103;FS=0;MLEAC=1;MLEAF=0.5;MQ=60;MQRankSum=0;QD=14.04;ReadPosRankSum=0.851;SOR=0.317	GT:AD:DP:GQ:PL	0/1:8,11:19:99:295,0,199	NA
NC_033794.1	775214	.	A	T	1416.77	PASS	AC=1;AF=0.5;AN=2;BaseQRankSum=1.033;ClippingRankSum=0;DP=43;ExcessHet=3.0103;FS=2.24;MLEAC=1;MLEAF=0.5;MQ=60.75;MQRankSum=0.82;QD=32.95;ReadPosRankSum=-2.319;SOR=1.775	GT:AD:DP:GQ:PL	0/1:7,36:43:99:1445,0,228	NA
NC_033794.1	775223	.	A	T	1294.77	PASS	AC=1;AF=0.5;AN=2;BaseQRankSum=2.875;ClippingRankSum=0;DP=39;ExcessHet=3.0103;FS=4.962;MLEAC=1;MLEAF=0.5;MQ=60.83;MQRankSum=0.872;QD=33.2;ReadPosRankSum=2.224;SOR=2.353	GT:AD:DP:GQ:PL	0/1:7,32:39:99:1323,0,206	NA
NC_033794.1	775497	.	A	G	181.77	PASS	AC=1;AF=0.5;AN=2;BaseQRankSum=-3.087;ClippingRankSum=0;DP=12;ExcessHet=3.0103;FS=0;MLEAC=1;MLEAF=0.5;MQ=60;MQRankSum=0;QD=15.15;ReadPosRankSum=-3.087;SOR=1.445	GT:AD:DP:GQ:PL	0/1:4,8:12:99:210,0,99	NA
NC_033794.1	777781	.	T	A	89.28	PASS	AC=2;AF=1;AN=2;DP=3;ExcessHet=3.0103;FS=0;MLEAC=2;MLEAF=1;MQ=59.67;QD=29.76;SOR=1.179	GT:AD:DP:GQ:PL	1/1:0,3:3:9:117,9,0	LOC109828928
NC_033794.1	777788	.	A	C	62.74	PASS	AC=2;AF=1;AN=2;DP=2;ExcessHet=3.0103;FS=0;MLEAC=2;MLEAF=1;MQ=60;QD=31.37;SOR=2.303	GT:AD:DP:GQ:PL	1/1:0,2:2:6:90,6,0	LOC109828928
NC_033794.1	777789	.	A	C	62.74	PASS	AC=2;AF=1;AN=2;DP=2;ExcessHet=3.0103;FS=0;MLEAC=2;MLEAF=1;MQ=60;QD=31.37;SOR=2.303	GT:AD:DP:GQ:PL	1/1:0,2:2:6:90,6,0	LOC109828928
NC_033794.1	778184	.	T	C	37.77	PASS	AC=1;AF=0.5;AN=2;BaseQRankSum=0.09;ClippingRankSum=0;DP=8;ExcessHet=3.0103;FS=0;MLEAC=1;MLEAF=0.5;MQ=48.26;MQRankSum=-1.242;QD=4.72;ReadPosRankSum=-1.036;SOR=1.445	GT:AD:DP:GQ:PL	0/1:6,2:8:66:66,0,234	LOC109828928
NC_033794.1	778193	.	A	C	40.77	PASS	AC=1;AF=0.5;AN=2;BaseQRankSum=-1.668;ClippingRankSum=0;DP=7;ExcessHet=3.0103;FS=2.808;MLEAC=1;MLEAF=0.5;MQ=46.34;MQRankSum=-1.068;QD=5.82;ReadPosRankSum=-1.036;SOR=1.802	GT:AD:DP:GQ:PL	0/1:5,2:7:69:69,0,204	LOC109828928
NC_033794.1	778196	.	T	C	40.77	PASS	AC=1;AF=0.5;AN=2;BaseQRankSum=1.068;ClippingRankSum=0;DP=7;ExcessHet=3.0103;FS=2.808;MLEAC=1;MLEAF=0.5;MQ=46.34;MQRankSum=-1.068;QD=5.82;ReadPosRankSum=-1.036;SOR=1.802	GT:AD:DP:GQ:PL	0/1:5,2:7:69:69,0,204	LOC109828928
NC_033794.1	778199	.	A	T	40.77	PASS	AC=1;AF=0.5;AN=2;BaseQRankSum=-1.18;ClippingRankSum=0;DP=7;ExcessHet=3.0103;FS=2.808;MLEAC=1;MLEAF=0.5;MQ=46.34;MQRankSum=-1.068;QD=5.82;ReadPosRankSum=-1.036;SOR=1.802	GT:AD:DP:GQ:PL	0/1:5,2:7:69:69,0,204	LOC109828928
NC_033794.1	780698	.	G	T	52.81	PASS	AC=1;AF=0.5;AN=2;BaseQRankSum=0.967;ClippingRankSum=0;DP=3;ExcessHet=3.0103;FS=4.771;MLEAC=1;MLEAF=0.5;MQ=50;MQRankSum=0;QD=17.6;ReadPosRankSum=0.967;SOR=2.225	GT:AD:DP:GQ:PL	0/1:1,2:3:20:81,0,20	LOC109828928
NC_033794.1	780701	.	A	T	52.81	PASS	AC=1;AF=0.5;AN=2;DP=2;ExcessHet=3.0103;FS=0;MLEAC=1;MLEAF=0.5;MQ=50;QD=26.41;SOR=2.303	GT:AD:DP:GQ:PL	0/1:0,2:2:20:81,0,20	LOC109828928
NC_033794.1	780702	.	A	G	52.81	PASS	AC=1;AF=0.5;AN=2;DP=2;ExcessHet=3.0103;FS=0;MLEAC=1;MLEAF=0.5;MQ=50;QD=26.41;SOR=2.303	GT:AD:DP:GQ:PL	0/1:0,2:2:20:81,0,20	LOC109828928
NC_033794.1	780703	.	A	C	62.74	PASS	AC=2;AF=1;AN=2;DP=2;ExcessHet=3.0103;FS=0;MLEAC=2;MLEAF=1;MQ=50;QD=31.37;SOR=2.303	GT:AD:DP:GQ:PL	1/1:0,2:2:6:90,6,0	LOC109828928
NC_033794.1	784687	.	C	T	52.77	PASS	AC=1;AF=0.5;AN=2;BaseQRankSum=0.967;ClippingRankSum=0;DP=3;ExcessHet=3.0103;FS=4.771;MLEAC=1;MLEAF=0.5;MQ=35.71;MQRankSum=-0.431;QD=17.59;ReadPosRankSum=0;SOR=2.225	GT:AD:DP:GQ:PL	0/1:1,2:3:81:81,0,89	NA
NC_033794.1	784693	.	C	T	52.77	PASS	AC=1;AF=0.5;AN=2;BaseQRankSum=0.967;ClippingRankSum=0;DP=3;ExcessHet=3.0103;FS=4.771;MLEAC=1;MLEAF=0.5;MQ=35.71;MQRankSum=-0.431;QD=17.59;ReadPosRankSum=0;SOR=2.225	GT:AD:DP:GQ:PL	0/1:1,2:3:81:81,0,89	NA
NC_033794.1	784716	.	C	A	52.77	PASS	AC=1;AF=0.5;AN=2;BaseQRankSum=-0.431;ClippingRankSum=0;DP=3;ExcessHet=3.0103;FS=4.771;MLEAC=1;MLEAF=0.5;MQ=35.71;MQRankSum=-0.431;QD=17.59;ReadPosRankSum=0;SOR=2.225	GT:AD:DP:GQ:PL	0/1:1,2:3:81:81,0,89	NA
NC_033794.1	795408	.	G	A	57.77	PASS	AC=1;AF=0.5;AN=2;BaseQRankSum=1.282;ClippingRankSum=0;DP=6;ExcessHet=3.0103;FS=3.979;MLEAC=1;MLEAF=0.5;MQ=60;MQRankSum=0;QD=9.63;ReadPosRankSum=-0.385;SOR=2.8	GT:AD:DP:GQ:PL	0/1:3,3:6:81:86,0,81	NA
NC_033794.1	795445	.	G	A	343.77	PASS	AC=1;AF=0.5;AN=2;BaseQRankSum=-1.137;ClippingRankSum=0;DP=15;ExcessHet=3.0103;FS=6.99;MLEAC=1;MLEAF=0.5;MQ=60;MQRankSum=0;QD=22.92;ReadPosRankSum=-1.092;SOR=4.332	GT:AD:DP:GQ:PL	0/1:3,12:15:59:372,0,59	LOC109845178
NC_033794.1	795473	.	C	A	320.77	PASS	AC=1;AF=0.5;AN=2;BaseQRankSum=1.697;ClippingRankSum=0;DP=16;ExcessHet=3.0103;FS=8.674;MLEAC=1;MLEAF=0.5;MQ=60;MQRankSum=0;QD=20.05;ReadPosRankSum=1.771;SOR=3.611	GT:AD:DP:GQ:PL	0/1:4,12:16:83:349,0,83	LOC109845178
NC_033794.1	795603	.	A	G	826.77	PASS	AC=1;AF=0.5;AN=2;BaseQRankSum=-3.186;ClippingRankSum=0;DP=75;ExcessHet=3.0103;FS=0;MLEAC=1;MLEAF=0.5;MQ=60;MQRankSum=0;QD=11.02;ReadPosRankSum=0.824;SOR=1.105	GT:AD:DP:GQ:PL	0/1:39,36:75:99:855,0,997	LOC109845178
NC_033794.1	795715	.	T	C	1447.77	PASS	AC=1;AF=0.5;AN=2;BaseQRankSum=1.601;ClippingRankSum=0;DP=100;ExcessHet=3.0103;FS=1.705;MLEAC=1;MLEAF=0.5;MQ=60;MQRankSum=0;QD=14.48;ReadPosRankSum=-1.584;SOR=0.933	GT:AD:DP:GQ:PL	0/1:45,55:100:99:1476,0,1098	LOC109845178
NC_033794.1	796124	.	A	G	215.77	PASS	AC=1;AF=0.5;AN=2;BaseQRankSum=-3.776;ClippingRankSum=0;DP=21;ExcessHet=3.0103;FS=5.076;MLEAC=1;MLEAF=0.5;MQ=60;MQRankSum=0;QD=10.27;ReadPosRankSum=0.461;SOR=0.124	GT:AD:DP:GQ:PL	0/1:11,10:21:99:244,0,310	LOC109845178
NC_033794.1	808411	.	A	G	39.74	PASS	AC=2;AF=1;AN=2;DP=2;ExcessHet=3.0103;FS=0;MLEAC=2;MLEAF=1;MQ=60;QD=19.87;SOR=2.303	GT:AD:DP:GQ:PL	1/1:0,2:2:6:67,6,0	LOC109828942
NC_033794.1	808481	.	G	A	33.74	PASS	AC=2;AF=1;AN=2;DP=2;ExcessHet=3.0103;FS=0;MLEAC=2;MLEAF=1;MQ=60;QD=16.87;SOR=0.693	GT:AD:DP:GQ:PL	1/1:0,2:2:6:61,6,0	LOC109828942
NC_033794.1	808694	.	G	A	42.74	PASS	AC=2;AF=1;AN=2;DP=2;ExcessHet=3.0103;FS=0;MLEAC=2;MLEAF=1;MQ=60;QD=21.37;SOR=0.693	GT:AD:DP:GQ:PL	1/1:0,2:2:6:70,6,0	LOC109828942
NC_033794.1	808725	.	C	T	40.74	PASS	AC=2;AF=1;AN=2;DP=2;ExcessHet=3.0103;FS=0;MLEAC=2;MLEAF=1;MQ=60;QD=20.37;SOR=0.693	GT:AD:DP:GQ:PL	1/1:0,2:2:6:68,6,0	LOC109828942
NC_033794.1	809393	.	G	A	73.28	PASS	AC=2;AF=1;AN=2;DP=3;ExcessHet=3.0103;FS=0;MLEAC=2;MLEAF=1;MQ=60;QD=24.43;SOR=1.179	GT:AD:DP:GQ:PL	1/1:0,3:3:9:101,9,0	NA
NC_033794.1	811709	.	T	C	171.84	PASS	AC=2;AF=1;AN=2;DP=6;ExcessHet=3.0103;FS=0;MLEAC=2;MLEAF=1;MQ=60;QD=28.64;SOR=3.912	GT:AD:DP:GQ:PL	1/1:0,6:6:18:200,18,0	LOC109845185
NC_033794.1	811784	.	T	G	148.9	PASS	AC=2;AF=1;AN=2;DP=5;ExcessHet=3.0103;FS=0;MLEAC=2;MLEAF=1;MQ=60;QD=29.78;SOR=3.611	GT:AD:DP:GQ:PL	1/1:0,5:5:15:177,15,0	LOC109845185
NC_033794.1	811959	.	G	A	152.03	PASS	AC=2;AF=1;AN=2;DP=4;ExcessHet=3.0103;FS=0;MLEAC=2;MLEAF=1;MQ=60;QD=30.73;SOR=0.693	GT:AD:DP:GQ:PL	1/1:0,4:4:12:180,12,0	LOC109845185
NC_033794.1	811960	.	T	C	152.03	PASS	AC=2;AF=1;AN=2;DP=4;ExcessHet=3.0103;FS=0;MLEAC=2;MLEAF=1;MQ=60;QD=26.46;SOR=0.693	GT:AD:DP:GQ:PL	1/1:0,4:4:12:180,12,0	LOC109845185
NC_033794.1	811981	.	C	G	103.03	PASS	AC=2;AF=1;AN=2;DP=4;ExcessHet=3.0103;FS=0;MLEAC=2;MLEAF=1;MQ=60;QD=25.76;SOR=0.693	GT:AD:DP:GQ:PL	1/1:0,4:4:12:131,12,0	LOC109845185
NC_033794.1	812077	.	T	C	556.77	PASS	AC=2;AF=1;AN=2;DP=13;ExcessHet=3.0103;FS=0;MLEAC=2;MLEAF=1;MQ=60;QD=29.87;SOR=2.147	GT:AD:DP:GQ:PL	1/1:0,13:13:39:585,39,0	LOC109845185
NC_033794.1	812082	.	C	T	556.77	PASS	AC=2;AF=1;AN=2;DP=13;ExcessHet=3.0103;FS=0;MLEAC=2;MLEAF=1;MQ=60;QD=28.39;SOR=2.147	GT:AD:DP:GQ:PL	1/1:0,13:13:39:585,39,0	LOC109845185
NC_033794.1	812272	.	T	C	227.78	PASS	AC=2;AF=1;AN=2;DP=8;ExcessHet=3.0103;FS=0;MLEAC=2;MLEAF=1;MQ=60;QD=28.47;SOR=0.693	GT:AD:DP:GQ:PL	1/1:0,8:8:24:256,24,0	LOC109845185
NC_033794.1	812996	.	A	T	108.03	PASS	AC=2;AF=1;AN=2;DP=4;ExcessHet=3.0103;FS=0;MLEAC=2;MLEAF=1;MQ=60;QD=27.01;SOR=0.693	GT:AD:DP:GQ:PL	1/1:0,4:4:12:136,12,0	LOC109845185
NC_033794.1	813400	.	A	G	98.03	PASS	AC=2;AF=1;AN=2;DP=4;ExcessHet=3.0103;FS=0;MLEAC=2;MLEAF=1;MQ=60;QD=24.51;SOR=1.609	GT:AD:DP:GQ:PL	1/1:0,4:4:12:126,12,0	LOC109845185
NC_033794.1	820717	.	T	C	210.8	PASS	AC=2;AF=1;AN=2;DP=7;ExcessHet=3.0103;FS=0;MLEAC=2;MLEAF=1;MQ=60;QD=30.11;SOR=1.609	GT:AD:DP:GQ:PL	1/1:0,7:7:21:239,21,0	LOC109845185
NC_033794.1	822137	.	C	A	41.74	PASS	AC=2;AF=1;AN=2;DP=2;ExcessHet=3.0103;FS=0;MLEAC=2;MLEAF=1;MQ=60;QD=20.87;SOR=2.303	GT:AD:DP:GQ:PL	1/1:0,2:2:6:69,6,0	LOC109845185
NC_033794.1	822493	.	C	A	44.74	PASS	AC=2;AF=1;AN=2;DP=2;ExcessHet=3.0103;FS=0;MLEAC=2;MLEAF=1;MQ=60;QD=22.37;SOR=2.303	GT:AD:DP:GQ:PL	1/1:0,2:2:6:72,6,0	NA
NC_033794.1	823284	.	T	C	1096.77	PASS	AC=2;AF=1;AN=2;DP=24;ExcessHet=3.0103;FS=0;MLEAC=2;MLEAF=1;MQ=56.03;QD=27.14;SOR=1.519	GT:AD:DP:GQ:PL	1/1:0,24:24:75:1125,75,0	LOC109845201
NC_033794.1	823285	.	C	T	1096.77	PASS	AC=2;AF=1;AN=2;DP=25;ExcessHet=3.0103;FS=0;MLEAC=2;MLEAF=1;MQ=56.2;QD=28.98;SOR=1.609	GT:AD:DP:GQ:PL	1/1:0,25:25:75:1125,75,0	LOC109845201
NC_033794.1	823302	.	T	G	1155.77	PASS	AC=2;AF=1;AN=2;DP=27;ExcessHet=3.0103;FS=0;MLEAC=2;MLEAF=1;MQ=56.49;QD=30.84;SOR=1.781	GT:AD:DP:GQ:PL	1/1:0,27:27:81:1184,81,0	LOC109845201
NC_033794.1	826810	.	A	C	797.77	PASS	AC=2;AF=1;AN=2;DP=27;ExcessHet=3.0103;FS=0;MLEAC=2;MLEAF=1;MQ=60;QD=29.55;SOR=1.302	GT:AD:DP:GQ:PL	1/1:0,27:27:81:826,81,0	LOC109845201
NC_033794.1	826829	.	G	C	630.77	PASS	AC=2;AF=1;AN=2;DP=15;ExcessHet=3.0103;FS=0;MLEAC=2;MLEAF=1;MQ=60;QD=26.66;SOR=1.112	GT:AD:DP:GQ:PL	1/1:0,15:15:45:659,45,0	LOC109845201
NC_033794.1	826834	.	C	T	633.77	PASS	AC=2;AF=1;AN=2;DP=15;ExcessHet=3.0103;FS=0;MLEAC=2;MLEAF=1;MQ=60;QD=29.03;SOR=1.112	GT:AD:DP:GQ:PL	1/1:0,15:15:45:662,45,0	LOC109845201
NC_033794.1	826925	.	A	G	846.77	PASS	AC=2;AF=1;AN=2;DP=26;ExcessHet=3.0103;FS=0;MLEAC=2;MLEAF=1;MQ=60;QD=32.57;SOR=1.445	GT:AD:DP:GQ:PL	1/1:0,26:26:78:875,78,0	LOC109845201
NC_033794.1	827825	.	T	C	1006.77	PASS	AC=2;AF=1;AN=2;DP=35;ExcessHet=3.0103;FS=0;MLEAC=2;MLEAF=1;MQ=60;QD=28.76;SOR=0.869	GT:AD:DP:GQ:PL	1/1:0,35:35:99:1035,104,0	LOC109845201
NC_033794.1	828232	.	C	T	1026.77	PASS	AC=2;AF=1;AN=2;DP=33;ExcessHet=3.0103;FS=0;MLEAC=2;MLEAF=1;MQ=60;QD=31.11;SOR=3.611	GT:AD:DP:GQ:PL	1/1:0,33:33:99:1055,99,0	LOC109845201
NC_033794.1	828321	.	A	G	695.73	PASS	AC=2;AF=1;AN=2;DP=18;ExcessHet=3.0103;FS=0;MLEAC=1;MLEAF=0.5;MQ=64.07;QD=28.46;SOR=1.445	GT:AD:DP:GQ:PL	1/1:0,17:17:54:704,54,0	LOC109845201
NC_033794.1	828606	.	C	A	221.8	PASS	AC=2;AF=1;AN=2;DP=7;ExcessHet=3.0103;FS=0;MLEAC=2;MLEAF=1;MQ=60;QD=31.69;SOR=4.174	GT:AD:DP:GQ:PL	1/1:0,7:7:21:250,21,0	LOC109845201
NC_033794.1	829411	.	A	T	40.74	PASS	AC=2;AF=1;AN=2;DP=2;ExcessHet=3.0103;FS=0;MLEAC=2;MLEAF=1;MQ=60;QD=20.37;SOR=2.303	GT:AD:DP:GQ:PL	1/1:0,2:2:6:68,6,0	LOC109845212
NC_033794.1	829551	.	C	T	76.28	PASS	AC=2;AF=1;AN=2;DP=3;ExcessHet=3.0103;FS=0;MLEAC=2;MLEAF=1;MQ=60;QD=25.43;SOR=2.833	GT:AD:DP:GQ:PL	1/1:0,3:3:9:104,9,0	LOC109845212
NC_033794.1	829607	.	A	G	196.9	PASS	AC=2;AF=1;AN=2;DP=5;ExcessHet=3.0103;FS=0;MLEAC=2;MLEAF=1;MQ=60;QD=33.93;SOR=1.022	GT:AD:DP:GQ:PL	1/1:0,5:5:15:225,15,0	LOC109845212
NC_033794.1	829608	.	G	C	196.9	PASS	AC=2;AF=1;AN=2;DP=5;ExcessHet=3.0103;FS=0;MLEAC=2;MLEAF=1;MQ=60;QD=34.7;SOR=1.022	GT:AD:DP:GQ:PL	1/1:0,5:5:15:225,15,0	LOC109845212
NC_033794.1	829610	.	G	A	196.9	PASS	AC=2;AF=1;AN=2;DP=5;ExcessHet=3.0103;FS=0;MLEAC=2;MLEAF=1;MQ=60;QD=32.27;SOR=1.022	GT:AD:DP:GQ:PL	1/1:0,5:5:15:225,15,0	LOC109845212
NC_033794.1	830281	.	A	G	37.74	PASS	AC=2;AF=1;AN=2;DP=2;ExcessHet=3.0103;FS=0;MLEAC=2;MLEAF=1;MQ=60;QD=18.87;SOR=0.693	GT:AD:DP:GQ:PL	1/1:0,2:2:6:65,6,0	LOC109845212
NC_033794.1	830308	.	G	A	41.74	PASS	AC=2;AF=1;AN=2;DP=2;ExcessHet=3.0103;FS=0;MLEAC=2;MLEAF=1;MQ=60;QD=20.87;SOR=0.693	GT:AD:DP:GQ:PL	1/1:0,2:2:6:69,6,0	LOC109845212
NC_033794.1	830388	.	C	T	42.74	PASS	AC=2;AF=1;AN=2;DP=2;ExcessHet=3.0103;FS=0;MLEAC=2;MLEAF=1;MQ=60;QD=21.37;SOR=2.303	GT:AD:DP:GQ:PL	1/1:0,2:2:6:70,6,0	LOC109845212
NC_033794.1	830667	.	T	G	230.84	PASS	AC=2;AF=1;AN=2;DP=6;ExcessHet=3.0103;FS=0;MLEAC=2;MLEAF=1;MQ=60;QD=27.67;SOR=1.329	GT:AD:DP:GQ:PL	1/1:0,6:6:18:259,18,0	LOC109845212
NC_033794.1	830690	.	T	C	230.84	PASS	AC=2;AF=1;AN=2;DP=6;ExcessHet=3.0103;FS=0;MLEAC=2;MLEAF=1;MQ=60;QD=28.67;SOR=1.329	GT:AD:DP:GQ:PL	1/1:0,6:6:18:259,18,0	LOC109845212
NC_033794.1	832086	.	A	G	35.74	PASS	AC=2;AF=1;AN=2;DP=2;ExcessHet=3.0103;FS=0;MLEAC=2;MLEAF=1;MQ=60;QD=17.87;SOR=0.693	GT:AD:DP:GQ:PL	1/1:0,2:2:6:63,6,0	LOC109845212
NC_033794.1	836091	.	T	A	55.74	PASS	AC=2;AF=1;AN=2;DP=2;ExcessHet=3.0103;FS=0;MLEAC=2;MLEAF=1;MQ=60;QD=27.87;SOR=0.693	GT:AD:DP:GQ:PL	1/1:0,2:2:6:83,6,0	NA
NC_033794.1	836099	.	A	G	47.74	PASS	AC=2;AF=1;AN=2;DP=2;ExcessHet=3.0103;FS=0;MLEAC=2;MLEAF=1;MQ=60;QD=23.87;SOR=0.693	GT:AD:DP:GQ:PL	1/1:0,2:2:6:75,6,0	NA
NC_033794.1	836165	.	A	C	67.28	PASS	AC=2;AF=1;AN=2;DP=3;ExcessHet=3.0103;FS=0;MLEAC=2;MLEAF=1;MQ=60;QD=22.43;SOR=1.179	GT:AD:DP:GQ:PL	1/1:0,3:3:9:95,9,0	NA
NC_033794.1	837936	.	G	A	42.74	PASS	AC=2;AF=1;AN=2;DP=2;ExcessHet=3.0103;FS=0;MLEAC=2;MLEAF=1;MQ=60;QD=21.37;SOR=0.693	GT:AD:DP:GQ:PL	1/1:0,2:2:6:70,6,0	NA
NC_033794.1	838072	.	T	C	69.28	PASS	AC=2;AF=1;AN=2;DP=3;ExcessHet=3.0103;FS=0;MLEAC=2;MLEAF=1;MQ=60;QD=23.09;SOR=1.179	GT:AD:DP:GQ:PL	1/1:0,3:3:9:97,9,0	NA
NC_033794.1	840264	.	C	T	241.84	PASS	AC=2;AF=1;AN=2;DP=6;ExcessHet=3.0103;FS=0;MLEAC=2;MLEAF=1;MQ=60;QD=31.17;SOR=2.303	GT:AD:DP:GQ:PL	1/1:0,6:6:18:270,18,0	NA
NC_033794.1	840266	.	T	C	286.8	PASS	AC=2;AF=1;AN=2;DP=6;ExcessHet=3.0103;FS=0;MLEAC=2;MLEAF=1;MQ=60;QD=33.93;SOR=2.303	GT:AD:DP:GQ:PL	1/1:0,6:6:21:315,21,0	NA
NC_033794.1	840278	.	C	A	82.77	PASS	AC=1;AF=0.5;AN=2;BaseQRankSum=0.887;ClippingRankSum=0;DP=8;ExcessHet=3.0103;FS=0;MLEAC=1;MLEAF=0.5;MQ=60;MQRankSum=0;QD=10.35;ReadPosRankSum=0.566;SOR=0.818	GT:AD:DP:GQ:PL	0/1:5,3:8:99:111,0,201	NA
NC_033794.1	840465	.	G	A	100.03	PASS	AC=2;AF=1;AN=2;DP=4;ExcessHet=3.0103;FS=0;MLEAC=2;MLEAF=1;MQ=60;QD=25.01;SOR=0.693	GT:AD:DP:GQ:PL	1/1:0,4:4:12:128,12,0	NA
NC_033794.1	842447	.	T	C	67.28	PASS	AC=2;AF=1;AN=2;DP=3;ExcessHet=3.0103;FS=0;MLEAC=2;MLEAF=1;MQ=49.38;QD=22.43;SOR=1.179	GT:AD:DP:GQ:PL	1/1:0,3:3:9:95,9,0	LOC109845229
NC_033794.1	842490	.	C	T	62.74	PASS	AC=2;AF=1;AN=2;DP=2;ExcessHet=3.0103;FS=0;MLEAC=2;MLEAF=1;MQ=43.1;QD=31.37;SOR=0.693	GT:AD:DP:GQ:PL	1/1:0,2:2:6:90,6,0	LOC109845229
NC_033794.1	842497	.	A	G	62.74	PASS	AC=2;AF=1;AN=2;DP=2;ExcessHet=3.0103;FS=0;MLEAC=2;MLEAF=1;MQ=43.1;QD=31.37;SOR=0.693	GT:AD:DP:GQ:PL	1/1:0,2:2:6:90,6,0	LOC109845229
NC_033794.1	842731	.	G	A	200.8	PASS	AC=2;AF=1;AN=2;DP=7;ExcessHet=3.0103;FS=0;MLEAC=2;MLEAF=1;MQ=58.92;QD=28.69;SOR=2.584	GT:AD:DP:GQ:PL	1/1:0,7:7:21:229,21,0	LOC109845229
NC_033794.1	843095	.	G	T	62.74	PASS	AC=2;AF=1;AN=2;DP=2;ExcessHet=3.0103;FS=0;MLEAC=2;MLEAF=1;MQ=60;QD=31.37;SOR=0.693	GT:AD:DP:GQ:PL	1/1:0,2:2:6:90,6,0	LOC109845229
NC_033794.1	843104	.	C	A	62.74	PASS	AC=2;AF=1;AN=2;DP=2;ExcessHet=3.0103;FS=0;MLEAC=2;MLEAF=1;MQ=60;QD=31.37;SOR=0.693	GT:AD:DP:GQ:PL	1/1:0,2:2:6:90,6,0	LOC109845229
NC_033794.1	843309	.	C	A	210.77	PASS	AC=1;AF=0.5;AN=2;BaseQRankSum=2.823;ClippingRankSum=0;DP=10;ExcessHet=3.0103;FS=13.222;MLEAC=1;MLEAF=0.5;MQ=60;MQRankSum=0;QD=21.08;SOR=2.202	GT:AD:DP:GQ:PL	0/1:4,6:10:99:239,0,150	LOC109845229
NC_033794.1	843310	.	T	G	211.77	PASS	AC=1;AF=0.5;AN=2;BaseQRankSum=-1.229;ClippingRankSum=0;DP=10;ExcessHet=3.0103;FS=13.222;MLEAC=1;MLEAF=0.5;MQ=60;MQRankSum=0;QD=21.18;SOR=2.202	GT:AD:DP:GQ:PL	0/1:4,6:10:99:240,0,150	LOC109845229
NC_033794.1	856558	.	G	A	5326.77	PASS	AC=2;AF=1;AN=2;DP=122;ExcessHet=3.0103;FS=0;MLEAC=2;MLEAF=1;MQ=59.91;QD=30.72;SOR=1.085	GT:AD:DP:GQ:PL	1/1:0,118:118:99:5355,358,0	LOC109845219
NC_033794.1	856732	.	T	C	6369.77	PASS	AC=2;AF=1;AN=2;DP=214;ExcessHet=3.0103;FS=0;MLEAC=2;MLEAF=1;MQ=59.26;QD=30.05;SOR=0.876	GT:AD:DP:GQ:PL	1/1:0,212:212:99:6398,632,0	LOC109845219
NC_033794.1	856810	.	G	T	98.03	PASS	AC=2;AF=1;AN=2;DP=4;ExcessHet=3.0103;FS=0;MLEAC=2;MLEAF=1;MQ=60;QD=24.51;SOR=1.609	GT:AD:DP:GQ:PL	1/1:0,4:4:12:126,12,0	LOC109845219
NC_033794.1	856958	.	C	G	102.03	PASS	AC=2;AF=1;AN=2;DP=4;ExcessHet=3.0103;FS=0;MLEAC=2;MLEAF=1;MQ=60;QD=25.51;SOR=1.609	GT:AD:DP:GQ:PL	1/1:0,4:4:12:130,12,0	LOC109845219
NC_033794.1	856976	.	G	A	107.03	PASS	AC=2;AF=1;AN=2;DP=4;ExcessHet=3.0103;FS=0;MLEAC=2;MLEAF=1;MQ=60;QD=26.76;SOR=1.609	GT:AD:DP:GQ:PL	1/1:0,4:4:12:135,12,0	LOC109845219
NC_033794.1	857783	.	T	A	103.03	PASS	AC=2;AF=1;AN=2;DP=4;ExcessHet=3.0103;FS=0;MLEAC=2;MLEAF=1;MQ=56.93;QD=25.76;SOR=1.609	GT:AD:DP:GQ:PL	1/1:0,4:4:12:131,12,0	LOC109845219
NC_033794.1	857928	.	G	A	152.03	PASS	AC=2;AF=1;AN=2;DP=3;ExcessHet=3.0103;FS=0;MLEAC=2;MLEAF=1;MQ=40;QD=30.18;SOR=2.833	GT:AD:DP:GQ:PL	1/1:0,3:3:12:180,12,0	LOC109845219
NC_033794.1	857935	.	G	A	152.03	PASS	AC=2;AF=1;AN=2;DP=4;ExcessHet=3.0103;FS=0;MLEAC=2;MLEAF=1;MQ=40;QD=27.03;SOR=3.258	GT:AD:DP:GQ:PL	1/1:0,4:4:12:180,12,0	LOC109845219
NC_033794.1	857940	.	T	C	152.03	PASS	AC=2;AF=1;AN=2;DP=4;ExcessHet=3.0103;FS=0;MLEAC=2;MLEAF=1;MQ=40;QD=30.6;SOR=3.258	GT:AD:DP:GQ:PL	1/1:0,4:4:12:180,12,0	LOC109845219
NC_033794.1	858996	.	T	C	280.77	PASS	AC=2;AF=1;AN=2;DP=10;ExcessHet=3.0103;FS=0;MLEAC=2;MLEAF=1;MQ=57.47;QD=28.08;SOR=3.258	GT:AD:DP:GQ:PL	1/1:0,10:10:30:309,30,0	LOC109845219
NC_033794.1	859150	.	T	A	91.28	PASS	AC=2;AF=1;AN=2;DP=3;ExcessHet=3.0103;FS=0;MLEAC=2;MLEAF=1;MQ=53.44;QD=30.43;SOR=1.179	GT:AD:DP:GQ:PL	1/1:0,3:3:9:119,9,0	LOC109845219
NC_033794.1	861439	.	T	G	2323.77	PASS	AC=2;AF=1;AN=2;DP=79;ExcessHet=3.0103;FS=0;MLEAC=2;MLEAF=1;MQ=60;QD=29.41;SOR=1.609	GT:AD:DP:GQ:PL	1/1:0,79:79:99:2352,236,0	LOC109845219
NC_033794.1	862246	.	C	T	833.77	PASS	AC=1;AF=0.5;AN=2;BaseQRankSum=4.75;ClippingRankSum=0;DP=33;ExcessHet=3.0103;FS=3.384;MLEAC=1;MLEAF=0.5;MQ=60;MQRankSum=0;QD=25.27;ReadPosRankSum=-0.65;SOR=1.256	GT:AD:DP:GQ:PL	0/1:11,22:33:99:862,0,384	LOC109845219
NC_033794.1	862269	.	A	G	947.77	PASS	AC=1;AF=0.5;AN=2;BaseQRankSum=-4.179;ClippingRankSum=0;DP=42;ExcessHet=3.0103;FS=4.525;MLEAC=1;MLEAF=0.5;MQ=60;MQRankSum=0;QD=22.57;ReadPosRankSum=-1.025;SOR=1.445	GT:AD:DP:GQ:PL	0/1:16,26:42:99:976,0,528	LOC109845219
NC_033794.1	862334	.	T	C	88.77	PASS	AC=1;AF=0.5;AN=2;BaseQRankSum=-4.442;ClippingRankSum=0;DP=46;ExcessHet=3.0103;FS=3.381;MLEAC=1;MLEAF=0.5;MQ=60;MQRankSum=0;QD=1.93;ReadPosRankSum=-4.386;SOR=1.334	GT:AD:DP:GQ:PL	0/1:37,9:46:99:117,0,1115	LOC109845219
NC_033794.1	862502	.	C	G	6127.77	PASS	AC=1;AF=0.5;AN=2;BaseQRankSum=10.061;ClippingRankSum=0;DP=337;ExcessHet=3.0103;FS=4.852;MLEAC=1;MLEAF=0.5;MQ=60;MQRankSum=0;QD=18.18;ReadPosRankSum=-0.089;SOR=1.064	GT:AD:DP:GQ:PL	0/1:176,161:337:99:6156,0,7246	LOC109845219
NC_033794.1	862505	.	G	C	6045.77	PASS	AC=1;AF=0.5;AN=2;BaseQRankSum=7.107;ClippingRankSum=0;DP=333;ExcessHet=3.0103;FS=3.883;MLEAC=1;MLEAF=0.5;MQ=60;MQRankSum=0;QD=18.16;ReadPosRankSum=-0.004;SOR=1.046	GT:AD:DP:GQ:PL	0/1:175,158:333:99:6074,0,7283	LOC109845219
NC_033794.1	862573	.	T	C	2094.77	PASS	AC=1;AF=0.5;AN=2;BaseQRankSum=-9.22;ClippingRankSum=0;DP=168;ExcessHet=3.0103;FS=9.037;MLEAC=1;MLEAF=0.5;MQ=60;MQRankSum=0;QD=12.47;ReadPosRankSum=-0.691;SOR=1.805	GT:AD:DP:GQ:PL	0/1:86,82:168:99:2123,0,2410	LOC109845219
NC_033794.1	862706	.	G	A	537.77	PASS	AC=1;AF=0.5;AN=2;BaseQRankSum=4.334;ClippingRankSum=0;DP=54;ExcessHet=3.0103;FS=0;MLEAC=1;MLEAF=0.5;MQ=60;MQRankSum=0;QD=9.96;ReadPosRankSum=0.798;SOR=0.35	GT:AD:DP:GQ:PL	0/1:33,21:54:99:566,0,867	LOC109845219
NC_033794.1	862736	.	T	C	185.73	PASS	AC=1;AF=0.5;AN=2;BaseQRankSum=-4.576;ClippingRankSum=0;DP=31;ExcessHet=3.0103;FS=0;MLEAC=1;MLEAF=0.5;MQ=60;MQRankSum=0;QD=5.99;ReadPosRankSum=-0.022;SOR=0.242	GT:AD:DP:GQ:PL	0/1:20,11:31:99:223,0,680	LOC109845219
NC_033794.1	867309	.	T	A	40.74	PASS	AC=2;AF=1;AN=2;DP=2;ExcessHet=3.0103;FS=0;MLEAC=2;MLEAF=1;MQ=60;QD=20.37;SOR=2.303	GT:AD:DP:GQ:PL	1/1:0,2:2:6:68,6,0	LOC109845246
NC_033794.1	869687	.	C	G	163.77	PASS	AC=1;AF=0.5;AN=2;BaseQRankSum=-1.068;ClippingRankSum=0;DP=7;ExcessHet=3.0103;FS=0;MLEAC=1;MLEAF=0.5;MQ=60;MQRankSum=0;QD=23.4;ReadPosRankSum=-0.366;SOR=1.609	GT:AD:DP:GQ:PL	0/1:2,5:7:99:192,0,105	LOC109845246
NC_033794.1	869705	.	C	T	133.77	PASS	AC=1;AF=0.5;AN=2;BaseQRankSum=1.282;ClippingRankSum=0;DP=6;ExcessHet=3.0103;FS=0;MLEAC=1;MLEAF=0.5;MQ=60;MQRankSum=0;QD=22.29;ReadPosRankSum=-0.253;SOR=1.329	GT:AD:DP:GQ:PL	0/1:2,4:6:99:162,0,108	LOC109845246
NC_033794.1	872196	.	G	A	107.28	PASS	AC=2;AF=1;AN=2;DP=3;ExcessHet=3.0103;FS=0;MLEAC=2;MLEAF=1;MQ=60;QD=34.71;SOR=2.833	GT:AD:DP:GQ:PL	1/1:0,3:3:9:135,9,0	NA
NC_033794.1	872279	.	A	C	26.79	PASS	AC=1;AF=0.5;AN=2;BaseQRankSum=-0.967;ClippingRankSum=0;DP=3;ExcessHet=3.0103;FS=0;MLEAC=1;MLEAF=0.5;MQ=60;MQRankSum=0;QD=8.93;ReadPosRankSum=-0.431;SOR=0.223	GT:AD:DP:GQ:PL	0/1:1,2:3:26:55,0,26	NA
NC_033794.1	872413	.	G	A	62.74	PASS	AC=2;AF=1;AN=2;DP=2;ExcessHet=3.0103;FS=0;MLEAC=2;MLEAF=1;MQ=60;QD=31.37;SOR=2.303	GT:AD:DP:GQ:PL	1/1:0,2:2:6:90,6,0	NA
NC_033794.1	872459	.	A	G	62.74	PASS	AC=2;AF=1;AN=2;DP=2;ExcessHet=3.0103;FS=0;MLEAC=2;MLEAF=1;MQ=60;QD=31.37;SOR=0.693	GT:AD:DP:GQ:PL	1/1:0,2:2:6:90,6,0	NA
NC_033794.1	908816	.	A	T	34.74	PASS	AC=2;AF=1;AN=2;DP=2;ExcessHet=3.0103;FS=0;MLEAC=2;MLEAF=1;MQ=50.99;QD=17.37;SOR=0.693	GT:AD:DP:GQ:PL	1/1:0,2:2:6:62,6,0	NA
NC_033794.1	918212	.	C	G	32.78	PASS	AC=1;AF=0.5;AN=2;BaseQRankSum=-0.967;ClippingRankSum=0;DP=3;ExcessHet=3.0103;FS=4.771;MLEAC=1;MLEAF=0.5;MQ=49.51;MQRankSum=0.967;QD=10.93;ReadPosRankSum=-0.431;SOR=2.225	GT:AD:DP:GQ:PL	0/1:1,2:3:27:61,0,27	NA
NC_033794.1	919117	.	A	T	49.77	PASS	AC=1;AF=0.5;AN=2;BaseQRankSum=0.431;ClippingRankSum=0;DP=4;ExcessHet=3.0103;FS=0;MLEAC=1;MLEAF=0.5;MQ=52.92;MQRankSum=0.431;QD=12.44;ReadPosRankSum=-1.383;SOR=2.303	GT:AD:DP:GQ:PL	0/1:2,2:4:78:78,0,126	NA
NC_033794.1	919118	.	C	T	49.77	PASS	AC=1;AF=0.5;AN=2;BaseQRankSum=-0.674;ClippingRankSum=0;DP=4;ExcessHet=3.0103;FS=0;MLEAC=1;MLEAF=0.5;MQ=52.92;MQRankSum=0.431;QD=12.44;ReadPosRankSum=-1.383;SOR=2.303	GT:AD:DP:GQ:PL	0/1:2,2:4:78:78,0,126	NA
NC_033794.1	1028484	.	G	A	74.28	PASS	AC=2;AF=1;AN=2;DP=3;ExcessHet=3.0103;FS=0;MLEAC=2;MLEAF=1;MQ=60;QD=24.76;SOR=1.179	GT:AD:DP:GQ:PL	1/1:0,3:3:9:102,9,0	LOC109829527
NC_033794.1	1046270	.	C	T	42.74	PASS	AC=2;AF=1;AN=2;DP=2;ExcessHet=3.0103;FS=0;MLEAC=2;MLEAF=1;MQ=40;QD=21.37;SOR=2.303	GT:AD:DP:GQ:PL	1/1:0,2:2:6:70,6,0	LOC109845258
NC_033794.1	1092827	.	G	A	501.77	PASS	AC=2;AF=1;AN=2;DP=16;ExcessHet=3.0103;FS=0;MLEAC=2;MLEAF=1;MQ=60;QD=31.36;SOR=5.67	GT:AD:DP:GQ:PL	1/1:0,16:16:48:530,48,0	LOC109829538
NC_033794.1	1093800	.	C	T	603.77	PASS	AC=2;AF=1;AN=2;DP=19;ExcessHet=3.0103;FS=0;MLEAC=2;MLEAF=1;MQ=60;QD=31.78;SOR=1.292	GT:AD:DP:GQ:PL	1/1:0,19:19:57:632,57,0	LOC109829538
NC_033794.1	1093898	.	G	A	389.77	PASS	AC=2;AF=1;AN=2;DP=14;ExcessHet=3.0103;FS=0;MLEAC=2;MLEAF=1;MQ=59.17;QD=27.84;SOR=0.976	GT:AD:DP:GQ:PL	1/1:0,14:14:42:418,42,0	LOC109829538
NC_033794.1	1098014	.	T	C	167.77	PASS	AC=1;AF=0.5;AN=2;BaseQRankSum=1.282;ClippingRankSum=0;DP=6;ExcessHet=3.0103;FS=3.979;MLEAC=1;MLEAF=0.5;MQ=60;MQRankSum=0;QD=33.55;ReadPosRankSum=0.524;SOR=2.833	GT:AD:DP:GQ:PL	0/1:2,3:5:99:196,0,192	LOC109845293
NC_033794.1	1098018	.	C	T	207.77	PASS	AC=1;AF=0.5;AN=2;BaseQRankSum=2.77;ClippingRankSum=0;DP=22;ExcessHet=3.0103;FS=0;MLEAC=1;MLEAF=0.5;MQ=60;MQRankSum=0;QD=10.39;ReadPosRankSum=0.299;SOR=1.765	GT:AD:DP:GQ:PL	0/1:10,10:20:99:236,0,206	LOC109845293
NC_033794.1	1098163	.	A	C	1565.77	PASS	AC=1;AF=0.5;AN=2;BaseQRankSum=-3.472;ClippingRankSum=0;DP=124;ExcessHet=3.0103;FS=0;MLEAC=1;MLEAF=0.5;MQ=59.93;MQRankSum=-1.261;QD=13.5;ReadPosRankSum=-2.199;SOR=0.322	GT:AD:DP:GQ:PL	0/1:72,44:116:99:1594,0,2881	LOC109845293
NC_033794.1	1098166	.	C	A	1559.77	PASS	AC=1;AF=0.5;AN=2;BaseQRankSum=0.505;ClippingRankSum=0;DP=126;ExcessHet=3.0103;FS=0;MLEAC=1;MLEAF=0.5;MQ=59.93;MQRankSum=-1.279;QD=13.22;ReadPosRankSum=-1.435;SOR=0.307	GT:AD:DP:GQ:PL	0/1:74,44:118:99:1588,0,2922	LOC109845293
NC_033794.1	1098200	.	G	A	2117.77	PASS	AC=1;AF=0.5;AN=2;BaseQRankSum=-6.971;ClippingRankSum=0;DP=194;ExcessHet=3.0103;FS=1.965;MLEAC=1;MLEAF=0.5;MQ=60;MQRankSum=0;QD=11.51;ReadPosRankSum=2.262;SOR=1.21	GT:AD:DP:GQ:PL	0/1:105,79:184:99:2146,0,3057	LOC109845293
NC_033794.1	1098242	.	T	C	2262.77	PASS	AC=1;AF=0.5;AN=2;BaseQRankSum=10.055;ClippingRankSum=0;DP=182;ExcessHet=3.0103;FS=9.588;MLEAC=1;MLEAF=0.5;MQ=60;MQRankSum=0;QD=13.08;ReadPosRankSum=-1.025;SOR=1.869	GT:AD:DP:GQ:PL	0/1:91,82:173:99:2291,0,2445	LOC109845293
NC_033794.1	1098285	.	A	T	835.77	PASS	AC=1;AF=0.5;AN=2;BaseQRankSum=-2.642;ClippingRankSum=0;DP=90;ExcessHet=3.0103;FS=2.898;MLEAC=1;MLEAF=0.5;MQ=60;MQRankSum=0;QD=10.07;ReadPosRankSum=0.812;SOR=1.29	GT:AD:DP:GQ:PL	0/1:50,33:83:99:864,0,1449	LOC109845293
NC_033794.1	1098494	.	G	A	44.74	PASS	AC=2;AF=1;AN=2;DP=2;ExcessHet=3.0103;FS=0;MLEAC=2;MLEAF=1;MQ=60;QD=22.37;SOR=2.303	GT:AD:DP:GQ:PL	1/1:0,2:2:6:72,6,0	LOC109845293
NC_033794.1	1098529	.	C	T	73.28	PASS	AC=2;AF=1;AN=2;DP=3;ExcessHet=3.0103;FS=0;MLEAC=2;MLEAF=1;MQ=60;QD=24.43;SOR=2.833	GT:AD:DP:GQ:PL	1/1:0,3:3:9:101,9,0	LOC109845293
NC_033794.1	1098558	.	C	T	150.9	PASS	AC=2;AF=1;AN=2;DP=5;ExcessHet=3.0103;FS=0;MLEAC=2;MLEAF=1;MQ=60;QD=30.18;SOR=1.022	GT:AD:DP:GQ:PL	1/1:0,5:5:15:179,15,0	LOC109845293
NC_033794.1	1098570	.	T	C	60.77	PASS	AC=1;AF=0.5;AN=2;BaseQRankSum=1.645;ClippingRankSum=0;DP=5;ExcessHet=3.0103;FS=10;MLEAC=1;MLEAF=0.5;MQ=60;MQRankSum=0;QD=12.15;ReadPosRankSum=1.645;SOR=2.78	GT:AD:DP:GQ:PL	0/1:2,3:5:51:89,0,51	LOC109845293
NC_033794.1	1098605	.	C	T	88.77	PASS	AC=1;AF=0.5;AN=2;BaseQRankSum=1.96;ClippingRankSum=0;DP=6;ExcessHet=3.0103;FS=10;MLEAC=1;MLEAF=0.5;MQ=60;MQRankSum=0;QD=14.79;ReadPosRankSum=-1.96;SOR=2.776	GT:AD:DP:GQ:PL	0/1:3,3:6:99:117,0,117	LOC109845293
NC_033794.1	1098609	.	A	G	88.77	PASS	AC=1;AF=0.5;AN=2;BaseQRankSum=-1.282;ClippingRankSum=0;DP=6;ExcessHet=3.0103;FS=10;MLEAC=1;MLEAF=0.5;MQ=60;MQRankSum=0;QD=14.79;ReadPosRankSum=-1.96;SOR=2.776	GT:AD:DP:GQ:PL	0/1:3,3:6:99:117,0,117	LOC109845293
NC_033794.1	1098655	.	T	C	46.77	PASS	AC=1;AF=0.5;AN=2;BaseQRankSum=-1.036;ClippingRankSum=0;DP=5;ExcessHet=3.0103;FS=0;MLEAC=1;MLEAF=0.5;MQ=60;MQRankSum=0;QD=9.35;ReadPosRankSum=0.524;SOR=0.446	GT:AD:DP:GQ:PL	0/1:3,2:5:75:75,0,102	LOC109845293
NC_033794.1	1098659	.	T	C	49.77	PASS	AC=1;AF=0.5;AN=2;BaseQRankSum=1.383;ClippingRankSum=0;DP=4;ExcessHet=3.0103;FS=0;MLEAC=1;MLEAF=0.5;MQ=60;MQRankSum=0;QD=12.44;ReadPosRankSum=0;SOR=0.693	GT:AD:DP:GQ:PL	0/1:2,2:4:78:78,0,78	LOC109845293
NC_033794.1	1098669	.	G	A	31.77	PASS	AC=1;AF=0.5;AN=2;BaseQRankSum=1.383;ClippingRankSum=0;DP=4;ExcessHet=3.0103;FS=0;MLEAC=1;MLEAF=0.5;MQ=60;MQRankSum=0;QD=7.94;ReadPosRankSum=0;SOR=0.693	GT:AD:DP:GQ:PL	0/1:2,2:4:60:60,0,78	LOC109845293
NC_033794.1	1098688	.	C	A	27.79	PASS	AC=1;AF=0.5;AN=2;BaseQRankSum=-0.967;ClippingRankSum=0;DP=3;ExcessHet=3.0103;FS=0;MLEAC=1;MLEAF=0.5;MQ=60;MQRankSum=0;QD=9.26;ReadPosRankSum=0;SOR=1.179	GT:AD:DP:GQ:PL	0/1:1,2:3:26:56,0,26	LOC109845293
NC_033794.1	1098751	.	C	T	73.28	PASS	AC=2;AF=1;AN=2;DP=3;ExcessHet=3.0103;FS=0;MLEAC=2;MLEAF=1;MQ=60;QD=24.43;SOR=2.833	GT:AD:DP:GQ:PL	1/1:0,3:3:9:101,9,0	LOC109845293
NC_033794.1	1098812	.	C	T	73.28	PASS	AC=2;AF=1;AN=2;DP=3;ExcessHet=3.0103;FS=0;MLEAC=2;MLEAF=1;MQ=60;QD=24.43;SOR=2.833	GT:AD:DP:GQ:PL	1/1:0,3:3:9:101,9,0	LOC109845293
NC_033794.1	1098958	.	C	T	49.77	PASS	AC=1;AF=0.5;AN=2;BaseQRankSum=-2.189;ClippingRankSum=0;DP=8;ExcessHet=3.0103;FS=0;MLEAC=1;MLEAF=0.5;MQ=60;MQRankSum=0;QD=7.11;ReadPosRankSum=1.068;SOR=0.495	GT:AD:DP:GQ:PL	0/1:4,3:7:78:78,0,118	LOC109845293
NC_033794.1	1098970	.	G	A	80.77	PASS	AC=1;AF=0.5;AN=2;BaseQRankSum=1.915;ClippingRankSum=0;DP=10;ExcessHet=3.0103;FS=0;MLEAC=1;MLEAF=0.5;MQ=60;MQRankSum=0;QD=8.97;ReadPosRankSum=1.465;SOR=0.527	GT:AD:DP:GQ:PL	0/1:5,4:9:99:109,0,127	LOC109845293
NC_033794.1	1098981	.	A	C	48.77	PASS	AC=1;AF=0.5;AN=2;BaseQRankSum=-1.718;ClippingRankSum=0;DP=8;ExcessHet=3.0103;FS=0;MLEAC=1;MLEAF=0.5;MQ=60;MQRankSum=0;QD=6.1;ReadPosRankSum=0.545;SOR=0.693	GT:AD:DP:GQ:PL	0/1:4,4:8:77:77,0,110	LOC109845293
NC_033794.1	1099640	.	A	T	144.9	PASS	AC=2;AF=1;AN=2;DP=5;ExcessHet=3.0103;FS=0;MLEAC=2;MLEAF=1;MQ=58.31;QD=28.98;SOR=1.981	GT:AD:DP:GQ:PL	1/1:0,5:5:15:173,15,0	LOC109845293
NC_033794.1	1099705	.	C	T	107.28	PASS	AC=2;AF=1;AN=2;DP=3;ExcessHet=3.0103;FS=0;MLEAC=2;MLEAF=1;MQ=43.97;QD=27.3;SOR=1.179	GT:AD:DP:GQ:PL	1/1:0,3:3:9:135,9,0	LOC109845293
NC_033794.1	1099710	.	C	T	107.28	PASS	AC=2;AF=1;AN=2;DP=3;ExcessHet=3.0103;FS=0;MLEAC=2;MLEAF=1;MQ=43.97;QD=29.86;SOR=1.179	GT:AD:DP:GQ:PL	1/1:0,3:3:9:135,9,0	LOC109845293
NC_033794.1	1099773	.	T	G	24.78	PASS	AC=1;AF=0.5;AN=2;BaseQRankSum=0.674;ClippingRankSum=0;DP=5;ExcessHet=3.0103;FS=0;MLEAC=1;MLEAF=0.5;MQ=52.16;MQRankSum=1.645;QD=4.96;ReadPosRankSum=-0.842;SOR=0.368	GT:AD:DP:GQ:PL	0/1:3,2:5:53:53,0,86	LOC109845293
NC_033794.1	1099792	.	G	T	193.84	PASS	AC=2;AF=1;AN=2;DP=6;ExcessHet=3.0103;FS=0;MLEAC=2;MLEAF=1;MQ=53.54;QD=32.31;SOR=1.329	GT:AD:DP:GQ:PL	1/1:0,6:6:18:222,18,0	LOC109845293
NC_033794.1	1099826	.	A	G	98.03	PASS	AC=2;AF=1;AN=2;DP=4;ExcessHet=3.0103;FS=0;MLEAC=2;MLEAF=1;MQ=60;QD=24.51;SOR=0.693	GT:AD:DP:GQ:PL	1/1:0,4:4:12:126,12,0	LOC109845293
NC_033794.1	1099863	.	A	G	104.03	PASS	AC=2;AF=1;AN=2;DP=4;ExcessHet=3.0103;FS=0;MLEAC=2;MLEAF=1;MQ=57.45;QD=26.01;SOR=1.609	GT:AD:DP:GQ:PL	1/1:0,4:4:12:132,12,0	LOC109845293
NC_033794.1	1100191	.	A	C	10091.8	PASS	AC=2;AF=1;AN=2;DP=330;ExcessHet=3.0103;FS=0;MLEAC=2;MLEAF=1;MQ=52.25;QD=32.45;SOR=10.093	GT:AD:DP:GQ:PL	1/1:0,311:311:99:10120,930,0	LOC109845293
NC_033794.1	1100257	.	A	G	1835.77	PASS	AC=2;AF=1;AN=2;DP=67;ExcessHet=3.0103;FS=0;MLEAC=2;MLEAF=1;MQ=55.26;QD=30.6;SOR=8.222	GT:AD:DP:GQ:PL	1/1:0,60:60:99:1864,180,0	LOC109845293
NC_033794.1	1100286	.	T	C	103.03	PASS	AC=2;AF=1;AN=2;DP=4;ExcessHet=3.0103;FS=0;MLEAC=2;MLEAF=1;MQ=58.52;QD=25.76;SOR=3.258	GT:AD:DP:GQ:PL	1/1:0,4:4:12:131,12,0	LOC109845293
NC_033794.1	1102222	.	A	G	421.77	PASS	AC=2;AF=1;AN=2;DP=10;ExcessHet=3.0103;FS=0;MLEAC=2;MLEAF=1;MQ=39.62;QD=30.61;SOR=4.804	GT:AD:DP:GQ:PL	1/1:0,10:10:30:450,30,0	NA
NC_033794.1	1102223	.	G	C	421.77	PASS	AC=2;AF=1;AN=2;DP=10;ExcessHet=3.0103;FS=0;MLEAC=2;MLEAF=1;MQ=39.62;QD=26.99;SOR=4.804	GT:AD:DP:GQ:PL	1/1:0,10:10:30:450,30,0	NA
NC_033794.1	1102529	.	T	G	52.77	PASS	AC=1;AF=0.5;AN=2;BaseQRankSum=-1.645;ClippingRankSum=0;DP=5;ExcessHet=3.0103;FS=0;MLEAC=1;MLEAF=0.5;MQ=58.67;MQRankSum=-0.524;QD=10.55;ReadPosRankSum=-0.524;SOR=1.022	GT:AD:DP:GQ:PL	0/1:2,3:5:53:81,0,53	NA
NC_033794.1	1102591	.	T	C	161.77	PASS	AC=1;AF=0.5;AN=2;BaseQRankSum=0.431;ClippingRankSum=0;DP=7;ExcessHet=3.0103;FS=2.808;MLEAC=1;MLEAF=0.5;MQ=56.28;MQRankSum=-0.366;QD=23.11;ReadPosRankSum=-0.712;SOR=0.18	GT:AD:DP:GQ:PL	0/1:2,5:7:66:190,0,66	NA
NC_033794.1	1102642	.	G	C	333.77	PASS	AC=1;AF=0.5;AN=2;BaseQRankSum=0.183;ClippingRankSum=0;DP=12;ExcessHet=3.0103;FS=0;MLEAC=1;MLEAF=0.5;MQ=56.72;MQRankSum=-0.447;QD=30.34;ReadPosRankSum=1.097;SOR=0.892	GT:AD:DP:GQ:PL	0/1:2,9:11:57:362,0,57	NA
NC_033794.1	1102664	.	T	A	295.77	PASS	AC=1;AF=0.5;AN=2;BaseQRankSum=1.77;ClippingRankSum=0;DP=13;ExcessHet=3.0103;FS=0;MLEAC=1;MLEAF=0.5;MQ=56.98;MQRankSum=-0.799;QD=24.65;ReadPosRankSum=0.327;SOR=0.446	GT:AD:DP:GQ:PL	0/1:4,8:12:99:324,0,113	NA
NC_033794.1	1102822	.	A	G	178.78	PASS	AC=1;AF=0.5;AN=2;BaseQRankSum=-1.383;ClippingRankSum=0;DP=6;ExcessHet=3.0103;FS=0;MLEAC=1;MLEAF=0.5;MQ=56.4;MQRankSum=-0.21;QD=29.8;ReadPosRankSum=1.383;SOR=0.941	GT:AD:DP:GQ:PL	0/1:1,5:6:27:207,0,27	NA
NC_033794.1	1102887	.	G	A	85.77	PASS	AC=1;AF=0.5;AN=2;BaseQRankSum=0;ClippingRankSum=0;DP=7;ExcessHet=3.0103;FS=0;MLEAC=1;MLEAF=0.5;MQ=57.99;MQRankSum=-0.792;QD=12.25;ReadPosRankSum=-1.718;SOR=1.179	GT:AD:DP:GQ:PL	0/1:4,3:7:99:114,0,159	NA
NC_033794.1	1102947	.	C	T	25.78	PASS	AC=1;AF=0.5;AN=2;BaseQRankSum=0;ClippingRankSum=0;DP=4;ExcessHet=3.0103;FS=0;MLEAC=1;MLEAF=0.5;MQ=52.21;MQRankSum=-1.383;QD=6.44;ReadPosRankSum=0.967;SOR=0.693	GT:AD:DP:GQ:PL	0/1:2,2:4:54:54,0,54	NA
NC_033794.1	1103340	.	A	C	32.79	PASS	AC=1;AF=0.5;AN=2;BaseQRankSum=0.967;ClippingRankSum=0;DP=3;ExcessHet=3.0103;FS=4.771;MLEAC=1;MLEAF=0.5;MQ=60;MQRankSum=0;QD=10.93;ReadPosRankSum=0;SOR=2.225	GT:AD:DP:GQ:PL	0/1:1,2:3:24:61,0,24	NA
NC_033794.1	1103599	.	A	C	24.78	PASS	AC=1;AF=0.5;AN=2;BaseQRankSum=-0.674;ClippingRankSum=0;DP=5;ExcessHet=3.0103;FS=0;MLEAC=1;MLEAF=0.5;MQ=60;MQRankSum=0;QD=4.96;ReadPosRankSum=1.036;SOR=0.368	GT:AD:DP:GQ:PL	0/1:3,2:5:53:53,0,87	NA
NC_033794.1	1103620	.	A	G	24.78	PASS	AC=1;AF=0.5;AN=2;BaseQRankSum=-1.383;ClippingRankSum=0;DP=4;ExcessHet=3.0103;FS=0;MLEAC=1;MLEAF=0.5;MQ=60;MQRankSum=0;QD=6.2;ReadPosRankSum=-0.431;SOR=0.105	GT:AD:DP:GQ:PL	0/1:2,2:4:53:53,0,57	NA
NC_033794.1	1103656	.	C	A	24.78	PASS	AC=1;AF=0.5;AN=2;BaseQRankSum=-1.645;ClippingRankSum=0;DP=5;ExcessHet=3.0103;FS=3.979;MLEAC=1;MLEAF=0.5;MQ=60;MQRankSum=0;QD=4.96;ReadPosRankSum=0.842;SOR=0.061	GT:AD:DP:GQ:PL	0/1:3,2:5:53:53,0,93	NA
NC_033794.1	1104052	.	C	T	352.77	PASS	AC=1;AF=0.5;AN=2;BaseQRankSum=-0.326;ClippingRankSum=0;DP=258;ExcessHet=3.0103;FS=0;MLEAC=1;MLEAF=0.5;MQ=60;MQRankSum=0;QD=11.38;ReadPosRankSum=-0.534;SOR=0.465	GT:AD:DP:GQ:PL	0/1:17,14:31:99:381,0,462	NA
NC_033794.1	1104142	.	T	C	158.77	PASS	AC=1;AF=0.5;AN=2;BaseQRankSum=0.693;ClippingRankSum=0;DP=95;ExcessHet=3.0103;FS=2.596;MLEAC=1;MLEAF=0.5;MQ=60;MQRankSum=0;QD=9.92;ReadPosRankSum=-1.16;SOR=0.18	GT:AD:DP:GQ:PL	0/1:9,7:16:99:187,0,263	NA
NC_033794.1	1104280	.	C	G	159.77	PASS	AC=1;AF=0.5;AN=2;BaseQRankSum=-0.126;ClippingRankSum=0;DP=12;ExcessHet=3.0103;FS=0;MLEAC=1;MLEAF=0.5;MQ=60;MQRankSum=0;QD=15.98;ReadPosRankSum=0.297;SOR=1.609	GT:AD:DP:GQ:PL	0/1:3,7:10:57:188,0,57	NA
NC_033794.1	1118084	.	G	A	645.77	PASS	AC=2;AF=1;AN=2;DP=20;ExcessHet=3.0103;FS=0;MLEAC=2;MLEAF=1;MQ=60;QD=32.29;SOR=6.091	GT:AD:DP:GQ:PL	1/1:0,20:20:60:674,60,0	NA
NC_033794.1	1118144	.	C	A	610.77	PASS	AC=2;AF=1;AN=2;DP=15;ExcessHet=3.0103;FS=0;MLEAC=2;MLEAF=1;MQ=60;QD=27.15;SOR=4.047	GT:AD:DP:GQ:PL	1/1:0,15:15:45:639,45,0	NA
NC_033794.1	1118145	.	A	T	610.77	PASS	AC=2;AF=1;AN=2;DP=14;ExcessHet=3.0103;FS=0;MLEAC=2;MLEAF=1;MQ=60;QD=26.94;SOR=3.912	GT:AD:DP:GQ:PL	1/1:0,14:14:45:639,45,0	NA
NC_033794.1	1118152	.	G	T	556.77	PASS	AC=2;AF=1;AN=2;DP=12;ExcessHet=3.0103;FS=0;MLEAC=2;MLEAF=1;MQ=60;QD=26.67;SOR=3.611	GT:AD:DP:GQ:PL	1/1:0,12:12:39:585,39,0	NA
NC_033794.1	1118180	.	G	C	196.9	PASS	AC=2;AF=1;AN=2;DP=5;ExcessHet=3.0103;FS=0;MLEAC=2;MLEAF=1;MQ=60;QD=26.84;SOR=1.022	GT:AD:DP:GQ:PL	1/1:0,5:5:15:225,15,0	NA
NC_033794.1	1118226	.	T	C	421.77	PASS	AC=2;AF=1;AN=2;DP=30;ExcessHet=3.0103;FS=0;MLEAC=2;MLEAF=1;MQ=47.75;QD=26.03;SOR=1.085	GT:AD:DP:GQ:PL	1/1:0,10:10:30:450,30,0	NA
NC_033794.1	1118228	.	C	T	460.77	PASS	AC=2;AF=1;AN=2;DP=34;ExcessHet=3.0103;FS=0;MLEAC=2;MLEAF=1;MQ=47.21;QD=29.35;SOR=1.085	GT:AD:DP:GQ:PL	1/1:0,10:10:33:489,33,0	NA
NC_033794.1	1118249	.	A	C	433.77	PASS	AC=2;AF=1;AN=2;DP=46;ExcessHet=3.0103;FS=0;MLEAC=2;MLEAF=1;MQ=47.43;QD=30.98;SOR=0.976	GT:AD:DP:GQ:PL	1/1:0,14:14:42:462,42,0	NA
NC_033794.1	1118343	.	G	C	1316.77	PASS	AC=2;AF=1;AN=2;DP=31;ExcessHet=3.0103;FS=0;MLEAC=2;MLEAF=1;MQ=60;QD=29.44;SOR=1.402	GT:AD:DP:GQ:PL	1/1:0,31:31:93:1345,93,0	NA
NC_033794.1	1118409	.	C	A	1096.77	PASS	AC=2;AF=1;AN=2;DP=25;ExcessHet=3.0103;FS=0;MLEAC=2;MLEAF=1;MQ=59.28;QD=26.31;SOR=0.77	GT:AD:DP:GQ:PL	1/1:0,25:25:75:1125,75,0	NA
NC_033794.1	1118719	.	A	C	916.77	PASS	AC=2;AF=1;AN=2;DP=22;ExcessHet=3.0103;FS=0;MLEAC=2;MLEAF=1;MQ=58.54;QD=28.22;SOR=2.2	GT:AD:DP:GQ:PL	1/1:0,21:21:63:945,63,0	NA
NC_033794.1	1118731	.	A	C	826.77	PASS	AC=2;AF=1;AN=2;DP=21;ExcessHet=3.0103;FS=0;MLEAC=2;MLEAF=1;MQ=58.47;QD=32.58;SOR=1.981	GT:AD:DP:GQ:PL	1/1:0,19:19:57:855,57,0	NA
NC_033794.1	1182186	.	T	C	74.28	PASS	AC=2;AF=1;AN=2;DP=3;ExcessHet=3.0103;FS=0;MLEAC=2;MLEAF=1;MQ=60;QD=24.76;SOR=1.179	GT:AD:DP:GQ:PL	1/1:0,3:3:9:102,9,0	LOC109828992
NC_033794.1	1182919	.	T	G	353.77	PASS	AC=2;AF=1;AN=2;DP=11;ExcessHet=3.0103;FS=0;MLEAC=2;MLEAF=1;MQ=60;QD=32.16;SOR=1.27	GT:AD:DP:GQ:PL	1/1:0,11:11:33:382,33,0	LOC109828992
NC_033794.1	1183050	.	G	A	603.77	PASS	AC=2;AF=1;AN=2;DP=18;ExcessHet=3.0103;FS=0;MLEAC=2;MLEAF=1;MQ=60;QD=33.54;SOR=5.892	GT:AD:DP:GQ:PL	1/1:0,18:18:54:632,54,0	LOC109828992
NC_033794.1	1183748	.	G	C	37.74	PASS	AC=2;AF=1;AN=2;DP=2;ExcessHet=3.0103;FS=0;MLEAC=2;MLEAF=1;MQ=60;QD=18.87;SOR=2.303	GT:AD:DP:GQ:PL	1/1:0,2:2:6:65,6,0	LOC109828992
NC_033794.1	1202128	.	G	A	107.28	PASS	AC=2;AF=1;AN=2;DP=3;ExcessHet=3.0103;FS=0;MLEAC=2;MLEAF=1;MQ=60;QD=30.84;SOR=1.179	GT:AD:DP:GQ:PL	1/1:0,3:3:9:135,9,0	NA
NC_033794.1	1202130	.	A	T	107.28	PASS	AC=2;AF=1;AN=2;DP=3;ExcessHet=3.0103;FS=0;MLEAC=2;MLEAF=1;MQ=60;QD=36.11;SOR=1.179	GT:AD:DP:GQ:PL	1/1:0,3:3:9:135,9,0	NA
NC_033794.1	1202175	.	T	C	37.74	PASS	AC=2;AF=1;AN=2;DP=2;ExcessHet=3.0103;FS=0;MLEAC=2;MLEAF=1;MQ=60;QD=18.87;SOR=0.693	GT:AD:DP:GQ:PL	1/1:0,2:2:6:65,6,0	NA
NC_033794.1	1202453	.	A	T	62.74	PASS	AC=2;AF=1;AN=2;DP=2;ExcessHet=3.0103;FS=0;MLEAC=2;MLEAF=1;MQ=60;QD=31.37;SOR=2.303	GT:AD:DP:GQ:PL	1/1:0,2:2:6:90,6,0	LOC109845301
NC_033794.1	1202473	.	A	C	1114.77	PASS	AC=2;AF=1;AN=2;DP=51;ExcessHet=3.0103;FS=0;MLEAC=2;MLEAF=1;MQ=60;QD=21.86;SOR=7.903	GT:AD:DP:GQ:PL	1/1:0,51:51:99:1143,149,0	LOC109845301
NC_033794.1	1202516	.	C	A	3050.77	PASS	AC=2;AF=1;AN=2;DP=93;ExcessHet=3.0103;FS=0;MLEAC=2;MLEAF=1;MQ=60;QD=33.16;SOR=9.065	GT:AD:DP:GQ:PL	1/1:0,92:92:99:3079,277,0	LOC109845301
NC_033794.1	1202562	.	G	A	4725.77	PASS	AC=2;AF=1;AN=2;DP=106;ExcessHet=3.0103;FS=0;MLEAC=2;MLEAF=1;MQ=60;QD=31.9;SOR=7.112	GT:AD:DP:GQ:PL	1/1:0,106:106:99:4754,319,0	LOC109845301
NC_033794.1	1202566	.	G	T	4696.77	PASS	AC=2;AF=1;AN=2;DP=105;ExcessHet=3.0103;FS=0;MLEAC=2;MLEAF=1;MQ=60;QD=28.99;SOR=7.092	GT:AD:DP:GQ:PL	1/1:0,105:105:99:4725,316,0	LOC109845301
NC_033794.1	1202585	.	G	A	1925.77	PASS	AC=2;AF=1;AN=2;DP=45;ExcessHet=3.0103;FS=0;MLEAC=2;MLEAF=1;MQ=60;QD=28.6;SOR=4.758	GT:AD:DP:GQ:PL	1/1:0,45:45:99:1954,135,0	LOC109845301
NC_033794.1	1202614	.	T	C	2232.77	PASS	AC=2;AF=1;AN=2;BaseQRankSum=-0.087;ClippingRankSum=0;DP=104;ExcessHet=3.0103;FS=0;MLEAC=2;MLEAF=1;MQ=60;MQRankSum=0;QD=21.68;ReadPosRankSum=0.597;SOR=3.892	GT:AD:DP:GQ:PL	1/1:1,102:103:99:2261,270,0	LOC109845301
NC_033794.1	1202732	.	G	C	62.74	PASS	AC=2;AF=1;AN=2;DP=2;ExcessHet=3.0103;FS=0;MLEAC=2;MLEAF=1;MQ=60;QD=31.37;SOR=2.303	GT:AD:DP:GQ:PL	1/1:0,2:2:6:90,6,0	LOC109845301
NC_033794.1	1202745	.	T	C	62.74	PASS	AC=2;AF=1;AN=2;DP=2;ExcessHet=3.0103;FS=0;MLEAC=2;MLEAF=1;MQ=60;QD=31.37;SOR=2.303	GT:AD:DP:GQ:PL	1/1:0,2:2:6:90,6,0	LOC109845301
NC_033794.1	1202771	.	T	A	62.74	PASS	AC=2;AF=1;AN=2;DP=3;ExcessHet=3.0103;FS=0;MLEAC=2;MLEAF=1;MQ=60;QD=31.37;SOR=2.303	GT:AD:DP:GQ:PL	1/1:0,2:2:6:90,6,0	LOC109845301
NC_033794.1	1202781	.	A	G	62.74	PASS	AC=2;AF=1;AN=2;DP=3;ExcessHet=3.0103;FS=0;MLEAC=2;MLEAF=1;MQ=60;QD=31.37;SOR=2.303	GT:AD:DP:GQ:PL	1/1:0,2:2:6:90,6,0	LOC109845301
NC_033794.1	1204742	.	C	T	7692.77	PASS	AC=2;AF=1;AN=2;DP=232;ExcessHet=3.0103;FS=0;MLEAC=2;MLEAF=1;MQ=59.21;QD=33.16;SOR=0.764	GT:AD:DP:GQ:PL	1/1:0,232:232:99:7721,697,0	LOC109845301
NC_033794.1	1204829	.	A	G	7634.77	PASS	AC=2;AF=1;AN=2;DP=231;ExcessHet=3.0103;FS=0;MLEAC=2;MLEAF=1;MQ=60;QD=33.19;SOR=0.765	GT:AD:DP:GQ:PL	1/1:0,230:230:99:7663,691,0	LOC109845301
NC_033794.1	1205680	.	A	G	50.28	PASS	AC=2;AF=1;AN=2;DP=3;ExcessHet=3.0103;FS=0;MLEAC=2;MLEAF=1;MQ=60;QD=16.76;SOR=2.833	GT:AD:DP:GQ:PL	1/1:0,3:3:9:78,9,0	LOC109845301
NC_033794.1	1212910	.	C	A	6122.77	PASS	AC=2;AF=1;AN=2;DP=184;ExcessHet=3.0103;FS=0;MLEAC=2;MLEAF=1;MQ=59.2;QD=33.64;SOR=1.434	GT:AD:DP:GQ:PL	1/1:0,182:182:99:6151,547,0	LOC109845301
NC_033794.1	1212922	.	G	A	6173.77	PASS	AC=2;AF=1;AN=2;DP=188;ExcessHet=3.0103;FS=0;MLEAC=2;MLEAF=1;MQ=59.34;QD=33.01;SOR=1.535	GT:AD:DP:GQ:PL	1/1:0,187:187:99:6202,562,0	LOC109845301
NC_033794.1	1212964	.	G	A	3819.77	PASS	AC=2;AF=1;AN=2;DP=113;ExcessHet=3.0103;FS=0;MLEAC=2;MLEAF=1;MQ=60;QD=33.8;SOR=0.862	GT:AD:DP:GQ:PL	1/1:0,113:113:99:3848,340,0	LOC109845301
NC_033794.1	1213153	.	G	A	2585.77	PASS	AC=2;AF=1;AN=2;DP=78;ExcessHet=3.0103;FS=0;MLEAC=2;MLEAF=1;MQ=60.14;QD=33.15;SOR=3.316	GT:AD:DP:GQ:PL	1/1:0,78:78:99:2614,235,0	LOC109845301
NC_033794.1	1213728	.	T	A	34.74	PASS	AC=2;AF=1;AN=2;DP=2;ExcessHet=3.0103;FS=0;MLEAC=2;MLEAF=1;MQ=60;QD=17.37;SOR=2.303	GT:AD:DP:GQ:PL	1/1:0,2:2:6:62,6,0	LOC109845320
NC_033794.1	1213773	.	C	T	72.28	PASS	AC=2;AF=1;AN=2;DP=3;ExcessHet=3.0103;FS=0;MLEAC=2;MLEAF=1;MQ=60;QD=24.09;SOR=2.833	GT:AD:DP:GQ:PL	1/1:0,3:3:9:100,9,0	LOC109845320
NC_033794.1	1213814	.	T	G	196.9	PASS	AC=2;AF=1;AN=2;DP=5;ExcessHet=3.0103;FS=0;MLEAC=2;MLEAF=1;MQ=60;QD=27.89;SOR=3.611	GT:AD:DP:GQ:PL	1/1:0,5:5:15:225,15,0	LOC109845320
NC_033794.1	1213818	.	T	A	222.84	PASS	AC=2;AF=1;AN=2;DP=6;ExcessHet=3.0103;FS=0;MLEAC=2;MLEAF=1;MQ=60;QD=25.57;SOR=3.912	GT:AD:DP:GQ:PL	1/1:0,6:6:18:251,18,0	LOC109845320
NC_033794.1	1213852	.	T	G	90.03	PASS	AC=2;AF=1;AN=2;DP=4;ExcessHet=3.0103;FS=0;MLEAC=2;MLEAF=1;MQ=60;QD=22.51;SOR=3.258	GT:AD:DP:GQ:PL	1/1:0,4:4:12:118,12,0	LOC109845320
NC_033794.1	1213894	.	T	C	62.74	PASS	AC=2;AF=1;AN=2;DP=2;ExcessHet=3.0103;FS=0;MLEAC=2;MLEAF=1;MQ=60;QD=31.37;SOR=2.303	GT:AD:DP:GQ:PL	1/1:0,2:2:6:90,6,0	LOC109845320
NC_033794.1	1213899	.	A	T	62.74	PASS	AC=2;AF=1;AN=2;DP=2;ExcessHet=3.0103;FS=0;MLEAC=2;MLEAF=1;MQ=60;QD=31.37;SOR=2.303	GT:AD:DP:GQ:PL	1/1:0,2:2:6:90,6,0	LOC109845320
NC_033794.1	1213957	.	T	G	183.8	PASS	AC=2;AF=1;AN=2;DP=7;ExcessHet=3.0103;FS=0;MLEAC=2;MLEAF=1;MQ=60;QD=26.26;SOR=2.584	GT:AD:DP:GQ:PL	1/1:0,7:7:21:212,21,0	LOC109845320
NC_033794.1	1214024	.	T	C	523.77	PASS	AC=2;AF=1;AN=2;DP=12;ExcessHet=3.0103;FS=0;MLEAC=2;MLEAF=1;MQ=59.37;QD=27.3;SOR=1.445	GT:AD:DP:GQ:PL	1/1:0,12:12:39:552,39,0	LOC109845320
NC_033794.1	1214034	.	A	G	466.77	PASS	AC=2;AF=1;AN=2;DP=11;ExcessHet=3.0103;FS=0;MLEAC=2;MLEAF=1;MQ=59.32;QD=29.01;SOR=1.27	GT:AD:DP:GQ:PL	1/1:0,11:11:33:495,33,0	LOC109845320
NC_033794.1	1214044	.	C	T	466.77	PASS	AC=2;AF=1;AN=2;DP=11;ExcessHet=3.0103;FS=0;MLEAC=2;MLEAF=1;MQ=57.76;QD=27.48;SOR=1.27	GT:AD:DP:GQ:PL	1/1:0,11:11:33:495,33,0	LOC109845320
NC_033794.1	1214046	.	T	A	466.77	PASS	AC=2;AF=1;AN=2;DP=11;ExcessHet=3.0103;FS=0;MLEAC=2;MLEAF=1;MQ=57.76;QD=31.43;SOR=1.27	GT:AD:DP:GQ:PL	1/1:0,11:11:33:495,33,0	LOC109845320
NC_033794.1	1214053	.	T	G	511.77	PASS	AC=2;AF=1;AN=2;DP=10;ExcessHet=3.0103;FS=0;MLEAC=2;MLEAF=1;MQ=57.54;QD=29.67;SOR=1.085	GT:AD:DP:GQ:PL	1/1:0,10:10:36:540,36,0	LOC109845320
NC_033794.1	1214072	.	A	G	781.77	PASS	AC=2;AF=1;AN=2;DP=17;ExcessHet=3.0103;FS=0;MLEAC=2;MLEAF=1;MQ=58.56;QD=28.72;SOR=2.712	GT:AD:DP:GQ:PL	1/1:0,17:17:54:810,54,0	LOC109845320
NC_033794.1	1214251	.	C	G	365.77	PASS	AC=2;AF=1;AN=2;DP=12;ExcessHet=3.0103;FS=0;MLEAC=2;MLEAF=1;MQ=60;QD=30.48;SOR=1.445	GT:AD:DP:GQ:PL	1/1:0,12:12:36:394,36,0	LOC109845320
NC_033794.1	1214441	.	C	T	518.77	PASS	AC=2;AF=1;AN=2;DP=17;ExcessHet=3.0103;FS=0;MLEAC=2;MLEAF=1;MQ=60;QD=30.52;SOR=1.371	GT:AD:DP:GQ:PL	1/1:0,17:17:51:547,51,0	LOC109845320
NC_033794.1	1214601	.	A	G	46.77	PASS	AC=1;AF=0.5;AN=2;BaseQRankSum=0.21;ClippingRankSum=0;DP=15;ExcessHet=3.0103;FS=2.757;MLEAC=1;MLEAF=0.5;MQ=60;MQRankSum=0;QD=3.6;ReadPosRankSum=3.195;SOR=0.132	GT:AD:DP:GQ:PL	0/1:9,4:13:75:75,0,367	LOC109845320
NC_033794.1	1214975	.	G	A	1096.77	PASS	AC=2;AF=1;AN=2;DP=34;ExcessHet=3.0103;FS=0;MLEAC=2;MLEAF=1;MQ=60;QD=32.26;SOR=0.811	GT:AD:DP:GQ:PL	1/1:0,34:34:99:1125,102,0	LOC109845320
NC_033794.1	1215099	.	A	T	358.77	PASS	AC=1;AF=0.5;AN=2;BaseQRankSum=-0.11;ClippingRankSum=0;DP=13;ExcessHet=3.0103;FS=2.881;MLEAC=1;MLEAF=0.5;MQ=60;MQRankSum=0;QD=29.9;ReadPosRankSum=1.237;SOR=0.197	GT:AD:DP:GQ:PL	0/1:2,10:12:87:387,0,87	LOC109845320
NC_033794.1	1216069	.	C	T	397.77	PASS	AC=2;AF=1;AN=2;DP=13;ExcessHet=3.0103;FS=0;MLEAC=2;MLEAF=1;MQ=60;QD=30.6;SOR=1.179	GT:AD:DP:GQ:PL	1/1:0,13:13:39:426,39,0	LOC109845320
NC_033794.1	1216086	.	A	C	412.77	PASS	AC=2;AF=1;AN=2;DP=13;ExcessHet=3.0103;FS=0;MLEAC=2;MLEAF=1;MQ=60;QD=31.75;SOR=1.179	GT:AD:DP:GQ:PL	1/1:0,13:13:39:441,39,0	LOC109845320
NC_033794.1	1216428	.	T	C	85.03	PASS	AC=2;AF=1;AN=2;DP=4;ExcessHet=3.0103;FS=0;MLEAC=2;MLEAF=1;MQ=60;QD=21.26;SOR=3.258	GT:AD:DP:GQ:PL	1/1:0,4:4:12:113,12,0	LOC109845320
NC_033794.1	1231496	.	G	A	39.74	PASS	AC=2;AF=1;AN=2;DP=2;ExcessHet=3.0103;FS=0;MLEAC=2;MLEAF=1;MQ=60;QD=19.87;SOR=2.303	GT:AD:DP:GQ:PL	1/1:0,2:2:6:67,6,0	LOC109845320
NC_033794.1	1232302	.	T	C	524.77	PASS	AC=2;AF=1;AN=2;DP=17;ExcessHet=3.0103;FS=0;MLEAC=2;MLEAF=1;MQ=60;QD=30.87;SOR=0.804	GT:AD:DP:GQ:PL	1/1:0,17:17:51:553,51,0	LOC109845320
NC_033794.1	1232515	.	A	T	815.77	PASS	AC=2;AF=1;AN=2;DP=20;ExcessHet=3.0103;FS=0;MLEAC=2;MLEAF=1;MQ=60;QD=31.71;SOR=0.693	GT:AD:DP:GQ:PL	1/1:0,20:20:60:844,60,0	LOC109845320
NC_033794.1	1232524	.	T	A	750.77	PASS	AC=2;AF=1;AN=2;DP=18;ExcessHet=3.0103;FS=0;MLEAC=2;MLEAF=1;MQ=60;QD=26.39;SOR=1.179	GT:AD:DP:GQ:PL	1/1:0,18:18:54:779,54,0	LOC109845320
NC_033794.1	1333946	.	C	G	1013.77	PASS	AC=2;AF=1;AN=2;DP=37;ExcessHet=3.0103;FS=0;MLEAC=2;MLEAF=1;MQ=60;QD=27.4;SOR=7.276	GT:AD:DP:GQ:PL	1/1:0,37:37:99:1042,110,0	NA
NC_033794.1	1334080	.	A	C	19742.8	PASS	AC=2;AF=1;AN=2;DP=437;ExcessHet=3.0103;FS=0;MLEAC=2;MLEAF=1;MQ=60;QD=27.76;SOR=6.685	GT:AD:DP:GQ:PL	1/1:0,437:437:99:19771,1327,0	LOC109829577
NC_033794.1	1334082	.	C	T	19742.8	PASS	AC=2;AF=1;AN=2;DP=441;ExcessHet=3.0103;FS=0;MLEAC=2;MLEAF=1;MQ=60;QD=27.55;SOR=6.703	GT:AD:DP:GQ:PL	1/1:0,441:441:99:19771,1328,0	LOC109829577
NC_033794.1	1335092	.	G	A	5479.77	PASS	AC=1;AF=0.5;AN=2;BaseQRankSum=12.734;ClippingRankSum=0;DP=370;ExcessHet=3.0103;FS=3.503;MLEAC=1;MLEAF=0.5;MQ=60.09;MQRankSum=-1.801;QD=14.81;ReadPosRankSum=0.579;SOR=0.897	GT:AD:DP:GQ:PL	0/1:178,192:370:99:5508,0,4486	LOC109829577
NC_033794.1	1348658	.	A	C	342.77	PASS	AC=1;AF=0.5;AN=2;BaseQRankSum=-3.383;ClippingRankSum=0;DP=23;ExcessHet=3.0103;FS=5.102;MLEAC=1;MLEAF=0.5;MQ=60;MQRankSum=0;QD=15.58;ReadPosRankSum=-0.475;SOR=1.66	GT:AD:DP:GQ:PL	0/1:5,17:22:91:371,0,91	LOC109845349
NC_033794.1	1349915	.	G	A	247.78	PASS	AC=2;AF=1;AN=2;DP=8;ExcessHet=3.0103;FS=0;MLEAC=2;MLEAF=1;MQ=60;QD=30.97;SOR=4.407	GT:AD:DP:GQ:PL	1/1:0,8:8:24:276,24,0	LOC109845336
NC_033794.1	1350019	.	C	A	916.77	PASS	AC=2;AF=1;AN=2;DP=21;ExcessHet=3.0103;FS=0;MLEAC=2;MLEAF=1;MQ=60.51;QD=30.93;SOR=1.508	GT:AD:DP:GQ:PL	1/1:0,21:21:63:945,63,0	LOC109845336
NC_033794.1	1350099	.	C	T	608.77	PASS	AC=2;AF=1;AN=2;DP=19;ExcessHet=3.0103;FS=0;MLEAC=2;MLEAF=1;MQ=60.57;QD=32.04;SOR=1.022	GT:AD:DP:GQ:PL	1/1:0,19:19:57:637,57,0	LOC109845336
NC_033794.1	1350356	.	G	A	230.78	PASS	AC=2;AF=1;AN=2;DP=8;ExcessHet=3.0103;FS=0;MLEAC=2;MLEAF=1;MQ=60;QD=28.85;SOR=0.693	GT:AD:DP:GQ:PL	1/1:0,8:8:24:259,24,0	LOC109845336
NC_033794.1	1350523	.	T	C	798.77	PASS	AC=2;AF=1;AN=2;DP=24;ExcessHet=3.0103;FS=0;MLEAC=2;MLEAF=1;MQ=60;QD=33.28;SOR=0.693	GT:AD:DP:GQ:PL	1/1:0,24:24:72:827,72,0	LOC109845336
NC_033794.1	1350728	.	A	T	35.74	PASS	AC=2;AF=1;AN=2;DP=2;ExcessHet=3.0103;FS=0;MLEAC=2;MLEAF=1;MQ=60;QD=17.87;SOR=2.303	GT:AD:DP:GQ:PL	1/1:0,2:2:6:63,6,0	LOC109845336
NC_033794.1	1350757	.	G	A	43.74	PASS	AC=2;AF=1;AN=2;DP=2;ExcessHet=3.0103;FS=0;MLEAC=2;MLEAF=1;MQ=60;QD=21.87;SOR=2.303	GT:AD:DP:GQ:PL	1/1:0,2:2:6:71,6,0	LOC109845336
NC_033794.1	1350814	.	C	T	37.74	PASS	AC=2;AF=1;AN=2;DP=2;ExcessHet=3.0103;FS=0;MLEAC=2;MLEAF=1;MQ=60;QD=18.87;SOR=2.303	GT:AD:DP:GQ:PL	1/1:0,2:2:6:65,6,0	LOC109845336
NC_033794.1	1354885	.	C	G	241.78	PASS	AC=2;AF=1;AN=2;DP=9;ExcessHet=3.0103;FS=0;MLEAC=2;MLEAF=1;MQ=48.42;QD=30.22;SOR=2.833	GT:AD:DP:GQ:PL	1/1:0,8:8:24:270,24,0	LOC109845336
NC_033794.1	1355073	.	G	T	331.78	PASS	AC=2;AF=1;AN=2;DP=8;ExcessHet=3.0103;FS=0;MLEAC=2;MLEAF=1;MQ=55.87;QD=33.24;SOR=0.693	GT:AD:DP:GQ:PL	1/1:0,8:8:24:360,24,0	LOC109845336
NC_033794.1	1356113	.	G	C	217.77	PASS	AC=1;AF=0.5;AN=2;BaseQRankSum=1.345;ClippingRankSum=0;DP=8;ExcessHet=3.0103;FS=0;MLEAC=1;MLEAF=0.5;MQ=60;MQRankSum=0;QD=27.22;ReadPosRankSum=-2.1;SOR=0.269	GT:AD:DP:GQ:PL	0/1:2,6:8:66:246,0,66	LOC109845336
NC_033794.1	1356365	.	T	G	37.74	PASS	AC=2;AF=1;AN=2;DP=2;ExcessHet=3.0103;FS=0;MLEAC=2;MLEAF=1;MQ=60;QD=18.87;SOR=0.693	GT:AD:DP:GQ:PL	1/1:0,2:2:6:65,6,0	LOC109845336
NC_033794.1	1363556	.	C	T	134.9	PASS	AC=2;AF=1;AN=2;DP=5;ExcessHet=3.0103;FS=0;MLEAC=2;MLEAF=1;MQ=60;QD=26.98;SOR=1.022	GT:AD:DP:GQ:PL	1/1:0,5:5:15:163,15,0	LOC109845336
NC_033794.1	1363834	.	T	A	420.77	PASS	AC=2;AF=1;AN=2;DP=13;ExcessHet=3.0103;FS=0;MLEAC=2;MLEAF=1;MQ=60;QD=32.37;SOR=3.767	GT:AD:DP:GQ:PL	1/1:0,13:13:39:449,39,0	LOC109845336
NC_033794.1	1364927	.	T	G	394.77	PASS	AC=2;AF=1;AN=2;DP=13;ExcessHet=3.0103;FS=0;MLEAC=2;MLEAF=1;MQ=60;QD=30.37;SOR=1.609	GT:AD:DP:GQ:PL	1/1:0,13:13:39:423,39,0	LOC109845336
NC_033794.1	1368319	.	A	G	75.28	PASS	AC=2;AF=1;AN=2;DP=3;ExcessHet=3.0103;FS=0;MLEAC=2;MLEAF=1;MQ=60;QD=25.09;SOR=1.179	GT:AD:DP:GQ:PL	1/1:0,3:3:9:103,9,0	LOC109845336
NC_033794.1	1368391	.	T	C	36.74	PASS	AC=2;AF=1;AN=2;DP=2;ExcessHet=3.0103;FS=0;MLEAC=2;MLEAF=1;MQ=60;QD=18.37;SOR=0.693	GT:AD:DP:GQ:PL	1/1:0,2:2:6:64,6,0	LOC109845336
NC_033794.1	1368806	.	G	A	653.77	PASS	AC=2;AF=1;AN=2;DP=21;ExcessHet=3.0103;FS=0;MLEAC=2;MLEAF=1;MQ=60;QD=31.13;SOR=2.636	GT:AD:DP:GQ:PL	1/1:0,21:21:63:682,63,0	LOC109845336
NC_033794.1	1368862	.	G	T	1031.77	PASS	AC=2;AF=1;AN=2;DP=24;ExcessHet=3.0103;FS=0;MLEAC=2;MLEAF=1;MQ=60;QD=32.66;SOR=4.091	GT:AD:DP:GQ:PL	1/1:0,24:24:72:1060,72,0	LOC109845336
NC_033794.1	1368863	.	C	A	1031.77	PASS	AC=2;AF=1;AN=2;DP=23;ExcessHet=3.0103;FS=0;MLEAC=2;MLEAF=1;MQ=60;QD=26.98;SOR=4.892	GT:AD:DP:GQ:PL	1/1:0,23:23:72:1060,72,0	LOC109845336
NC_033794.1	1374761	.	T	G	1636.77	PASS	AC=2;AF=1;AN=2;DP=54;ExcessHet=3.0103;FS=0;MLEAC=2;MLEAF=1;MQ=60;QD=30.31;SOR=8.015	GT:AD:DP:GQ:PL	1/1:0,54:54:99:1665,162,0	LOC109845361
NC_033794.1	1374836	.	C	T	841.77	PASS	AC=2;AF=1;AN=2;DP=26;ExcessHet=3.0103;FS=0;MLEAC=2;MLEAF=1;MQ=60;QD=32.38;SOR=4.255	GT:AD:DP:GQ:PL	1/1:0,26:26:78:870,78,0	LOC109845361
NC_033794.1	1374866	.	C	T	466.77	PASS	AC=2;AF=1;AN=2;DP=16;ExcessHet=3.0103;FS=0;MLEAC=2;MLEAF=1;MQ=60;QD=29.17;SOR=3.258	GT:AD:DP:GQ:PL	1/1:0,16:16:48:495,48,0	LOC109845361
NC_033794.1	1374878	.	C	T	926.77	PASS	AC=2;AF=1;AN=2;DP=30;ExcessHet=3.0103;FS=0;MLEAC=2;MLEAF=1;MQ=60;QD=30.89;SOR=2.985	GT:AD:DP:GQ:PL	1/1:0,30:30:90:955,90,0	LOC109845361
NC_033794.1	1377648	.	C	T	1692.77	PASS	AC=2;AF=1;AN=2;DP=51;ExcessHet=3.0103;FS=0;MLEAC=2;MLEAF=1;MQ=60;QD=33.19;SOR=2.17	GT:AD:DP:GQ:PL	1/1:0,51:51:99:1721,153,0	LOC109845361
NC_033794.1	1377720	.	A	G	1484.77	PASS	AC=2;AF=1;AN=2;DP=48;ExcessHet=3.0103;FS=0;MLEAC=2;MLEAF=1;MQ=60;QD=30.93;SOR=2.208	GT:AD:DP:GQ:PL	1/1:0,48:48:99:1513,144,0	LOC109845361
NC_033794.1	1377736	.	T	C	1871.77	PASS	AC=2;AF=1;AN=2;DP=43;ExcessHet=3.0103;FS=0;MLEAC=2;MLEAF=1;MQ=60;QD=26.96;SOR=2.147	GT:AD:DP:GQ:PL	1/1:0,43:43:99:1900,132,0	LOC109845361
NC_033794.1	1377742	.	A	G	2131.77	PASS	AC=2;AF=1;AN=2;DP=45;ExcessHet=3.0103;FS=0;MLEAC=2;MLEAF=1;MQ=60;QD=26.47;SOR=2.252	GT:AD:DP:GQ:PL	1/1:0,45:45:99:2160,144,0	LOC109845361
NC_033794.1	1377752	.	T	C	2311.77	PASS	AC=2;AF=1;AN=2;DP=49;ExcessHet=3.0103;FS=0;MLEAC=2;MLEAF=1;MQ=60;QD=23.61;SOR=2.448	GT:AD:DP:GQ:PL	1/1:0,49:49:99:2340,157,0	LOC109845361
NC_033794.1	1377758	.	C	T	2041.77	PASS	AC=2;AF=1;AN=2;DP=45;ExcessHet=3.0103;FS=0;MLEAC=2;MLEAF=1;MQ=60;QD=31.39;SOR=3.209	GT:AD:DP:GQ:PL	1/1:0,45:45:99:2070,138,0	LOC109845361
NC_033794.1	1377764	.	A	G	1771.77	PASS	AC=2;AF=1;AN=2;DP=40;ExcessHet=3.0103;FS=0;MLEAC=2;MLEAF=1;MQ=60;QD=31.86;SOR=3.258	GT:AD:DP:GQ:PL	1/1:0,40:40:99:1800,120,0	LOC109845361
NC_033794.1	1377782	.	A	G	1483.77	PASS	AC=2;AF=1;AN=2;DP=34;ExcessHet=3.0103;FS=0;MLEAC=2;MLEAF=1;MQ=60;QD=30.18;SOR=3.675	GT:AD:DP:GQ:PL	1/1:0,34:34:99:1512,102,0	LOC109845361
NC_033794.1	1377789	.	T	C	1449.77	PASS	AC=2;AF=1;AN=2;DP=33;ExcessHet=3.0103;FS=0;MLEAC=2;MLEAF=1;MQ=60;QD=32.07;SOR=4.112	GT:AD:DP:GQ:PL	1/1:0,33:33:99:1478,99,0	LOC109845361
NC_033794.1	1377841	.	T	C	1278.77	PASS	AC=2;AF=1;AN=2;DP=30;ExcessHet=3.0103;FS=0;MLEAC=2;MLEAF=1;MQ=60;QD=31.59;SOR=4.548	GT:AD:DP:GQ:PL	1/1:0,30:30:95:1307,95,0	LOC109845361
NC_033794.1	1377844	.	T	G	1336.77	PASS	AC=2;AF=1;AN=2;DP=29;ExcessHet=3.0103;FS=0;MLEAC=2;MLEAF=1;MQ=60;QD=24.81;SOR=4.479	GT:AD:DP:GQ:PL	1/1:0,29:29:99:1365,101,0	LOC109845361
NC_033794.1	1377848	.	A	G	1194.77	PASS	AC=2;AF=1;AN=2;DP=27;ExcessHet=3.0103;FS=0;MLEAC=2;MLEAF=1;MQ=60;QD=30.8;SOR=5.211	GT:AD:DP:GQ:PL	1/1:0,27:27:84:1223,84,0	LOC109845361
NC_033794.1	1377945	.	T	C	173.84	PASS	AC=2;AF=1;AN=2;DP=6;ExcessHet=3.0103;FS=0;MLEAC=2;MLEAF=1;MQ=60;QD=28.97;SOR=3.912	GT:AD:DP:GQ:PL	1/1:0,6:6:18:202,18,0	LOC109845361
NC_033794.1	1377958	.	A	T	132.03	PASS	AC=2;AF=1;AN=2;DP=4;ExcessHet=3.0103;FS=0;MLEAC=2;MLEAF=1;MQ=60;QD=33.01;SOR=3.258	GT:AD:DP:GQ:PL	1/1:0,4:4:12:160,12,0	LOC109845361
NC_033794.1	1377967	.	T	A	97.28	PASS	AC=2;AF=1;AN=2;DP=2;ExcessHet=3.0103;FS=0;MLEAC=2;MLEAF=1;MQ=60;QD=33.18;SOR=2.303	GT:AD:DP:GQ:PL	1/1:0,2:2:9:125,9,0	LOC109845361
NC_033794.1	1377971	.	C	T	62.74	PASS	AC=2;AF=1;AN=2;DP=2;ExcessHet=3.0103;FS=0;MLEAC=2;MLEAF=1;MQ=60;QD=31.37;SOR=2.303	GT:AD:DP:GQ:PL	1/1:0,2:2:6:90,6,0	LOC109845361
NC_033794.1	1379375	.	A	T	44.74	PASS	AC=2;AF=1;AN=2;DP=2;ExcessHet=3.0103;FS=0;MLEAC=2;MLEAF=1;MQ=60;QD=22.37;SOR=2.303	GT:AD:DP:GQ:PL	1/1:0,2:2:6:72,6,0	NA
NC_033794.1	1415883	.	G	A	188.8	PASS	AC=2;AF=1;AN=2;DP=7;ExcessHet=3.0103;FS=0;MLEAC=2;MLEAF=1;MQ=60;QD=26.97;SOR=4.174	GT:AD:DP:GQ:PL	1/1:0,7:7:21:217,21,0	LOC109845414
NC_033794.1	1415915	.	C	T	249.78	PASS	AC=2;AF=1;AN=2;DP=8;ExcessHet=3.0103;FS=0;MLEAC=2;MLEAF=1;MQ=60;QD=31.22;SOR=2.833	GT:AD:DP:GQ:PL	1/1:0,8:8:24:278,24,0	LOC109845414
NC_033794.1	1415971	.	G	A	282.78	PASS	AC=2;AF=1;AN=2;DP=9;ExcessHet=3.0103;FS=0;MLEAC=2;MLEAF=1;MQ=60;QD=31.42;SOR=3.056	GT:AD:DP:GQ:PL	1/1:0,9:9:27:311,27,0	LOC109845414
NC_033794.1	1416024	.	A	G	363.77	PASS	AC=2;AF=1;AN=2;DP=12;ExcessHet=3.0103;FS=0;MLEAC=2;MLEAF=1;MQ=60;QD=30.31;SOR=2.67	GT:AD:DP:GQ:PL	1/1:0,12:12:36:392,36,0	LOC109845414
NC_033794.1	1416186	.	A	T	117.77	PASS	AC=1;AF=0.5;AN=2;BaseQRankSum=1.169;ClippingRankSum=0;DP=12;ExcessHet=3.0103;FS=11.761;MLEAC=1;MLEAF=0.5;MQ=60;MQRankSum=0;QD=9.81;ReadPosRankSum=3.087;SOR=1.402	GT:AD:DP:GQ:PL	0/1:8,4:12:99:146,0,283	LOC109845414
NC_033794.1	1416294	.	A	T	267.8	PASS	AC=2;AF=1;AN=2;DP=7;ExcessHet=3.0103;FS=0;MLEAC=2;MLEAF=1;MQ=60;QD=34;SOR=2.584	GT:AD:DP:GQ:PL	1/1:0,7:7:21:296,21,0	LOC109845414
NC_033794.1	1416307	.	A	C	196.9	PASS	AC=2;AF=1;AN=2;DP=5;ExcessHet=3.0103;FS=0;MLEAC=2;MLEAF=1;MQ=60;QD=30.25;SOR=1.981	GT:AD:DP:GQ:PL	1/1:0,5:5:15:225,15,0	LOC109845414
NC_033794.1	1416315	.	T	C	152.03	PASS	AC=2;AF=1;AN=2;DP=4;ExcessHet=3.0103;FS=0;MLEAC=2;MLEAF=1;MQ=60;QD=32.57;SOR=1.609	GT:AD:DP:GQ:PL	1/1:0,4:4:12:180,12,0	LOC109845414
NC_033794.1	1416348	.	T	C	162.84	PASS	AC=2;AF=1;AN=2;DP=6;ExcessHet=3.0103;FS=0;MLEAC=2;MLEAF=1;MQ=60;QD=27.14;SOR=0.693	GT:AD:DP:GQ:PL	1/1:0,6:6:18:191,18,0	LOC109845414
NC_033794.1	1416544	.	C	T	379.77	PASS	AC=2;AF=1;AN=2;DP=12;ExcessHet=3.0103;FS=0;MLEAC=2;MLEAF=1;MQ=60;QD=31.65;SOR=1.022	GT:AD:DP:GQ:PL	1/1:0,12:12:36:408,36,0	LOC109845414
NC_033794.1	1416596	.	C	G	175.84	PASS	AC=2;AF=1;AN=2;DP=6;ExcessHet=3.0103;FS=0;MLEAC=2;MLEAF=1;MQ=60;QD=29.31;SOR=0.693	GT:AD:DP:GQ:PL	1/1:0,6:6:18:204,18,0	LOC109845414
NC_033794.1	1416617	.	G	T	231.78	PASS	AC=2;AF=1;AN=2;DP=8;ExcessHet=3.0103;FS=0;MLEAC=2;MLEAF=1;MQ=60;QD=28.97;SOR=0.693	GT:AD:DP:GQ:PL	1/1:0,8:8:24:260,24,0	LOC109845414
NC_033794.1	1416667	.	G	A	140.9	PASS	AC=2;AF=1;AN=2;DP=5;ExcessHet=3.0103;FS=0;MLEAC=2;MLEAF=1;MQ=60;QD=28.18;SOR=1.022	GT:AD:DP:GQ:PL	1/1:0,5:5:15:169,15,0	LOC109845414
NC_033794.1	1416756	.	T	C	112.9	PASS	AC=2;AF=1;AN=2;DP=5;ExcessHet=3.0103;FS=0;MLEAC=2;MLEAF=1;MQ=60;QD=22.58;SOR=3.611	GT:AD:DP:GQ:PL	1/1:0,5:5:15:141,15,0	LOC109845414
NC_033794.1	1416839	.	G	A	266.78	PASS	AC=2;AF=1;AN=2;DP=8;ExcessHet=3.0103;FS=0;MLEAC=2;MLEAF=1;MQ=60;QD=33.35;SOR=1.863	GT:AD:DP:GQ:PL	1/1:0,8:8:24:295,24,0	LOC109845414
NC_033794.1	1416961	.	G	A	381.77	PASS	AC=2;AF=1;AN=2;DP=10;ExcessHet=3.0103;FS=0;MLEAC=2;MLEAF=1;MQ=60;QD=32.3;SOR=1.085	GT:AD:DP:GQ:PL	1/1:0,10:10:30:410,30,0	LOC109845414
NC_033794.1	1416966	.	A	T	360.78	PASS	AC=2;AF=1;AN=2;DP=9;ExcessHet=3.0103;FS=0;MLEAC=2;MLEAF=1;MQ=60;QD=25.55;SOR=1.402	GT:AD:DP:GQ:PL	1/1:0,9:9:27:389,27,0	LOC109845414
NC_033794.1	1416967	.	T	C	360.78	PASS	AC=2;AF=1;AN=2;DP=9;ExcessHet=3.0103;FS=0;MLEAC=2;MLEAF=1;MQ=60;QD=28.38;SOR=1.402	GT:AD:DP:GQ:PL	1/1:0,9:9:27:389,27,0	LOC109845414
NC_033794.1	1417049	.	T	A	485.77	PASS	AC=2;AF=1;AN=2;DP=15;ExcessHet=3.0103;FS=0;MLEAC=2;MLEAF=1;MQ=60;QD=32.38;SOR=0.818	GT:AD:DP:GQ:PL	1/1:0,15:15:45:514,45,0	LOC109845414
NC_033794.1	1417264	.	T	G	326.77	PASS	AC=2;AF=1;AN=2;DP=11;ExcessHet=3.0103;FS=0;MLEAC=2;MLEAF=1;MQ=60;QD=29.71;SOR=2.494	GT:AD:DP:GQ:PL	1/1:0,11:11:33:355,33,0	LOC109845414
NC_033794.1	1417451	.	T	C	701.77	PASS	AC=2;AF=1;AN=2;DP=18;ExcessHet=3.0103;FS=0;MLEAC=2;MLEAF=1;MQ=54.16;QD=36.58;SOR=0.914	GT:AD:DP:GQ:PL	1/1:0,18:18:54:730,54,0	LOC109845414
NC_033794.1	1417460	.	A	G	636.77	PASS	AC=2;AF=1;AN=2;DP=14;ExcessHet=3.0103;FS=0;MLEAC=2;MLEAF=1;MQ=52.37;QD=27.34;SOR=0.693	GT:AD:DP:GQ:PL	1/1:0,14:14:45:665,45,0	LOC109845414
NC_033794.1	1417559	.	A	G	329.77	PASS	AC=2;AF=1;AN=2;DP=12;ExcessHet=3.0103;FS=0;MLEAC=2;MLEAF=1;MQ=41.28;QD=27.48;SOR=1.445	GT:AD:DP:GQ:PL	1/1:0,12:12:36:358,36,0	LOC109845414
NC_033794.1	1417624	.	T	C	411.77	PASS	AC=2;AF=1;AN=2;DP=12;ExcessHet=3.0103;FS=0;MLEAC=2;MLEAF=1;MQ=38.77;QD=34.31;SOR=1.022	GT:AD:DP:GQ:PL	1/1:0,12:12:36:440,36,0	LOC109845414
NC_033794.1	1418085	.	T	C	243.78	PASS	AC=2;AF=1;AN=2;DP=8;ExcessHet=3.0103;FS=0;MLEAC=2;MLEAF=1;MQ=60;QD=30.47;SOR=1.863	GT:AD:DP:GQ:PL	1/1:0,8:8:24:272,24,0	LOC109845414
NC_033794.1	1419459	.	T	C	578.77	PASS	AC=2;AF=1;AN=2;DP=15;ExcessHet=3.0103;FS=0;MLEAC=2;MLEAF=1;MQ=60;QD=26.19;SOR=1.112	GT:AD:DP:GQ:PL	1/1:0,15:15:45:607,45,0	LOC109845414
NC_033794.1	1420094	.	A	G	218.8	PASS	AC=2;AF=1;AN=2;DP=7;ExcessHet=3.0103;FS=0;MLEAC=2;MLEAF=1;MQ=60;QD=31.26;SOR=2.584	GT:AD:DP:GQ:PL	1/1:0,7:7:21:247,21,0	LOC109845414
NC_033794.1	1420528	.	A	G	283.8	PASS	AC=2;AF=1;AN=2;DP=7;ExcessHet=3.0103;FS=0;MLEAC=2;MLEAF=1;MQ=60;QD=32.48;SOR=1.609	GT:AD:DP:GQ:PL	1/1:0,7:7:21:312,21,0	LOC109845414
NC_033794.1	1420533	.	C	T	283.8	PASS	AC=2;AF=1;AN=2;DP=7;ExcessHet=3.0103;FS=0;MLEAC=2;MLEAF=1;MQ=60;QD=31.67;SOR=1.609	GT:AD:DP:GQ:PL	1/1:0,7:7:21:312,21,0	LOC109845414
NC_033794.1	1420592	.	G	A	182.9	PASS	AC=2;AF=1;AN=2;DP=5;ExcessHet=3.0103;FS=0;MLEAC=2;MLEAF=1;MQ=60;QD=29.5;SOR=1.022	GT:AD:DP:GQ:PL	1/1:0,5:5:15:211,15,0	LOC109845414
NC_033794.1	1420603	.	G	A	177.9	PASS	AC=2;AF=1;AN=2;DP=5;ExcessHet=3.0103;FS=0;MLEAC=2;MLEAF=1;MQ=60;QD=27.52;SOR=1.981	GT:AD:DP:GQ:PL	1/1:0,5:5:15:206,15,0	LOC109845414
NC_033794.1	1420656	.	C	T	139.9	PASS	AC=2;AF=1;AN=2;DP=5;ExcessHet=3.0103;FS=0;MLEAC=2;MLEAF=1;MQ=60;QD=27.98;SOR=3.611	GT:AD:DP:GQ:PL	1/1:0,5:5:15:168,15,0	LOC109845414
NC_033794.1	1422345	.	G	A	71.28	PASS	AC=2;AF=1;AN=2;DP=3;ExcessHet=3.0103;FS=0;MLEAC=2;MLEAF=1;MQ=60;QD=23.76;SOR=1.179	GT:AD:DP:GQ:PL	1/1:0,3:3:9:99,9,0	LOC109845414
NC_033794.1	1422413	.	C	T	138.9	PASS	AC=2;AF=1;AN=2;DP=5;ExcessHet=3.0103;FS=0;MLEAC=2;MLEAF=1;MQ=60;QD=27.78;SOR=1.022	GT:AD:DP:GQ:PL	1/1:0,5:5:15:167,15,0	LOC109845414
NC_033794.1	1424287	.	A	T	192.8	PASS	AC=2;AF=1;AN=2;DP=7;ExcessHet=3.0103;FS=0;MLEAC=2;MLEAF=1;MQ=48.66;QD=27.54;SOR=0.941	GT:AD:DP:GQ:PL	1/1:0,7:7:21:221,21,0	LOC109845414
NC_033794.1	1424839	.	A	G	71.28	PASS	AC=2;AF=1;AN=2;DP=3;ExcessHet=3.0103;FS=0;MLEAC=2;MLEAF=1;MQ=39.96;QD=23.76;SOR=1.179	GT:AD:DP:GQ:PL	1/1:0,3:3:9:99,9,0	LOC109845435
NC_033794.1	1425274	.	G	T	100.03	PASS	AC=2;AF=1;AN=2;DP=4;ExcessHet=3.0103;FS=0;MLEAC=2;MLEAF=1;MQ=60;QD=25.01;SOR=1.609	GT:AD:DP:GQ:PL	1/1:0,4:4:12:128,12,0	LOC109845435
NC_033794.1	1425388	.	A	T	41.74	PASS	AC=2;AF=1;AN=2;DP=2;ExcessHet=3.0103;FS=0;MLEAC=2;MLEAF=1;MQ=60;QD=20.87;SOR=0.693	GT:AD:DP:GQ:PL	1/1:0,2:2:6:69,6,0	LOC109845435
NC_033794.1	1425661	.	G	T	36.74	PASS	AC=2;AF=1;AN=2;DP=3;ExcessHet=3.0103;FS=0;MLEAC=2;MLEAF=1;MQ=60;QD=18.37;SOR=2.303	GT:AD:DP:GQ:PL	1/1:0,2:2:6:64,6,0	LOC109845414
NC_033794.1	1425739	.	C	T	92.03	PASS	AC=2;AF=1;AN=2;DP=4;ExcessHet=3.0103;FS=0;MLEAC=2;MLEAF=1;MQ=60;QD=23.01;SOR=1.609	GT:AD:DP:GQ:PL	1/1:0,4:4:12:120,12,0	LOC109845414
NC_033794.1	1426765	.	C	A	42.74	PASS	AC=2;AF=1;AN=2;DP=2;ExcessHet=3.0103;FS=0;MLEAC=2;MLEAF=1;MQ=60;QD=21.37;SOR=2.303	GT:AD:DP:GQ:PL	1/1:0,2:2:6:70,6,0	LOC109845414
NC_033794.1	1427040	.	G	A	42.74	PASS	AC=2;AF=1;AN=2;DP=2;ExcessHet=3.0103;FS=0;MLEAC=2;MLEAF=1;MQ=60;QD=21.37;SOR=2.303	GT:AD:DP:GQ:PL	1/1:0,2:2:6:70,6,0	LOC109845414
NC_033794.1	1427816	.	A	C	100.03	PASS	AC=2;AF=1;AN=2;DP=4;ExcessHet=3.0103;FS=0;MLEAC=2;MLEAF=1;MQ=60;QD=25.01;SOR=3.258	GT:AD:DP:GQ:PL	1/1:0,4:4:12:128,12,0	LOC109845414
NC_033794.1	1428130	.	G	C	277.8	PASS	AC=2;AF=1;AN=2;DP=7;ExcessHet=3.0103;FS=0;MLEAC=2;MLEAF=1;MQ=60;QD=27.23;SOR=0.941	GT:AD:DP:GQ:PL	1/1:0,7:7:21:306,21,0	LOC109845414
NC_033794.1	1428557	.	G	A	196.9	PASS	AC=2;AF=1;AN=2;DP=5;ExcessHet=3.0103;FS=0;MLEAC=2;MLEAF=1;MQ=60;QD=29.63;SOR=1.981	GT:AD:DP:GQ:PL	1/1:0,5:5:15:225,15,0	LOC109845414
NC_033794.1	1428561	.	T	C	196.9	PASS	AC=2;AF=1;AN=2;DP=5;ExcessHet=3.0103;FS=0;MLEAC=2;MLEAF=1;MQ=60;QD=28.85;SOR=1.981	GT:AD:DP:GQ:PL	1/1:0,5:5:15:225,15,0	LOC109845414
NC_033794.1	1428570	.	G	A	225.84	PASS	AC=2;AF=1;AN=2;DP=6;ExcessHet=3.0103;FS=0;MLEAC=2;MLEAF=1;MQ=60;QD=34.68;SOR=2.303	GT:AD:DP:GQ:PL	1/1:0,6:6:18:254,18,0	LOC109845414
NC_033794.1	1428890	.	A	C	31.74	PASS	AC=2;AF=1;AN=2;DP=2;ExcessHet=3.0103;FS=0;MLEAC=2;MLEAF=1;MQ=60;QD=15.87;SOR=2.303	GT:AD:DP:GQ:PL	1/1:0,2:2:6:59,6,0	LOC109845414
NC_033794.1	1429065	.	T	A	28.75	PASS	AC=2;AF=1;AN=2;DP=2;ExcessHet=3.0103;FS=0;MLEAC=2;MLEAF=1;MQ=57.55;QD=14.37;SOR=0.693	GT:AD:DP:GQ:PL	1/1:0,2:2:6:56,6,0	LOC109845414
NC_033794.1	1429411	.	C	G	109.03	PASS	AC=2;AF=1;AN=2;DP=4;ExcessHet=3.0103;FS=0;MLEAC=2;MLEAF=1;MQ=60;QD=27.26;SOR=1.609	GT:AD:DP:GQ:PL	1/1:0,4:4:12:137,12,0	LOC109845414
NC_033794.1	1429524	.	T	C	32.74	PASS	AC=2;AF=1;AN=2;DP=2;ExcessHet=3.0103;FS=0;MLEAC=2;MLEAF=1;MQ=60;QD=16.37;SOR=2.303	GT:AD:DP:GQ:PL	1/1:0,2:2:6:60,6,0	LOC109845414
NC_033794.1	1430332	.	A	G	115.03	PASS	AC=2;AF=1;AN=2;DP=4;ExcessHet=3.0103;FS=0;MLEAC=2;MLEAF=1;MQ=60;QD=28.76;SOR=3.258	GT:AD:DP:GQ:PL	1/1:0,4:4:12:143,12,0	LOC109845414
NC_033794.1	1430397	.	A	G	277.78	PASS	AC=2;AF=1;AN=2;DP=9;ExcessHet=3.0103;FS=0;MLEAC=2;MLEAF=1;MQ=60;QD=30.86;SOR=2.093	GT:AD:DP:GQ:PL	1/1:0,9:9:27:306,27,0	LOC109845414
NC_033794.1	1430645	.	T	A	34.74	PASS	AC=2;AF=1;AN=2;DP=2;ExcessHet=3.0103;FS=0;MLEAC=2;MLEAF=1;MQ=60;QD=17.37;SOR=2.303	GT:AD:DP:GQ:PL	1/1:0,2:2:6:62,6,0	NA
NC_033794.1	1447005	.	A	G	229.77	PASS	AC=2;AF=1;AN=2;DP=10;ExcessHet=3.0103;FS=0;MLEAC=2;MLEAF=1;MQ=60;QD=22.98;SOR=4.804	GT:AD:DP:GQ:PL	1/1:0,10:10:30:258,30,0	LOC109845441
NC_033794.1	1447029	.	C	A	1321.77	PASS	AC=2;AF=1;AN=2;DP=30;ExcessHet=3.0103;FS=0;MLEAC=2;MLEAF=1;MQ=53.21;QD=30.79;SOR=6.869	GT:AD:DP:GQ:PL	1/1:0,30:30:90:1350,90,0	LOC109845441
NC_033794.1	1447032	.	G	A	1321.77	PASS	AC=2;AF=1;AN=2;DP=30;ExcessHet=3.0103;FS=0;MLEAC=2;MLEAF=1;MQ=53.21;QD=30.16;SOR=6.869	GT:AD:DP:GQ:PL	1/1:0,30:30:90:1350,90,0	LOC109845441
NC_033794.1	1451845	.	C	G	152.9	PASS	AC=2;AF=1;AN=2;DP=5;ExcessHet=3.0103;FS=0;MLEAC=2;MLEAF=1;MQ=60;QD=30.58;SOR=1.022	GT:AD:DP:GQ:PL	1/1:0,5:5:15:181,15,0	LOC109845441
NC_033794.1	1452081	.	C	T	614.77	PASS	AC=2;AF=1;AN=2;DP=19;ExcessHet=3.0103;FS=0;MLEAC=2;MLEAF=1;MQ=60;QD=32.36;SOR=1.609	GT:AD:DP:GQ:PL	1/1:0,19:19:57:643,57,0	LOC109845441
NC_033794.1	1452104	.	G	A	600.77	PASS	AC=2;AF=1;AN=2;DP=14;ExcessHet=3.0103;FS=0;MLEAC=2;MLEAF=1;MQ=60;QD=28.52;SOR=1.765	GT:AD:DP:GQ:PL	1/1:0,14:14:42:629,42,0	LOC109845441
NC_033794.1	1452106	.	T	C	601.77	PASS	AC=2;AF=1;AN=2;DP=14;ExcessHet=3.0103;FS=0;MLEAC=2;MLEAF=1;MQ=60;QD=29.99;SOR=1.765	GT:AD:DP:GQ:PL	1/1:0,14:14:42:630,42,0	LOC109845441
NC_033794.1	1452109	.	T	A	601.77	PASS	AC=2;AF=1;AN=2;DP=2;ExcessHet=3.0103;FS=0;MLEAC=2;MLEAF=1;MQ=60;QD=31.11;SOR=2.303	GT:AD:DP:GQ:PL	1/1:0,2:2:42:630,42,0	LOC109845441
NC_033794.1	1452112	.	A	G	62.74	PASS	AC=2;AF=1;AN=2;DP=1;ExcessHet=3.0103;FS=0;MLEAC=2;MLEAF=1;MQ=60;QD=34.23;SOR=1.609	GT:AD:DP:GQ:PL	1/1:0,1:1:6:90,6,0	LOC109845441
NC_033794.1	1453422	.	T	C	376.78	PASS	AC=2;AF=1;AN=2;DP=9;ExcessHet=3.0103;FS=0;MLEAC=2;MLEAF=1;MQ=40;QD=32.93;SOR=4.615	GT:AD:DP:GQ:PL	1/1:0,9:9:27:405,27,0	LOC109845441
NC_033794.1	1453426	.	C	T	376.78	PASS	AC=2;AF=1;AN=2;DP=9;ExcessHet=3.0103;FS=0;MLEAC=2;MLEAF=1;MQ=40;QD=27.48;SOR=4.615	GT:AD:DP:GQ:PL	1/1:0,9:9:27:405,27,0	LOC109845441
NC_033794.1	1453429	.	G	A	376.78	PASS	AC=2;AF=1;AN=2;DP=9;ExcessHet=3.0103;FS=0;MLEAC=2;MLEAF=1;MQ=40;QD=29.93;SOR=4.615	GT:AD:DP:GQ:PL	1/1:0,9:9:27:405,27,0	LOC109845441
NC_033794.1	1453502	.	A	T	38.74	PASS	AC=2;AF=1;AN=2;DP=2;ExcessHet=3.0103;FS=0;MLEAC=2;MLEAF=1;MQ=45;QD=19.37;SOR=2.303	GT:AD:DP:GQ:PL	1/1:0,2:2:6:66,6,0	LOC109845441
NC_033794.1	1454107	.	A	G	421.77	PASS	AC=2;AF=1;AN=2;DP=10;ExcessHet=3.0103;FS=0;MLEAC=2;MLEAF=1;MQ=60;QD=33.04;SOR=4.804	GT:AD:DP:GQ:PL	1/1:0,10:10:30:450,30,0	LOC109845461
NC_033794.1	1454110	.	G	A	421.77	PASS	AC=2;AF=1;AN=2;DP=10;ExcessHet=3.0103;FS=0;MLEAC=2;MLEAF=1;MQ=60;QD=30.22;SOR=4.804	GT:AD:DP:GQ:PL	1/1:0,10:10:30:450,30,0	LOC109845461
NC_033794.1	1454186	.	C	G	337.77	PASS	AC=2;AF=1;AN=2;DP=11;ExcessHet=3.0103;FS=0;MLEAC=2;MLEAF=1;MQ=60;QD=30.71;SOR=1.802	GT:AD:DP:GQ:PL	1/1:0,11:11:33:366,33,0	LOC109845461
NC_033794.1	1460659	.	T	A	42.77	PASS	AC=1;AF=0.5;AN=2;BaseQRankSum=-3.259;ClippingRankSum=0;DP=33;ExcessHet=3.0103;FS=0;MLEAC=1;MLEAF=0.5;MQ=60;MQRankSum=0;QD=1.3;ReadPosRankSum=-2.883;SOR=0.027	GT:AD:DP:GQ:PL	0/1:29,4:33:71:71,0,1660	LOC109845484
NC_033794.1	1460660	.	G	A	42.77	PASS	AC=1;AF=0.5;AN=2;BaseQRankSum=-3.12;ClippingRankSum=0;DP=33;ExcessHet=3.0103;FS=0;MLEAC=1;MLEAF=0.5;MQ=60;MQRankSum=0;QD=1.3;ReadPosRankSum=-2.88;SOR=0.027	GT:AD:DP:GQ:PL	0/1:29,4:33:71:71,0,1660	LOC109845484
NC_033794.1	1478610	.	G	T	107.28	PASS	AC=2;AF=1;AN=2;DP=3;ExcessHet=3.0103;FS=0;MLEAC=2;MLEAF=1;MQ=60;QD=31.26;SOR=1.179	GT:AD:DP:GQ:PL	1/1:0,3:3:9:135,9,0	LOC109829050
NC_033794.1	1478611	.	T	G	107.28	PASS	AC=2;AF=1;AN=2;DP=3;ExcessHet=3.0103;FS=0;MLEAC=2;MLEAF=1;MQ=60;QD=23.52;SOR=1.179	GT:AD:DP:GQ:PL	1/1:0,3:3:9:135,9,0	LOC109829050
NC_033794.1	1478651	.	T	G	110.03	PASS	AC=2;AF=1;AN=2;DP=4;ExcessHet=3.0103;FS=0;MLEAC=2;MLEAF=1;MQ=60;QD=27.51;SOR=0.693	GT:AD:DP:GQ:PL	1/1:0,4:4:12:138,12,0	LOC109829050
NC_033794.1	1478854	.	G	A	46.74	PASS	AC=2;AF=1;AN=2;DP=2;ExcessHet=3.0103;FS=0;MLEAC=2;MLEAF=1;MQ=60;QD=23.37;SOR=0.693	GT:AD:DP:GQ:PL	1/1:0,2:2:6:74,6,0	LOC109829050
NC_033794.1	1479359	.	C	T	232.84	PASS	AC=2;AF=1;AN=2;DP=6;ExcessHet=3.0103;FS=0;MLEAC=2;MLEAF=1;MQ=60;QD=26.5;SOR=1.329	GT:AD:DP:GQ:PL	1/1:0,6:6:18:261,18,0	LOC109829050
NC_033794.1	1479367	.	A	G	232.84	PASS	AC=2;AF=1;AN=2;DP=5;ExcessHet=3.0103;FS=0;MLEAC=2;MLEAF=1;MQ=60;QD=33.31;SOR=1.022	GT:AD:DP:GQ:PL	1/1:0,5:5:18:261,18,0	LOC109829050
NC_033794.1	1479900	.	C	G	181.9	PASS	AC=2;AF=1;AN=2;DP=4;ExcessHet=3.0103;FS=0;MLEAC=2;MLEAF=1;MQ=60;QD=25.02;SOR=1.609	GT:AD:DP:GQ:PL	1/1:0,4:4:15:210,15,0	LOC109829050
NC_033794.1	1479906	.	A	G	181.9	PASS	AC=2;AF=1;AN=2;DP=5;ExcessHet=3.0103;FS=0;MLEAC=2;MLEAF=1;MQ=60;QD=29.02;SOR=1.022	GT:AD:DP:GQ:PL	1/1:0,5:5:15:210,15,0	LOC109829050
NC_033794.1	1480431	.	A	T	136.9	PASS	AC=2;AF=1;AN=2;DP=5;ExcessHet=3.0103;FS=0;MLEAC=2;MLEAF=1;MQ=60;QD=27.38;SOR=3.611	GT:AD:DP:GQ:PL	1/1:0,5:5:15:165,15,0	LOC109829050
NC_033794.1	1482944	.	G	A	107.28	PASS	AC=2;AF=1;AN=2;DP=8;ExcessHet=3.0103;FS=0;MLEAC=2;MLEAF=1;MQ=59.75;QD=30.51;SOR=2.833	GT:AD:DP:GQ:PL	1/1:0,3:3:9:135,9,0	NA
NC_033794.1	1482968	.	C	A	94.77	PASS	AC=1;AF=0.5;AN=2;BaseQRankSum=0.967;ClippingRankSum=0;DP=8;ExcessHet=3.0103;FS=4.771;MLEAC=1;MLEAF=0.5;MQ=59.75;MQRankSum=0;QD=31.59;ReadPosRankSum=0.967;SOR=2.225	GT:AD:DP:GQ:PL	0/1:1,2:3:33:123,0,33	NA
NC_033794.1	1482969	.	G	A	94.77	PASS	AC=1;AF=0.5;AN=2;BaseQRankSum=0.967;ClippingRankSum=0;DP=8;ExcessHet=3.0103;FS=4.771;MLEAC=1;MLEAF=0.5;MQ=59.75;MQRankSum=0;QD=31.59;ReadPosRankSum=0.967;SOR=2.225	GT:AD:DP:GQ:PL	0/1:1,2:3:33:123,0,33	NA
NC_033794.1	1482997	.	T	G	107.28	PASS	AC=2;AF=1;AN=2;DP=10;ExcessHet=3.0103;FS=0;MLEAC=2;MLEAF=1;MQ=55.02;QD=28.41;SOR=1.179	GT:AD:DP:GQ:PL	1/1:0,3:3:9:135,9,0	NA
NC_033794.1	1482998	.	C	T	52.77	PASS	AC=1;AF=0.5;AN=2;BaseQRankSum=0.431;ClippingRankSum=0;DP=9;ExcessHet=3.0103;FS=4.771;MLEAC=1;MLEAF=0.5;MQ=54.68;MQRankSum=0;QD=17.59;ReadPosRankSum=0;SOR=2.225	GT:AD:DP:GQ:PL	0/1:1,2:3:36:81,0,36	NA
NC_033794.1	1483727	.	T	C	419.77	PASS	AC=2;AF=1;AN=2;DP=14;ExcessHet=3.0103;FS=0;MLEAC=2;MLEAF=1;MQ=56.23;QD=29.98;SOR=5.421	GT:AD:DP:GQ:PL	1/1:0,14:14:42:448,42,0	NA
NC_033794.1	1484116	.	A	G	624.77	PASS	AC=2;AF=1;AN=2;DP=15;ExcessHet=3.0103;FS=0;MLEAC=2;MLEAF=1;MQ=41.83;QD=29.31;SOR=1.911	GT:AD:DP:GQ:PL	1/1:0,15:15:45:653,45,0	NA
NC_033794.1	1484117	.	T	A	624.77	PASS	AC=2;AF=1;AN=2;DP=14;ExcessHet=3.0103;FS=0;MLEAC=2;MLEAF=1;MQ=41.96;QD=32.58;SOR=2.303	GT:AD:DP:GQ:PL	1/1:0,14:14:45:653,45,0	NA
NC_033794.1	1484760	.	A	G	62.74	PASS	AC=2;AF=1;AN=2;DP=2;ExcessHet=3.0103;FS=0;MLEAC=2;MLEAF=1;MQ=60;QD=31.37;SOR=2.303	GT:AD:DP:GQ:PL	1/1:0,2:2:6:90,6,0	LOC109845493
NC_033794.1	1484764	.	T	G	62.74	PASS	AC=2;AF=1;AN=2;DP=2;ExcessHet=3.0103;FS=0;MLEAC=2;MLEAF=1;MQ=60;QD=31.37;SOR=2.303	GT:AD:DP:GQ:PL	1/1:0,2:2:6:90,6,0	LOC109845493
NC_033794.1	1485003	.	C	T	109.03	PASS	AC=2;AF=1;AN=2;DP=4;ExcessHet=3.0103;FS=0;MLEAC=2;MLEAF=1;MQ=60;QD=27.26;SOR=1.609	GT:AD:DP:GQ:PL	1/1:0,4:4:12:137,12,0	LOC109845493
NC_033794.1	1486151	.	T	C	136.9	PASS	AC=2;AF=1;AN=2;DP=5;ExcessHet=3.0103;FS=0;MLEAC=2;MLEAF=1;MQ=60;QD=27.38;SOR=1.022	GT:AD:DP:GQ:PL	1/1:0,5:5:15:165,15,0	LOC109845493
NC_033794.1	1498436	.	T	G	91.03	PASS	AC=2;AF=1;AN=2;DP=4;ExcessHet=3.0103;FS=0;MLEAC=2;MLEAF=1;MQ=60;QD=22.76;SOR=3.258	GT:AD:DP:GQ:PL	1/1:0,4:4:12:119,12,0	NA
NC_033794.1	1498468	.	T	C	286.8	PASS	AC=2;AF=1;AN=2;DP=7;ExcessHet=3.0103;FS=0;MLEAC=2;MLEAF=1;MQ=60;QD=35.14;SOR=4.174	GT:AD:DP:GQ:PL	1/1:0,7:7:21:315,21,0	NA
NC_033794.1	1498486	.	A	T	312.78	PASS	AC=2;AF=1;AN=2;DP=8;ExcessHet=3.0103;FS=0;MLEAC=2;MLEAF=1;MQ=60;QD=31.15;SOR=4.407	GT:AD:DP:GQ:PL	1/1:0,8:8:24:341,24,0	NA
NC_033794.1	1498536	.	G	C	157.9	PASS	AC=2;AF=1;AN=2;DP=5;ExcessHet=3.0103;FS=0;MLEAC=2;MLEAF=1;MQ=60;QD=31.58;SOR=3.611	GT:AD:DP:GQ:PL	1/1:0,5:5:15:186,15,0	NA
NC_033794.1	1498547	.	T	C	130.03	PASS	AC=2;AF=1;AN=2;DP=2;ExcessHet=3.0103;FS=0;MLEAC=2;MLEAF=1;MQ=60;QD=29.27;SOR=2.303	GT:AD:DP:GQ:PL	1/1:0,2:2:12:158,12,0	NA
NC_033794.1	1498639	.	G	C	144.84	PASS	AC=2;AF=1;AN=2;DP=6;ExcessHet=3.0103;FS=0;MLEAC=2;MLEAF=1;MQ=61.78;QD=24.14;SOR=1.329	GT:AD:DP:GQ:PL	1/1:0,6:6:18:173,18,0	NA
NC_033794.1	1498867	.	T	A	107.28	PASS	AC=2;AF=1;AN=2;DP=3;ExcessHet=3.0103;FS=0;MLEAC=2;MLEAF=1;MQ=60;QD=23.98;SOR=2.833	GT:AD:DP:GQ:PL	1/1:0,3:3:9:135,9,0	NA
NC_033794.1	1498886	.	C	T	89.03	PASS	AC=2;AF=1;AN=2;DP=4;ExcessHet=3.0103;FS=0;MLEAC=2;MLEAF=1;MQ=60;QD=22.26;SOR=1.609	GT:AD:DP:GQ:PL	1/1:0,4:4:12:117,12,0	NA
NC_033794.1	1498958	.	A	C	50.74	PASS	AC=2;AF=1;AN=2;DP=1;ExcessHet=3.0103;FS=0;MLEAC=2;MLEAF=1;MQ=60;QD=31.09;SOR=1.609	GT:AD:DP:GQ:PL	1/1:0,1:1:6:78,6,0	NA
NC_033794.1	1498964	.	A	G	50.74	PASS	AC=2;AF=1;AN=2;DP=2;ExcessHet=3.0103;FS=0;MLEAC=2;MLEAF=1;MQ=60;QD=25.37;SOR=0.693	GT:AD:DP:GQ:PL	1/1:0,2:2:6:78,6,0	NA
NC_033794.1	1499181	.	G	T	43.74	PASS	AC=2;AF=1;AN=2;DP=2;ExcessHet=3.0103;FS=0;MLEAC=2;MLEAF=1;MQ=60;QD=21.87;SOR=0.693	GT:AD:DP:GQ:PL	1/1:0,2:2:6:71,6,0	NA
NC_033794.1	1503311	.	C	G	40.74	PASS	AC=2;AF=1;AN=2;DP=2;ExcessHet=3.0103;FS=0;MLEAC=2;MLEAF=1;MQ=60;QD=20.37;SOR=2.303	GT:AD:DP:GQ:PL	1/1:0,2:2:6:68,6,0	LOC109829054
NC_033794.1	1504567	.	A	G	96.28	PASS	AC=2;AF=1;AN=2;DP=3;ExcessHet=3.0103;FS=0;MLEAC=2;MLEAF=1;MQ=60;QD=32.09;SOR=2.833	GT:AD:DP:GQ:PL	1/1:0,3:3:9:124,9,0	NA
NC_033794.1	1504577	.	C	T	62.74	PASS	AC=2;AF=1;AN=2;DP=2;ExcessHet=3.0103;FS=0;MLEAC=2;MLEAF=1;MQ=60;QD=31.37;SOR=2.303	GT:AD:DP:GQ:PL	1/1:0,2:2:6:90,6,0	NA
NC_033794.1	1558038	.	A	G	195.8	PASS	AC=2;AF=1;AN=2;DP=7;ExcessHet=3.0103;FS=0;MLEAC=2;MLEAF=1;MQ=60;QD=27.97;SOR=2.584	GT:AD:DP:GQ:PL	1/1:0,7:7:21:224,21,0	LOC109845502
NC_033794.1	1560139	.	C	G	37.74	PASS	AC=2;AF=1;AN=2;DP=2;ExcessHet=3.0103;FS=0;MLEAC=2;MLEAF=1;MQ=60;QD=18.87;SOR=2.303	GT:AD:DP:GQ:PL	1/1:0,2:2:6:65,6,0	LOC109829059
NC_033794.1	1560440	.	T	G	183.8	PASS	AC=2;AF=1;AN=2;DP=7;ExcessHet=3.0103;FS=0;MLEAC=2;MLEAF=1;MQ=60;QD=26.26;SOR=4.174	GT:AD:DP:GQ:PL	1/1:0,7:7:21:212,21,0	LOC109829059
NC_033794.1	1564505	.	A	T	72.77	PASS	AC=1;AF=0.5;AN=2;BaseQRankSum=-1.383;ClippingRankSum=0;DP=4;ExcessHet=3.0103;FS=4.771;MLEAC=1;MLEAF=0.5;MQ=60;MQRankSum=0;QD=18.19;ReadPosRankSum=-1.383;SOR=2.209	GT:AD:DP:GQ:PL	0/1:2,2:4:99:101,0,219	LOC109829059
NC_033794.1	1564509	.	A	G	49.77	PASS	AC=1;AF=0.5;AN=2;BaseQRankSum=-1.383;ClippingRankSum=0;DP=4;ExcessHet=3.0103;FS=4.771;MLEAC=1;MLEAF=0.5;MQ=60;MQRankSum=0;QD=12.44;ReadPosRankSum=-1.383;SOR=2.209	GT:AD:DP:GQ:PL	0/1:2,2:4:78:78,0,222	LOC109829059
NC_033794.1	1566662	.	C	T	85.03	PASS	AC=2;AF=1;AN=2;DP=4;ExcessHet=3.0103;FS=0;MLEAC=2;MLEAF=1;MQ=60;QD=21.26;SOR=0.693	GT:AD:DP:GQ:PL	1/1:0,4:4:12:113,12,0	LOC109829059
NC_033794.1	1657279	.	G	A	62.74	PASS	AC=2;AF=1;AN=2;DP=2;ExcessHet=3.0103;FS=0;MLEAC=2;MLEAF=1;MQ=60;QD=31.37;SOR=2.303	GT:AD:DP:GQ:PL	1/1:0,2:2:6:90,6,0	LOC109845615
NC_033794.1	1657292	.	T	A	107.28	PASS	AC=2;AF=1;AN=2;DP=2;ExcessHet=3.0103;FS=0;MLEAC=2;MLEAF=1;MQ=60;QD=29.69;SOR=2.303	GT:AD:DP:GQ:PL	1/1:0,2:2:9:135,9,0	LOC109845615
NC_033794.1	1657310	.	T	C	196.9	PASS	AC=2;AF=1;AN=2;DP=5;ExcessHet=3.0103;FS=0;MLEAC=2;MLEAF=1;MQ=60;QD=33.52;SOR=1.022	GT:AD:DP:GQ:PL	1/1:0,5:5:15:225,15,0	LOC109845615
NC_033794.1	1657325	.	G	A	196.9	PASS	AC=2;AF=1;AN=2;DP=5;ExcessHet=3.0103;FS=0;MLEAC=2;MLEAF=1;MQ=60;QD=33.61;SOR=1.022	GT:AD:DP:GQ:PL	1/1:0,5:5:15:225,15,0	LOC109845615
NC_033794.1	1657328	.	A	G	196.9	PASS	AC=2;AF=1;AN=2;DP=5;ExcessHet=3.0103;FS=0;MLEAC=2;MLEAF=1;MQ=60;QD=32.87;SOR=1.022	GT:AD:DP:GQ:PL	1/1:0,5:5:15:225,15,0	LOC109845615
NC_033794.1	1657357	.	G	C	196.9	PASS	AC=2;AF=1;AN=2;DP=5;ExcessHet=3.0103;FS=0;MLEAC=2;MLEAF=1;MQ=60;QD=28.33;SOR=1.022	GT:AD:DP:GQ:PL	1/1:0,5:5:15:225,15,0	LOC109845615
NC_033794.1	1657375	.	G	A	241.84	PASS	AC=2;AF=1;AN=2;DP=5;ExcessHet=3.0103;FS=0;MLEAC=2;MLEAF=1;MQ=60;QD=32.92;SOR=1.022	GT:AD:DP:GQ:PL	1/1:0,5:5:18:270,18,0	LOC109845615
NC_033794.1	1657380	.	T	A	241.84	PASS	AC=2;AF=1;AN=2;DP=6;ExcessHet=3.0103;FS=0;MLEAC=2;MLEAF=1;MQ=60;QD=32.06;SOR=0.693	GT:AD:DP:GQ:PL	1/1:0,6:6:18:270,18,0	LOC109845615
NC_033794.1	1657393	.	G	A	241.84	PASS	AC=2;AF=1;AN=2;DP=6;ExcessHet=3.0103;FS=0;MLEAC=2;MLEAF=1;MQ=60;QD=30.56;SOR=0.693	GT:AD:DP:GQ:PL	1/1:0,6:6:18:270,18,0	LOC109845615
NC_033794.1	1657433	.	C	A	144.9	PASS	AC=2;AF=1;AN=2;DP=5;ExcessHet=3.0103;FS=0;MLEAC=2;MLEAF=1;MQ=60;QD=28.98;SOR=1.022	GT:AD:DP:GQ:PL	1/1:0,5:5:15:173,15,0	LOC109845615
NC_033794.1	1657475	.	G	C	152.84	PASS	AC=2;AF=1;AN=2;DP=6;ExcessHet=3.0103;FS=0;MLEAC=2;MLEAF=1;MQ=60;QD=25.47;SOR=0.693	GT:AD:DP:GQ:PL	1/1:0,6:6:18:181,18,0	LOC109845615
NC_033794.1	1657574	.	T	G	62.74	PASS	AC=2;AF=1;AN=2;DP=2;ExcessHet=3.0103;FS=0;MLEAC=2;MLEAF=1;MQ=60;QD=31.37;SOR=2.303	GT:AD:DP:GQ:PL	1/1:0,2:2:6:90,6,0	LOC109845615
NC_033794.1	1657584	.	T	C	62.74	PASS	AC=2;AF=1;AN=2;DP=2;ExcessHet=3.0103;FS=0;MLEAC=2;MLEAF=1;MQ=60;QD=31.37;SOR=2.303	GT:AD:DP:GQ:PL	1/1:0,2:2:6:90,6,0	LOC109845615
NC_033794.1	1657620	.	A	G	62.74	PASS	AC=2;AF=1;AN=2;DP=2;ExcessHet=3.0103;FS=0;MLEAC=2;MLEAF=1;MQ=60;QD=31.37;SOR=2.303	GT:AD:DP:GQ:PL	1/1:0,2:2:6:90,6,0	LOC109845615
NC_033794.1	1657629	.	G	T	62.74	PASS	AC=2;AF=1;AN=2;DP=2;ExcessHet=3.0103;FS=0;MLEAC=2;MLEAF=1;MQ=60;QD=31.37;SOR=2.303	GT:AD:DP:GQ:PL	1/1:0,2:2:6:90,6,0	LOC109845615
NC_033794.1	1657634	.	T	C	62.74	PASS	AC=2;AF=1;AN=2;DP=2;ExcessHet=3.0103;FS=0;MLEAC=2;MLEAF=1;MQ=60;QD=31.37;SOR=2.303	GT:AD:DP:GQ:PL	1/1:0,2:2:6:90,6,0	LOC109845615
NC_033794.1	1657722	.	A	T	152.03	PASS	AC=2;AF=1;AN=2;DP=4;ExcessHet=3.0103;FS=0;MLEAC=2;MLEAF=1;MQ=60;QD=28.1;SOR=0.693	GT:AD:DP:GQ:PL	1/1:0,4:4:12:180,12,0	LOC109845615
NC_033794.1	1657724	.	G	A	152.03	PASS	AC=2;AF=1;AN=2;DP=4;ExcessHet=3.0103;FS=0;MLEAC=2;MLEAF=1;MQ=60;QD=26.29;SOR=0.693	GT:AD:DP:GQ:PL	1/1:0,4:4:12:180,12,0	LOC109845615
NC_033794.1	1659161	.	C	T	1902.77	PASS	AC=2;AF=1;AN=2;DP=59;ExcessHet=3.0103;FS=0;MLEAC=2;MLEAF=1;MQ=60;QD=32.81;SOR=0.914	GT:AD:DP:GQ:PL	1/1:0,58:58:99:1931,174,0	LOC109845615
NC_033794.1	1659275	.	G	A	145.9	PASS	AC=2;AF=1;AN=2;DP=5;ExcessHet=3.0103;FS=0;MLEAC=2;MLEAF=1;MQ=60;QD=29.18;SOR=1.022	GT:AD:DP:GQ:PL	1/1:0,5:5:15:174,15,0	LOC109845615
NC_033794.1	1659560	.	G	A	194.9	PASS	AC=2;AF=1;AN=2;DP=5;ExcessHet=3.0103;FS=0;MLEAC=2;MLEAF=1;MQ=60;QD=34.82;SOR=3.611	GT:AD:DP:GQ:PL	1/1:0,5:5:15:223,15,0	LOC109845615
NC_033794.1	1659568	.	C	T	194.9	PASS	AC=2;AF=1;AN=2;DP=6;ExcessHet=3.0103;FS=0;MLEAC=2;MLEAF=1;MQ=60;QD=29.07;SOR=3.611	GT:AD:DP:GQ:PL	1/1:0,5:5:15:223,15,0	LOC109845615
NC_033794.1	1663931	.	C	T	5462.77	PASS	AC=2;AF=1;AN=2;DP=163;ExcessHet=3.0103;FS=0;MLEAC=2;MLEAF=1;MQ=60;QD=33.72;SOR=0.879	GT:AD:DP:GQ:PL	1/1:0,162:162:99:5491,486,0	LOC109845615
NC_033794.1	1664213	.	T	C	5568.77	PASS	AC=2;AF=1;AN=2;DP=181;ExcessHet=3.0103;FS=0;MLEAC=2;MLEAF=1;MQ=60;QD=30.77;SOR=1.532	GT:AD:DP:GQ:PL	1/1:0,181:181:99:5597,542,0	LOC109845615
NC_033794.1	1664480	.	A	T	1253.77	PASS	AC=2;AF=1;AN=2;DP=31;ExcessHet=3.0103;FS=0;MLEAC=2;MLEAF=1;MQ=60;QD=26.77;SOR=1.402	GT:AD:DP:GQ:PL	1/1:0,31:31:96:1282,96,0	LOC109845615
NC_033794.1	1664555	.	T	C	3569.77	PASS	AC=2;AF=1;AN=2;DP=81;ExcessHet=3.0103;FS=0;MLEAC=2;MLEAF=1;MQ=60;QD=29.07;SOR=5.499	GT:AD:DP:GQ:PL	1/1:0,81:81:99:3598,244,0	LOC109845615
NC_033794.1	1664564	.	T	C	3614.77	PASS	AC=2;AF=1;AN=2;DP=80;ExcessHet=3.0103;FS=0;MLEAC=2;MLEAF=1;MQ=60;QD=30.24;SOR=5.473	GT:AD:DP:GQ:PL	1/1:0,80:80:99:3643,247,0	LOC109845615
NC_033794.1	1664586	.	A	G	3553.77	PASS	AC=2;AF=1;AN=2;DP=75;ExcessHet=3.0103;FS=0;MLEAC=2;MLEAF=1;MQ=60;QD=21.96;SOR=6.413	GT:AD:DP:GQ:PL	1/1:0,75:75:99:3582,241,0	LOC109845615
NC_033794.1	1664588	.	A	T	3373.77	PASS	AC=2;AF=1;AN=2;DP=76;ExcessHet=3.0103;FS=0;MLEAC=2;MLEAF=1;MQ=60;QD=28.69;SOR=6.439	GT:AD:DP:GQ:PL	1/1:0,76:76:99:3402,229,0	LOC109845615
NC_033794.1	1664699	.	G	A	622.77	PASS	AC=2;AF=1;AN=2;DP=20;ExcessHet=3.0103;FS=0;MLEAC=2;MLEAF=1;MQ=60;QD=32.78;SOR=5.994	GT:AD:DP:GQ:PL	1/1:0,19:19:57:651,57,0	LOC109845615
NC_033794.1	1672073	.	G	A	3967.77	PASS	AC=2;AF=1;AN=2;DP=90;ExcessHet=3.0103;FS=0;MLEAC=2;MLEAF=1;MQ=60;QD=29.82;SOR=0.935	GT:AD:DP:GQ:PL	1/1:0,90:90:99:3996,277,0	LOC109845623
NC_033794.1	1672076	.	A	T	3993.77	PASS	AC=2;AF=1;AN=2;DP=88;ExcessHet=3.0103;FS=0;MLEAC=2;MLEAF=1;MQ=60;QD=29.2;SOR=0.887	GT:AD:DP:GQ:PL	1/1:0,88:88:99:4022,280,0	LOC109845623
NC_033794.1	1672322	.	A	G	5286.77	PASS	AC=2;AF=1;AN=2;DP=117;ExcessHet=3.0103;FS=0;MLEAC=2;MLEAF=1;MQ=60;QD=28.97;SOR=1.159	GT:AD:DP:GQ:PL	1/1:0,117:117:99:5315,365,0	LOC109845623
NC_033794.1	1673782	.	A	G	4405.77	PASS	AC=2;AF=1;AN=2;DP=134;ExcessHet=3.0103;FS=0;MLEAC=2;MLEAF=1;MQ=60;QD=32.88;SOR=0.921	GT:AD:DP:GQ:PL	1/1:0,134:134:99:4434,402,0	LOC109845623
NC_033794.1	1675326	.	T	C	1108.77	PASS	AC=2;AF=1;AN=2;DP=39;ExcessHet=3.0103;FS=0;MLEAC=2;MLEAF=1;MQ=60;QD=28.43;SOR=0.968	GT:AD:DP:GQ:PL	1/1:0,39:39:99:1137,116,0	LOC109845623
NC_033794.1	1676266	.	A	T	5015.77	PASS	AC=2;AF=1;AN=2;DP=149;ExcessHet=3.0103;FS=0;MLEAC=2;MLEAF=1;MQ=60;QD=33.66;SOR=1.194	GT:AD:DP:GQ:PL	1/1:0,149:149:99:5044,448,0	LOC109845623
NC_033794.1	1682609	.	T	C	770.77	PASS	AC=2;AF=1;AN=2;DP=26;ExcessHet=3.0103;FS=0;MLEAC=2;MLEAF=1;MQ=60;QD=29.64;SOR=1.445	GT:AD:DP:GQ:PL	1/1:0,26:26:78:799,78,0	LOC109845623
NC_033794.1	1682644	.	C	G	3634.77	PASS	AC=2;AF=1;AN=2;DP=115;ExcessHet=3.0103;FS=0;MLEAC=2;MLEAF=1;MQ=60;QD=31.61;SOR=1.609	GT:AD:DP:GQ:PL	1/1:0,115:115:99:3663,345,0	LOC109845623
NC_033794.1	1683196	.	C	T	40.74	PASS	AC=2;AF=1;AN=2;DP=2;ExcessHet=3.0103;FS=0;MLEAC=2;MLEAF=1;MQ=60;QD=20.37;SOR=2.303	GT:AD:DP:GQ:PL	1/1:0,2:2:6:68,6,0	LOC109845623
NC_033794.1	1683400	.	C	T	3533.77	PASS	AC=2;AF=1;AN=2;DP=104;ExcessHet=3.0103;FS=0;MLEAC=2;MLEAF=1;MQ=60;QD=33.98;SOR=9.308	GT:AD:DP:GQ:PL	1/1:0,104:104:99:3562,312,0	LOC109845623
NC_033794.1	1684389	.	T	C	196.9	PASS	AC=2;AF=1;AN=2;DP=5;ExcessHet=3.0103;FS=0;MLEAC=2;MLEAF=1;MQ=56.46;QD=26.41;SOR=3.611	GT:AD:DP:GQ:PL	1/1:0,5:5:15:225,15,0	NA
NC_033794.1	1684405	.	G	C	196.9	PASS	AC=2;AF=1;AN=2;DP=5;ExcessHet=3.0103;FS=0;MLEAC=2;MLEAF=1;MQ=56.46;QD=31.95;SOR=3.611	GT:AD:DP:GQ:PL	1/1:0,5:5:15:225,15,0	NA
NC_033794.1	1684645	.	C	T	101.03	PASS	AC=2;AF=1;AN=2;DP=4;ExcessHet=3.0103;FS=0;MLEAC=2;MLEAF=1;MQ=60;QD=25.26;SOR=3.258	GT:AD:DP:GQ:PL	1/1:0,4:4:12:129,12,0	NA
NC_033794.1	1684693	.	A	G	464.77	PASS	AC=2;AF=1;AN=2;DP=14;ExcessHet=3.0103;FS=0;MLEAC=2;MLEAF=1;MQ=60;QD=31.52;SOR=4.977	GT:AD:DP:GQ:PL	1/1:0,11:11:33:493,33,0	NA
NC_033794.1	1684701	.	G	T	495.77	PASS	AC=2;AF=1;AN=2;DP=15;ExcessHet=3.0103;FS=0;MLEAC=2;MLEAF=1;MQ=60;QD=29.95;SOR=5.136	GT:AD:DP:GQ:PL	1/1:0,12:12:36:524,36,0	NA
NC_033794.1	1684747	.	C	T	295.77	PASS	AC=2;AF=1;AN=2;DP=15;ExcessHet=3.0103;FS=0;MLEAC=2;MLEAF=1;MQ=60;QD=26.89;SOR=2.494	GT:AD:DP:GQ:PL	1/1:0,11:11:33:324,33,0	NA
NC_033794.1	1684790	.	C	T	252.78	PASS	AC=2;AF=1;AN=2;DP=11;ExcessHet=3.0103;FS=0;MLEAC=2;MLEAF=1;MQ=60;QD=28.09;SOR=1.402	GT:AD:DP:GQ:PL	1/1:0,9:9:27:281,27,0	NA
NC_033794.1	1684865	.	G	C	240.78	PASS	AC=2;AF=1;AN=2;DP=18;ExcessHet=3.0103;FS=0;MLEAC=2;MLEAF=1;MQ=60;QD=26.75;SOR=2.093	GT:AD:DP:GQ:PL	1/1:0,9:9:27:269,27,0	NA
NC_033794.1	1684894	.	G	T	248.78	PASS	AC=2;AF=1;AN=2;DP=16;ExcessHet=3.0103;FS=0;MLEAC=2;MLEAF=1;MQ=60;QD=27.64;SOR=3.056	GT:AD:DP:GQ:PL	1/1:0,9:9:27:277,27,0	NA
NC_033794.1	1684920	.	G	A	179.84	PASS	AC=2;AF=1;AN=2;DP=13;ExcessHet=3.0103;FS=0;MLEAC=2;MLEAF=1;MQ=60;QD=29.97;SOR=3.912	GT:AD:DP:GQ:PL	1/1:0,6:6:18:208,18,0	NA
NC_033794.1	1686323	.	T	C	286.8	PASS	AC=2;AF=1;AN=2;DP=10;ExcessHet=3.0103;FS=0;MLEAC=2;MLEAF=1;MQ=54.77;QD=23.89;SOR=4.174	GT:AD:DP:GQ:PL	1/1:0,7:7:21:315,21,0	NA
NC_033794.1	1686343	.	A	G	376.78	PASS	AC=2;AF=1;AN=2;DP=14;ExcessHet=3.0103;FS=0;MLEAC=2;MLEAF=1;MQ=56.32;QD=34.42;SOR=4.615	GT:AD:DP:GQ:PL	1/1:0,9:9:27:405,27,0	NA
NC_033794.1	1686358	.	T	C	376.78	PASS	AC=2;AF=1;AN=2;DP=16;ExcessHet=3.0103;FS=0;MLEAC=2;MLEAF=1;MQ=54.75;QD=28.39;SOR=4.615	GT:AD:DP:GQ:PL	1/1:0,9:9:27:405,27,0	NA
NC_033794.1	1686409	.	T	C	179.8	PASS	AC=2;AF=1;AN=2;DP=14;ExcessHet=3.0103;FS=0;MLEAC=2;MLEAF=1;MQ=53.97;QD=25.69;SOR=4.174	GT:AD:DP:GQ:PL	1/1:0,7:7:21:208,21,0	NA
NC_033794.1	1686451	.	T	C	170.9	PASS	AC=2;AF=1;AN=2;DP=8;ExcessHet=3.0103;FS=0;MLEAC=2;MLEAF=1;MQ=46.26;QD=34.18;SOR=1.981	GT:AD:DP:GQ:PL	1/1:0,5:5:15:199,15,0	NA
NC_033794.1	1686467	.	T	C	139.03	PASS	AC=2;AF=1;AN=2;DP=6;ExcessHet=3.0103;FS=0;MLEAC=2;MLEAF=1;MQ=44.21;QD=23.91;SOR=1.179	GT:AD:DP:GQ:PL	1/1:0,3:3:12:167,12,0	NA
NC_033794.1	1686497	.	A	G	62.74	PASS	AC=2;AF=1;AN=2;DP=6;ExcessHet=3.0103;FS=0;MLEAC=2;MLEAF=1;MQ=52.45;QD=31.37;SOR=0.693	GT:AD:DP:GQ:PL	1/1:0,2:2:6:90,6,0	NA
NC_033794.1	1686516	.	T	C	196.9	PASS	AC=2;AF=1;AN=2;DP=9;ExcessHet=3.0103;FS=0;MLEAC=2;MLEAF=1;MQ=55.08;QD=29.78;SOR=1.981	GT:AD:DP:GQ:PL	1/1:0,5:5:15:225,15,0	NA
NC_033794.1	1686521	.	T	C	152.03	PASS	AC=2;AF=1;AN=2;DP=8;ExcessHet=3.0103;FS=0;MLEAC=2;MLEAF=1;MQ=55.69;QD=29.48;SOR=3.258	GT:AD:DP:GQ:PL	1/1:0,4:4:12:180,12,0	NA
NC_033794.1	1686528	.	A	G	152.03	PASS	AC=2;AF=1;AN=2;DP=9;ExcessHet=3.0103;FS=0;MLEAC=2;MLEAF=1;MQ=56.18;QD=27.94;SOR=3.258	GT:AD:DP:GQ:PL	1/1:0,4:4:12:180,12,0	NA
NC_033794.1	1686543	.	T	C	185.9	PASS	AC=2;AF=1;AN=2;DP=14;ExcessHet=3.0103;FS=0;MLEAC=2;MLEAF=1;MQ=57.43;QD=29.29;SOR=3.611	GT:AD:DP:GQ:PL	1/1:0,5:5:15:214,15,0	NA
NC_033794.1	1686576	.	G	A	376.78	PASS	AC=2;AF=1;AN=2;DP=17;ExcessHet=3.0103;FS=0;MLEAC=2;MLEAF=1;MQ=59.88;QD=33.86;SOR=4.615	GT:AD:DP:GQ:PL	1/1:0,9:9:27:405,27,0	NA
NC_033794.1	1686591	.	G	A	421.77	PASS	AC=2;AF=1;AN=2;DP=18;ExcessHet=3.0103;FS=0;MLEAC=2;MLEAF=1;MQ=59.84;QD=33.52;SOR=4.804	GT:AD:DP:GQ:PL	1/1:0,10:10:30:450,30,0	NA
NC_033794.1	1686595	.	G	A	421.77	PASS	AC=2;AF=1;AN=2;DP=17;ExcessHet=3.0103;FS=0;MLEAC=2;MLEAF=1;MQ=59.83;QD=29.54;SOR=4.804	GT:AD:DP:GQ:PL	1/1:0,10:10:30:450,30,0	NA
NC_033794.1	1686609	.	T	C	376.78	PASS	AC=2;AF=1;AN=2;DP=16;ExcessHet=3.0103;FS=0;MLEAC=2;MLEAF=1;MQ=59.81;QD=29.58;SOR=4.615	GT:AD:DP:GQ:PL	1/1:0,9:9:27:405,27,0	NA
NC_033794.1	1686659	.	A	G	67.28	PASS	AC=2;AF=1;AN=2;DP=3;ExcessHet=3.0103;FS=0;MLEAC=2;MLEAF=1;MQ=54.1;QD=22.43;SOR=2.833	GT:AD:DP:GQ:PL	1/1:0,3:3:9:95,9,0	NA
NC_033794.1	1686687	.	C	T	90.28	PASS	AC=2;AF=1;AN=2;DP=3;ExcessHet=3.0103;FS=0;MLEAC=2;MLEAF=1;MQ=54.1;QD=30.09;SOR=2.833	GT:AD:DP:GQ:PL	1/1:0,3:3:9:118,9,0	NA
NC_033794.1	1686691	.	G	T	90.28	PASS	AC=2;AF=1;AN=2;DP=2;ExcessHet=3.0103;FS=0;MLEAC=2;MLEAF=1;MQ=51.48;QD=28.58;SOR=2.303	GT:AD:DP:GQ:PL	1/1:0,2:2:9:118,9,0	NA
NC_033794.1	1687337	.	C	T	38.74	PASS	AC=2;AF=1;AN=2;DP=2;ExcessHet=3.0103;FS=0;MLEAC=2;MLEAF=1;MQ=60;QD=19.37;SOR=0.693	GT:AD:DP:GQ:PL	1/1:0,2:2:6:66,6,0	NA
NC_033794.1	1687591	.	G	A	40.74	PASS	AC=2;AF=1;AN=2;DP=2;ExcessHet=3.0103;FS=0;MLEAC=2;MLEAF=1;MQ=60;QD=20.37;SOR=2.303	GT:AD:DP:GQ:PL	1/1:0,2:2:6:68,6,0	NA
NC_033794.1	1687618	.	T	A	42.74	PASS	AC=2;AF=1;AN=2;DP=2;ExcessHet=3.0103;FS=0;MLEAC=2;MLEAF=1;MQ=60;QD=21.37;SOR=2.303	GT:AD:DP:GQ:PL	1/1:0,2:2:6:70,6,0	NA
NC_033794.1	1687681	.	T	C	64.56	PASS	AC=2;AF=1;AN=2;DP=3;ExcessHet=3.0103;FS=0;MLEAC=2;MLEAF=1;MQ=60;QD=21.52;SOR=1.179	GT:AD:DP:GQ:PL	1/1:0,3:3:7:92,7,0	NA
NC_033794.1	1687706	.	C	T	99.18	PASS	AC=2;AF=1;AN=2;DP=4;ExcessHet=3.0103;FS=0;MLEAC=2;MLEAF=1;MQ=60;QD=24.8;SOR=1.609	GT:AD:DP:GQ:PL	1/1:0,4:4:10:127,10,0	NA
NC_033794.1	1687766	.	C	T	141.03	PASS	AC=2;AF=1;AN=2;DP=4;ExcessHet=3.0103;FS=0;MLEAC=2;MLEAF=1;MQ=60;QD=25.46;SOR=3.258	GT:AD:DP:GQ:PL	1/1:0,4:4:12:169,12,0	NA
NC_033794.1	1687774	.	A	G	141.03	PASS	AC=2;AF=1;AN=2;DP=3;ExcessHet=3.0103;FS=0;MLEAC=2;MLEAF=1;MQ=60;QD=29.01;SOR=2.833	GT:AD:DP:GQ:PL	1/1:0,3:3:12:169,12,0	NA
NC_033794.1	1687781	.	A	G	62.74	PASS	AC=2;AF=1;AN=2;DP=2;ExcessHet=3.0103;FS=0;MLEAC=2;MLEAF=1;MQ=60;QD=31.37;SOR=2.303	GT:AD:DP:GQ:PL	1/1:0,2:2:6:90,6,0	NA
NC_033794.1	1687782	.	A	C	62.74	PASS	AC=2;AF=1;AN=2;DP=2;ExcessHet=3.0103;FS=0;MLEAC=2;MLEAF=1;MQ=60;QD=31.37;SOR=2.303	GT:AD:DP:GQ:PL	1/1:0,2:2:6:90,6,0	NA
NC_033794.1	1687998	.	T	A	38.74	PASS	AC=2;AF=1;AN=2;DP=2;ExcessHet=3.0103;FS=0;MLEAC=2;MLEAF=1;MQ=60;QD=19.37;SOR=2.303	GT:AD:DP:GQ:PL	1/1:0,2:2:6:66,6,0	NA
NC_033794.1	1688184	.	A	C	51.74	PASS	AC=2;AF=1;AN=2;DP=2;ExcessHet=3.0103;FS=0;MLEAC=2;MLEAF=1;MQ=60;QD=25.87;SOR=2.303	GT:AD:DP:GQ:PL	1/1:0,2:2:6:79,6,0	NA
NC_033794.1	1688192	.	A	G	51.74	PASS	AC=2;AF=1;AN=2;DP=1;ExcessHet=3.0103;FS=0;MLEAC=2;MLEAF=1;MQ=60;QD=35.1;SOR=1.609	GT:AD:DP:GQ:PL	1/1:0,1:1:6:79,6,0	NA
NC_033794.1	1688199	.	C	T	70.28	PASS	AC=2;AF=1;AN=2;DP=3;ExcessHet=3.0103;FS=0;MLEAC=2;MLEAF=1;MQ=60;QD=23.43;SOR=1.179	GT:AD:DP:GQ:PL	1/1:0,3:3:9:98,9,0	NA
NC_033794.1	1688220	.	G	C	133.9	PASS	AC=2;AF=1;AN=2;DP=5;ExcessHet=3.0103;FS=0;MLEAC=2;MLEAF=1;MQ=60;QD=26.78;SOR=1.022	GT:AD:DP:GQ:PL	1/1:0,5:5:15:162,15,0	NA
NC_033794.1	1688236	.	A	C	379.77	PASS	AC=2;AF=1;AN=2;DP=9;ExcessHet=3.0103;FS=0;MLEAC=2;MLEAF=1;MQ=60;QD=29.51;SOR=1.402	GT:AD:DP:GQ:PL	1/1:0,9:9:30:408,30,0	NA
NC_033794.1	1688238	.	T	A	379.77	PASS	AC=2;AF=1;AN=2;DP=10;ExcessHet=3.0103;FS=0;MLEAC=2;MLEAF=1;MQ=60;QD=32.88;SOR=1.609	GT:AD:DP:GQ:PL	1/1:0,10:10:30:408,30,0	NA
NC_033794.1	1688260	.	C	G	305.77	PASS	AC=2;AF=1;AN=2;DP=11;ExcessHet=3.0103;FS=0;MLEAC=2;MLEAF=1;MQ=60;QD=27.8;SOR=1.802	GT:AD:DP:GQ:PL	1/1:0,11:11:33:334,33,0	NA
NC_033794.1	1688296	.	T	A	541.77	PASS	AC=2;AF=1;AN=2;DP=13;ExcessHet=3.0103;FS=0;MLEAC=2;MLEAF=1;MQ=60;QD=31.87;SOR=2.147	GT:AD:DP:GQ:PL	1/1:0,13:13:39:570,39,0	NA
NC_033794.1	1688304	.	T	C	511.77	PASS	AC=2;AF=1;AN=2;DP=12;ExcessHet=3.0103;FS=0;MLEAC=2;MLEAF=1;MQ=60;QD=28.31;SOR=2.67	GT:AD:DP:GQ:PL	1/1:0,12:12:36:540,36,0	NA
NC_033794.1	1688380	.	C	T	144.9	PASS	AC=2;AF=1;AN=2;DP=5;ExcessHet=3.0103;FS=0;MLEAC=2;MLEAF=1;MQ=60;QD=28.98;SOR=1.022	GT:AD:DP:GQ:PL	1/1:0,5:5:15:173,15,0	NA
NC_033794.1	1688406	.	C	T	72.28	PASS	AC=2;AF=1;AN=2;DP=3;ExcessHet=3.0103;FS=0;MLEAC=2;MLEAF=1;MQ=60;QD=24.09;SOR=1.179	GT:AD:DP:GQ:PL	1/1:0,3:3:9:100,9,0	NA
NC_033794.1	1688475	.	G	A	427.77	PASS	AC=1;AF=0.5;AN=2;BaseQRankSum=1.094;ClippingRankSum=0;DP=13;ExcessHet=3.0103;FS=0;MLEAC=1;MLEAF=0.5;MQ=60;MQRankSum=0;QD=32.91;ReadPosRankSum=1.484;SOR=1.27	GT:AD:DP:GQ:PL	0/1:2,11:13:37:456,0,37	NA
NC_033794.1	1688484	.	A	G	431.28	PASS	AC=1;AF=0.5;AN=2;BaseQRankSum=-1.619;ClippingRankSum=0;DP=12;ExcessHet=3.0103;FS=3.802;MLEAC=1;MLEAF=0.5;MQ=60;MQRankSum=0;QD=32.51;ReadPosRankSum=0.29;SOR=1.033	GT:AD:DP:GQ:PL	0/1:1,11:12:9:459,0,9	NA
NC_033794.1	1688490	.	G	A	431.28	PASS	AC=1;AF=0.5;AN=2;BaseQRankSum=-1.728;ClippingRankSum=0;DP=12;ExcessHet=3.0103;FS=3.802;MLEAC=1;MLEAF=0.5;MQ=60;MQRankSum=0;QD=26.63;ReadPosRankSum=-0.871;SOR=1.033	GT:AD:DP:GQ:PL	0/1:1,11:12:9:459,0,9	NA
NC_033794.1	1688526	.	A	T	325.9	PASS	AC=1;AF=0.5;AN=2;BaseQRankSum=-0.253;ClippingRankSum=0;DP=10;ExcessHet=3.0103;FS=0;MLEAC=1;MLEAF=0.5;MQ=60;MQRankSum=0;QD=32.59;ReadPosRankSum=-0.126;SOR=0.525	GT:AD:DP:GQ:PL	0/1:1,9:10:15:354,0,15	NA
NC_033794.1	1688535	.	C	G	287.84	PASS	AC=1;AF=0.5;AN=2;BaseQRankSum=0.431;ClippingRankSum=0;DP=9;ExcessHet=3.0103;FS=3.522;MLEAC=1;MLEAF=0.5;MQ=60;MQRankSum=0;QD=31.98;ReadPosRankSum=0.589;SOR=0.916	GT:AD:DP:GQ:PL	0/1:1,8:9:18:316,0,18	NA
NC_033794.1	1688554	.	C	T	238.85	PASS	AC=2;AF=1;AN=2;BaseQRankSum=1.593;ClippingRankSum=0;DP=9;ExcessHet=3.0103;FS=3.522;MLEAC=2;MLEAF=1;MQ=60;MQRankSum=0;QD=26.54;ReadPosRankSum=1.593;SOR=0.916	GT:AD:DP:GQ:PL	1/1:1,8:9:17:267,17,0	NA
NC_033794.1	1688572	.	C	T	215.78	PASS	AC=2;AF=1;AN=2;DP=8;ExcessHet=3.0103;FS=0;MLEAC=2;MLEAF=1;MQ=60;QD=26.97;SOR=1.863	GT:AD:DP:GQ:PL	1/1:0,8:8:24:244,24,0	NA
NC_033794.1	1688591	.	T	A	281.78	PASS	AC=2;AF=1;AN=2;DP=9;ExcessHet=3.0103;FS=0;MLEAC=2;MLEAF=1;MQ=60;QD=31.31;SOR=1.402	GT:AD:DP:GQ:PL	1/1:0,9:9:27:310,27,0	NA
NC_033794.1	1688692	.	G	A	717.77	PASS	AC=2;AF=1;AN=2;DP=17;ExcessHet=3.0103;FS=0;MLEAC=2;MLEAF=1;MQ=58.3;QD=32.51;SOR=1.061	GT:AD:DP:GQ:PL	1/1:0,17:17:51:746,51,0	NA
NC_033794.1	1688694	.	C	T	717.77	PASS	AC=2;AF=1;AN=2;DP=16;ExcessHet=3.0103;FS=0;MLEAC=2;MLEAF=1;MQ=58.2;QD=33.34;SOR=1.244	GT:AD:DP:GQ:PL	1/1:0,16:16:51:746,51,0	NA
NC_033794.1	1688707	.	C	T	592.77	PASS	AC=2;AF=1;AN=2;DP=15;ExcessHet=3.0103;FS=0;MLEAC=2;MLEAF=1;MQ=58.07;QD=27.86;SOR=1.765	GT:AD:DP:GQ:PL	1/1:0,14:14:42:621,42,0	NA
NC_033794.1	1688716	.	C	T	592.77	PASS	AC=2;AF=1;AN=2;DP=14;ExcessHet=3.0103;FS=0;MLEAC=2;MLEAF=1;MQ=57.93;QD=28.57;SOR=1.609	GT:AD:DP:GQ:PL	1/1:0,13:13:42:621,42,0	NA
NC_033794.1	1688730	.	A	C	511.77	PASS	AC=2;AF=1;AN=2;DP=13;ExcessHet=3.0103;FS=0;MLEAC=2;MLEAF=1;MQ=57.77;QD=30.79;SOR=1.981	GT:AD:DP:GQ:PL	1/1:0,12:12:36:540,36,0	NA
NC_033794.1	1688733	.	T	C	511.77	PASS	AC=2;AF=1;AN=2;DP=13;ExcessHet=3.0103;FS=0;MLEAC=2;MLEAF=1;MQ=57.77;QD=29.08;SOR=1.981	GT:AD:DP:GQ:PL	1/1:0,12:12:36:540,36,0	NA
NC_033794.1	1688741	.	G	C	376.78	PASS	AC=2;AF=1;AN=2;DP=10;ExcessHet=3.0103;FS=0;MLEAC=2;MLEAF=1;MQ=57.09;QD=31.94;SOR=3.056	GT:AD:DP:GQ:PL	1/1:0,9:9:27:405,27,0	NA
NC_033794.1	1688760	.	G	A	410.77	PASS	AC=2;AF=1;AN=2;DP=12;ExcessHet=3.0103;FS=0;MLEAC=2;MLEAF=1;MQ=60;QD=31.91;SOR=1.085	GT:AD:DP:GQ:PL	1/1:0,10:10:30:439,30,0	NA
NC_033794.1	1688810	.	T	C	442.77	PASS	AC=2;AF=1;AN=2;DP=15;ExcessHet=3.0103;FS=0;MLEAC=2;MLEAF=1;MQ=57.93;QD=31.63;SOR=0.976	GT:AD:DP:GQ:PL	1/1:0,14:14:42:471,42,0	NA
NC_033794.1	1688847	.	T	C	292.77	PASS	AC=2;AF=1;AN=2;DP=11;ExcessHet=3.0103;FS=0;MLEAC=2;MLEAF=1;MQ=50.39;QD=26.62;SOR=4.977	GT:AD:DP:GQ:PL	1/1:0,11:11:33:321,33,0	NA
NC_033794.1	1688966	.	T	C	111.03	PASS	AC=2;AF=1;AN=2;DP=4;ExcessHet=3.0103;FS=0;MLEAC=2;MLEAF=1;MQ=40;QD=27.76;SOR=3.258	GT:AD:DP:GQ:PL	1/1:0,4:4:12:139,12,0	NA
NC_033794.1	1689189	.	T	C	40.74	PASS	AC=2;AF=1;AN=2;DP=2;ExcessHet=3.0103;FS=0;MLEAC=2;MLEAF=1;MQ=44.73;QD=20.37;SOR=0.693	GT:AD:DP:GQ:PL	1/1:0,2:2:6:68,6,0	NA
NC_033794.1	1689362	.	A	T	40.74	PASS	AC=2;AF=1;AN=2;DP=2;ExcessHet=3.0103;FS=0;MLEAC=2;MLEAF=1;MQ=45;QD=20.37;SOR=0.693	GT:AD:DP:GQ:PL	1/1:0,2:2:6:68,6,0	NA
NC_033794.1	1689374	.	G	A	70.28	PASS	AC=2;AF=1;AN=2;DP=3;ExcessHet=3.0103;FS=0;MLEAC=2;MLEAF=1;MQ=45;QD=23.43;SOR=1.179	GT:AD:DP:GQ:PL	1/1:0,3:3:9:98,9,0	NA
NC_033794.1	1689388	.	T	C	107.28	PASS	AC=2;AF=1;AN=2;DP=3;ExcessHet=3.0103;FS=0;MLEAC=2;MLEAF=1;MQ=45;QD=30.76;SOR=1.179	GT:AD:DP:GQ:PL	1/1:0,3:3:9:135,9,0	NA
NC_033794.1	1689389	.	G	T	107.28	PASS	AC=2;AF=1;AN=2;DP=3;ExcessHet=3.0103;FS=0;MLEAC=2;MLEAF=1;MQ=45;QD=25.96;SOR=1.179	GT:AD:DP:GQ:PL	1/1:0,3:3:9:135,9,0	NA
NC_033794.1	1689423	.	C	T	152.03	PASS	AC=2;AF=1;AN=2;DP=4;ExcessHet=3.0103;FS=0;MLEAC=2;MLEAF=1;MQ=44.75;QD=31.52;SOR=0.693	GT:AD:DP:GQ:PL	1/1:0,4:4:12:180,12,0	NA
NC_033794.1	1689432	.	T	C	107.28	PASS	AC=2;AF=1;AN=2;DP=3;ExcessHet=3.0103;FS=0;MLEAC=2;MLEAF=1;MQ=44.67;QD=31.75;SOR=1.179	GT:AD:DP:GQ:PL	1/1:0,3:3:9:135,9,0	NA
NC_033794.1	1689454	.	A	T	62.74	PASS	AC=2;AF=1;AN=2;DP=2;ExcessHet=3.0103;FS=0;MLEAC=2;MLEAF=1;MQ=44.5;QD=31.37;SOR=0.693	GT:AD:DP:GQ:PL	1/1:0,2:2:6:90,6,0	NA
NC_033794.1	1689722	.	T	C	49.28	PASS	AC=2;AF=1;AN=2;DP=3;ExcessHet=3.0103;FS=0;MLEAC=2;MLEAF=1;MQ=51.12;QD=16.43;SOR=1.179	GT:AD:DP:GQ:PL	1/1:0,3:3:9:77,9,0	NA
NC_033794.1	1689762	.	G	T	58.79	PASS	AC=1;AF=0.5;AN=2;BaseQRankSum=-0.674;ClippingRankSum=0;DP=4;ExcessHet=3.0103;FS=0;MLEAC=1;MLEAF=0.5;MQ=50.6;MQRankSum=-0.319;QD=14.7;ReadPosRankSum=0.319;SOR=0.446	GT:AD:DP:GQ:PL	0/1:1,3:4:22:87,0,22	NA
NC_033794.1	1689783	.	C	T	29.78	PASS	AC=1;AF=0.5;AN=2;BaseQRankSum=-0.431;ClippingRankSum=0;DP=3;ExcessHet=3.0103;FS=0;MLEAC=1;MLEAF=0.5;MQ=52.61;MQRankSum=0;QD=9.93;ReadPosRankSum=-0.431;SOR=0.223	GT:AD:DP:GQ:PL	0/1:1,2:3:26:58,0,26	NA
NC_033794.1	1689930	.	G	A	42.74	PASS	AC=2;AF=1;AN=2;DP=2;ExcessHet=3.0103;FS=0;MLEAC=2;MLEAF=1;MQ=42.11;QD=21.37;SOR=2.303	GT:AD:DP:GQ:PL	1/1:0,2:2:6:70,6,0	NA
NC_033794.1	1690052	.	T	C	142.03	PASS	AC=2;AF=1;AN=2;DP=3;ExcessHet=3.0103;FS=0;MLEAC=2;MLEAF=1;MQ=40.7;QD=30.2;SOR=1.179	GT:AD:DP:GQ:PL	1/1:0,3:3:12:170,12,0	NA
NC_033794.1	1690060	.	G	T	169.9	PASS	AC=2;AF=1;AN=2;DP=5;ExcessHet=3.0103;FS=0;MLEAC=2;MLEAF=1;MQ=49.33;QD=33.98;SOR=1.022	GT:AD:DP:GQ:PL	1/1:0,5:5:15:198,15,0	NA
NC_033794.1	1690121	.	C	T	176.84	PASS	AC=2;AF=1;AN=2;DP=6;ExcessHet=3.0103;FS=0;MLEAC=2;MLEAF=1;MQ=51.27;QD=29.47;SOR=1.329	GT:AD:DP:GQ:PL	1/1:0,6:6:18:205,18,0	NA
NC_033794.1	1690319	.	T	C	241.84	PASS	AC=2;AF=1;AN=2;DP=6;ExcessHet=3.0103;FS=0;MLEAC=2;MLEAF=1;MQ=56.61;QD=30.96;SOR=0.693	GT:AD:DP:GQ:PL	1/1:0,6:6:18:270,18,0	NA
NC_033794.1	1690328	.	C	T	241.84	PASS	AC=2;AF=1;AN=2;DP=6;ExcessHet=3.0103;FS=0;MLEAC=2;MLEAF=1;MQ=56.61;QD=33.56;SOR=0.693	GT:AD:DP:GQ:PL	1/1:0,6:6:18:270,18,0	NA
NC_033794.1	1690370	.	G	C	138.03	PASS	AC=2;AF=1;AN=2;DP=4;ExcessHet=3.0103;FS=0;MLEAC=2;MLEAF=1;MQ=60;QD=34.51;SOR=1.609	GT:AD:DP:GQ:PL	1/1:0,4:4:12:166,12,0	NA
NC_033794.1	1692612	.	G	A	40.74	PASS	AC=2;AF=1;AN=2;DP=2;ExcessHet=3.0103;FS=0;MLEAC=2;MLEAF=1;MQ=60;QD=20.37;SOR=0.693	GT:AD:DP:GQ:PL	1/1:0,2:2:6:68,6,0	NA
NC_033794.1	1693395	.	T	C	32.74	PASS	AC=2;AF=1;AN=2;DP=2;ExcessHet=3.0103;FS=0;MLEAC=2;MLEAF=1;MQ=60;QD=16.37;SOR=0.693	GT:AD:DP:GQ:PL	1/1:0,2:2:6:60,6,0	NA
NC_033794.1	1693453	.	T	C	40.74	PASS	AC=2;AF=1;AN=2;DP=2;ExcessHet=3.0103;FS=0;MLEAC=2;MLEAF=1;MQ=60;QD=20.37;SOR=0.693	GT:AD:DP:GQ:PL	1/1:0,2:2:6:68,6,0	NA
NC_033794.1	1706964	.	C	A	2260.77	PASS	AC=2;AF=1;AN=2;DP=51;ExcessHet=3.0103;FS=0;MLEAC=2;MLEAF=1;MQ=60;QD=31.06;SOR=2.348	GT:AD:DP:GQ:PL	1/1:0,51:51:99:2289,162,0	LOC109845656
NC_033794.1	1706965	.	T	C	2260.77	PASS	AC=2;AF=1;AN=2;DP=54;ExcessHet=3.0103;FS=0;MLEAC=2;MLEAF=1;MQ=60;QD=26.33;SOR=1.981	GT:AD:DP:GQ:PL	1/1:0,54:54:99:2289,162,0	LOC109845656
NC_033794.1	1707028	.	T	G	2610.77	PASS	AC=2;AF=1;AN=2;DP=63;ExcessHet=3.0103;FS=0;MLEAC=2;MLEAF=1;MQ=60;QD=31.15;SOR=1.802	GT:AD:DP:GQ:PL	1/1:0,63:63:99:2639,190,0	LOC109845656
NC_033794.1	1707058	.	T	C	2755.77	PASS	AC=2;AF=1;AN=2;DP=60;ExcessHet=3.0103;FS=0;MLEAC=2;MLEAF=1;MQ=60;QD=27.9;SOR=2.08	GT:AD:DP:GQ:PL	1/1:0,60:60:99:2784,190,0	LOC109845656
NC_033794.1	1707082	.	A	C	2044.77	PASS	AC=2;AF=1;AN=2;DP=51;ExcessHet=3.0103;FS=0;MLEAC=2;MLEAF=1;MQ=60;QD=31.87;SOR=1.702	GT:AD:DP:GQ:PL	1/1:0,51:51:99:2073,153,0	LOC109845656
NC_033794.1	1728851	.	A	G	504.77	PASS	AC=2;AF=1;AN=2;DP=15;ExcessHet=3.0103;FS=0;MLEAC=2;MLEAF=1;MQ=60;QD=33.65;SOR=5.549	GT:AD:DP:GQ:PL	1/1:0,15:15:45:533,45,0	LOC109845667
NC_033794.1	1728884	.	G	A	1591.77	PASS	AC=2;AF=1;AN=2;DP=36;ExcessHet=3.0103;FS=0;MLEAC=2;MLEAF=1;MQ=60;QD=32.52;SOR=5.784	GT:AD:DP:GQ:PL	1/1:0,36:36:99:1620,108,0	LOC109845667
NC_033794.1	1728898	.	C	T	1591.77	PASS	AC=2;AF=1;AN=2;DP=36;ExcessHet=3.0103;FS=0;MLEAC=2;MLEAF=1;MQ=60;QD=28.67;SOR=5.784	GT:AD:DP:GQ:PL	1/1:0,36:36:99:1620,108,0	LOC109845667
NC_033794.1	1728904	.	C	T	1546.77	PASS	AC=2;AF=1;AN=2;DP=35;ExcessHet=3.0103;FS=0;MLEAC=2;MLEAF=1;MQ=60;QD=31.82;SOR=5.728	GT:AD:DP:GQ:PL	1/1:0,35:35:99:1575,105,0	LOC109845667
NC_033794.1	1728927	.	G	T	1681.77	PASS	AC=2;AF=1;AN=2;DP=38;ExcessHet=3.0103;FS=0;MLEAC=2;MLEAF=1;MQ=60;QD=26.36;SOR=5.892	GT:AD:DP:GQ:PL	1/1:0,38:38:99:1710,114,0	LOC109845667
NC_033794.1	1728929	.	T	C	1681.77	PASS	AC=2;AF=1;AN=2;DP=37;ExcessHet=3.0103;FS=0;MLEAC=2;MLEAF=1;MQ=60;QD=33.13;SOR=5.838	GT:AD:DP:GQ:PL	1/1:0,37:37:99:1710,114,0	LOC109845667
NC_033794.1	1736868	.	C	T	2452.77	PASS	AC=2;AF=1;AN=2;DP=76;ExcessHet=3.0103;FS=0;MLEAC=2;MLEAF=1;MQ=60;QD=32.27;SOR=0.746	GT:AD:DP:GQ:PL	1/1:0,76:76:99:2481,228,0	LOC109845667
NC_033794.1	1736933	.	T	C	2326.77	PASS	AC=2;AF=1;AN=2;BaseQRankSum=-0.065;ClippingRankSum=0;DP=80;ExcessHet=3.0103;FS=6.652;MLEAC=2;MLEAF=1;MQ=60;MQRankSum=0;QD=29.45;ReadPosRankSum=0.921;SOR=0.43	GT:AD:DP:GQ:PL	1/1:2,77:79:99:2355,178,0	LOC109845667
NC_033794.1	1738347	.	A	T	103.03	PASS	AC=2;AF=1;AN=2;DP=4;ExcessHet=3.0103;FS=0;MLEAC=2;MLEAF=1;MQ=60;QD=25.76;SOR=3.258	GT:AD:DP:GQ:PL	1/1:0,4:4:12:131,12,0	LOC109845678
NC_033794.1	1738389	.	C	T	286.8	PASS	AC=2;AF=1;AN=2;DP=7;ExcessHet=3.0103;FS=0;MLEAC=2;MLEAF=1;MQ=60;QD=32.87;SOR=4.174	GT:AD:DP:GQ:PL	1/1:0,7:7:21:315,21,0	LOC109845678
NC_033794.1	1738392	.	C	T	286.8	PASS	AC=2;AF=1;AN=2;DP=7;ExcessHet=3.0103;FS=0;MLEAC=2;MLEAF=1;MQ=60;QD=31.72;SOR=4.174	GT:AD:DP:GQ:PL	1/1:0,7:7:21:315,21,0	LOC109845678
NC_033794.1	1738400	.	A	T	286.8	PASS	AC=2;AF=1;AN=2;DP=7;ExcessHet=3.0103;FS=0;MLEAC=2;MLEAF=1;MQ=60;QD=27.51;SOR=4.174	GT:AD:DP:GQ:PL	1/1:0,7:7:21:315,21,0	LOC109845678
NC_033794.1	1738580	.	C	T	551.77	PASS	AC=2;AF=1;AN=2;DP=17;ExcessHet=3.0103;FS=0;MLEAC=2;MLEAF=1;MQ=60;QD=32.46;SOR=2.179	GT:AD:DP:GQ:PL	1/1:0,17:17:51:580,51,0	LOC109845678
NC_033794.1	1739697	.	C	T	74.28	PASS	AC=2;AF=1;AN=2;DP=3;ExcessHet=3.0103;FS=0;MLEAC=2;MLEAF=1;MQ=60;QD=24.76;SOR=2.833	GT:AD:DP:GQ:PL	1/1:0,3:3:9:102,9,0	LOC109845678
NC_033794.1	1739732	.	C	T	40.74	PASS	AC=2;AF=1;AN=2;DP=2;ExcessHet=3.0103;FS=0;MLEAC=2;MLEAF=1;MQ=60;QD=20.37;SOR=2.303	GT:AD:DP:GQ:PL	1/1:0,2:2:6:68,6,0	LOC109845678
NC_033794.1	1740000	.	G	A	722.77	PASS	AC=2;AF=1;AN=2;DP=23;ExcessHet=3.0103;FS=0;MLEAC=2;MLEAF=1;MQ=60;QD=31.42;SOR=2.03	GT:AD:DP:GQ:PL	1/1:0,23:23:69:751,69,0	LOC109845678
NC_033794.1	1742905	.	G	A	33.74	PASS	AC=2;AF=1;AN=2;DP=2;ExcessHet=3.0103;FS=0;MLEAC=2;MLEAF=1;MQ=60;QD=16.87;SOR=2.303	GT:AD:DP:GQ:PL	1/1:0,2:2:6:61,6,0	LOC109845678
NC_033794.1	1744137	.	T	A	40.74	PASS	AC=2;AF=1;AN=2;DP=2;ExcessHet=3.0103;FS=0;MLEAC=2;MLEAF=1;MQ=60;QD=20.37;SOR=2.303	GT:AD:DP:GQ:PL	1/1:0,2:2:6:68,6,0	LOC109845678
NC_033794.1	1744465	.	T	C	62.74	PASS	AC=2;AF=1;AN=2;DP=2;ExcessHet=3.0103;FS=0;MLEAC=2;MLEAF=1;MQ=60;QD=31.37;SOR=0.693	GT:AD:DP:GQ:PL	1/1:0,2:2:6:90,6,0	LOC109845678
NC_033794.1	1747203	.	A	G	35.74	PASS	AC=2;AF=1;AN=2;DP=2;ExcessHet=3.0103;FS=0;MLEAC=2;MLEAF=1;MQ=60;QD=17.87;SOR=2.303	GT:AD:DP:GQ:PL	1/1:0,2:2:6:63,6,0	LOC109845678
NC_033794.1	1748909	.	C	T	131.84	PASS	AC=2;AF=1;AN=2;DP=6;ExcessHet=3.0103;FS=0;MLEAC=2;MLEAF=1;MQ=60;QD=21.97;SOR=1.329	GT:AD:DP:GQ:PL	1/1:0,6:6:18:160,18,0	LOC109845678
NC_033794.1	1751998	.	A	G	797.77	PASS	AC=2;AF=1;AN=2;DP=18;ExcessHet=3.0103;FS=0;MLEAC=2;MLEAF=1;MQ=51.19;QD=29.4;SOR=1.863	GT:AD:DP:GQ:PL	1/1:0,18:18:57:826,57,0	LOC109845678
NC_033794.1	1752004	.	T	C	822.77	PASS	AC=2;AF=1;AN=2;DP=20;ExcessHet=3.0103;FS=0;MLEAC=2;MLEAF=1;MQ=52.14;QD=32.88;SOR=1.721	GT:AD:DP:GQ:PL	1/1:0,20:20:60:851,60,0	LOC109845678
NC_033794.1	1752895	.	G	A	826.77	PASS	AC=2;AF=1;AN=2;DP=18;ExcessHet=3.0103;FS=0;MLEAC=2;MLEAF=1;MQ=60;QD=28.8;SOR=0.914	GT:AD:DP:GQ:PL	1/1:0,18:18:57:855,57,0	LOC109845678
NC_033794.1	1752901	.	C	A	871.77	PASS	AC=2;AF=1;AN=2;DP=19;ExcessHet=3.0103;FS=0;MLEAC=2;MLEAF=1;MQ=60;QD=32.22;SOR=0.793	GT:AD:DP:GQ:PL	1/1:0,19:19:60:900,60,0	LOC109845678
NC_033794.1	1752908	.	C	T	736.77	PASS	AC=2;AF=1;AN=2;DP=15;ExcessHet=3.0103;FS=0;MLEAC=2;MLEAF=1;MQ=60;QD=29.9;SOR=1.112	GT:AD:DP:GQ:PL	1/1:0,15:15:51:765,51,0	LOC109845678
NC_033794.1	1752909	.	T	C	736.77	PASS	AC=2;AF=1;AN=2;DP=15;ExcessHet=3.0103;FS=0;MLEAC=2;MLEAF=1;MQ=60;QD=23.51;SOR=1.112	GT:AD:DP:GQ:PL	1/1:0,15:15:51:765,51,0	LOC109845678
NC_033794.1	1752934	.	C	G	655.77	PASS	AC=2;AF=1;AN=2;DP=20;ExcessHet=3.0103;FS=0;MLEAC=2;MLEAF=1;MQ=60;QD=32.79;SOR=1.402	GT:AD:DP:GQ:PL	1/1:0,20:20:60:684,60,0	LOC109845678
NC_033794.1	1753145	.	A	G	446.77	PASS	AC=2;AF=1;AN=2;DP=15;ExcessHet=3.0103;FS=0;MLEAC=2;MLEAF=1;MQ=60;QD=29.78;SOR=4.047	GT:AD:DP:GQ:PL	1/1:0,15:15:45:475,45,0	LOC109845678
NC_033794.1	1753166	.	T	C	451.77	PASS	AC=2;AF=1;AN=2;DP=15;ExcessHet=3.0103;FS=0;MLEAC=2;MLEAF=1;MQ=60;QD=30.12;SOR=4.047	GT:AD:DP:GQ:PL	1/1:0,15:15:45:480,45,0	LOC109845678
NC_033794.1	1753185	.	A	C	764.77	PASS	AC=2;AF=1;AN=2;DP=17;ExcessHet=3.0103;FS=0;MLEAC=2;MLEAF=1;MQ=60;QD=30.37;SOR=4.294	GT:AD:DP:GQ:PL	1/1:0,17:17:54:793,54,0	LOC109845678
NC_033794.1	1753188	.	G	A	764.77	PASS	AC=2;AF=1;AN=2;DP=18;ExcessHet=3.0103;FS=0;MLEAC=2;MLEAF=1;MQ=60;QD=35.46;SOR=4.407	GT:AD:DP:GQ:PL	1/1:0,18:18:54:793,54,0	LOC109845678
NC_033794.1	1769023	.	C	G	134.84	PASS	AC=2;AF=1;AN=2;DP=6;ExcessHet=3.0103;FS=0;MLEAC=2;MLEAF=1;MQ=60;QD=22.47;SOR=3.912	GT:AD:DP:GQ:PL	1/1:0,6:6:18:163,18,0	NA
NC_033794.1	1769066	.	T	C	781.77	PASS	AC=2;AF=1;AN=2;DP=18;ExcessHet=3.0103;FS=0;MLEAC=2;MLEAF=1;MQ=60;QD=25.27;SOR=5.892	GT:AD:DP:GQ:PL	1/1:0,18:18:54:810,54,0	NA
NC_033794.1	1769212	.	G	T	2256.77	PASS	AC=2;AF=1;AN=2;DP=54;ExcessHet=3.0103;FS=0;MLEAC=2;MLEAF=1;MQ=60;QD=30.18;SOR=6.593	GT:AD:DP:GQ:PL	1/1:0,54:54:99:2285,162,0	LOC109845693
NC_033794.1	1769219	.	T	G	2125.77	PASS	AC=2;AF=1;AN=2;DP=48;ExcessHet=3.0103;FS=0;MLEAC=2;MLEAF=1;MQ=60;QD=29.08;SOR=5.507	GT:AD:DP:GQ:PL	1/1:0,48:48:99:2154,147,0	LOC109845693
NC_033794.1	1769240	.	A	T	1619.77	PASS	AC=2;AF=1;AN=2;DP=50;ExcessHet=3.0103;FS=0;MLEAC=2;MLEAF=1;MQ=60;QD=33.06;SOR=5.549	GT:AD:DP:GQ:PL	1/1:0,49:49:99:1648,148,0	LOC109845693
NC_033794.1	1769278	.	A	G	3281.77	PASS	AC=2;AF=1;AN=2;DP=77;ExcessHet=3.0103;FS=0;MLEAC=2;MLEAF=1;MQ=60;QD=31.97;SOR=5.004	GT:AD:DP:GQ:PL	1/1:0,77:77:99:3310,235,0	LOC109845693
NC_033794.1	1769283	.	G	A	2949.77	PASS	AC=2;AF=1;AN=2;DP=67;ExcessHet=3.0103;FS=0;MLEAC=2;MLEAF=1;MQ=60;QD=32.91;SOR=4.375	GT:AD:DP:GQ:PL	1/1:0,67:67:99:2978,202,0	LOC109845693
NC_033794.1	1769672	.	T	G	70.28	PASS	AC=2;AF=1;AN=2;DP=3;ExcessHet=3.0103;FS=0;MLEAC=2;MLEAF=1;MQ=60;QD=23.43;SOR=2.833	GT:AD:DP:GQ:PL	1/1:0,3:3:9:98,9,0	LOC109845693
NC_033794.1	1769742	.	T	C	107.03	PASS	AC=2;AF=1;AN=2;DP=4;ExcessHet=3.0103;FS=0;MLEAC=2;MLEAF=1;MQ=60;QD=26.76;SOR=3.258	GT:AD:DP:GQ:PL	1/1:0,4:4:12:135,12,0	LOC109845693
NC_033794.1	1769838	.	G	T	81.28	PASS	AC=2;AF=1;AN=2;DP=3;ExcessHet=3.0103;FS=0;MLEAC=2;MLEAF=1;MQ=60;QD=27.09;SOR=1.179	GT:AD:DP:GQ:PL	1/1:0,3:3:9:109,9,0	LOC109845693
NC_033794.1	1769840	.	G	T	81.28	PASS	AC=2;AF=1;AN=2;DP=3;ExcessHet=3.0103;FS=0;MLEAC=2;MLEAF=1;MQ=60;QD=27.09;SOR=1.179	GT:AD:DP:GQ:PL	1/1:0,3:3:9:109,9,0	LOC109845693
NC_033794.1	1769872	.	G	A	107.28	PASS	AC=2;AF=1;AN=2;DP=3;ExcessHet=3.0103;FS=0;MLEAC=2;MLEAF=1;MQ=60;QD=25.13;SOR=1.179	GT:AD:DP:GQ:PL	1/1:0,3:3:9:135,9,0	LOC109845693
NC_033794.1	1769881	.	G	A	107.28	PASS	AC=2;AF=1;AN=2;DP=3;ExcessHet=3.0103;FS=0;MLEAC=2;MLEAF=1;MQ=60;QD=26.77;SOR=1.179	GT:AD:DP:GQ:PL	1/1:0,3:3:9:135,9,0	LOC109845693
NC_033794.1	1769891	.	A	G	107.28	PASS	AC=2;AF=1;AN=2;DP=3;ExcessHet=3.0103;FS=0;MLEAC=2;MLEAF=1;MQ=60;QD=32.34;SOR=1.179	GT:AD:DP:GQ:PL	1/1:0,3:3:9:135,9,0	LOC109845693
NC_033794.1	1769915	.	A	C	107.28	PASS	AC=2;AF=1;AN=2;DP=3;ExcessHet=3.0103;FS=0;MLEAC=2;MLEAF=1;MQ=60;QD=25.89;SOR=1.179	GT:AD:DP:GQ:PL	1/1:0,3:3:9:135,9,0	LOC109845693
NC_033794.1	1769916	.	G	A	107.28	PASS	AC=2;AF=1;AN=2;DP=3;ExcessHet=3.0103;FS=0;MLEAC=2;MLEAF=1;MQ=60;QD=27.52;SOR=1.179	GT:AD:DP:GQ:PL	1/1:0,3:3:9:135,9,0	LOC109845693
NC_033794.1	1769926	.	G	A	107.28	PASS	AC=2;AF=1;AN=2;DP=3;ExcessHet=3.0103;FS=0;MLEAC=2;MLEAF=1;MQ=60;QD=31.52;SOR=1.179	GT:AD:DP:GQ:PL	1/1:0,3:3:9:135,9,0	LOC109845693
NC_033794.1	1769976	.	T	C	241.84	PASS	AC=2;AF=1;AN=2;DP=6;ExcessHet=3.0103;FS=0;MLEAC=2;MLEAF=1;MQ=60;QD=26.74;SOR=2.303	GT:AD:DP:GQ:PL	1/1:0,6:6:18:270,18,0	LOC109845693
NC_033794.1	1769985	.	A	C	241.84	PASS	AC=2;AF=1;AN=2;DP=6;ExcessHet=3.0103;FS=0;MLEAC=2;MLEAF=1;MQ=60;QD=28.26;SOR=2.303	GT:AD:DP:GQ:PL	1/1:0,6:6:18:270,18,0	LOC109845693
NC_033794.1	1770020	.	T	A	196.9	PASS	AC=2;AF=1;AN=2;DP=5;ExcessHet=3.0103;FS=0;MLEAC=2;MLEAF=1;MQ=60;QD=28.26;SOR=1.981	GT:AD:DP:GQ:PL	1/1:0,5:5:15:225,15,0	LOC109845693
NC_033794.1	1770025	.	A	G	196.9	PASS	AC=2;AF=1;AN=2;DP=5;ExcessHet=3.0103;FS=0;MLEAC=2;MLEAF=1;MQ=60;QD=27.67;SOR=1.981	GT:AD:DP:GQ:PL	1/1:0,5:5:15:225,15,0	LOC109845693
NC_033794.1	1770030	.	T	C	196.9	PASS	AC=2;AF=1;AN=2;DP=4;ExcessHet=3.0103;FS=0;MLEAC=2;MLEAF=1;MQ=60;QD=28.23;SOR=3.258	GT:AD:DP:GQ:PL	1/1:0,4:4:15:225,15,0	LOC109845693
NC_033794.1	1770105	.	A	G	62.74	PASS	AC=2;AF=1;AN=2;DP=2;ExcessHet=3.0103;FS=0;MLEAC=2;MLEAF=1;MQ=60;QD=31.37;SOR=0.693	GT:AD:DP:GQ:PL	1/1:0,2:2:6:90,6,0	LOC109845693
NC_033794.1	1770109	.	T	A	62.74	PASS	AC=2;AF=1;AN=2;DP=2;ExcessHet=3.0103;FS=0;MLEAC=2;MLEAF=1;MQ=60;QD=31.37;SOR=0.693	GT:AD:DP:GQ:PL	1/1:0,2:2:6:90,6,0	LOC109845693
NC_033794.1	1770128	.	T	G	85.28	PASS	AC=2;AF=1;AN=2;DP=3;ExcessHet=3.0103;FS=0;MLEAC=2;MLEAF=1;MQ=60;QD=28.43;SOR=1.179	GT:AD:DP:GQ:PL	1/1:0,3:3:9:113,9,0	LOC109845693
NC_033794.1	1770243	.	A	T	107.28	PASS	AC=2;AF=1;AN=2;DP=3;ExcessHet=3.0103;FS=0;MLEAC=2;MLEAF=1;MQ=60;QD=24.95;SOR=1.179	GT:AD:DP:GQ:PL	1/1:0,3:3:9:135,9,0	LOC109845693
NC_033794.1	1770258	.	A	C	107.28	PASS	AC=2;AF=1;AN=2;DP=3;ExcessHet=3.0103;FS=0;MLEAC=2;MLEAF=1;MQ=60;QD=31.82;SOR=1.179	GT:AD:DP:GQ:PL	1/1:0,3:3:9:135,9,0	LOC109845693
NC_033794.1	1770275	.	A	C	107.28	PASS	AC=2;AF=1;AN=2;DP=3;ExcessHet=3.0103;FS=0;MLEAC=2;MLEAF=1;MQ=60;QD=27.7;SOR=1.179	GT:AD:DP:GQ:PL	1/1:0,3:3:9:135,9,0	LOC109845693
NC_033794.1	1770287	.	C	A	62.74	PASS	AC=2;AF=1;AN=2;DP=2;ExcessHet=3.0103;FS=0;MLEAC=2;MLEAF=1;MQ=60;QD=31.37;SOR=2.303	GT:AD:DP:GQ:PL	1/1:0,2:2:6:90,6,0	LOC109845693
NC_033794.1	1770288	.	C	T	62.74	PASS	AC=2;AF=1;AN=2;DP=2;ExcessHet=3.0103;FS=0;MLEAC=2;MLEAF=1;MQ=60;QD=31.37;SOR=2.303	GT:AD:DP:GQ:PL	1/1:0,2:2:6:90,6,0	LOC109845693
NC_033794.1	1770291	.	C	A	62.74	PASS	AC=2;AF=1;AN=2;DP=2;ExcessHet=3.0103;FS=0;MLEAC=2;MLEAF=1;MQ=60;QD=31.37;SOR=2.303	GT:AD:DP:GQ:PL	1/1:0,2:2:6:90,6,0	LOC109845693
NC_033794.1	1770377	.	A	G	62.74	PASS	AC=2;AF=1;AN=2;DP=2;ExcessHet=3.0103;FS=0;MLEAC=2;MLEAF=1;MQ=60;QD=31.37;SOR=0.693	GT:AD:DP:GQ:PL	1/1:0,2:2:6:90,6,0	LOC109845693
NC_033794.1	1770388	.	A	C	62.74	PASS	AC=2;AF=1;AN=2;DP=2;ExcessHet=3.0103;FS=0;MLEAC=2;MLEAF=1;MQ=60;QD=31.37;SOR=0.693	GT:AD:DP:GQ:PL	1/1:0,2:2:6:90,6,0	LOC109845693
NC_033794.1	1770391	.	A	T	62.74	PASS	AC=2;AF=1;AN=2;DP=2;ExcessHet=3.0103;FS=0;MLEAC=2;MLEAF=1;MQ=60;QD=31.37;SOR=0.693	GT:AD:DP:GQ:PL	1/1:0,2:2:6:90,6,0	LOC109845693
NC_033794.1	1770395	.	G	A	62.74	PASS	AC=2;AF=1;AN=2;DP=2;ExcessHet=3.0103;FS=0;MLEAC=2;MLEAF=1;MQ=60;QD=31.37;SOR=0.693	GT:AD:DP:GQ:PL	1/1:0,2:2:6:90,6,0	LOC109845693
NC_033794.1	1770432	.	C	A	62.74	PASS	AC=2;AF=1;AN=2;DP=1;ExcessHet=3.0103;FS=0;MLEAC=2;MLEAF=1;MQ=60;QD=34.97;SOR=1.609	GT:AD:DP:GQ:PL	1/1:0,1:1:6:90,6,0	LOC109845693
NC_033794.1	1770439	.	C	G	107.28	PASS	AC=2;AF=1;AN=2;DP=3;ExcessHet=3.0103;FS=0;MLEAC=2;MLEAF=1;MQ=60;QD=25.79;SOR=1.179	GT:AD:DP:GQ:PL	1/1:0,3:3:9:135,9,0	LOC109845693
NC_033794.1	1770462	.	G	T	96.28	PASS	AC=2;AF=1;AN=2;DP=3;ExcessHet=3.0103;FS=0;MLEAC=2;MLEAF=1;MQ=60;QD=32.09;SOR=1.179	GT:AD:DP:GQ:PL	1/1:0,3:3:9:124,9,0	LOC109845693
NC_033794.1	1770533	.	T	A	107.28	PASS	AC=2;AF=1;AN=2;DP=3;ExcessHet=3.0103;FS=0;MLEAC=2;MLEAF=1;MQ=60;QD=28.56;SOR=1.179	GT:AD:DP:GQ:PL	1/1:0,3:3:9:135,9,0	LOC109845693
NC_033794.1	1770563	.	G	A	152.03	PASS	AC=2;AF=1;AN=2;DP=4;ExcessHet=3.0103;FS=0;MLEAC=2;MLEAF=1;MQ=60;QD=32.76;SOR=3.258	GT:AD:DP:GQ:PL	1/1:0,4:4:12:180,12,0	LOC109845693
NC_033794.1	1770570	.	T	C	152.03	PASS	AC=2;AF=1;AN=2;DP=4;ExcessHet=3.0103;FS=0;MLEAC=2;MLEAF=1;MQ=60;QD=26.39;SOR=3.258	GT:AD:DP:GQ:PL	1/1:0,4:4:12:180,12,0	LOC109845693
NC_033794.1	1770582	.	A	T	104.03	PASS	AC=2;AF=1;AN=2;DP=4;ExcessHet=3.0103;FS=0;MLEAC=2;MLEAF=1;MQ=60;QD=26.01;SOR=3.258	GT:AD:DP:GQ:PL	1/1:0,4:4:12:132,12,0	LOC109845693
NC_033794.1	1770606	.	C	A	152.03	PASS	AC=2;AF=1;AN=2;DP=4;ExcessHet=3.0103;FS=0;MLEAC=2;MLEAF=1;MQ=60;QD=28.59;SOR=3.258	GT:AD:DP:GQ:PL	1/1:0,4:4:12:180,12,0	LOC109845693
NC_033794.1	1770607	.	T	C	152.03	PASS	AC=2;AF=1;AN=2;DP=4;ExcessHet=3.0103;FS=0;MLEAC=2;MLEAF=1;MQ=60;QD=26.75;SOR=3.258	GT:AD:DP:GQ:PL	1/1:0,4:4:12:180,12,0	LOC109845693
NC_033794.1	1770831	.	C	A	52.74	PASS	AC=2;AF=1;AN=2;DP=2;ExcessHet=3.0103;FS=0;MLEAC=2;MLEAF=1;MQ=60;QD=26.37;SOR=2.303	GT:AD:DP:GQ:PL	1/1:0,2:2:6:80,6,0	LOC109845693
NC_033794.1	1770969	.	C	T	4688.77	PASS	AC=2;AF=1;AN=2;DP=104;ExcessHet=3.0103;FS=0;MLEAC=2;MLEAF=1;MQ=60;QD=30.4;SOR=1.094	GT:AD:DP:GQ:PL	1/1:0,104:104:99:4717,322,0	LOC109845693
NC_033794.1	1770976	.	A	G	4550.77	PASS	AC=2;AF=1;AN=2;DP=102;ExcessHet=3.0103;FS=0;MLEAC=2;MLEAF=1;MQ=60;QD=24.6;SOR=1.27	GT:AD:DP:GQ:PL	1/1:0,102:102:99:4579,307,0	LOC109845693
NC_033794.1	1771330	.	G	A	4478.77	PASS	AC=2;AF=1;AN=2;DP=101;ExcessHet=3.0103;FS=0;MLEAC=2;MLEAF=1;MQ=60;QD=29.84;SOR=1.431	GT:AD:DP:GQ:PL	1/1:0,101:101:99:4507,310,0	LOC109845693
NC_033794.1	1771378	.	A	T	376.78	PASS	AC=2;AF=1;AN=2;DP=8;ExcessHet=3.0103;FS=0;MLEAC=2;MLEAF=1;MQ=60;QD=28.49;SOR=1.179	GT:AD:DP:GQ:PL	1/1:0,8:8:27:405,27,0	LOC109845693
NC_033794.1	1771380	.	G	A	331.78	PASS	AC=2;AF=1;AN=2;DP=5;ExcessHet=3.0103;FS=0;MLEAC=2;MLEAF=1;MQ=60;QD=34.99;SOR=1.022	GT:AD:DP:GQ:PL	1/1:0,5:5:24:360,24,0	LOC109845693
NC_033794.1	1771708	.	G	A	62.74	PASS	AC=2;AF=1;AN=2;DP=2;ExcessHet=3.0103;FS=0;MLEAC=2;MLEAF=1;MQ=60;QD=31.37;SOR=0.693	GT:AD:DP:GQ:PL	1/1:0,2:2:6:90,6,0	LOC109845693
NC_033794.1	1771735	.	A	C	62.74	PASS	AC=2;AF=1;AN=2;DP=2;ExcessHet=3.0103;FS=0;MLEAC=2;MLEAF=1;MQ=60;QD=31.37;SOR=0.693	GT:AD:DP:GQ:PL	1/1:0,2:2:6:90,6,0	LOC109845693
NC_033794.1	1771920	.	A	G	631.77	PASS	AC=2;AF=1;AN=2;DP=21;ExcessHet=3.0103;FS=0;MLEAC=2;MLEAF=1;MQ=60;QD=30.08;SOR=1.828	GT:AD:DP:GQ:PL	1/1:0,21:21:63:660,63,0	LOC109845693
NC_033794.1	1772002	.	C	A	2100.77	PASS	AC=2;AF=1;AN=2;DP=65;ExcessHet=3.0103;FS=0;MLEAC=2;MLEAF=1;MQ=60;QD=32.32;SOR=2.73	GT:AD:DP:GQ:PL	1/1:0,65:65:99:2129,195,0	LOC109845693
NC_033794.1	1772022	.	T	A	556.77	PASS	AC=2;AF=1;AN=2;DP=13;ExcessHet=3.0103;FS=0;MLEAC=2;MLEAF=1;MQ=60;QD=30.78;SOR=3.767	GT:AD:DP:GQ:PL	1/1:0,13:13:39:585,39,0	LOC109845693
NC_033794.1	1772027	.	A	G	511.77	PASS	AC=2;AF=1;AN=2;DP=11;ExcessHet=3.0103;FS=0;MLEAC=2;MLEAF=1;MQ=60;QD=25.33;SOR=4.977	GT:AD:DP:GQ:PL	1/1:0,11:11:36:540,36,0	LOC109845693
NC_033794.1	1774622	.	C	T	210.78	PASS	AC=2;AF=1;AN=2;DP=8;ExcessHet=3.0103;FS=0;MLEAC=2;MLEAF=1;MQ=60;QD=26.35;SOR=4.407	GT:AD:DP:GQ:PL	1/1:0,8:8:24:239,24,0	LOC109845693
NC_033794.1	1782887	.	G	C	152.03	PASS	AC=2;AF=1;AN=2;DP=4;ExcessHet=3.0103;FS=0;MLEAC=2;MLEAF=1;MQ=58.52;QD=33.55;SOR=3.258	GT:AD:DP:GQ:PL	1/1:0,4:4:12:180,12,0	NA
NC_033794.1	1782931	.	T	A	152.03	PASS	AC=2;AF=1;AN=2;DP=4;ExcessHet=3.0103;FS=0;MLEAC=2;MLEAF=1;MQ=58.52;QD=34.84;SOR=3.258	GT:AD:DP:GQ:PL	1/1:0,4:4:12:180,12,0	NA
NC_033794.1	1782932	.	A	T	152.03	PASS	AC=2;AF=1;AN=2;DP=4;ExcessHet=3.0103;FS=0;MLEAC=2;MLEAF=1;MQ=58.52;QD=27.23;SOR=3.258	GT:AD:DP:GQ:PL	1/1:0,4:4:12:180,12,0	NA
NC_033794.1	1814438	.	T	A	28.75	PASS	AC=2;AF=1;AN=2;DP=2;ExcessHet=3.0103;FS=0;MLEAC=2;MLEAF=1;MQ=23.51;QD=14.37;SOR=2.303	GT:AD:DP:GQ:PL	1/1:0,2:2:6:56,6,0	LOC109845732
NC_033794.1	1823272	.	C	T	39.74	PASS	AC=2;AF=1;AN=2;DP=2;ExcessHet=3.0103;FS=0;MLEAC=2;MLEAF=1;MQ=40;QD=19.87;SOR=2.303	GT:AD:DP:GQ:PL	1/1:0,2:2:6:67,6,0	NA
NC_033794.1	1823422	.	T	G	76.28	PASS	AC=2;AF=1;AN=2;DP=3;ExcessHet=3.0103;FS=0;MLEAC=2;MLEAF=1;MQ=60;QD=25.43;SOR=1.179	GT:AD:DP:GQ:PL	1/1:0,3:3:9:104,9,0	NA
NC_033794.1	1823472	.	G	T	73.28	PASS	AC=2;AF=1;AN=2;DP=3;ExcessHet=3.0103;FS=0;MLEAC=2;MLEAF=1;MQ=52.82;QD=24.43;SOR=1.179	GT:AD:DP:GQ:PL	1/1:0,3:3:9:101,9,0	NA
NC_033794.1	1823537	.	C	G	34.74	PASS	AC=2;AF=1;AN=2;DP=2;ExcessHet=3.0103;FS=0;MLEAC=2;MLEAF=1;MQ=39.5;QD=17.37;SOR=0.693	GT:AD:DP:GQ:PL	1/1:0,2:2:6:62,6,0	NA
NC_033794.1	1833218	.	T	C	123.9	PASS	AC=2;AF=1;AN=2;DP=5;ExcessHet=3.0103;FS=0;MLEAC=2;MLEAF=1;MQ=60;QD=24.78;SOR=3.611	GT:AD:DP:GQ:PL	1/1:0,5:5:15:152,15,0	LOC109845750
NC_033794.1	1833421	.	C	G	104.03	PASS	AC=2;AF=1;AN=2;DP=4;ExcessHet=3.0103;FS=0;MLEAC=2;MLEAF=1;MQ=41.64;QD=26.01;SOR=1.609	GT:AD:DP:GQ:PL	1/1:0,4:4:12:132,12,0	LOC109845750
NC_033794.1	1833456	.	C	A	230.84	PASS	AC=2;AF=1;AN=2;DP=6;ExcessHet=3.0103;FS=0;MLEAC=2;MLEAF=1;MQ=41.1;QD=29.82;SOR=1.329	GT:AD:DP:GQ:PL	1/1:0,6:6:18:259,18,0	LOC109845750
NC_033794.1	1833475	.	T	C	196.9	PASS	AC=2;AF=1;AN=2;DP=5;ExcessHet=3.0103;FS=0;MLEAC=2;MLEAF=1;MQ=41.32;QD=27.09;SOR=1.022	GT:AD:DP:GQ:PL	1/1:0,5:5:15:225,15,0	LOC109845750
NC_033794.1	1833514	.	T	C	62.74	PASS	AC=2;AF=1;AN=2;DP=2;ExcessHet=3.0103;FS=0;MLEAC=2;MLEAF=1;MQ=40;QD=31.37;SOR=0.693	GT:AD:DP:GQ:PL	1/1:0,2:2:6:90,6,0	LOC109845750
NC_033794.1	1833520	.	C	A	62.74	PASS	AC=2;AF=1;AN=2;DP=3;ExcessHet=3.0103;FS=0;MLEAC=2;MLEAF=1;MQ=47.61;QD=31.37;SOR=0.693	GT:AD:DP:GQ:PL	1/1:0,2:2:6:90,6,0	LOC109845750
NC_033794.1	1833637	.	A	G	107.28	PASS	AC=2;AF=1;AN=2;DP=6;ExcessHet=3.0103;FS=0;MLEAC=2;MLEAF=1;MQ=50.87;QD=25.02;SOR=1.179	GT:AD:DP:GQ:PL	1/1:0,3:3:9:135,9,0	LOC109845750
NC_033794.1	1833638	.	T	A	107.28	PASS	AC=2;AF=1;AN=2;DP=6;ExcessHet=3.0103;FS=0;MLEAC=2;MLEAF=1;MQ=50.87;QD=31;SOR=1.179	GT:AD:DP:GQ:PL	1/1:0,3:3:9:135,9,0	LOC109845750
NC_033794.1	1833642	.	A	G	107.28	PASS	AC=2;AF=1;AN=2;DP=6;ExcessHet=3.0103;FS=0;MLEAC=2;MLEAF=1;MQ=50.87;QD=29.92;SOR=1.179	GT:AD:DP:GQ:PL	1/1:0,3:3:9:135,9,0	LOC109845750
NC_033794.1	1835563	.	T	G	62.74	PASS	AC=2;AF=1;AN=2;DP=2;ExcessHet=3.0103;FS=0;MLEAC=2;MLEAF=1;MQ=39.5;QD=31.37;SOR=2.303	GT:AD:DP:GQ:PL	1/1:0,2:2:6:90,6,0	LOC109845750
NC_033794.1	1835565	.	T	C	62.74	PASS	AC=2;AF=1;AN=2;DP=2;ExcessHet=3.0103;FS=0;MLEAC=2;MLEAF=1;MQ=39.5;QD=31.37;SOR=2.303	GT:AD:DP:GQ:PL	1/1:0,2:2:6:90,6,0	LOC109845750
NC_033794.1	1835603	.	C	T	62.74	PASS	AC=2;AF=1;AN=2;DP=2;ExcessHet=3.0103;FS=0;MLEAC=2;MLEAF=1;MQ=39.5;QD=31.37;SOR=2.303	GT:AD:DP:GQ:PL	1/1:0,2:2:6:90,6,0	LOC109845750
NC_033794.1	1835607	.	G	C	62.74	PASS	AC=2;AF=1;AN=2;DP=2;ExcessHet=3.0103;FS=0;MLEAC=2;MLEAF=1;MQ=39.5;QD=31.37;SOR=2.303	GT:AD:DP:GQ:PL	1/1:0,2:2:6:90,6,0	LOC109845750
NC_033794.1	1835608	.	G	A	62.74	PASS	AC=2;AF=1;AN=2;DP=2;ExcessHet=3.0103;FS=0;MLEAC=2;MLEAF=1;MQ=39.5;QD=31.37;SOR=2.303	GT:AD:DP:GQ:PL	1/1:0,2:2:6:90,6,0	LOC109845750
NC_033794.1	1835626	.	A	G	62.74	PASS	AC=2;AF=1;AN=2;DP=2;ExcessHet=3.0103;FS=0;MLEAC=2;MLEAF=1;MQ=39.5;QD=31.37;SOR=2.303	GT:AD:DP:GQ:PL	1/1:0,2:2:6:90,6,0	LOC109845750
NC_033794.1	1835916	.	G	A	34.74	PASS	AC=2;AF=1;AN=2;DP=2;ExcessHet=3.0103;FS=0;MLEAC=2;MLEAF=1;MQ=50.6;QD=17.37;SOR=0.693	GT:AD:DP:GQ:PL	1/1:0,2:2:6:62,6,0	LOC109845750
NC_033794.1	1839431	.	A	T	46.74	PASS	AC=2;AF=1;AN=2;DP=2;ExcessHet=3.0103;FS=0;MLEAC=2;MLEAF=1;MQ=32.38;QD=23.37;SOR=2.303	GT:AD:DP:GQ:PL	1/1:0,2:2:6:74,6,0	LOC109845750
NC_033794.1	1839451	.	G	C	46.74	PASS	AC=2;AF=1;AN=2;DP=2;ExcessHet=3.0103;FS=0;MLEAC=2;MLEAF=1;MQ=32.38;QD=23.37;SOR=2.303	GT:AD:DP:GQ:PL	1/1:0,2:2:6:74,6,0	LOC109845750
NC_033794.1	1839459	.	T	C	46.74	PASS	AC=2;AF=1;AN=2;DP=1;ExcessHet=3.0103;FS=0;MLEAC=2;MLEAF=1;MQ=39;QD=29.87;SOR=1.609	GT:AD:DP:GQ:PL	1/1:0,1:1:6:74,6,0	LOC109845750
NC_033794.1	1845363	.	C	T	62.74	PASS	AC=2;AF=1;AN=2;DP=2;ExcessHet=3.0103;FS=0;MLEAC=2;MLEAF=1;MQ=60;QD=31.37;SOR=0.693	GT:AD:DP:GQ:PL	1/1:0,2:2:6:90,6,0	LOC109845750
NC_033794.1	1845369	.	G	A	62.74	PASS	AC=2;AF=1;AN=2;DP=2;ExcessHet=3.0103;FS=0;MLEAC=2;MLEAF=1;MQ=60;QD=31.37;SOR=0.693	GT:AD:DP:GQ:PL	1/1:0,2:2:6:90,6,0	LOC109845750
NC_033794.1	1847641	.	C	A	149.9	PASS	AC=2;AF=1;AN=2;DP=5;ExcessHet=3.0103;FS=0;MLEAC=2;MLEAF=1;MQ=56.71;QD=29.98;SOR=3.611	GT:AD:DP:GQ:PL	1/1:0,5:5:15:178,15,0	LOC109845750
NC_033794.1	1857406	.	G	A	70.28	PASS	AC=2;AF=1;AN=2;DP=4;ExcessHet=3.0103;FS=0;MLEAC=2;MLEAF=1;MQ=47.06;QD=23.43;SOR=2.833	GT:AD:DP:GQ:PL	1/1:0,3:3:9:98,9,0	LOC109845757
NC_033794.1	1858745	.	G	T	647.77	PASS	AC=2;AF=1;AN=2;DP=20;ExcessHet=3.0103;FS=0;MLEAC=2;MLEAF=1;MQ=60;QD=32.39;SOR=1.402	GT:AD:DP:GQ:PL	1/1:0,20:20:60:676,60,0	LOC109845757
NC_033794.1	1858902	.	C	T	208.78	PASS	AC=2;AF=1;AN=2;DP=8;ExcessHet=3.0103;FS=0;MLEAC=2;MLEAF=1;MQ=60;QD=26.1;SOR=1.863	GT:AD:DP:GQ:PL	1/1:0,8:8:24:237,24,0	LOC109845757
NC_033794.1	1858934	.	C	T	421.77	PASS	AC=2;AF=1;AN=2;DP=10;ExcessHet=3.0103;FS=0;MLEAC=2;MLEAF=1;MQ=60;QD=28.36;SOR=3.258	GT:AD:DP:GQ:PL	1/1:0,10:10:30:450,30,0	LOC109845757
NC_033794.1	1858943	.	T	C	550.77	PASS	AC=2;AF=1;AN=2;DP=14;ExcessHet=3.0103;FS=0;MLEAC=2;MLEAF=1;MQ=60;QD=34.56;SOR=3.912	GT:AD:DP:GQ:PL	1/1:0,14:14:42:579,42,0	LOC109845757
NC_033794.1	1858958	.	T	C	374.77	PASS	AC=2;AF=1;AN=2;DP=13;ExcessHet=3.0103;FS=0;MLEAC=2;MLEAF=1;MQ=60;QD=28.83;SOR=3.767	GT:AD:DP:GQ:PL	1/1:0,13:13:39:403,39,0	LOC109845757
NC_033794.1	1859077	.	A	G	127.03	PASS	AC=2;AF=1;AN=2;DP=4;ExcessHet=3.0103;FS=0;MLEAC=2;MLEAF=1;MQ=60;QD=31.76;SOR=3.258	GT:AD:DP:GQ:PL	1/1:0,4:4:12:155,12,0	LOC109845757
NC_033794.1	1859093	.	T	C	62.74	PASS	AC=2;AF=1;AN=2;DP=2;ExcessHet=3.0103;FS=0;MLEAC=2;MLEAF=1;MQ=60;QD=31.37;SOR=2.303	GT:AD:DP:GQ:PL	1/1:0,2:2:6:90,6,0	LOC109845757
NC_033794.1	1859140	.	G	A	79.28	PASS	AC=2;AF=1;AN=2;DP=3;ExcessHet=3.0103;FS=0;MLEAC=2;MLEAF=1;MQ=60;QD=26.43;SOR=2.833	GT:AD:DP:GQ:PL	1/1:0,3:3:9:107,9,0	LOC109845757
NC_033794.1	1862800	.	A	C	150.84	PASS	AC=2;AF=1;AN=2;DP=6;ExcessHet=3.0103;FS=0;MLEAC=2;MLEAF=1;MQ=60;QD=25.14;SOR=2.303	GT:AD:DP:GQ:PL	1/1:0,6:6:18:179,18,0	LOC109845765
NC_033794.1	1862973	.	A	G	390.77	PASS	AC=2;AF=1;AN=2;DP=15;ExcessHet=3.0103;FS=0;MLEAC=2;MLEAF=1;MQ=60;QD=27.91;SOR=0.976	GT:AD:DP:GQ:PL	1/1:0,14:14:42:419,42,0	LOC109845765
NC_033794.1	1863008	.	A	G	383.77	PASS	AC=2;AF=1;AN=2;DP=13;ExcessHet=3.0103;FS=0;MLEAC=2;MLEAF=1;MQ=60;QD=31.98;SOR=1.445	GT:AD:DP:GQ:PL	1/1:0,12:12:36:412,36,0	LOC109845765
NC_033794.1	1863062	.	C	T	218.78	PASS	AC=2;AF=1;AN=2;DP=9;ExcessHet=3.0103;FS=0;MLEAC=2;MLEAF=1;MQ=60;QD=27.35;SOR=1.863	GT:AD:DP:GQ:PL	1/1:0,8:8:24:247,24,0	LOC109845765
NC_033794.1	1863615	.	T	C	260.78	PASS	AC=2;AF=1;AN=2;DP=9;ExcessHet=3.0103;FS=0;MLEAC=2;MLEAF=1;MQ=60;QD=28.98;SOR=0.892	GT:AD:DP:GQ:PL	1/1:0,9:9:27:289,27,0	LOC109845765
NC_033794.1	1886713	.	A	T	275.78	PASS	AC=2;AF=1;AN=2;DP=9;ExcessHet=3.0103;FS=0;MLEAC=2;MLEAF=1;MQ=60;QD=30.64;SOR=2.093	GT:AD:DP:GQ:PL	1/1:0,9:9:27:304,27,0	LOC109829088
NC_033794.1	1900210	.	G	C	138.03	PASS	AC=2;AF=1;AN=2;DP=4;ExcessHet=3.0103;FS=0;MLEAC=2;MLEAF=1;MQ=60;QD=34.51;SOR=1.609	GT:AD:DP:GQ:PL	1/1:0,4:4:12:166,12,0	LOC109829605
NC_033794.1	1904107	.	A	G	243.78	PASS	AC=2;AF=1;AN=2;DP=11;ExcessHet=3.0103;FS=0;MLEAC=2;MLEAF=1;MQ=60;QD=30.47;SOR=1.863	GT:AD:DP:GQ:PL	1/1:0,8:8:24:272,24,0	LOC109845773
NC_033794.1	1904372	.	A	G	152.03	PASS	AC=2;AF=1;AN=2;DP=5;ExcessHet=3.0103;FS=0;MLEAC=2;MLEAF=1;MQ=60;QD=26.49;SOR=0.693	GT:AD:DP:GQ:PL	1/1:0,4:4:12:180,12,0	LOC109845773
NC_033794.1	1904412	.	T	G	95.03	PASS	AC=2;AF=1;AN=2;DP=5;ExcessHet=3.0103;FS=0;MLEAC=2;MLEAF=1;MQ=60;QD=23.76;SOR=0.693	GT:AD:DP:GQ:PL	1/1:0,4:4:12:123,12,0	LOC109845773
NC_033794.1	1905322	.	A	G	568.77	PASS	AC=2;AF=1;AN=2;DP=19;ExcessHet=3.0103;FS=0;MLEAC=2;MLEAF=1;MQ=42.54;QD=29.94;SOR=0.793	GT:AD:DP:GQ:PL	1/1:0,19:19:57:597,57,0	LOC109845773
NC_033794.1	1906139	.	T	C	284.77	PASS	AC=2;AF=1;AN=2;DP=10;ExcessHet=3.0103;FS=0;MLEAC=2;MLEAF=1;MQ=59.52;QD=28.48;SOR=2.303	GT:AD:DP:GQ:PL	1/1:0,10:10:30:313,30,0	LOC109845773
NC_033794.1	1906258	.	A	T	51.77	PASS	AC=1;AF=0.5;AN=2;BaseQRankSum=-1.282;ClippingRankSum=0;DP=7;ExcessHet=3.0103;FS=3.979;MLEAC=1;MLEAF=0.5;MQ=53.05;MQRankSum=0.598;QD=8.63;ReadPosRankSum=1.96;SOR=0.838	GT:AD:DP:GQ:PL	0/1:3,3:6:80:80,0,88	LOC109845773
NC_033794.1	1906315	.	A	T	378.22	PASS	AC=2;AF=1;AN=2;BaseQRankSum=-0.661;ClippingRankSum=0;DP=16;ExcessHet=3.0103;FS=0;MLEAC=2;MLEAF=1;MQ=52.66;MQRankSum=0.824;QD=27.02;ReadPosRankSum=1.752;SOR=0.442	GT:AD:DP:GQ:PL	1/1:1,13:14:4:405,4,0	LOC109845773
NC_033794.1	1906353	.	A	T	442.22	PASS	AC=2;AF=1;AN=2;BaseQRankSum=-0.832;ClippingRankSum=0;DP=15;ExcessHet=3.0103;FS=0;MLEAC=2;MLEAF=1;MQ=51.05;MQRankSum=0.519;QD=31.59;ReadPosRankSum=1.748;SOR=0.446	GT:AD:DP:GQ:PL	1/1:1,13:14:4:469,4,0	LOC109845773
NC_033794.1	1906368	.	T	A	161.77	PASS	AC=1;AF=0.5;AN=2;BaseQRankSum=-0.191;ClippingRankSum=0;DP=12;ExcessHet=3.0103;FS=3.09;MLEAC=1;MLEAF=0.5;MQ=50.31;MQRankSum=0.799;QD=14.71;ReadPosRankSum=-1.501;SOR=0.078	GT:AD:DP:GQ:PL	0/1:7,4:11:99:190,0,270	LOC109845773
NC_033794.1	1906571	.	A	G	210.78	PASS	AC=2;AF=1;AN=2;DP=8;ExcessHet=3.0103;FS=0;MLEAC=2;MLEAF=1;MQ=60;QD=26.35;SOR=1.179	GT:AD:DP:GQ:PL	1/1:0,8:8:24:239,24,0	LOC109845773
NC_033794.1	1906584	.	T	C	223.78	PASS	AC=2;AF=1;AN=2;DP=8;ExcessHet=3.0103;FS=0;MLEAC=2;MLEAF=1;MQ=60;QD=27.97;SOR=1.179	GT:AD:DP:GQ:PL	1/1:0,8:8:24:252,24,0	LOC109845773
NC_033794.1	1906597	.	A	T	311.78	PASS	AC=2;AF=1;AN=2;DP=8;ExcessHet=3.0103;FS=0;MLEAC=2;MLEAF=1;MQ=60;QD=31.1;SOR=1.179	GT:AD:DP:GQ:PL	1/1:0,8:8:24:340,24,0	LOC109845773
NC_033794.1	1906602	.	A	T	311.78	PASS	AC=2;AF=1;AN=2;DP=7;ExcessHet=3.0103;FS=0;MLEAC=2;MLEAF=1;MQ=60;QD=22.61;SOR=1.609	GT:AD:DP:GQ:PL	1/1:0,7:7:24:340,24,0	LOC109845773
NC_033794.1	1906668	.	G	T	231.84	PASS	AC=2;AF=1;AN=2;DP=6;ExcessHet=3.0103;FS=0;MLEAC=2;MLEAF=1;MQ=60;QD=31.13;SOR=1.329	GT:AD:DP:GQ:PL	1/1:0,6:6:18:260,18,0	LOC109845773
NC_033794.1	1906681	.	G	A	232.84	PASS	AC=2;AF=1;AN=2;DP=6;ExcessHet=3.0103;FS=0;MLEAC=2;MLEAF=1;MQ=60;QD=30.37;SOR=2.303	GT:AD:DP:GQ:PL	1/1:0,6:6:18:261,18,0	LOC109845773
NC_033794.1	1906726	.	T	C	211.84	PASS	AC=2;AF=1;AN=2;DP=6;ExcessHet=3.0103;FS=0;MLEAC=2;MLEAF=1;MQ=60;QD=30.76;SOR=1.329	GT:AD:DP:GQ:PL	1/1:0,6:6:18:240,18,0	LOC109845773
NC_033794.1	1906731	.	A	C	183.9	PASS	AC=2;AF=1;AN=2;DP=4;ExcessHet=3.0103;FS=0;MLEAC=2;MLEAF=1;MQ=60;QD=26.02;SOR=1.609	GT:AD:DP:GQ:PL	1/1:0,4:4:15:212,15,0	LOC109845773
NC_033794.1	1906734	.	T	A	152.03	PASS	AC=2;AF=1;AN=2;DP=4;ExcessHet=3.0103;FS=0;MLEAC=2;MLEAF=1;MQ=60;QD=28.26;SOR=1.609	GT:AD:DP:GQ:PL	1/1:0,4:4:12:180,12,0	LOC109845773
NC_033794.1	1906762	.	A	C	138.03	PASS	AC=2;AF=1;AN=2;DP=4;ExcessHet=3.0103;FS=0;MLEAC=2;MLEAF=1;MQ=60;QD=34.51;SOR=1.609	GT:AD:DP:GQ:PL	1/1:0,4:4:12:166,12,0	LOC109845773
NC_033794.1	1906777	.	T	C	107.28	PASS	AC=2;AF=1;AN=2;DP=3;ExcessHet=3.0103;FS=0;MLEAC=2;MLEAF=1;MQ=60;QD=30.37;SOR=2.833	GT:AD:DP:GQ:PL	1/1:0,3:3:9:135,9,0	LOC109845773
NC_033794.1	1906792	.	G	A	192.9	PASS	AC=2;AF=1;AN=2;DP=5;ExcessHet=3.0103;FS=0;MLEAC=2;MLEAF=1;MQ=60;QD=28.2;SOR=1.022	GT:AD:DP:GQ:PL	1/1:0,5:5:15:221,15,0	LOC109845773
NC_033794.1	1906804	.	C	G	192.9	PASS	AC=2;AF=1;AN=2;DP=5;ExcessHet=3.0103;FS=0;MLEAC=2;MLEAF=1;MQ=60;QD=29.61;SOR=1.022	GT:AD:DP:GQ:PL	1/1:0,5:5:15:221,15,0	LOC109845773
NC_033794.1	1906862	.	A	G	290.77	PASS	AC=2;AF=1;AN=2;DP=10;ExcessHet=3.0103;FS=0;MLEAC=2;MLEAF=1;MQ=60;QD=29.08;SOR=1.609	GT:AD:DP:GQ:PL	1/1:0,10:10:30:319,30,0	LOC109845773
NC_033794.1	1907161	.	A	T	230.84	PASS	AC=2;AF=1;AN=2;DP=6;ExcessHet=3.0103;FS=0;MLEAC=2;MLEAF=1;MQ=60;QD=33.35;SOR=1.329	GT:AD:DP:GQ:PL	1/1:0,6:6:18:259,18,0	LOC109845773
NC_033794.1	1907177	.	T	A	196.9	PASS	AC=2;AF=1;AN=2;DP=5;ExcessHet=3.0103;FS=0;MLEAC=2;MLEAF=1;MQ=60;QD=27.78;SOR=1.981	GT:AD:DP:GQ:PL	1/1:0,5:5:15:225,15,0	LOC109845773
NC_033794.1	1907187	.	T	A	196.9	PASS	AC=2;AF=1;AN=2;DP=5;ExcessHet=3.0103;FS=0;MLEAC=2;MLEAF=1;MQ=60;QD=35.34;SOR=1.981	GT:AD:DP:GQ:PL	1/1:0,5:5:15:225,15,0	LOC109845773
NC_033794.1	1907261	.	A	G	73.28	PASS	AC=2;AF=1;AN=2;DP=3;ExcessHet=3.0103;FS=0;MLEAC=2;MLEAF=1;MQ=60;QD=24.43;SOR=2.833	GT:AD:DP:GQ:PL	1/1:0,3:3:9:101,9,0	LOC109845773
NC_033794.1	1907343	.	C	G	601.77	PASS	AC=2;AF=1;AN=2;DP=14;ExcessHet=3.0103;FS=0;MLEAC=2;MLEAF=1;MQ=60;QD=34.53;SOR=0.976	GT:AD:DP:GQ:PL	1/1:0,14:14:42:630,42,0	LOC109845773
NC_033794.1	1907499	.	C	T	1421.77	PASS	AC=2;AF=1;AN=2;DP=36;ExcessHet=3.0103;FS=0;MLEAC=2;MLEAF=1;MQ=60;QD=27.54;SOR=1.284	GT:AD:DP:GQ:PL	1/1:0,32:32:99:1450,99,0	LOC109845773
NC_033794.1	1907512	.	C	T	1490.77	PASS	AC=2;AF=1;AN=2;DP=35;ExcessHet=3.0103;FS=0;MLEAC=2;MLEAF=1;MQ=60;QD=31.43;SOR=1.022	GT:AD:DP:GQ:PL	1/1:0,33:33:99:1519,102,0	LOC109845773
NC_033794.1	1907537	.	G	A	961.77	PASS	AC=2;AF=1;AN=2;DP=25;ExcessHet=3.0103;FS=0;MLEAC=2;MLEAF=1;MQ=60;QD=30.58;SOR=1.931	GT:AD:DP:GQ:PL	1/1:0,22:22:66:990,66,0	LOC109845773
NC_033794.1	1907558	.	C	T	806.77	PASS	AC=2;AF=1;AN=2;DP=21;ExcessHet=3.0103;FS=0;MLEAC=2;MLEAF=1;MQ=60;QD=32.04;SOR=1.179	GT:AD:DP:GQ:PL	1/1:0,18:18:57:835,57,0	LOC109845773
NC_033794.1	1907615	.	G	T	595.77	PASS	AC=2;AF=1;AN=2;DP=19;ExcessHet=3.0103;FS=0;MLEAC=2;MLEAF=1;MQ=60;QD=33.1;SOR=1.863	GT:AD:DP:GQ:PL	1/1:0,18:18:54:624,54,0	LOC109845773
NC_033794.1	1907666	.	G	T	1042.77	PASS	AC=2;AF=1;AN=2;DP=34;ExcessHet=3.0103;FS=0;MLEAC=2;MLEAF=1;MQ=60;QD=32.59;SOR=2.165	GT:AD:DP:GQ:PL	1/1:0,32:32:96:1071,96,0	LOC109845773
NC_033794.1	1907839	.	T	G	62.74	PASS	AC=2;AF=1;AN=2;DP=2;ExcessHet=3.0103;FS=0;MLEAC=2;MLEAF=1;MQ=60;QD=31.37;SOR=2.303	GT:AD:DP:GQ:PL	1/1:0,2:2:6:90,6,0	LOC109845773
NC_033794.1	1908616	.	A	C	710.77	PASS	AC=2;AF=1;AN=2;DP=22;ExcessHet=3.0103;FS=0;MLEAC=2;MLEAF=1;MQ=60;QD=32.31;SOR=6.273	GT:AD:DP:GQ:PL	1/1:0,22:22:66:739,66,0	NA
NC_033794.1	1908758	.	T	C	1174.77	PASS	AC=2;AF=1;AN=2;DP=29;ExcessHet=3.0103;FS=0;MLEAC=2;MLEAF=1;MQ=57.71;QD=28.99;SOR=1.942	GT:AD:DP:GQ:PL	1/1:0,29:29:87:1203,87,0	NA
NC_033794.1	1910848	.	C	G	1326.77	PASS	AC=2;AF=1;AN=2;DP=40;ExcessHet=3.0103;FS=0;MLEAC=2;MLEAF=1;MQ=60;QD=33.17;SOR=1.292	GT:AD:DP:GQ:PL	1/1:0,40:40:99:1355,120,0	LOC109845785
NC_033794.1	1911649	.	T	C	1252.77	PASS	AC=2;AF=1;AN=2;DP=42;ExcessHet=3.0103;FS=0;MLEAC=2;MLEAF=1;MQ=60;QD=29.83;SOR=1.127	GT:AD:DP:GQ:PL	1/1:0,42:42:99:1281,126,0	LOC109845785
NC_033794.1	1912251	.	C	T	900.77	PASS	AC=2;AF=1;AN=2;DP=29;ExcessHet=3.0103;FS=0;MLEAC=2;MLEAF=1;MQ=60;QD=32.17;SOR=0.693	GT:AD:DP:GQ:PL	1/1:0,28:28:84:929,84,0	LOC109845785
NC_033794.1	1912746	.	A	C	111.03	PASS	AC=2;AF=1;AN=2;DP=4;ExcessHet=3.0103;FS=0;MLEAC=2;MLEAF=1;MQ=60;QD=27.76;SOR=1.609	GT:AD:DP:GQ:PL	1/1:0,4:4:12:139,12,0	LOC109845785
NC_033794.1	1912884	.	G	A	107.28	PASS	AC=2;AF=1;AN=2;DP=3;ExcessHet=3.0103;FS=0;MLEAC=2;MLEAF=1;MQ=60;QD=30.09;SOR=2.833	GT:AD:DP:GQ:PL	1/1:0,3:3:9:135,9,0	LOC109845785
NC_033794.1	1912892	.	G	A	138.03	PASS	AC=2;AF=1;AN=2;DP=4;ExcessHet=3.0103;FS=0;MLEAC=2;MLEAF=1;MQ=60;QD=34.51;SOR=1.609	GT:AD:DP:GQ:PL	1/1:0,4:4:12:166,12,0	LOC109845785
NC_033794.1	1913405	.	T	C	39.74	PASS	AC=2;AF=1;AN=2;DP=2;ExcessHet=3.0103;FS=0;MLEAC=2;MLEAF=1;MQ=60;QD=19.87;SOR=2.303	GT:AD:DP:GQ:PL	1/1:0,2:2:6:67,6,0	LOC109845785
NC_033794.1	1913767	.	T	C	106.03	PASS	AC=2;AF=1;AN=2;DP=4;ExcessHet=3.0103;FS=0;MLEAC=2;MLEAF=1;MQ=60;QD=26.51;SOR=0.693	GT:AD:DP:GQ:PL	1/1:0,4:4:12:134,12,0	LOC109845785
NC_033794.1	1914324	.	A	G	112.03	PASS	AC=2;AF=1;AN=2;DP=4;ExcessHet=3.0103;FS=0;MLEAC=2;MLEAF=1;MQ=42.43;QD=28.01;SOR=0.693	GT:AD:DP:GQ:PL	1/1:0,4:4:12:140,12,0	LOC109845785
NC_033794.1	1914377	.	A	C	142.9	PASS	AC=2;AF=1;AN=2;DP=5;ExcessHet=3.0103;FS=0;MLEAC=2;MLEAF=1;MQ=57.97;QD=28.58;SOR=1.981	GT:AD:DP:GQ:PL	1/1:0,5:5:15:171,15,0	LOC109845785
NC_033794.1	1914718	.	A	C	132.9	PASS	AC=2;AF=1;AN=2;DP=5;ExcessHet=3.0103;FS=0;MLEAC=2;MLEAF=1;MQ=60;QD=26.58;SOR=1.981	GT:AD:DP:GQ:PL	1/1:0,5:5:15:161,15,0	LOC109845785
NC_033794.1	1915102	.	A	G	125.9	PASS	AC=2;AF=1;AN=2;DP=5;ExcessHet=3.0103;FS=0;MLEAC=2;MLEAF=1;MQ=60;QD=25.18;SOR=3.611	GT:AD:DP:GQ:PL	1/1:0,5:5:15:154,15,0	LOC109845785
NC_033794.1	1916521	.	A	G	177.84	PASS	AC=2;AF=1;AN=2;DP=6;ExcessHet=3.0103;FS=0;MLEAC=2;MLEAF=1;MQ=60;QD=29.64;SOR=1.329	GT:AD:DP:GQ:PL	1/1:0,6:6:18:206,18,0	LOC109845785
NC_033794.1	1919442	.	A	G	978.77	PASS	AC=2;AF=1;AN=2;DP=35;ExcessHet=3.0103;FS=0;MLEAC=2;MLEAF=1;MQ=60;QD=27.96;SOR=1.148	GT:AD:DP:GQ:PL	1/1:0,35:35:99:1007,104,0	LOC109845785
NC_033794.1	1925089	.	C	T	44.74	PASS	AC=2;AF=1;AN=2;DP=2;ExcessHet=3.0103;FS=0;MLEAC=2;MLEAF=1;MQ=60;QD=22.37;SOR=2.303	GT:AD:DP:GQ:PL	1/1:0,2:2:6:72,6,0	LOC109845794
NC_033794.1	1925332	.	G	A	627.77	PASS	AC=2;AF=1;AN=2;DP=15;ExcessHet=3.0103;FS=0;MLEAC=2;MLEAF=1;MQ=60;QD=30.93;SOR=3.126	GT:AD:DP:GQ:PL	1/1:0,15:15:45:656,45,0	LOC109845794
NC_033794.1	1925335	.	A	G	627.77	PASS	AC=2;AF=1;AN=2;DP=14;ExcessHet=3.0103;FS=0;MLEAC=2;MLEAF=1;MQ=60;QD=32.04;SOR=2.985	GT:AD:DP:GQ:PL	1/1:0,14:14:45:656,45,0	LOC109845794
NC_033794.1	1925354	.	A	C	466.77	PASS	AC=2;AF=1;AN=2;DP=11;ExcessHet=3.0103;FS=0;MLEAC=2;MLEAF=1;MQ=60;QD=30.74;SOR=1.27	GT:AD:DP:GQ:PL	1/1:0,11:11:33:495,33,0	LOC109845794
NC_033794.1	1925359	.	C	T	601.77	PASS	AC=2;AF=1;AN=2;DP=14;ExcessHet=3.0103;FS=0;MLEAC=2;MLEAF=1;MQ=60;QD=28.39;SOR=1.329	GT:AD:DP:GQ:PL	1/1:0,14:14:42:630,42,0	LOC109845794
NC_033794.1	1925363	.	C	A	626.77	PASS	AC=2;AF=1;AN=2;DP=15;ExcessHet=3.0103;FS=0;MLEAC=2;MLEAF=1;MQ=60;QD=32.05;SOR=1.473	GT:AD:DP:GQ:PL	1/1:0,15:15:45:655,45,0	LOC109845794
NC_033794.1	1925500	.	G	A	1497.77	PASS	AC=2;AF=1;AN=2;DP=46;ExcessHet=3.0103;FS=0;MLEAC=2;MLEAF=1;MQ=60;QD=32.56;SOR=2.985	GT:AD:DP:GQ:PL	1/1:0,46:46:99:1526,137,0	LOC109845794
NC_033794.1	1925578	.	T	C	1374.77	PASS	AC=2;AF=1;AN=2;DP=45;ExcessHet=3.0103;FS=0;MLEAC=2;MLEAF=1;MQ=60;QD=31.24;SOR=2.409	GT:AD:DP:GQ:PL	1/1:0,44:44:99:1403,132,0	LOC109845794
NC_033794.1	1925629	.	A	C	1422.77	PASS	AC=2;AF=1;AN=2;DP=48;ExcessHet=3.0103;FS=0;MLEAC=2;MLEAF=1;MQ=60;QD=30.93;SOR=0.976	GT:AD:DP:GQ:PL	1/1:0,46:46:99:1451,138,0	LOC109845794
NC_033794.1	1925713	.	T	C	1476.77	PASS	AC=2;AF=1;AN=2;DP=49;ExcessHet=3.0103;FS=0;MLEAC=2;MLEAF=1;MQ=60;QD=30.77;SOR=1.067	GT:AD:DP:GQ:PL	1/1:0,48:48:99:1505,144,0	LOC109845794
NC_033794.1	1925911	.	T	C	1935.77	PASS	AC=2;AF=1;AN=2;DP=65;ExcessHet=3.0103;FS=0;MLEAC=2;MLEAF=1;MQ=60;QD=29.78;SOR=0.787	GT:AD:DP:GQ:PL	1/1:0,65:65:99:1964,195,0	LOC109845794
NC_033794.1	1926061	.	C	G	1328.77	PASS	AC=2;AF=1;AN=2;DP=41;ExcessHet=3.0103;FS=0;MLEAC=2;MLEAF=1;MQ=60;QD=32.41;SOR=1.501	GT:AD:DP:GQ:PL	1/1:0,41:41:99:1357,123,0	LOC109845794
NC_033794.1	1926097	.	A	T	3304.77	PASS	AC=2;AF=1;AN=2;DP=77;ExcessHet=3.0103;FS=0;MLEAC=2;MLEAF=1;MQ=60;QD=29.38;SOR=0.887	GT:AD:DP:GQ:PL	1/1:0,77:77:99:3333,235,0	LOC109845794
NC_033794.1	1926119	.	G	A	3275.77	PASS	AC=2;AF=1;AN=2;DP=74;ExcessHet=3.0103;FS=0;MLEAC=2;MLEAF=1;MQ=60;QD=28.49;SOR=0.804	GT:AD:DP:GQ:PL	1/1:0,74:74:99:3304,223,0	LOC109845794
NC_033794.1	1926140	.	C	T	2905.77	PASS	AC=2;AF=1;AN=2;DP=69;ExcessHet=3.0103;FS=0;MLEAC=2;MLEAF=1;MQ=60;QD=34.13;SOR=0.722	GT:AD:DP:GQ:PL	1/1:0,69:69:99:2934,208,0	LOC109845794
NC_033794.1	1926172	.	C	G	2234.77	PASS	AC=2;AF=1;AN=2;DP=69;ExcessHet=3.0103;FS=0;MLEAC=2;MLEAF=1;MQ=60;QD=32.39;SOR=0.781	GT:AD:DP:GQ:PL	1/1:0,69:69:99:2263,207,0	LOC109845794
NC_033794.1	1926391	.	A	G	1689.77	PASS	AC=2;AF=1;AN=2;DP=56;ExcessHet=3.0103;FS=0;MLEAC=2;MLEAF=1;MQ=60;QD=30.17;SOR=1.009	GT:AD:DP:GQ:PL	1/1:0,56:56:99:1718,168,0	LOC109845794
NC_033794.1	1926695	.	A	G	1968.77	PASS	AC=2;AF=1;AN=2;DP=65;ExcessHet=3.0103;FS=0;MLEAC=2;MLEAF=1;MQ=60;QD=30.29;SOR=1.249	GT:AD:DP:GQ:PL	1/1:0,65:65:99:1997,195,0	LOC109845794
NC_033794.1	1926750	.	G	A	2053.77	PASS	AC=2;AF=1;AN=2;DP=65;ExcessHet=3.0103;FS=0;MLEAC=2;MLEAF=1;MQ=60;QD=31.6;SOR=0.787	GT:AD:DP:GQ:PL	1/1:0,65:65:99:2082,193,0	LOC109845794
NC_033794.1	1926788	.	A	C	1956.77	PASS	AC=2;AF=1;AN=2;DP=59;ExcessHet=3.0103;FS=0;MLEAC=2;MLEAF=1;MQ=60;QD=33.17;SOR=1.123	GT:AD:DP:GQ:PL	1/1:0,59:59:99:1985,177,0	LOC109845794
NC_033794.1	1927035	.	C	T	1495.77	PASS	AC=2;AF=1;AN=2;DP=47;ExcessHet=3.0103;FS=0;MLEAC=2;MLEAF=1;MQ=60;QD=31.82;SOR=1.022	GT:AD:DP:GQ:PL	1/1:0,47:47:99:1524,141,0	LOC109845794
NC_033794.1	1927102	.	A	G	1182.77	PASS	AC=2;AF=1;AN=2;DP=39;ExcessHet=3.0103;FS=0;MLEAC=2;MLEAF=1;MQ=60;QD=30.33;SOR=1.236	GT:AD:DP:GQ:PL	1/1:0,39:39:99:1211,117,0	LOC109845794
NC_033794.1	1927194	.	A	T	1549.77	PASS	AC=2;AF=1;AN=2;DP=48;ExcessHet=3.0103;FS=0;MLEAC=2;MLEAF=1;MQ=60;QD=32.29;SOR=0.866	GT:AD:DP:GQ:PL	1/1:0,48:48:99:1578,144,0	LOC109845794
NC_033794.1	1927327	.	C	T	401.77	PASS	AC=2;AF=1;AN=2;DP=13;ExcessHet=3.0103;FS=0;MLEAC=2;MLEAF=1;MQ=60;QD=30.91;SOR=1.179	GT:AD:DP:GQ:PL	1/1:0,13:13:39:430,39,0	LOC109845794
NC_033794.1	1927401	.	G	A	453.77	PASS	AC=2;AF=1;AN=2;DP=10;ExcessHet=3.0103;FS=0;MLEAC=2;MLEAF=1;MQ=60;QD=26.79;SOR=2.303	GT:AD:DP:GQ:PL	1/1:0,10:10:33:482,33,0	LOC109845794
NC_033794.1	1927416	.	A	G	522.77	PASS	AC=2;AF=1;AN=2;DP=13;ExcessHet=3.0103;FS=0;MLEAC=2;MLEAF=1;MQ=60;QD=30.24;SOR=2.833	GT:AD:DP:GQ:PL	1/1:0,13:13:39:551,39,0	LOC109845794
NC_033794.1	1927450	.	G	C	386.77	PASS	AC=2;AF=1;AN=2;DP=12;ExcessHet=3.0103;FS=0;MLEAC=2;MLEAF=1;MQ=60;QD=32.23;SOR=2.67	GT:AD:DP:GQ:PL	1/1:0,12:12:36:415,36,0	LOC109845794
NC_033794.1	1927579	.	C	G	481.77	PASS	AC=2;AF=1;AN=2;DP=17;ExcessHet=3.0103;FS=0;MLEAC=2;MLEAF=1;MQ=60;QD=28.34;SOR=0.804	GT:AD:DP:GQ:PL	1/1:0,17:17:51:510,51,0	LOC109845794
NC_033794.1	1927677	.	G	A	979.77	PASS	AC=2;AF=1;AN=2;DP=24;ExcessHet=3.0103;FS=0;MLEAC=2;MLEAF=1;MQ=60;QD=31.47;SOR=1.051	GT:AD:DP:GQ:PL	1/1:0,24:24:72:1008,72,0	LOC109845794
NC_033794.1	1927702	.	C	A	927.77	PASS	AC=2;AF=1;AN=2;DP=22;ExcessHet=3.0103;FS=0;MLEAC=2;MLEAF=1;MQ=60;QD=26.89;SOR=0.874	GT:AD:DP:GQ:PL	1/1:0,22:22:66:956,66,0	LOC109845794
NC_033794.1	1927885	.	T	G	796.77	PASS	AC=2;AF=1;AN=2;DP=18;ExcessHet=3.0103;FS=0;MLEAC=2;MLEAF=1;MQ=60;QD=32.82;SOR=0.914	GT:AD:DP:GQ:PL	1/1:0,18:18:57:825,57,0	LOC109845794
NC_033794.1	1927918	.	T	C	941.77	PASS	AC=2;AF=1;AN=2;DP=21;ExcessHet=3.0103;FS=0;MLEAC=2;MLEAF=1;MQ=60;QD=33.25;SOR=0.99	GT:AD:DP:GQ:PL	1/1:0,21:21:66:970,66,0	LOC109845794
NC_033794.1	1927957	.	G	A	562.77	PASS	AC=2;AF=1;AN=2;DP=18;ExcessHet=3.0103;FS=0;MLEAC=2;MLEAF=1;MQ=60;QD=31.26;SOR=2.303	GT:AD:DP:GQ:PL	1/1:0,18:18:54:591,54,0	LOC109845794
NC_033794.1	1928057	.	T	G	583.77	PASS	AC=2;AF=1;AN=2;DP=14;ExcessHet=3.0103;FS=0;MLEAC=2;MLEAF=1;MQ=60;QD=28.14;SOR=0.693	GT:AD:DP:GQ:PL	1/1:0,14:14:42:612,42,0	LOC109845794
NC_033794.1	1928058	.	G	A	583.77	PASS	AC=2;AF=1;AN=2;DP=14;ExcessHet=3.0103;FS=0;MLEAC=2;MLEAF=1;MQ=60;QD=27.08;SOR=0.693	GT:AD:DP:GQ:PL	1/1:0,14:14:42:612,42,0	LOC109845794
NC_033794.1	1928349	.	G	A	516.77	PASS	AC=1;AF=0.5;AN=2;BaseQRankSum=1.923;ClippingRankSum=0;DP=37;ExcessHet=3.0103;FS=10.037;MLEAC=1;MLEAF=0.5;MQ=60;MQRankSum=0;QD=13.97;ReadPosRankSum=5.133;SOR=1.314	GT:AD:DP:GQ:PL	0/1:22,15:37:99:545,0,844	LOC109845794
NC_033794.1	1928357	.	C	T	516.77	PASS	AC=1;AF=0.5;AN=2;BaseQRankSum=-1.741;ClippingRankSum=0;DP=35;ExcessHet=3.0103;FS=7.473;MLEAC=1;MLEAF=0.5;MQ=60;MQRankSum=0;QD=14.76;ReadPosRankSum=4.914;SOR=0.959	GT:AD:DP:GQ:PL	0/1:22,13:35:99:545,0,844	LOC109845794
NC_033794.1	1928375	.	A	G	493.77	PASS	AC=1;AF=0.5;AN=2;BaseQRankSum=-0.691;ClippingRankSum=0;DP=36;ExcessHet=3.0103;FS=5.123;MLEAC=1;MLEAF=0.5;MQ=60;MQRankSum=0;QD=13.72;ReadPosRankSum=5.027;SOR=0.7	GT:AD:DP:GQ:PL	0/1:22,14:36:99:522,0,847	LOC109845794
NC_033794.1	1928380	.	T	C	493.77	PASS	AC=1;AF=0.5;AN=2;BaseQRankSum=-0.695;ClippingRankSum=0;DP=36;ExcessHet=3.0103;FS=5.123;MLEAC=1;MLEAF=0.5;MQ=60;MQRankSum=0;QD=13.72;ReadPosRankSum=5.029;SOR=0.7	GT:AD:DP:GQ:PL	0/1:22,14:36:99:522,0,847	LOC109845794
NC_033794.1	1928396	.	A	G	493.77	PASS	AC=1;AF=0.5;AN=2;BaseQRankSum=-3.548;ClippingRankSum=0;DP=36;ExcessHet=3.0103;FS=7.666;MLEAC=1;MLEAF=0.5;MQ=60;MQRankSum=0;QD=13.72;ReadPosRankSum=5.027;SOR=1.144	GT:AD:DP:GQ:PL	0/1:22,14:36:99:522,0,847	LOC109845794
NC_033794.1	1928418	.	A	G	508.77	PASS	AC=1;AF=0.5;AN=2;BaseQRankSum=1.533;ClippingRankSum=0;DP=37;ExcessHet=3.0103;FS=7.143;MLEAC=1;MLEAF=0.5;MQ=60;MQRankSum=0;QD=13.75;ReadPosRankSum=5.132;SOR=0.876	GT:AD:DP:GQ:PL	0/1:22,15:37:99:537,0,844	LOC109845794
NC_033794.1	1928616	.	G	T	152.03	PASS	AC=2;AF=1;AN=2;DP=4;ExcessHet=3.0103;FS=0;MLEAC=2;MLEAF=1;MQ=60;QD=28.87;SOR=0.693	GT:AD:DP:GQ:PL	1/1:0,4:4:12:180,12,0	LOC109845794
NC_033794.1	1928716	.	A	C	110.03	PASS	AC=2;AF=1;AN=2;DP=4;ExcessHet=3.0103;FS=0;MLEAC=2;MLEAF=1;MQ=60;QD=27.51;SOR=1.609	GT:AD:DP:GQ:PL	1/1:0,4:4:12:138,12,0	LOC109845794
NC_033794.1	1928971	.	T	C	59.03	PASS	AC=2;AF=1;AN=2;DP=4;ExcessHet=3.0103;FS=0;MLEAC=2;MLEAF=1;MQ=60;QD=14.76;SOR=0.693	GT:AD:DP:GQ:PL	1/1:0,4:4:12:87,12,0	LOC109845794
NC_033794.1	1928999	.	G	A	105.03	PASS	AC=2;AF=1;AN=2;DP=4;ExcessHet=3.0103;FS=0;MLEAC=2;MLEAF=1;MQ=60;QD=26.26;SOR=1.609	GT:AD:DP:GQ:PL	1/1:0,4:4:12:133,12,0	LOC109845794
NC_033794.1	1929071	.	C	T	53.74	PASS	AC=2;AF=1;AN=2;DP=2;ExcessHet=3.0103;FS=0;MLEAC=2;MLEAF=1;MQ=60;QD=26.87;SOR=2.303	GT:AD:DP:GQ:PL	1/1:0,2:2:6:81,6,0	LOC109845794
NC_033794.1	1929096	.	G	A	98.28	PASS	AC=2;AF=1;AN=2;DP=2;ExcessHet=3.0103;FS=0;MLEAC=2;MLEAF=1;MQ=60;QD=27.51;SOR=2.303	GT:AD:DP:GQ:PL	1/1:0,2:2:9:126,9,0	LOC109845794
NC_033794.1	1929106	.	T	C	62.74	PASS	AC=2;AF=1;AN=2;DP=2;ExcessHet=3.0103;FS=0;MLEAC=2;MLEAF=1;MQ=60;QD=31.37;SOR=2.303	GT:AD:DP:GQ:PL	1/1:0,2:2:6:90,6,0	LOC109845794
NC_033794.1	1929250	.	G	T	62.74	PASS	AC=2;AF=1;AN=2;DP=2;ExcessHet=3.0103;FS=0;MLEAC=2;MLEAF=1;MQ=60;QD=31.37;SOR=2.303	GT:AD:DP:GQ:PL	1/1:0,2:2:6:90,6,0	LOC109845794
NC_033794.1	1929253	.	T	C	62.74	PASS	AC=2;AF=1;AN=2;DP=2;ExcessHet=3.0103;FS=0;MLEAC=2;MLEAF=1;MQ=60;QD=31.37;SOR=2.303	GT:AD:DP:GQ:PL	1/1:0,2:2:6:90,6,0	LOC109845794
NC_033794.1	1929254	.	G	A	62.74	PASS	AC=2;AF=1;AN=2;DP=2;ExcessHet=3.0103;FS=0;MLEAC=2;MLEAF=1;MQ=60;QD=31.37;SOR=2.303	GT:AD:DP:GQ:PL	1/1:0,2:2:6:90,6,0	LOC109845794
NC_033794.1	1929284	.	G	T	152.03	PASS	AC=2;AF=1;AN=2;DP=4;ExcessHet=3.0103;FS=0;MLEAC=2;MLEAF=1;MQ=60;QD=32.45;SOR=1.609	GT:AD:DP:GQ:PL	1/1:0,4:4:12:180,12,0	LOC109845794
NC_033794.1	1929355	.	T	C	241.84	PASS	AC=2;AF=1;AN=2;DP=5;ExcessHet=3.0103;FS=0;MLEAC=2;MLEAF=1;MQ=60;QD=25.55;SOR=1.022	GT:AD:DP:GQ:PL	1/1:0,5:5:18:270,18,0	LOC109845794
NC_033794.1	1929357	.	A	G	241.84	PASS	AC=2;AF=1;AN=2;DP=6;ExcessHet=3.0103;FS=0;MLEAC=2;MLEAF=1;MQ=60;QD=31.26;SOR=1.329	GT:AD:DP:GQ:PL	1/1:0,6:6:18:270,18,0	LOC109845794
NC_033794.1	1929358	.	A	G	241.84	PASS	AC=2;AF=1;AN=2;DP=6;ExcessHet=3.0103;FS=0;MLEAC=2;MLEAF=1;MQ=60;QD=29.03;SOR=1.329	GT:AD:DP:GQ:PL	1/1:0,6:6:18:270,18,0	LOC109845794
NC_033794.1	1929443	.	T	G	92.28	PASS	AC=2;AF=1;AN=2;DP=3;ExcessHet=3.0103;FS=0;MLEAC=2;MLEAF=1;MQ=60;QD=30.76;SOR=1.179	GT:AD:DP:GQ:PL	1/1:0,3:3:9:120,9,0	LOC109845794
NC_033794.1	1929446	.	T	G	92.28	PASS	AC=2;AF=1;AN=2;DP=2;ExcessHet=3.0103;FS=0;MLEAC=2;MLEAF=1;MQ=60;QD=32.04;SOR=0.693	GT:AD:DP:GQ:PL	1/1:0,2:2:9:120,9,0	LOC109845794
NC_033794.1	1929600	.	T	C	70.28	PASS	AC=2;AF=1;AN=2;DP=3;ExcessHet=3.0103;FS=0;MLEAC=2;MLEAF=1;MQ=60;QD=23.43;SOR=1.179	GT:AD:DP:GQ:PL	1/1:0,3:3:9:98,9,0	LOC109845794
NC_033794.1	1929695	.	C	T	39.74	PASS	AC=2;AF=1;AN=2;DP=2;ExcessHet=3.0103;FS=0;MLEAC=2;MLEAF=1;MQ=60;QD=19.87;SOR=0.693	GT:AD:DP:GQ:PL	1/1:0,2:2:6:67,6,0	LOC109845794
NC_033794.1	1929716	.	C	A	74.28	PASS	AC=2;AF=1;AN=2;DP=3;ExcessHet=3.0103;FS=0;MLEAC=2;MLEAF=1;MQ=60;QD=24.76;SOR=1.179	GT:AD:DP:GQ:PL	1/1:0,3:3:9:102,9,0	LOC109845794
NC_033794.1	1929757	.	A	G	66.28	PASS	AC=2;AF=1;AN=2;DP=3;ExcessHet=3.0103;FS=0;MLEAC=2;MLEAF=1;MQ=60;QD=22.09;SOR=1.179	GT:AD:DP:GQ:PL	1/1:0,3:3:9:94,9,0	LOC109845794
NC_033794.1	1929877	.	T	G	73.28	PASS	AC=2;AF=1;AN=2;DP=3;ExcessHet=3.0103;FS=0;MLEAC=2;MLEAF=1;MQ=60;QD=24.43;SOR=1.179	GT:AD:DP:GQ:PL	1/1:0,3:3:9:101,9,0	LOC109845794
NC_033794.1	1930298	.	A	G	35.74	PASS	AC=2;AF=1;AN=2;DP=2;ExcessHet=3.0103;FS=0;MLEAC=2;MLEAF=1;MQ=60;QD=17.87;SOR=0.693	GT:AD:DP:GQ:PL	1/1:0,2:2:6:63,6,0	LOC109845794
NC_033794.1	1930318	.	G	C	38.74	PASS	AC=2;AF=1;AN=2;DP=2;ExcessHet=3.0103;FS=0;MLEAC=2;MLEAF=1;MQ=60;QD=19.37;SOR=0.693	GT:AD:DP:GQ:PL	1/1:0,2:2:6:66,6,0	LOC109845794
NC_033794.1	1930510	.	C	A	107.28	PASS	AC=2;AF=1;AN=2;DP=3;ExcessHet=3.0103;FS=0;MLEAC=2;MLEAF=1;MQ=60;QD=33.82;SOR=1.179	GT:AD:DP:GQ:PL	1/1:0,3:3:9:135,9,0	LOC109845794
NC_033794.1	1931583	.	C	T	714.77	PASS	AC=2;AF=1;AN=2;DP=24;ExcessHet=3.0103;FS=0;MLEAC=2;MLEAF=1;MQ=60;QD=29.78;SOR=2.124	GT:AD:DP:GQ:PL	1/1:0,24:24:72:743,72,0	LOC109845794
NC_033794.1	1939008	.	T	A	108.03	PASS	AC=2;AF=1;AN=2;DP=4;ExcessHet=3.0103;FS=0;MLEAC=2;MLEAF=1;MQ=60;QD=27.01;SOR=3.258	GT:AD:DP:GQ:PL	1/1:0,4:4:12:136,12,0	LOC109845815
NC_033794.1	1939209	.	A	T	269.78	PASS	AC=2;AF=1;AN=2;DP=9;ExcessHet=3.0103;FS=0;MLEAC=2;MLEAF=1;MQ=60;QD=29.98;SOR=2.093	GT:AD:DP:GQ:PL	1/1:0,9:9:27:298,27,0	LOC109845815
NC_033794.1	1940341	.	T	C	164.84	PASS	AC=2;AF=1;AN=2;DP=6;ExcessHet=3.0103;FS=0;MLEAC=2;MLEAF=1;MQ=60;QD=27.47;SOR=1.329	GT:AD:DP:GQ:PL	1/1:0,6:6:18:193,18,0	LOC109845815
NC_033794.1	1940398	.	C	T	182.84	PASS	AC=2;AF=1;AN=2;DP=6;ExcessHet=3.0103;FS=0;MLEAC=2;MLEAF=1;MQ=60;QD=30.47;SOR=3.912	GT:AD:DP:GQ:PL	1/1:0,6:6:18:211,18,0	LOC109845815
NC_033794.1	1940436	.	T	C	421.77	PASS	AC=2;AF=1;AN=2;DP=10;ExcessHet=3.0103;FS=0;MLEAC=2;MLEAF=1;MQ=60;QD=33.31;SOR=1.609	GT:AD:DP:GQ:PL	1/1:0,10:10:30:450,30,0	LOC109845815
NC_033794.1	1940982	.	G	A	1077.77	PASS	AC=2;AF=1;AN=2;DP=33;ExcessHet=3.0103;FS=0;MLEAC=2;MLEAF=1;MQ=60;QD=34.77;SOR=5.486	GT:AD:DP:GQ:PL	1/1:0,31:31:93:1106,93,0	LOC109845815
NC_033794.1	1942640	.	A	T	369.77	PASS	AC=2;AF=1;AN=2;DP=13;ExcessHet=3.0103;FS=0;MLEAC=2;MLEAF=1;MQ=25.92;QD=28.44;SOR=0.836	GT:AD:DP:GQ:PL	1/1:0,13:13:39:398,39,0	LOC109845823
NC_033794.1	1945381	.	C	T	950.77	PASS	AC=2;AF=1;AN=2;DP=22;ExcessHet=3.0103;FS=0;MLEAC=2;MLEAF=1;MQ=60;QD=28.29;SOR=6.273	GT:AD:DP:GQ:PL	1/1:0,22:22:66:979,66,0	LOC109845823
NC_033794.1	1945385	.	A	G	950.77	PASS	AC=2;AF=1;AN=2;DP=21;ExcessHet=3.0103;FS=0;MLEAC=2;MLEAF=1;MQ=60;QD=30.29;SOR=6.184	GT:AD:DP:GQ:PL	1/1:0,21:21:66:979,66,0	LOC109845823
NC_033794.1	1945386	.	A	G	950.77	PASS	AC=2;AF=1;AN=2;DP=21;ExcessHet=3.0103;FS=0;MLEAC=2;MLEAF=1;MQ=60;QD=33.33;SOR=6.184	GT:AD:DP:GQ:PL	1/1:0,21:21:66:979,66,0	LOC109845823
NC_033794.1	1945413	.	C	T	220.85	PASS	AC=1;AF=0.5;AN=2;BaseQRankSum=1.978;ClippingRankSum=0;DP=13;ExcessHet=3.0103;FS=0;MLEAC=1;MLEAF=0.5;MQ=60;MQRankSum=0;QD=16.99;ReadPosRankSum=0;SOR=2.833	GT:AD:DP:GQ:PL	0/1:2,11:13:17:249,0,17	LOC109845823
NC_033794.1	1945419	.	T	G	241.84	PASS	AC=2;AF=1;AN=2;DP=5;ExcessHet=3.0103;FS=0;MLEAC=2;MLEAF=1;MQ=60;QD=23.51;SOR=3.611	GT:AD:DP:GQ:PL	1/1:0,5:5:18:270,18,0	LOC109845823
NC_033794.1	1996723	.	A	G	42.74	PASS	AC=2;AF=1;AN=2;DP=2;ExcessHet=3.0103;FS=0;MLEAC=2;MLEAF=1;MQ=60;QD=21.37;SOR=2.303	GT:AD:DP:GQ:PL	1/1:0,2:2:6:70,6,0	LOC109829102
NC_033794.1	1997021	.	G	A	40.74	PASS	AC=2;AF=1;AN=2;DP=2;ExcessHet=3.0103;FS=0;MLEAC=2;MLEAF=1;MQ=60;QD=20.37;SOR=0.693	GT:AD:DP:GQ:PL	1/1:0,2:2:6:68,6,0	LOC109829102
NC_033794.1	1999555	.	T	A	243.78	PASS	AC=2;AF=1;AN=2;DP=8;ExcessHet=3.0103;FS=0;MLEAC=2;MLEAF=1;MQ=60;QD=30.47;SOR=4.407	GT:AD:DP:GQ:PL	1/1:0,8:8:24:272,24,0	LOC109845842
NC_033794.1	1999632	.	A	G	517.77	PASS	AC=2;AF=1;AN=2;DP=20;ExcessHet=3.0103;FS=0;MLEAC=2;MLEAF=1;MQ=60;QD=25.89;SOR=6.091	GT:AD:DP:GQ:PL	1/1:0,20:20:58:546,58,0	LOC109845842
NC_033794.1	1999685	.	C	T	2166.77	PASS	AC=2;AF=1;AN=2;DP=68;ExcessHet=3.0103;FS=0;MLEAC=2;MLEAF=1;MQ=60;QD=31.86;SOR=6.214	GT:AD:DP:GQ:PL	1/1:0,68:68:99:2195,204,0	LOC109845842
NC_033794.1	1999800	.	C	T	5330.77	PASS	AC=2;AF=1;AN=2;DP=121;ExcessHet=3.0103;FS=0;MLEAC=2;MLEAF=1;MQ=60;QD=24.85;SOR=3.202	GT:AD:DP:GQ:PL	1/1:0,121:121:99:5359,364,0	LOC109845842
NC_033794.1	1999801	.	C	G	5330.77	PASS	AC=2;AF=1;AN=2;DP=116;ExcessHet=3.0103;FS=0;MLEAC=2;MLEAF=1;MQ=60;QD=31.61;SOR=3.106	GT:AD:DP:GQ:PL	1/1:0,116:116:99:5359,364,0	LOC109845842
NC_033794.1	2000042	.	C	G	152.03	PASS	AC=2;AF=1;AN=2;DP=4;ExcessHet=3.0103;FS=0;MLEAC=2;MLEAF=1;MQ=60;QD=30.01;SOR=1.609	GT:AD:DP:GQ:PL	1/1:0,4:4:12:180,12,0	LOC109845842
NC_033794.1	2000055	.	A	C	62.74	PASS	AC=2;AF=1;AN=2;DP=2;ExcessHet=3.0103;FS=0;MLEAC=2;MLEAF=1;MQ=60;QD=31.37;SOR=2.303	GT:AD:DP:GQ:PL	1/1:0,2:2:6:90,6,0	LOC109845842
NC_033794.1	2000056	.	G	A	62.74	PASS	AC=2;AF=1;AN=2;DP=2;ExcessHet=3.0103;FS=0;MLEAC=2;MLEAF=1;MQ=60;QD=31.37;SOR=2.303	GT:AD:DP:GQ:PL	1/1:0,2:2:6:90,6,0	LOC109845842
NC_033794.1	2000381	.	C	T	71.28	PASS	AC=2;AF=1;AN=2;DP=3;ExcessHet=3.0103;FS=0;MLEAC=2;MLEAF=1;MQ=60;QD=23.76;SOR=1.179	GT:AD:DP:GQ:PL	1/1:0,3:3:9:99,9,0	LOC109845842
NC_033794.1	2000495	.	A	G	2397.77	PASS	AC=2;AF=1;AN=2;DP=79;ExcessHet=3.0103;FS=0;MLEAC=2;MLEAF=1;MQ=60;QD=30.35;SOR=0.941	GT:AD:DP:GQ:PL	1/1:0,79:79:99:2426,237,0	LOC109845842
NC_033794.1	2000540	.	A	G	2889.77	PASS	AC=2;AF=1;AN=2;DP=86;ExcessHet=3.0103;FS=0;MLEAC=2;MLEAF=1;MQ=60;QD=33.6;SOR=1.127	GT:AD:DP:GQ:PL	1/1:0,86:86:99:2918,258,0	LOC109845842
NC_033794.1	2000750	.	T	G	42.74	PASS	AC=2;AF=1;AN=2;DP=2;ExcessHet=3.0103;FS=0;MLEAC=2;MLEAF=1;MQ=60;QD=21.37;SOR=2.303	GT:AD:DP:GQ:PL	1/1:0,2:2:6:70,6,0	LOC109845842
NC_033794.1	2000765	.	G	C	40.74	PASS	AC=2;AF=1;AN=2;DP=2;ExcessHet=3.0103;FS=0;MLEAC=2;MLEAF=1;MQ=60;QD=20.37;SOR=2.303	GT:AD:DP:GQ:PL	1/1:0,2:2:6:68,6,0	LOC109845842
NC_033794.1	2001042	.	G	A	3468.77	PASS	AC=2;AF=1;AN=2;DP=102;ExcessHet=3.0103;FS=0;MLEAC=2;MLEAF=1;MQ=60;QD=34.01;SOR=0.773	GT:AD:DP:GQ:PL	1/1:0,102:102:99:3497,307,0	LOC109845842
NC_033794.1	2001108	.	A	G	61.28	PASS	AC=2;AF=1;AN=2;DP=3;ExcessHet=3.0103;FS=0;MLEAC=2;MLEAF=1;MQ=60;QD=20.43;SOR=1.179	GT:AD:DP:GQ:PL	1/1:0,3:3:9:89,9,0	LOC109845842
NC_033794.1	2001131	.	G	A	74.28	PASS	AC=2;AF=1;AN=2;DP=3;ExcessHet=3.0103;FS=0;MLEAC=2;MLEAF=1;MQ=60;QD=24.76;SOR=1.179	GT:AD:DP:GQ:PL	1/1:0,3:3:9:102,9,0	LOC109845842
NC_033794.1	2002605	.	G	C	2799.77	PASS	AC=2;AF=1;AN=2;DP=64;ExcessHet=3.0103;FS=0;MLEAC=2;MLEAF=1;MQ=60;QD=30.77;SOR=0.892	GT:AD:DP:GQ:PL	1/1:0,64:64:99:2828,191,0	LOC109845842
NC_033794.1	2002607	.	A	T	2802.77	PASS	AC=2;AF=1;AN=2;DP=62;ExcessHet=3.0103;FS=0;MLEAC=2;MLEAF=1;MQ=60;QD=32.3;SOR=0.826	GT:AD:DP:GQ:PL	1/1:0,62:62:99:2831,193,0	LOC109845842
NC_033794.1	2007003	.	A	G	70.94	PASS	AC=2;AF=1;AN=2;DP=5;ExcessHet=3.0103;FS=0;MLEAC=2;MLEAF=1;MQ=40;QD=14.19;SOR=1.981	GT:AD:DP:GQ:PL	1/1:0,5:5:14:99,14,0	LOC109845842
NC_033794.1	2007033	.	A	G	326.77	PASS	AC=2;AF=1;AN=2;DP=11;ExcessHet=3.0103;FS=0;MLEAC=2;MLEAF=1;MQ=40;QD=29.71;SOR=0.859	GT:AD:DP:GQ:PL	1/1:0,11:11:33:355,33,0	LOC109845842
NC_033794.1	2009306	.	A	G	2078.77	PASS	AC=2;AF=1;AN=2;DP=74;ExcessHet=3.0103;FS=0;MLEAC=2;MLEAF=1;MQ=54.19;QD=33;SOR=0.79	GT:AD:DP:GQ:PL	1/1:0,63:63:99:2107,190,0	LOC109845842
NC_033794.1	2022275	.	A	G	182.84	PASS	AC=2;AF=1;AN=2;DP=6;ExcessHet=3.0103;FS=0;MLEAC=2;MLEAF=1;MQ=60;QD=30.47;SOR=3.912	GT:AD:DP:GQ:PL	1/1:0,6:6:18:211,18,0	LOC109845853
NC_033794.1	2022405	.	T	C	142.03	PASS	AC=2;AF=1;AN=2;DP=4;ExcessHet=3.0103;FS=0;MLEAC=2;MLEAF=1;MQ=49.44;QD=28.76;SOR=1.609	GT:AD:DP:GQ:PL	1/1:0,4:4:12:170,12,0	LOC109845853
NC_033794.1	2022418	.	T	G	107.28	PASS	AC=2;AF=1;AN=2;DP=3;ExcessHet=3.0103;FS=0;MLEAC=2;MLEAF=1;MQ=45.38;QD=34.12;SOR=1.179	GT:AD:DP:GQ:PL	1/1:0,3:3:9:135,9,0	LOC109845853
NC_033794.1	2022931	.	T	C	76.28	PASS	AC=2;AF=1;AN=2;DP=3;ExcessHet=3.0103;FS=0;MLEAC=2;MLEAF=1;MQ=40;QD=25.43;SOR=2.833	GT:AD:DP:GQ:PL	1/1:0,3:3:9:104,9,0	LOC109845853
NC_033794.1	2023603	.	G	C	241.84	PASS	AC=2;AF=1;AN=2;DP=6;ExcessHet=3.0103;FS=0;MLEAC=2;MLEAF=1;MQ=39.52;QD=33.2;SOR=0.693	GT:AD:DP:GQ:PL	1/1:0,6:6:18:270,18,0	LOC109845853
NC_033794.1	2023608	.	A	T	152.03	PASS	AC=2;AF=1;AN=2;DP=4;ExcessHet=3.0103;FS=0;MLEAC=2;MLEAF=1;MQ=39.27;QD=29.82;SOR=1.609	GT:AD:DP:GQ:PL	1/1:0,4:4:12:180,12,0	LOC109845853
NC_033794.1	2024165	.	A	G	38.74	PASS	AC=2;AF=1;AN=2;DP=2;ExcessHet=3.0103;FS=0;MLEAC=2;MLEAF=1;MQ=49.84;QD=19.37;SOR=0.693	GT:AD:DP:GQ:PL	1/1:0,2:2:6:66,6,0	LOC109845853
NC_033794.1	2026056	.	A	G	217.78	PASS	AC=2;AF=1;AN=2;DP=9;ExcessHet=3.0103;FS=0;MLEAC=2;MLEAF=1;MQ=60;QD=27.22;SOR=1.179	GT:AD:DP:GQ:PL	1/1:0,8:8:24:246,24,0	LOC109845853
NC_033794.1	2026152	.	C	T	506.77	PASS	AC=2;AF=1;AN=2;DP=17;ExcessHet=3.0103;FS=0;MLEAC=2;MLEAF=1;MQ=60;QD=31.67;SOR=0.941	GT:AD:DP:GQ:PL	1/1:0,16:16:48:535,48,0	LOC109845853
NC_033794.1	2026560	.	A	C	314.77	PASS	AC=2;AF=1;AN=2;DP=10;ExcessHet=3.0103;FS=0;MLEAC=2;MLEAF=1;MQ=60;QD=31.48;SOR=0.693	GT:AD:DP:GQ:PL	1/1:0,10:10:30:343,30,0	LOC109845853
NC_033794.1	2026580	.	G	T	201.8	PASS	AC=2;AF=1;AN=2;DP=7;ExcessHet=3.0103;FS=0;MLEAC=2;MLEAF=1;MQ=60;QD=28.83;SOR=1.609	GT:AD:DP:GQ:PL	1/1:0,7:7:21:230,21,0	LOC109845853
NC_033794.1	2026725	.	G	A	688.77	PASS	AC=2;AF=1;AN=2;DP=22;ExcessHet=3.0103;FS=0;MLEAC=2;MLEAF=1;MQ=60;QD=31.31;SOR=1.329	GT:AD:DP:GQ:PL	1/1:0,22:22:66:717,66,0	LOC109845853
NC_033794.1	2031290	.	C	A	1590.77	PASS	AC=2;AF=1;AN=2;DP=36;ExcessHet=3.0103;FS=0;MLEAC=2;MLEAF=1;MQ=60;QD=27.91;SOR=3.383	GT:AD:DP:GQ:PL	1/1:0,36:36:99:1619,108,0	LOC109845868
NC_033794.1	2031292	.	A	G	1590.77	PASS	AC=2;AF=1;AN=2;DP=36;ExcessHet=3.0103;FS=0;MLEAC=2;MLEAF=1;MQ=60;QD=29.45;SOR=3.383	GT:AD:DP:GQ:PL	1/1:0,36:36:99:1619,108,0	LOC109845868
NC_033794.1	2031370	.	T	C	1739.77	PASS	AC=2;AF=1;AN=2;DP=55;ExcessHet=3.0103;FS=0;MLEAC=2;MLEAF=1;MQ=60;QD=31.63;SOR=2.024	GT:AD:DP:GQ:PL	1/1:0,55:55:99:1768,165,0	LOC109845868
NC_033794.1	2031505	.	G	T	735.77	PASS	AC=2;AF=1;AN=2;DP=9;ExcessHet=3.0103;FS=0;MLEAC=2;MLEAF=1;MQ=60;QD=28.56;SOR=1.402	GT:AD:DP:GQ:PL	1/1:0,9:9:51:764,51,0	LOC109845868
NC_033794.1	2031511	.	A	T	331.78	PASS	AC=2;AF=1;AN=2;DP=5;ExcessHet=3.0103;FS=0;MLEAC=2;MLEAF=1;MQ=60;QD=31.5;SOR=1.981	GT:AD:DP:GQ:PL	1/1:0,5:5:24:360,24,0	LOC109845868
NC_033794.1	2035765	.	G	A	3307.77	PASS	AC=2;AF=1;AN=2;DP=77;ExcessHet=3.0103;FS=0;MLEAC=2;MLEAF=1;MQ=60;QD=29.57;SOR=7.302	GT:AD:DP:GQ:PL	1/1:0,77:77:99:3336,232,0	LOC109845868
NC_033794.1	2042755	.	A	T	24.78	PASS	AC=1;AF=0.5;AN=2;BaseQRankSum=-0.431;ClippingRankSum=0;DP=3;ExcessHet=3.0103;FS=0;MLEAC=1;MLEAF=0.5;MQ=38.18;MQRankSum=-0.967;QD=8.26;ReadPosRankSum=-0.967;SOR=1.179	GT:AD:DP:GQ:PL	0/1:1,2:3:36:53,0,36	NA
NC_033794.1	2042814	.	C	T	80.77	PASS	AC=1;AF=0.5;AN=2;BaseQRankSum=-1.465;ClippingRankSum=0;DP=8;ExcessHet=3.0103;FS=0;MLEAC=1;MLEAF=0.5;MQ=44.08;MQRankSum=-2.45;QD=10.1;ReadPosRankSum=0;SOR=0.693	GT:AD:DP:GQ:PL	0/1:4,4:8:99:109,0,144	NA
NC_033794.1	2042847	.	G	A	28.77	PASS	AC=1;AF=0.5;AN=2;BaseQRankSum=0.674;ClippingRankSum=0;DP=6;ExcessHet=3.0103;FS=0;MLEAC=1;MLEAF=0.5;MQ=45.99;MQRankSum=1.96;QD=4.8;ReadPosRankSum=-0.598;SOR=0.693	GT:AD:DP:GQ:PL	0/1:3,3:6:57:57,0,117	NA
NC_033794.1	2054273	.	T	G	90.82	PASS	AC=1;AF=0.5;AN=2;BaseQRankSum=1.383;ClippingRankSum=0;DP=9;ExcessHet=3.0103;FS=0;MLEAC=1;MLEAF=0.5;MQ=60;MQRankSum=0;QD=10.09;SOR=1.609	GT:AD:DP:GQ:PL	0/1:2,7:9:19:119,0,19	NA
NC_033794.1	2054288	.	T	A	376.78	PASS	AC=2;AF=1;AN=2;DP=9;ExcessHet=3.0103;FS=0;MLEAC=2;MLEAF=1;MQ=60;QD=29.29;SOR=1.402	GT:AD:DP:GQ:PL	1/1:0,9:9:27:405,27,0	NA
NC_033794.1	2074882	.	A	T	40.74	PASS	AC=2;AF=1;AN=2;DP=3;ExcessHet=3.0103;FS=0;MLEAC=2;MLEAF=1;MQ=60;QD=20.37;SOR=2.303	GT:AD:DP:GQ:PL	1/1:0,2:2:6:68,6,0	LOC109845875
NC_033794.1	2074931	.	A	G	15.88	PASS	AC=1;AF=0.5;AN=2;BaseQRankSum=-0.674;ClippingRankSum=0;DP=5;ExcessHet=3.0103;FS=0;MLEAC=1;MLEAF=0.5;MQ=60;MQRankSum=0;QD=3.97;ReadPosRankSum=-0.674;SOR=2.303	GT:AD:DP:GQ:PL	0/1:2,2:4:44:44,0,53	LOC109845875
NC_033794.1	2075112	.	A	G	157.84	PASS	AC=2;AF=1;AN=2;DP=8;ExcessHet=3.0103;FS=0;MLEAC=2;MLEAF=1;MQ=60;QD=26.31;SOR=1.329	GT:AD:DP:GQ:PL	1/1:0,6:6:18:186,18,0	LOC109845875
NC_033794.1	2075154	.	C	T	104.03	PASS	AC=2;AF=1;AN=2;DP=5;ExcessHet=3.0103;FS=0;MLEAC=2;MLEAF=1;MQ=60;QD=26.01;SOR=0.693	GT:AD:DP:GQ:PL	1/1:0,4:4:12:132,12,0	LOC109845875
NC_033794.1	2075363	.	C	T	43.74	PASS	AC=2;AF=1;AN=2;DP=3;ExcessHet=3.0103;FS=0;MLEAC=2;MLEAF=1;MQ=57.46;QD=21.87;SOR=0.693	GT:AD:DP:GQ:PL	1/1:0,2:2:6:71,6,0	LOC109845875
NC_033794.1	2075656	.	T	C	76.77	PASS	AC=1;AF=0.5;AN=2;BaseQRankSum=-1.834;ClippingRankSum=0;DP=7;ExcessHet=3.0103;FS=0;MLEAC=1;MLEAF=0.5;MQ=60;MQRankSum=0;QD=12.79;ReadPosRankSum=0;SOR=0.693	GT:AD:DP:GQ:PL	0/1:2,4:6:51:105,0,51	LOC109845875
NC_033794.1	2075833	.	G	T	40.74	PASS	AC=2;AF=1;AN=2;DP=2;ExcessHet=3.0103;FS=0;MLEAC=2;MLEAF=1;MQ=60;QD=20.37;SOR=0.693	GT:AD:DP:GQ:PL	1/1:0,2:2:6:68,6,0	LOC109845875
NC_033794.1	2081482	.	A	G	456.77	PASS	AC=2;AF=1;AN=2;DP=16;ExcessHet=3.0103;FS=0;MLEAC=2;MLEAF=1;MQ=55.36;QD=28.55;SOR=2.049	GT:AD:DP:GQ:PL	1/1:0,16:16:48:485,48,0	LOC109829124
NC_033794.1	2081499	.	T	C	530.77	PASS	AC=2;AF=1;AN=2;DP=14;ExcessHet=3.0103;FS=0;MLEAC=2;MLEAF=1;MQ=54.59;QD=32.28;SOR=1.765	GT:AD:DP:GQ:PL	1/1:0,14:14:42:559,42,0	LOC109829124
NC_033794.1	2084197	.	G	A	67.82	PASS	AC=1;AF=0.5;AN=2;BaseQRankSum=-0.253;ClippingRankSum=0;DP=7;ExcessHet=3.0103;FS=6.99;MLEAC=1;MLEAF=0.5;MQ=60;MQRankSum=0;QD=13.56;ReadPosRankSum=-0.674;SOR=3.229	GT:AD:DP:GQ:PL	0/1:1,4:5:19:96,0,19	LOC109829124
NC_033794.1	2084213	.	A	T	152.78	PASS	AC=1;AF=0.5;AN=2;BaseQRankSum=-1.383;ClippingRankSum=0;DP=8;ExcessHet=3.0103;FS=7.782;MLEAC=1;MLEAF=0.5;MQ=60;MQRankSum=0;QD=25.46;ReadPosRankSum=0.21;SOR=3.59	GT:AD:DP:GQ:PL	0/1:1,5:6:27:181,0,27	LOC109829124
NC_033794.1	2084216	.	G	A	152.78	PASS	AC=1;AF=0.5;AN=2;BaseQRankSum=-1.383;ClippingRankSum=0;DP=8;ExcessHet=3.0103;FS=7.782;MLEAC=1;MLEAF=0.5;MQ=60;MQRankSum=0;QD=25.46;ReadPosRankSum=0.21;SOR=3.59	GT:AD:DP:GQ:PL	0/1:1,5:6:27:181,0,27	LOC109829124
NC_033794.1	2084243	.	A	C	152.03	PASS	AC=2;AF=1;AN=2;DP=6;ExcessHet=3.0103;FS=0;MLEAC=2;MLEAF=1;MQ=60;QD=32.19;SOR=3.258	GT:AD:DP:GQ:PL	1/1:0,4:4:12:180,12,0	LOC109829124
NC_033794.1	2084247	.	C	A	152.03	PASS	AC=2;AF=1;AN=2;DP=6;ExcessHet=3.0103;FS=0;MLEAC=2;MLEAF=1;MQ=60;QD=26.83;SOR=3.258	GT:AD:DP:GQ:PL	1/1:0,4:4:12:180,12,0	LOC109829124
NC_033794.1	2084253	.	T	G	152.03	PASS	AC=2;AF=1;AN=2;DP=6;ExcessHet=3.0103;FS=0;MLEAC=2;MLEAF=1;MQ=60;QD=27.45;SOR=3.258	GT:AD:DP:GQ:PL	1/1:0,4:4:12:180,12,0	LOC109829124
NC_033794.1	2084257	.	C	T	152.03	PASS	AC=2;AF=1;AN=2;DP=5;ExcessHet=3.0103;FS=0;MLEAC=2;MLEAF=1;MQ=60;QD=31.76;SOR=3.258	GT:AD:DP:GQ:PL	1/1:0,4:4:12:180,12,0	LOC109829124
NC_033794.1	2084278	.	A	T	110.77	PASS	AC=1;AF=0.5;AN=2;BaseQRankSum=-1.282;ClippingRankSum=0;DP=6;ExcessHet=3.0103;FS=6.99;MLEAC=1;MLEAF=0.5;MQ=60;MQRankSum=0;QD=22.15;ReadPosRankSum=-0.524;SOR=3.229	GT:AD:DP:GQ:PL	0/1:1,4:5:30:139,0,30	LOC109829124
NC_033794.1	2084287	.	C	T	52.77	PASS	AC=1;AF=0.5;AN=2;BaseQRankSum=0.431;ClippingRankSum=0;DP=4;ExcessHet=3.0103;FS=4.771;MLEAC=1;MLEAF=0.5;MQ=60;MQRankSum=0;QD=17.59;ReadPosRankSum=-0.967;SOR=2.225	GT:AD:DP:GQ:PL	0/1:1,2:3:36:81,0,36	LOC109829124
NC_033794.1	2084289	.	C	A	52.77	PASS	AC=1;AF=0.5;AN=2;BaseQRankSum=-0.431;ClippingRankSum=0;DP=4;ExcessHet=3.0103;FS=4.771;MLEAC=1;MLEAF=0.5;MQ=60;MQRankSum=0;QD=17.59;ReadPosRankSum=-0.967;SOR=2.225	GT:AD:DP:GQ:PL	0/1:1,2:3:36:81,0,36	LOC109829124
NC_033794.1	2084454	.	G	T	95.82	PASS	AC=1;AF=0.5;AN=2;BaseQRankSum=1.282;ClippingRankSum=0;DP=6;ExcessHet=3.0103;FS=0;MLEAC=1;MLEAF=0.5;MQ=60;MQRankSum=0;QD=19.16;ReadPosRankSum=-1.282;SOR=0.223	GT:AD:DP:GQ:PL	0/1:1,4:5:19:124,0,19	LOC109829124
NC_033794.1	2084481	.	A	T	136.77	PASS	AC=1;AF=0.5;AN=2;BaseQRankSum=0;ClippingRankSum=0;DP=5;ExcessHet=3.0103;FS=0;MLEAC=1;MLEAF=0.5;MQ=56.57;MQRankSum=-0.253;QD=27.35;ReadPosRankSum=0.524;SOR=0.223	GT:AD:DP:GQ:PL	0/1:1,4:5:30:165,0,30	LOC109829124
NC_033794.1	2084491	.	A	T	136.77	PASS	AC=1;AF=0.5;AN=2;BaseQRankSum=-0.524;ClippingRankSum=0;DP=5;ExcessHet=3.0103;FS=0;MLEAC=1;MLEAF=0.5;MQ=56.57;MQRankSum=-0.253;QD=27.35;ReadPosRankSum=1.282;SOR=0.223	GT:AD:DP:GQ:PL	0/1:1,4:5:30:165,0,30	LOC109829124
NC_033794.1	2084531	.	A	T	152.03	PASS	AC=2;AF=1;AN=2;DP=4;ExcessHet=3.0103;FS=0;MLEAC=2;MLEAF=1;MQ=55.68;QD=35.71;SOR=0.693	GT:AD:DP:GQ:PL	1/1:0,4:4:12:180,12,0	LOC109829124
NC_033794.1	2084580	.	G	T	62.74	PASS	AC=2;AF=1;AN=2;DP=2;ExcessHet=3.0103;FS=0;MLEAC=2;MLEAF=1;MQ=40;QD=31.37;SOR=2.303	GT:AD:DP:GQ:PL	1/1:0,2:2:6:90,6,0	LOC109829124
NC_033794.1	2084581	.	C	T	62.74	PASS	AC=2;AF=1;AN=2;DP=2;ExcessHet=3.0103;FS=0;MLEAC=2;MLEAF=1;MQ=40;QD=31.37;SOR=2.303	GT:AD:DP:GQ:PL	1/1:0,2:2:6:90,6,0	LOC109829124
NC_033794.1	2084588	.	T	C	49.77	PASS	AC=1;AF=0.5;AN=2;BaseQRankSum=-0.431;ClippingRankSum=0;DP=4;ExcessHet=3.0103;FS=0;MLEAC=1;MLEAF=0.5;MQ=47.8;MQRankSum=-1.383;QD=12.44;ReadPosRankSum=0;SOR=0.693	GT:AD:DP:GQ:PL	0/1:2,2:4:52:78,0,52	LOC109829124
NC_033794.1	2085025	.	C	T	18.82	PASS	AC=1;AF=0.5;AN=2;BaseQRankSum=-0.967;ClippingRankSum=0;DP=6;ExcessHet=3.0103;FS=11.761;MLEAC=1;MLEAF=0.5;MQ=56.29;MQRankSum=-1.834;QD=3.14;ReadPosRankSum=-0.431;SOR=2.202	GT:AD:DP:GQ:PL	0/1:4,2:6:47:47,0,115	LOC109829124
NC_033794.1	2085051	.	T	G	50.77	PASS	AC=1;AF=0.5;AN=2;BaseQRankSum=-1.068;ClippingRankSum=0;DP=8;ExcessHet=3.0103;FS=15.441;MLEAC=1;MLEAF=0.5;MQ=55.91;MQRankSum=-1.465;QD=7.25;ReadPosRankSum=0.697;SOR=2.775	GT:AD:DP:GQ:PL	0/1:4,3:7:79:79,0,136	NA
NC_033794.1	2085074	.	G	A	214.77	PASS	AC=1;AF=0.5;AN=2;BaseQRankSum=-0.241;ClippingRankSum=0;DP=12;ExcessHet=3.0103;FS=3.332;MLEAC=1;MLEAF=0.5;MQ=57.31;MQRankSum=-0.812;QD=23.86;ReadPosRankSum=-0.241;SOR=0.061	GT:AD:DP:GQ:PL	0/1:3,6:9:95:243,0,95	NA
NC_033794.1	2085076	.	G	A	214.77	PASS	AC=1;AF=0.5;AN=2;BaseQRankSum=0.105;ClippingRankSum=0;DP=12;ExcessHet=3.0103;FS=3.332;MLEAC=1;MLEAF=0.5;MQ=57.31;MQRankSum=-0.812;QD=23.86;ReadPosRankSum=-0.751;SOR=0.061	GT:AD:DP:GQ:PL	0/1:3,6:9:95:243,0,95	NA
NC_033794.1	2085107	.	T	C	291.77	PASS	AC=1;AF=0.5;AN=2;BaseQRankSum=-0.632;ClippingRankSum=0;DP=18;ExcessHet=3.0103;FS=0;MLEAC=1;MLEAF=0.5;MQ=58.22;MQRankSum=-0.66;QD=26.52;ReadPosRankSum=0.191;SOR=0.693	GT:AD:DP:GQ:PL	0/1:3,8:11:99:320,0,189	NA
NC_033794.1	2085108	.	G	A	291.77	PASS	AC=1;AF=0.5;AN=2;BaseQRankSum=-0.406;ClippingRankSum=0;DP=18;ExcessHet=3.0103;FS=0;MLEAC=1;MLEAF=0.5;MQ=58.22;MQRankSum=-0.66;QD=26.52;ReadPosRankSum=0.191;SOR=0.693	GT:AD:DP:GQ:PL	0/1:3,8:11:99:320,0,189	NA
NC_033794.1	2085128	.	G	C	136.77	PASS	AC=1;AF=0.5;AN=2;BaseQRankSum=0.637;ClippingRankSum=0;DP=18;ExcessHet=3.0103;FS=3.01;MLEAC=1;MLEAF=0.5;MQ=60;MQRankSum=0;QD=13.68;ReadPosRankSum=1.255;SOR=2.303	GT:AD:DP:GQ:PL	0/1:4,6:10:99:165,0,163	NA
NC_033794.1	2085145	.	T	C	127.77	PASS	AC=1;AF=0.5;AN=2;BaseQRankSum=-2.1;ClippingRankSum=0;DP=17;ExcessHet=3.0103;FS=9.7;MLEAC=1;MLEAF=0.5;MQ=60;MQRankSum=0;QD=15.97;ReadPosRankSum=-1.242;SOR=2.209	GT:AD:DP:GQ:PL	0/1:2,6:8:73:156,0,73	NA
NC_033794.1	2085164	.	T	C	30.77	PASS	AC=1;AF=0.5;AN=2;BaseQRankSum=0.674;ClippingRankSum=0;DP=16;ExcessHet=3.0103;FS=4.771;MLEAC=1;MLEAF=0.5;MQ=56.21;MQRankSum=0;QD=7.69;ReadPosRankSum=-0.674;SOR=2.209	GT:AD:DP:GQ:PL	0/1:2,2:4:57:59,0,57	NA
NC_033794.1	2085185	.	A	C	39.77	PASS	AC=1;AF=0.5;AN=2;BaseQRankSum=1.383;ClippingRankSum=0;DP=12;ExcessHet=3.0103;FS=4.771;MLEAC=1;MLEAF=0.5;MQ=54.88;MQRankSum=0;QD=9.94;ReadPosRankSum=0;SOR=2.209	GT:AD:DP:GQ:PL	0/1:2,2:4:68:68,0,91	NA
NC_033794.1	2085193	.	C	A	11.12	PASS	AC=1;AF=0.5;AN=2;BaseQRankSum=0.674;ClippingRankSum=0;DP=9;ExcessHet=3.0103;FS=0;MLEAC=1;MLEAF=0.5;MQ=53.07;MQRankSum=0;QD=5.56;ReadPosRankSum=0.674;SOR=1.447	GT:AD:DP:GQ:PL	0/1:1,1:2:39:39,0,69	NA
NC_033794.1	2085205	.	T	A	11.12	PASS	AC=1;AF=0.5;AN=2;BaseQRankSum=0.674;ClippingRankSum=0;DP=8;ExcessHet=3.0103;FS=0;MLEAC=1;MLEAF=0.5;MQ=52.14;MQRankSum=0;QD=5.56;ReadPosRankSum=0.674;SOR=1.447	GT:AD:DP:GQ:PL	0/1:1,1:2:39:39,0,69	NA
NC_033794.1	2085223	.	C	T	18.59	PASS	AC=2;AF=1;AN=2;DP=5;ExcessHet=3.0103;FS=0;MLEAC=2;MLEAF=1;MQ=46.79;QD=18.59;SOR=1.609	GT:AD:DP:GQ:PL	1/1:0,1:1:3:45,3,0	NA
NC_033794.1	2085240	.	C	T	18.59	PASS	AC=2;AF=1;AN=2;DP=4;ExcessHet=3.0103;FS=0;MLEAC=2;MLEAF=1;MQ=42.86;QD=18.59;SOR=1.609	GT:AD:DP:GQ:PL	1/1:0,1:1:3:45,3,0	NA
NC_033794.1	2085247	.	C	T	18.59	PASS	AC=2;AF=1;AN=2;DP=4;ExcessHet=3.0103;FS=0;MLEAC=2;MLEAF=1;MQ=42.86;QD=18.59;SOR=1.609	GT:AD:DP:GQ:PL	1/1:0,1:1:3:45,3,0	NA
NC_033794.1	2085336	.	A	C	53.74	PASS	AC=2;AF=1;AN=2;DP=2;ExcessHet=3.0103;FS=0;MLEAC=2;MLEAF=1;MQ=60;QD=26.87;SOR=2.303	GT:AD:DP:GQ:PL	1/1:0,2:2:6:81,6,0	NA
NC_033794.1	2111502	.	G	A	167.84	PASS	AC=2;AF=1;AN=2;DP=6;ExcessHet=3.0103;FS=0;MLEAC=2;MLEAF=1;MQ=60;QD=27.97;SOR=3.912	GT:AD:DP:GQ:PL	1/1:0,6:6:18:196,18,0	NA
NC_033794.1	2111615	.	T	G	28896.8	PASS	AC=2;AF=1;AN=2;DP=670;ExcessHet=3.0103;FS=0;MLEAC=2;MLEAF=1;MQ=59.92;QD=29.82;SOR=8.596	GT:AD:DP:GQ:PL	1/1:0,669:669:99:28925,2016,0	LOC109845895
NC_033794.1	2111813	.	A	G	17111.8	PASS	AC=2;AF=1;AN=2;BaseQRankSum=2.029;ClippingRankSum=0;DP=550;ExcessHet=3.0103;FS=0;MLEAC=2;MLEAF=1;MQ=60;MQRankSum=0;QD=31.11;ReadPosRankSum=2.031;SOR=0.281	GT:AD:DP:GQ:PL	1/1:2,548:550:99:17140,1597,0	LOC109845895
NC_033794.1	2111895	.	A	C	25934.8	PASS	AC=2;AF=1;AN=2;DP=598;ExcessHet=3.0103;FS=0;MLEAC=2;MLEAF=1;MQ=60;QD=32.51;SOR=1.224	GT:AD:DP:GQ:PL	1/1:0,597:597:99:25963,1853,0	LOC109845895
NC_033794.1	2111902	.	T	C	25074.8	PASS	AC=2;AF=1;AN=2;DP=610;ExcessHet=3.0103;FS=0;MLEAC=2;MLEAF=1;MQ=60;QD=38.29;SOR=1.145	GT:AD:DP:GQ:PL	1/1:0,609:609:99:25103,1854,0	LOC109845895
NC_033794.1	2111981	.	G	A	14909.8	PASS	AC=2;AF=1;AN=2;DP=440;ExcessHet=3.0103;FS=0;MLEAC=2;MLEAF=1;MQ=60;QD=34.12;SOR=0.876	GT:AD:DP:GQ:PL	1/1:0,437:437:99:14938,1312,0	LOC109845895
NC_033794.1	2112072	.	T	C	26.75	PASS	AC=2;AF=1;AN=2;DP=2;ExcessHet=3.0103;FS=0;MLEAC=2;MLEAF=1;MQ=60;QD=13.37;SOR=2.303	GT:AD:DP:GQ:PL	1/1:0,2:2:6:54,6,0	LOC109845895
NC_033794.1	2112376	.	A	C	75.28	PASS	AC=2;AF=1;AN=2;DP=3;ExcessHet=3.0103;FS=0;MLEAC=2;MLEAF=1;MQ=60;QD=25.09;SOR=2.833	GT:AD:DP:GQ:PL	1/1:0,3:3:9:103,9,0	LOC109845895
NC_033794.1	2113645	.	T	C	14975.8	PASS	AC=2;AF=1;AN=2;BaseQRankSum=1.057;ClippingRankSum=0;DP=498;ExcessHet=3.0103;FS=0;MLEAC=2;MLEAF=1;MQ=60;MQRankSum=0;QD=30.13;ReadPosRankSum=0.893;SOR=0.407	GT:AD:DP:GQ:PL	1/1:1,496:497:99:15004,1455,0	LOC109845895
NC_033794.1	2113648	.	G	T	22173.8	PASS	AC=2;AF=1;AN=2;DP=498;ExcessHet=3.0103;FS=0;MLEAC=2;MLEAF=1;MQ=60;QD=30.63;SOR=0.776	GT:AD:DP:GQ:PL	1/1:0,498:498:99:22202,1549,0	LOC109845895
NC_033794.1	2113867	.	A	G	710.77	PASS	AC=2;AF=1;AN=2;DP=23;ExcessHet=3.0103;FS=0;MLEAC=2;MLEAF=1;MQ=60;QD=30.9;SOR=0.963	GT:AD:DP:GQ:PL	1/1:0,23:23:69:739,69,0	LOC109845895
NC_033794.1	2131460	.	A	G	31.74	PASS	AC=2;AF=1;AN=2;DP=2;ExcessHet=3.0103;FS=0;MLEAC=2;MLEAF=1;MQ=60;QD=15.87;SOR=2.303	GT:AD:DP:GQ:PL	1/1:0,2:2:6:59,6,0	NA
NC_033794.1	2131479	.	G	A	200.8	PASS	AC=2;AF=1;AN=2;DP=7;ExcessHet=3.0103;FS=0;MLEAC=2;MLEAF=1;MQ=60;QD=28.69;SOR=4.174	GT:AD:DP:GQ:PL	1/1:0,7:7:21:229,21,0	LOC109845884
NC_033794.1	2131497	.	T	A	204.8	PASS	AC=2;AF=1;AN=2;DP=7;ExcessHet=3.0103;FS=0;MLEAC=2;MLEAF=1;MQ=60;QD=29.26;SOR=4.174	GT:AD:DP:GQ:PL	1/1:0,7:7:21:233,21,0	LOC109845884
NC_033794.1	2131569	.	T	C	136.9	PASS	AC=2;AF=1;AN=2;DP=5;ExcessHet=3.0103;FS=0;MLEAC=2;MLEAF=1;MQ=60;QD=27.38;SOR=3.611	GT:AD:DP:GQ:PL	1/1:0,5:5:15:165,15,0	LOC109845884
NC_033794.1	2131599	.	G	A	107.03	PASS	AC=2;AF=1;AN=2;DP=4;ExcessHet=3.0103;FS=0;MLEAC=2;MLEAF=1;MQ=60;QD=26.76;SOR=3.258	GT:AD:DP:GQ:PL	1/1:0,4:4:12:135,12,0	LOC109845884
NC_033794.1	2131716	.	T	C	323.77	PASS	AC=2;AF=1;AN=2;DP=11;ExcessHet=3.0103;FS=0;MLEAC=2;MLEAF=1;MQ=60;QD=29.43;SOR=0.859	GT:AD:DP:GQ:PL	1/1:0,11:11:33:352,33,0	LOC109845884
NC_033794.1	2134243	.	G	C	319.78	PASS	AC=2;AF=1;AN=2;DP=8;ExcessHet=3.0103;FS=0;MLEAC=2;MLEAF=1;MQ=60;QD=33.37;SOR=0.693	GT:AD:DP:GQ:PL	1/1:0,8:8:24:348,24,0	LOC109845884
NC_033794.1	2134265	.	T	G	319.78	PASS	AC=2;AF=1;AN=2;DP=7;ExcessHet=3.0103;FS=0;MLEAC=2;MLEAF=1;MQ=60;QD=31.63;SOR=0.941	GT:AD:DP:GQ:PL	1/1:0,7:7:24:348,24,0	LOC109845884
NC_033794.1	2134698	.	G	T	62.74	PASS	AC=2;AF=1;AN=2;DP=2;ExcessHet=3.0103;FS=0;MLEAC=2;MLEAF=1;MQ=40;QD=31.37;SOR=2.303	GT:AD:DP:GQ:PL	1/1:0,2:2:6:90,6,0	LOC109845884
NC_033794.1	2134722	.	G	T	62.74	PASS	AC=2;AF=1;AN=2;DP=2;ExcessHet=3.0103;FS=0;MLEAC=2;MLEAF=1;MQ=40;QD=31.37;SOR=2.303	GT:AD:DP:GQ:PL	1/1:0,2:2:6:90,6,0	LOC109845884
NC_033794.1	2134847	.	C	T	18.59	PASS	AC=2;AF=1;AN=2;DP=3;ExcessHet=3.0103;FS=0;MLEAC=2;MLEAF=1;MQ=38.65;QD=18.59;SOR=1.609	GT:AD:DP:GQ:PL	1/1:0,1:1:3:45,3,0	LOC109845884
NC_033794.1	2134861	.	G	A	18.59	PASS	AC=2;AF=1;AN=2;DP=3;ExcessHet=3.0103;FS=0;MLEAC=2;MLEAF=1;MQ=38.65;QD=18.59;SOR=1.609	GT:AD:DP:GQ:PL	1/1:0,1:1:3:45,3,0	LOC109845884
NC_033794.1	2134889	.	C	A	62.74	PASS	AC=2;AF=1;AN=2;DP=4;ExcessHet=3.0103;FS=0;MLEAC=2;MLEAF=1;MQ=38.99;QD=31.37;SOR=2.303	GT:AD:DP:GQ:PL	1/1:0,2:2:6:90,6,0	LOC109845884
NC_033794.1	2134894	.	C	T	62.74	PASS	AC=2;AF=1;AN=2;DP=4;ExcessHet=3.0103;FS=0;MLEAC=2;MLEAF=1;MQ=38.99;QD=31.37;SOR=2.303	GT:AD:DP:GQ:PL	1/1:0,2:2:6:90,6,0	LOC109845884
NC_033794.1	2136384	.	T	A	35.74	PASS	AC=2;AF=1;AN=2;DP=2;ExcessHet=3.0103;FS=0;MLEAC=2;MLEAF=1;MQ=60;QD=17.87;SOR=0.693	GT:AD:DP:GQ:PL	1/1:0,2:2:6:63,6,0	LOC109845884
NC_033794.1	2136401	.	G	T	42.74	PASS	AC=2;AF=1;AN=2;DP=2;ExcessHet=3.0103;FS=0;MLEAC=2;MLEAF=1;MQ=60;QD=21.37;SOR=0.693	GT:AD:DP:GQ:PL	1/1:0,2:2:6:70,6,0	LOC109845884
NC_033794.1	2137886	.	A	T	120.84	PASS	AC=2;AF=1;AN=2;DP=6;ExcessHet=3.0103;FS=0;MLEAC=2;MLEAF=1;MQ=20.17;QD=20.14;SOR=3.912	GT:AD:DP:GQ:PL	1/1:0,6:6:18:149,18,0	LOC109845884
NC_033794.1	2138104	.	A	T	107.28	PASS	AC=2;AF=1;AN=2;DP=3;ExcessHet=3.0103;FS=0;MLEAC=2;MLEAF=1;MQ=20;QD=30.09;SOR=2.833	GT:AD:DP:GQ:PL	1/1:0,3:3:9:135,9,0	LOC109845884
NC_033794.1	2138106	.	C	A	107.28	PASS	AC=2;AF=1;AN=2;DP=3;ExcessHet=3.0103;FS=0;MLEAC=2;MLEAF=1;MQ=20;QD=32.41;SOR=2.833	GT:AD:DP:GQ:PL	1/1:0,3:3:9:135,9,0	LOC109845884
NC_033794.1	2141428	.	A	C	38.74	PASS	AC=2;AF=1;AN=2;DP=2;ExcessHet=3.0103;FS=0;MLEAC=2;MLEAF=1;MQ=60;QD=19.37;SOR=2.303	GT:AD:DP:GQ:PL	1/1:0,2:2:6:66,6,0	LOC109845884
NC_033794.1	2142636	.	T	C	485.77	PASS	AC=2;AF=1;AN=2;DP=16;ExcessHet=3.0103;FS=0;MLEAC=2;MLEAF=1;MQ=60;QD=30.36;SOR=1.609	GT:AD:DP:GQ:PL	1/1:0,16:16:48:514,48,0	LOC109845884
NC_033794.1	2142950	.	A	C	276.78	PASS	AC=2;AF=1;AN=2;DP=15;ExcessHet=3.0103;FS=0;MLEAC=2;MLEAF=1;MQ=60;QD=30.75;SOR=1.402	GT:AD:DP:GQ:PL	1/1:0,9:9:27:305,27,0	LOC109845884
NC_033794.1	2143582	.	T	C	58.28	PASS	AC=2;AF=1;AN=2;DP=3;ExcessHet=3.0103;FS=0;MLEAC=2;MLEAF=1;MQ=60;QD=19.43;SOR=2.833	GT:AD:DP:GQ:PL	1/1:0,3:3:9:86,9,0	LOC109845884
NC_033794.1	2151915	.	G	A	69.28	PASS	AC=2;AF=1;AN=2;DP=3;ExcessHet=3.0103;FS=0;MLEAC=2;MLEAF=1;MQ=60;QD=23.09;SOR=2.833	GT:AD:DP:GQ:PL	1/1:0,3:3:9:97,9,0	LOC109845903
NC_033794.1	2152186	.	T	C	40.74	PASS	AC=2;AF=1;AN=2;DP=2;ExcessHet=3.0103;FS=0;MLEAC=2;MLEAF=1;MQ=60;QD=20.37;SOR=2.303	GT:AD:DP:GQ:PL	1/1:0,2:2:6:68,6,0	LOC109845903
NC_033794.1	2152312	.	A	T	40.74	PASS	AC=2;AF=1;AN=2;DP=2;ExcessHet=3.0103;FS=0;MLEAC=2;MLEAF=1;MQ=60;QD=20.37;SOR=2.303	GT:AD:DP:GQ:PL	1/1:0,2:2:6:68,6,0	LOC109845903
NC_033794.1	2188151	.	T	C	219.77	PASS	AC=1;AF=0.5;AN=2;BaseQRankSum=2.313;ClippingRankSum=0;DP=20;ExcessHet=3.0103;FS=0;MLEAC=1;MLEAF=0.5;MQ=60;MQRankSum=0;QD=10.99;ReadPosRankSum=1.689;SOR=0.527	GT:AD:DP:GQ:PL	0/1:11,9:20:99:248,0,295	NA
NC_033794.1	2189243	.	T	C	3756.77	PASS	AC=2;AF=1;AN=2;DP=128;ExcessHet=3.0103;FS=0;MLEAC=2;MLEAF=1;MQ=45.86;QD=31.05;SOR=3.556	GT:AD:DP:GQ:PL	1/1:0,121:121:99:3785,364,0	NA
NC_033794.1	2229577	.	C	T	170.84	PASS	AC=2;AF=1;AN=2;DP=6;ExcessHet=3.0103;FS=0;MLEAC=2;MLEAF=1;MQ=60;QD=28.47;SOR=2.303	GT:AD:DP:GQ:PL	1/1:0,6:6:18:199,18,0	LOC109845910
NC_033794.1	2230414	.	A	G	153.9	PASS	AC=1;AF=0.5;AN=2;BaseQRankSum=-1.465;ClippingRankSum=0;DP=8;ExcessHet=3.0103;FS=0;MLEAC=1;MLEAF=0.5;MQ=60;MQRankSum=0;QD=21.99;ReadPosRankSum=-0.18;SOR=0.527	GT:AD:DP:GQ:PL	0/1:1,6:7:15:182,0,15	LOC109845910
NC_033794.1	2230441	.	A	G	201.8	PASS	AC=2;AF=1;AN=2;DP=8;ExcessHet=3.0103;FS=0;MLEAC=2;MLEAF=1;MQ=60;QD=28.83;SOR=0.941	GT:AD:DP:GQ:PL	1/1:0,7:7:21:230,21,0	LOC109845910
NC_033794.1	2230484	.	T	C	74.03	PASS	AC=2;AF=1;AN=2;DP=5;ExcessHet=3.0103;FS=0;MLEAC=2;MLEAF=1;MQ=60;QD=18.51;SOR=0.693	GT:AD:DP:GQ:PL	1/1:0,4:4:12:102,12,0	LOC109845910
NC_033794.1	2230530	.	C	G	30.74	PASS	AC=2;AF=1;AN=2;DP=2;ExcessHet=3.0103;FS=0;MLEAC=2;MLEAF=1;MQ=60;QD=15.37;SOR=2.303	GT:AD:DP:GQ:PL	1/1:0,2:2:6:58,6,0	LOC109845910
NC_033794.1	2259810	.	C	A	27.77	PASS	AC=1;AF=0.5;AN=2;BaseQRankSum=1.383;ClippingRankSum=0;DP=4;ExcessHet=3.0103;FS=0;MLEAC=1;MLEAF=0.5;MQ=60;MQRankSum=0;QD=6.94;ReadPosRankSum=0.431;SOR=2.303	GT:AD:DP:GQ:PL	0/1:2,2:4:52:56,0,52	LOC109845928
NC_033794.1	2259948	.	T	C	89.77	PASS	AC=1;AF=0.5;AN=2;BaseQRankSum=-1.699;ClippingRankSum=0;DP=8;ExcessHet=3.0103;FS=7.068;MLEAC=1;MLEAF=0.5;MQ=60;MQRankSum=0;QD=11.22;ReadPosRankSum=-1.345;SOR=0.61	GT:AD:DP:GQ:PL	0/1:3,5:8:78:118,0,78	LOC109845928
NC_033794.1	2260190	.	C	T	57.77	PASS	AC=1;AF=0.5;AN=2;BaseQRankSum=2.189;ClippingRankSum=0;DP=7;ExcessHet=3.0103;FS=0;MLEAC=1;MLEAF=0.5;MQ=60;MQRankSum=0;QD=8.25;ReadPosRankSum=-1.368;SOR=0.495	GT:AD:DP:GQ:PL	0/1:4,3:7:86:86,0,114	LOC109845928
NC_033794.1	2260222	.	C	T	121.77	PASS	AC=1;AF=0.5;AN=2;BaseQRankSum=2.057;ClippingRankSum=0;DP=10;ExcessHet=3.0103;FS=0;MLEAC=1;MLEAF=0.5;MQ=60;MQRankSum=0;QD=13.53;ReadPosRankSum=-0.366;SOR=0.892	GT:AD:DP:GQ:PL	0/1:4,5:9:99:150,0,108	LOC109845928
NC_033794.1	2264916	.	C	G	1244.77	PASS	AC=2;AF=1;AN=2;DP=40;ExcessHet=3.0103;FS=0;MLEAC=2;MLEAF=1;MQ=60;QD=31.12;SOR=5.994	GT:AD:DP:GQ:PL	1/1:0,40:40:99:1273,119,0	LOC109845928
NC_033794.1	2264977	.	G	C	1662.77	PASS	AC=2;AF=1;AN=2;DP=38;ExcessHet=3.0103;FS=0;MLEAC=2;MLEAF=1;MQ=60;QD=33.53;SOR=7.328	GT:AD:DP:GQ:PL	1/1:0,38:38:99:1691,114,0	LOC109845928
NC_033794.1	2264978	.	C	T	1662.77	PASS	AC=2;AF=1;AN=2;DP=37;ExcessHet=3.0103;FS=0;MLEAC=2;MLEAF=1;MQ=60;QD=29.03;SOR=7.276	GT:AD:DP:GQ:PL	1/1:0,37:37:99:1691,114,0	LOC109845928
NC_033794.1	2264991	.	T	C	1456.77	PASS	AC=2;AF=1;AN=2;DP=33;ExcessHet=3.0103;FS=0;MLEAC=2;MLEAF=1;MQ=60;QD=29.85;SOR=7.054	GT:AD:DP:GQ:PL	1/1:0,33:33:99:1485,99,0	LOC109845928
NC_033794.1	2264998	.	A	T	1231.77	PASS	AC=2;AF=1;AN=2;DP=28;ExcessHet=3.0103;FS=0;MLEAC=2;MLEAF=1;MQ=60;QD=32.11;SOR=6.736	GT:AD:DP:GQ:PL	1/1:0,28:28:84:1260,84,0	LOC109845928
NC_033794.1	2280665	.	A	G	130.9	PASS	AC=2;AF=1;AN=2;DP=5;ExcessHet=3.0103;FS=0;MLEAC=2;MLEAF=1;MQ=60;QD=26.18;SOR=1.022	GT:AD:DP:GQ:PL	1/1:0,5:5:15:159,15,0	LOC109845938
NC_033794.1	2280749	.	A	T	224.78	PASS	AC=2;AF=1;AN=2;DP=8;ExcessHet=3.0103;FS=0;MLEAC=2;MLEAF=1;MQ=60;QD=28.1;SOR=1.863	GT:AD:DP:GQ:PL	1/1:0,8:8:24:253,24,0	LOC109845938
NC_033794.1	2284630	.	C	T	2593.77	PASS	AC=2;AF=1;AN=2;DP=61;ExcessHet=3.0103;FS=0;MLEAC=2;MLEAF=1;MQ=60;QD=27.79;SOR=1.609	GT:AD:DP:GQ:PL	1/1:0,61:61:99:2622,185,0	LOC109845949
NC_033794.1	2284693	.	A	C	3707.77	PASS	AC=2;AF=1;AN=2;DP=112;ExcessHet=3.0103;FS=0;MLEAC=2;MLEAF=1;MQ=60;QD=33.11;SOR=1.159	GT:AD:DP:GQ:PL	1/1:0,112:112:99:3736,336,0	LOC109845949
NC_033794.1	2284857	.	G	C	3561.77	PASS	AC=2;AF=1;AN=2;DP=112;ExcessHet=3.0103;FS=0;MLEAC=2;MLEAF=1;MQ=60;QD=31.8;SOR=0.844	GT:AD:DP:GQ:PL	1/1:0,112:112:99:3590,335,0	LOC109845949
NC_033794.1	2284878	.	C	G	3792.77	PASS	AC=2;AF=1;AN=2;DP=125;ExcessHet=3.0103;FS=0;MLEAC=2;MLEAF=1;MQ=60;QD=30.34;SOR=0.709	GT:AD:DP:GQ:PL	1/1:0,125:125:99:3821,375,0	LOC109845949
NC_033794.1	2285434	.	C	T	3272.77	PASS	AC=2;AF=1;AN=2;DP=101;ExcessHet=3.0103;FS=0;MLEAC=2;MLEAF=1;MQ=60;QD=32.4;SOR=1.496	GT:AD:DP:GQ:PL	1/1:0,101:101:99:3301,302,0	LOC109845949
NC_033794.1	2286998	.	A	G	1004.77	PASS	AC=2;AF=1;AN=2;DP=33;ExcessHet=3.0103;FS=0;MLEAC=2;MLEAF=1;MQ=52.09;QD=30.45;SOR=1.751	GT:AD:DP:GQ:PL	1/1:0,33:33:99:1033,99,0	LOC109845949
NC_033794.1	2287735	.	C	A	62.74	PASS	AC=2;AF=1;AN=2;DP=2;ExcessHet=3.0103;FS=0;MLEAC=2;MLEAF=1;MQ=60;QD=31.37;SOR=2.303	GT:AD:DP:GQ:PL	1/1:0,2:2:6:90,6,0	LOC109845949
NC_033794.1	2288846	.	G	T	286.8	PASS	AC=2;AF=1;AN=2;DP=1;ExcessHet=3.0103;FS=0;MLEAC=2;MLEAF=1;MQ=60;QD=27.34;SOR=1.609	GT:AD:DP:GQ:PL	1/1:0,1:1:21:315,21,0	LOC109845960
NC_033794.1	2291771	.	G	A	42.74	PASS	AC=2;AF=1;AN=2;DP=1;ExcessHet=3.0103;FS=0;MLEAC=2;MLEAF=1;MQ=40;QD=27.93;SOR=1.609	GT:AD:DP:GQ:PL	1/1:0,1:1:6:70,6,0	LOC109845960
NC_033794.1	2291775	.	C	T	42.74	PASS	AC=2;AF=1;AN=2;DP=2;ExcessHet=3.0103;FS=0;MLEAC=2;MLEAF=1;MQ=40;QD=21.37;SOR=0.693	GT:AD:DP:GQ:PL	1/1:0,2:2:6:70,6,0	LOC109845960
NC_033794.1	2295882	.	A	G	421.77	PASS	AC=2;AF=1;AN=2;DP=10;ExcessHet=3.0103;FS=0;MLEAC=2;MLEAF=1;MQ=55.82;QD=29.32;SOR=1.609	GT:AD:DP:GQ:PL	1/1:0,10:10:30:450,30,0	NA
NC_033794.1	2295885	.	G	A	421.77	PASS	AC=2;AF=1;AN=2;DP=10;ExcessHet=3.0103;FS=0;MLEAC=2;MLEAF=1;MQ=55.82;QD=31.69;SOR=1.609	GT:AD:DP:GQ:PL	1/1:0,10:10:30:450,30,0	NA
NC_033794.1	2322442	.	T	C	511.77	PASS	AC=2;AF=1;AN=2;DP=12;ExcessHet=3.0103;FS=0;MLEAC=2;MLEAF=1;MQ=60;QD=33.17;SOR=3.611	GT:AD:DP:GQ:PL	1/1:0,12:12:36:540,36,0	NA
NC_033794.1	2322443	.	G	T	511.77	PASS	AC=2;AF=1;AN=2;DP=12;ExcessHet=3.0103;FS=0;MLEAC=2;MLEAF=1;MQ=60;QD=31.98;SOR=3.611	GT:AD:DP:GQ:PL	1/1:0,12:12:36:540,36,0	NA
NC_033794.1	2322452	.	T	C	12.05	PASS	AC=1;AF=0.5;AN=2;BaseQRankSum=-1.732;ClippingRankSum=0;DP=9;ExcessHet=3.0103;FS=0;MLEAC=1;MLEAF=0.5;MQ=60;MQRankSum=0;QD=1.34;ReadPosRankSum=-2.2;SOR=0.551	GT:AD:DP:GQ:PL	0/1:7,2:9:40:40,0,215	NA
NC_033794.1	2322460	.	T	G	421.77	PASS	AC=2;AF=1;AN=2;DP=10;ExcessHet=3.0103;FS=0;MLEAC=2;MLEAF=1;MQ=60;QD=25.43;SOR=3.258	GT:AD:DP:GQ:PL	1/1:0,10:10:30:450,30,0	NA
NC_033794.1	2322461	.	G	T	421.77	PASS	AC=2;AF=1;AN=2;DP=10;ExcessHet=3.0103;FS=0;MLEAC=2;MLEAF=1;MQ=60;QD=28.36;SOR=3.258	GT:AD:DP:GQ:PL	1/1:0,10:10:30:450,30,0	NA
NC_033794.1	2322604	.	G	T	646.77	PASS	AC=2;AF=1;AN=2;DP=16;ExcessHet=3.0103;FS=0;MLEAC=2;MLEAF=1;MQ=60;QD=26.06;SOR=2.448	GT:AD:DP:GQ:PL	1/1:0,15:15:45:675,45,0	LOC109829613
NC_033794.1	2322834	.	T	G	466.77	PASS	AC=2;AF=1;AN=2;DP=12;ExcessHet=3.0103;FS=0;MLEAC=2;MLEAF=1;MQ=59.2;QD=29.65;SOR=2.303	GT:AD:DP:GQ:PL	1/1:0,10:10:33:495,33,0	LOC109829613
NC_033794.1	2322862	.	T	G	539.77	PASS	AC=2;AF=1;AN=2;DP=14;ExcessHet=3.0103;FS=0;MLEAC=2;MLEAF=1;MQ=59.32;QD=31.43;SOR=2.833	GT:AD:DP:GQ:PL	1/1:0,13:13:39:568,39,0	LOC109829613
NC_033794.1	2322939	.	C	G	283.8	PASS	AC=2;AF=1;AN=2;DP=8;ExcessHet=3.0103;FS=0;MLEAC=2;MLEAF=1;MQ=57.97;QD=30.95;SOR=4.174	GT:AD:DP:GQ:PL	1/1:0,7:7:21:312,21,0	LOC109829613
NC_033794.1	2322941	.	G	T	283.8	PASS	AC=2;AF=1;AN=2;DP=8;ExcessHet=3.0103;FS=0;MLEAC=2;MLEAF=1;MQ=57.97;QD=30.79;SOR=4.174	GT:AD:DP:GQ:PL	1/1:0,7:7:21:312,21,0	LOC109829613
NC_033794.1	2330798	.	C	T	60.77	PASS	AC=1;AF=0.5;AN=2;BaseQRankSum=1.645;ClippingRankSum=0;DP=5;ExcessHet=3.0103;FS=0;MLEAC=1;MLEAF=0.5;MQ=60;MQRankSum=0;QD=12.15;ReadPosRankSum=1.036;SOR=1.022	GT:AD:DP:GQ:PL	0/1:2,3:5:42:89,0,42	LOC109845980
NC_033794.1	2330946	.	C	T	73.28	PASS	AC=2;AF=1;AN=2;DP=3;ExcessHet=3.0103;FS=0;MLEAC=2;MLEAF=1;MQ=60;QD=24.43;SOR=1.179	GT:AD:DP:GQ:PL	1/1:0,3:3:9:101,9,0	LOC109845996
NC_033794.1	2331335	.	A	G	94.77	PASS	AC=1;AF=0.5;AN=2;BaseQRankSum=1.15;ClippingRankSum=0;DP=4;ExcessHet=3.0103;FS=6.021;MLEAC=1;MLEAF=0.5;MQ=60;MQRankSum=0;QD=23.69;ReadPosRankSum=0;SOR=2.788	GT:AD:DP:GQ:PL	0/1:1,3:4:66:123,0,66	LOC109845996
NC_033794.1	2331337	.	A	T	94.77	PASS	AC=1;AF=0.5;AN=2;BaseQRankSum=1.15;ClippingRankSum=0;DP=4;ExcessHet=3.0103;FS=6.021;MLEAC=1;MLEAF=0.5;MQ=60;MQRankSum=0;QD=23.69;ReadPosRankSum=0;SOR=2.788	GT:AD:DP:GQ:PL	0/1:1,3:4:66:123,0,66	LOC109845996
NC_033794.1	2331346	.	T	G	94.77	PASS	AC=1;AF=0.5;AN=2;BaseQRankSum=1.15;ClippingRankSum=0;DP=4;ExcessHet=3.0103;FS=6.021;MLEAC=1;MLEAF=0.5;MQ=60;MQRankSum=0;QD=23.69;ReadPosRankSum=-0.319;SOR=2.788	GT:AD:DP:GQ:PL	0/1:1,3:4:66:123,0,66	LOC109845996
NC_033794.1	2331354	.	T	C	91.77	PASS	AC=1;AF=0.5;AN=2;BaseQRankSum=1.645;ClippingRankSum=0;DP=5;ExcessHet=3.0103;FS=3.979;MLEAC=1;MLEAF=0.5;MQ=60;MQRankSum=0;QD=18.35;ReadPosRankSum=1.036;SOR=2.833	GT:AD:DP:GQ:PL	0/1:2,3:5:86:120,0,86	LOC109845996
NC_033794.1	2331370	.	G	A	27.77	PASS	AC=1;AF=0.5;AN=2;BaseQRankSum=1.383;ClippingRankSum=0;DP=4;ExcessHet=3.0103;FS=0;MLEAC=1;MLEAF=0.5;MQ=60;MQRankSum=0;QD=6.94;ReadPosRankSum=1.383;SOR=2.303	GT:AD:DP:GQ:PL	0/1:2,2:4:51:56,0,51	LOC109845996
NC_033794.1	2331574	.	T	A	29.79	PASS	AC=1;AF=0.5;AN=2;BaseQRankSum=-0.431;ClippingRankSum=0;DP=3;ExcessHet=3.0103;FS=0;MLEAC=1;MLEAF=0.5;MQ=60;MQRankSum=0;QD=9.93;ReadPosRankSum=0;SOR=1.179	GT:AD:DP:GQ:PL	0/1:1,2:3:25:58,0,25	LOC109845996
NC_033794.1	2331596	.	T	A	47.77	PASS	AC=1;AF=0.5;AN=2;BaseQRankSum=0;ClippingRankSum=0;DP=3;ExcessHet=3.0103;FS=0;MLEAC=1;MLEAF=0.5;MQ=60;MQRankSum=0;QD=15.92;ReadPosRankSum=0.967;SOR=1.179	GT:AD:DP:GQ:PL	0/1:1,2:3:36:76,0,36	LOC109845980
NC_033794.1	2331597	.	T	A	47.77	PASS	AC=1;AF=0.5;AN=2;BaseQRankSum=-0.967;ClippingRankSum=0;DP=3;ExcessHet=3.0103;FS=0;MLEAC=1;MLEAF=0.5;MQ=60;MQRankSum=0;QD=15.92;ReadPosRankSum=0.967;SOR=1.179	GT:AD:DP:GQ:PL	0/1:1,2:3:36:76,0,36	LOC109845980
NC_033794.1	2331598	.	T	A	43.73	PASS	AC=1;AF=0.5;AN=2;BaseQRankSum=0;ClippingRankSum=0;DP=3;ExcessHet=3.0103;FS=0;MLEAC=1;MLEAF=0.5;MQ=60;MQRankSum=0;QD=14.58;ReadPosRankSum=0.967;SOR=1.179	GT:AD:DP:GQ:PL	0/1:1,2:3:36:81,0,36	LOC109845980
NC_033794.1	2331605	.	T	A	52.77	PASS	AC=1;AF=0.5;AN=2;BaseQRankSum=0.967;ClippingRankSum=0;DP=3;ExcessHet=3.0103;FS=0;MLEAC=1;MLEAF=0.5;MQ=60;MQRankSum=0;QD=17.59;ReadPosRankSum=0.967;SOR=1.179	GT:AD:DP:GQ:PL	0/1:1,2:3:31:81,0,31	LOC109845980
NC_033794.1	2331678	.	T	C	459.77	PASS	AC=1;AF=0.5;AN=2;BaseQRankSum=-1.248;ClippingRankSum=0;DP=30;ExcessHet=3.0103;FS=1.496;MLEAC=1;MLEAF=0.5;MQ=60;MQRankSum=0;QD=15.33;ReadPosRankSum=0.32;SOR=0.379	GT:AD:DP:GQ:PL	0/1:12,18:30:99:488,0,288	LOC109845980
NC_033794.1	2331834	.	T	C	432.77	PASS	AC=1;AF=0.5;AN=2;BaseQRankSum=-0.211;ClippingRankSum=0;DP=42;ExcessHet=3.0103;FS=2.799;MLEAC=1;MLEAF=0.5;MQ=60;MQRankSum=0;QD=10.3;ReadPosRankSum=0.818;SOR=0.332	GT:AD:DP:GQ:PL	0/1:23,19:42:99:461,0,622	LOC109845980
NC_033794.1	2331882	.	T	C	422.77	PASS	AC=1;AF=0.5;AN=2;BaseQRankSum=-0.752;ClippingRankSum=0;DP=39;ExcessHet=3.0103;FS=0;MLEAC=1;MLEAF=0.5;MQ=60;MQRankSum=0;QD=10.84;ReadPosRankSum=-1.404;SOR=0.633	GT:AD:DP:GQ:PL	0/1:22,17:39:99:451,0,612	LOC109845980
NC_033794.1	2331960	.	T	G	698.77	PASS	AC=1;AF=0.5;AN=2;BaseQRankSum=-4.747;ClippingRankSum=0;DP=59;ExcessHet=3.0103;FS=9.192;MLEAC=1;MLEAF=0.5;MQ=60;MQRankSum=0;QD=11.84;ReadPosRankSum=0.304;SOR=1.034	GT:AD:DP:GQ:PL	0/1:28,31:59:99:727,0,744	LOC109845980
NC_033794.1	2332032	.	A	G	855.77	PASS	AC=1;AF=0.5;AN=2;BaseQRankSum=-5.857;ClippingRankSum=0;DP=79;ExcessHet=3.0103;FS=5.932;MLEAC=1;MLEAF=0.5;MQ=60;MQRankSum=0;QD=10.83;ReadPosRankSum=0.889;SOR=1.432	GT:AD:DP:GQ:PL	0/1:42,37:79:99:884,0,1149	LOC109845980
NC_033794.1	2338107	.	C	T	30.88	PASS	AC=1;AF=0.5;AN=2;BaseQRankSum=0.967;ClippingRankSum=0;DP=3;ExcessHet=3.0103;FS=0;MLEAC=1;MLEAF=0.5;MQ=60;MQRankSum=0;QD=10.29;ReadPosRankSum=0.967;SOR=0.223	GT:AD:DP:GQ:PL	0/1:1,2:3:16:59,0,16	NA
NC_033794.1	2339143	.	A	C	36.74	PASS	AC=2;AF=1;AN=2;DP=2;ExcessHet=3.0103;FS=0;MLEAC=2;MLEAF=1;MQ=60;QD=18.37;SOR=0.693	GT:AD:DP:GQ:PL	1/1:0,2:2:6:64,6,0	LOC109829161
NC_033794.1	2339591	.	C	G	322.77	PASS	AC=2;AF=1;AN=2;DP=12;ExcessHet=3.0103;FS=0;MLEAC=2;MLEAF=1;MQ=60;QD=29.34;SOR=0.859	GT:AD:DP:GQ:PL	1/1:0,11:11:33:351,33,0	LOC109829161
NC_033794.1	2345301	.	G	A	4608.77	PASS	AC=2;AF=1;AN=2;BaseQRankSum=1.998;ClippingRankSum=0;DP=142;ExcessHet=3.0103;FS=0;MLEAC=2;MLEAF=1;MQ=60;MQRankSum=0;QD=32.46;ReadPosRankSum=1.208;SOR=1.166	GT:AD:DP:GQ:PL	1/1:1,141:142:99:4637,417,0	NA
NC_033794.1	2345452	.	T	G	4111.77	PASS	AC=2;AF=1;AN=2;DP=89;ExcessHet=3.0103;FS=0;MLEAC=2;MLEAF=1;MQ=60;QD=34.27;SOR=1.141	GT:AD:DP:GQ:PL	1/1:0,89:89:99:4140,277,0	NA
NC_033794.1	2345453	.	A	C	4066.77	PASS	AC=2;AF=1;AN=2;DP=88;ExcessHet=3.0103;FS=0;MLEAC=2;MLEAF=1;MQ=60;QD=32.82;SOR=1.116	GT:AD:DP:GQ:PL	1/1:0,88:88:99:4095,274,0	NA
NC_033794.1	2345455	.	A	C	3931.77	PASS	AC=2;AF=1;AN=2;DP=81;ExcessHet=3.0103;FS=0;MLEAC=2;MLEAF=1;MQ=60;QD=31.21;SOR=1.339	GT:AD:DP:GQ:PL	1/1:0,81:81:99:3960,265,0	NA
NC_033794.1	2346208	.	G	A	440.77	PASS	AC=2;AF=1;AN=2;DP=14;ExcessHet=3.0103;FS=0;MLEAC=2;MLEAF=1;MQ=60;QD=31.48;SOR=0.693	GT:AD:DP:GQ:PL	1/1:0,14:14:42:469,42,0	LOC109846002
NC_033794.1	2347113	.	G	T	240.84	PASS	AC=2;AF=1;AN=2;DP=6;ExcessHet=3.0103;FS=0;MLEAC=2;MLEAF=1;MQ=60;QD=24.83;SOR=0.693	GT:AD:DP:GQ:PL	1/1:0,6:6:18:269,18,0	LOC109846002
NC_033794.1	2347122	.	C	G	268.8	PASS	AC=2;AF=1;AN=2;DP=7;ExcessHet=3.0103;FS=0;MLEAC=2;MLEAF=1;MQ=60;QD=28.52;SOR=0.941	GT:AD:DP:GQ:PL	1/1:0,7:7:21:297,21,0	LOC109846002
NC_033794.1	2347428	.	C	A	39.74	PASS	AC=2;AF=1;AN=2;DP=2;ExcessHet=3.0103;FS=0;MLEAC=2;MLEAF=1;MQ=60;QD=19.87;SOR=0.693	GT:AD:DP:GQ:PL	1/1:0,2:2:6:67,6,0	LOC109846002
NC_033794.1	2347662	.	T	A	144.9	PASS	AC=2;AF=1;AN=2;DP=5;ExcessHet=3.0103;FS=0;MLEAC=2;MLEAF=1;MQ=60;QD=28.98;SOR=1.981	GT:AD:DP:GQ:PL	1/1:0,5:5:15:173,15,0	LOC109846002
NC_033794.1	2350075	.	G	T	351.77	PASS	AC=2;AF=1;AN=2;DP=12;ExcessHet=3.0103;FS=0;MLEAC=2;MLEAF=1;MQ=60;QD=29.31;SOR=1.445	GT:AD:DP:GQ:PL	1/1:0,12:12:36:380,36,0	LOC109846002
NC_033794.1	2352550	.	G	A	112.77	PASS	AC=1;AF=0.5;AN=2;BaseQRankSum=0.56;ClippingRankSum=0;DP=17;ExcessHet=3.0103;FS=9.031;MLEAC=1;MLEAF=0.5;MQ=60;MQRankSum=0;QD=7.05;ReadPosRankSum=1.283;SOR=0.023	GT:AD:DP:GQ:PL	0/1:10,6:16:99:141,0,274	NA
NC_033794.1	2359700	.	A	G	52.77	PASS	AC=1;AF=0.5;AN=2;BaseQRankSum=0.967;ClippingRankSum=0;DP=3;ExcessHet=3.0103;FS=0;MLEAC=1;MLEAF=0.5;MQ=60;MQRankSum=0;QD=17.59;ReadPosRankSum=-0.967;SOR=1.179	GT:AD:DP:GQ:PL	0/1:1,2:3:81:81,0,82	LOC109829170
NC_033794.1	2359913	.	G	A	62.74	PASS	AC=2;AF=1;AN=2;DP=2;ExcessHet=3.0103;FS=0;MLEAC=2;MLEAF=1;MQ=60;QD=31.37;SOR=2.303	GT:AD:DP:GQ:PL	1/1:0,2:2:6:90,6,0	LOC109829170
NC_033794.1	2359920	.	A	T	62.74	PASS	AC=2;AF=1;AN=2;DP=2;ExcessHet=3.0103;FS=0;MLEAC=2;MLEAF=1;MQ=60;QD=31.37;SOR=2.303	GT:AD:DP:GQ:PL	1/1:0,2:2:6:90,6,0	LOC109829170
NC_033794.1	2359931	.	T	C	101.03	PASS	AC=2;AF=1;AN=2;DP=4;ExcessHet=3.0103;FS=0;MLEAC=2;MLEAF=1;MQ=60;QD=25.26;SOR=3.258	GT:AD:DP:GQ:PL	1/1:0,4:4:12:129,12,0	LOC109829170
NC_033794.1	2360774	.	A	C	76.28	PASS	AC=2;AF=1;AN=2;DP=3;ExcessHet=3.0103;FS=0;MLEAC=2;MLEAF=1;MQ=60;QD=25.43;SOR=2.833	GT:AD:DP:GQ:PL	1/1:0,3:3:9:104,9,0	LOC109829170
NC_033794.1	2360975	.	G	C	196.8	PASS	AC=2;AF=1;AN=2;DP=7;ExcessHet=3.0103;FS=0;MLEAC=2;MLEAF=1;MQ=60;QD=28.11;SOR=0.941	GT:AD:DP:GQ:PL	1/1:0,7:7:21:225,21,0	LOC109829170
NC_033794.1	2361526	.	G	A	64.28	PASS	AC=2;AF=1;AN=2;DP=3;ExcessHet=3.0103;FS=0;MLEAC=2;MLEAF=1;MQ=60;QD=21.43;SOR=1.179	GT:AD:DP:GQ:PL	1/1:0,3:3:9:92,9,0	LOC109829170
NC_033794.1	2362000	.	G	T	150.03	PASS	AC=2;AF=1;AN=2;DP=7;ExcessHet=3.0103;FS=0;MLEAC=2;MLEAF=1;MQ=60;QD=32.41;SOR=3.258	GT:AD:DP:GQ:PL	1/1:0,4:4:12:178,12,0	LOC109829170
NC_033794.1	2362016	.	G	A	150.03	PASS	AC=2;AF=1;AN=2;DP=6;ExcessHet=3.0103;FS=0;MLEAC=2;MLEAF=1;MQ=60;QD=35.39;SOR=3.258	GT:AD:DP:GQ:PL	1/1:0,4:4:12:178,12,0	LOC109829170
NC_033794.1	2362297	.	C	G	23.79	PASS	AC=1;AF=0.5;AN=2;BaseQRankSum=-0.674;ClippingRankSum=0;DP=18;ExcessHet=3.0103;FS=0;MLEAC=1;MLEAF=0.5;MQ=60;MQRankSum=0;QD=5.95;ReadPosRankSum=1.383;SOR=0.693	GT:AD:DP:GQ:PL	0/1:2,2:4:51:52,0,51	LOC109829170
NC_033794.1	2362455	.	C	A	137.03	PASS	AC=2;AF=1;AN=2;DP=12;ExcessHet=3.0103;FS=0;MLEAC=2;MLEAF=1;MQ=60;QD=34.26;SOR=1.609	GT:AD:DP:GQ:PL	1/1:0,4:4:12:165,12,0	LOC109829170
NC_033794.1	2362467	.	C	G	107.28	PASS	AC=2;AF=1;AN=2;DP=8;ExcessHet=3.0103;FS=0;MLEAC=2;MLEAF=1;MQ=60;QD=25.15;SOR=2.833	GT:AD:DP:GQ:PL	1/1:0,3:3:9:135,9,0	LOC109829170
NC_033794.1	2362752	.	T	C	107.28	PASS	AC=2;AF=1;AN=2;DP=3;ExcessHet=3.0103;FS=0;MLEAC=2;MLEAF=1;MQ=57.46;QD=29.66;SOR=2.833	GT:AD:DP:GQ:PL	1/1:0,3:3:9:135,9,0	LOC109829170
NC_033794.1	2362785	.	G	T	62.74	PASS	AC=2;AF=1;AN=2;DP=2;ExcessHet=3.0103;FS=0;MLEAC=2;MLEAF=1;MQ=56.14;QD=31.37;SOR=2.303	GT:AD:DP:GQ:PL	1/1:0,2:2:6:90,6,0	LOC109829170
NC_033794.1	2362787	.	T	G	62.74	PASS	AC=2;AF=1;AN=2;DP=2;ExcessHet=3.0103;FS=0;MLEAC=2;MLEAF=1;MQ=56.14;QD=31.37;SOR=2.303	GT:AD:DP:GQ:PL	1/1:0,2:2:6:90,6,0	LOC109829170
NC_033794.1	2387733	.	T	C	18.84	PASS	AC=1;AF=0.5;AN=2;BaseQRankSum=-0.967;ClippingRankSum=0;DP=3;ExcessHet=3.0103;FS=4.771;MLEAC=1;MLEAF=0.5;MQ=45.46;MQRankSum=-0.967;QD=6.28;ReadPosRankSum=-0.967;SOR=2.225	GT:AD:DP:GQ:PL	0/1:1,2:3:26:47,0,26	LOC109846010
NC_033794.1	2406869	.	G	T	34.78	PASS	AC=1;AF=0.5;AN=2;BaseQRankSum=0.967;ClippingRankSum=0;DP=3;ExcessHet=3.0103;FS=0;MLEAC=1;MLEAF=0.5;MQ=55.82;MQRankSum=0;QD=11.59;ReadPosRankSum=0;SOR=1.179	GT:AD:DP:GQ:PL	0/1:1,2:3:25:63,0,25	LOC109846026
NC_033794.1	2407088	.	G	A	58.94	PASS	AC=1;AF=0.5;AN=2;BaseQRankSum=1.15;ClippingRankSum=0;DP=5;ExcessHet=3.0103;FS=0;MLEAC=1;MLEAF=0.5;MQ=53.46;MQRankSum=1.15;QD=14.73;ReadPosRankSum=1.15;SOR=0.916	GT:AD:DP:GQ:PL	0/1:1,3:4:14:87,0,14	LOC109846026
NC_033794.1	2407130	.	A	T	131.77	PASS	AC=1;AF=0.5;AN=2;BaseQRankSum=-0.524;ClippingRankSum=0;DP=5;ExcessHet=3.0103;FS=3.979;MLEAC=1;MLEAF=0.5;MQ=50.24;MQRankSum=-0.524;QD=26.35;ReadPosRankSum=0.524;SOR=1.447	GT:AD:DP:GQ:PL	0/1:1,4:5:30:160,0,30	LOC109846026
NC_033794.1	2407131	.	A	C	131.77	PASS	AC=1;AF=0.5;AN=2;BaseQRankSum=0.524;ClippingRankSum=0;DP=5;ExcessHet=3.0103;FS=3.979;MLEAC=1;MLEAF=0.5;MQ=50.24;MQRankSum=-0.524;QD=26.35;ReadPosRankSum=0.253;SOR=1.447	GT:AD:DP:GQ:PL	0/1:1,4:5:30:160,0,30	LOC109846026
NC_033794.1	2407142	.	A	G	88.77	PASS	AC=1;AF=0.5;AN=2;BaseQRankSum=-0.524;ClippingRankSum=0;DP=5;ExcessHet=3.0103;FS=10;MLEAC=1;MLEAF=0.5;MQ=47.79;MQRankSum=-1.645;QD=17.75;ReadPosRankSum=1.645;SOR=2.204	GT:AD:DP:GQ:PL	0/1:3,2:5:99:117,0,117	LOC109846026
NC_033794.1	2407159	.	A	C	43.77	PASS	AC=1;AF=0.5;AN=2;BaseQRankSum=-0.967;ClippingRankSum=0;DP=6;ExcessHet=3.0103;FS=11.761;MLEAC=1;MLEAF=0.5;MQ=47.99;MQRankSum=-1.834;QD=7.29;ReadPosRankSum=1.834;SOR=2.202	GT:AD:DP:GQ:PL	0/1:4,2:6:72:72,0,162	LOC109846026
NC_033794.1	2407161	.	T	C	40.77	PASS	AC=1;AF=0.5;AN=2;BaseQRankSum=1.834;ClippingRankSum=0;DP=6;ExcessHet=3.0103;FS=11.761;MLEAC=1;MLEAF=0.5;MQ=47.99;MQRankSum=-1.834;QD=6.79;ReadPosRankSum=1.282;SOR=2.202	GT:AD:DP:GQ:PL	0/1:4,2:6:69:69,0,191	LOC109846026
NC_033794.1	2407162	.	G	A	40.77	PASS	AC=1;AF=0.5;AN=2;BaseQRankSum=-0.967;ClippingRankSum=0;DP=6;ExcessHet=3.0103;FS=11.761;MLEAC=1;MLEAF=0.5;MQ=47.99;MQRankSum=-1.834;QD=6.79;ReadPosRankSum=1.282;SOR=2.202	GT:AD:DP:GQ:PL	0/1:4,2:6:69:69,0,191	LOC109846026
NC_033794.1	2407181	.	C	A	37.77	PASS	AC=1;AF=0.5;AN=2;BaseQRankSum=2.1;ClippingRankSum=0;DP=8;ExcessHet=3.0103;FS=14.472;MLEAC=1;MLEAF=0.5;MQ=51.26;MQRankSum=-2.1;QD=4.72;ReadPosRankSum=0.619;SOR=2.199	GT:AD:DP:GQ:PL	0/1:6,2:8:66:66,0,198	LOC109846026
NC_033794.1	2407270	.	A	C	52.77	PASS	AC=1;AF=0.5;AN=2;BaseQRankSum=-0.967;ClippingRankSum=0;DP=3;ExcessHet=3.0103;FS=0;MLEAC=1;MLEAF=0.5;MQ=52.36;MQRankSum=-0.431;QD=17.59;ReadPosRankSum=0.967;SOR=1.179	GT:AD:DP:GQ:PL	0/1:1,2:3:36:81,0,36	LOC109846026
NC_033794.1	2407359	.	A	T	145.9	PASS	AC=2;AF=1;AN=2;DP=6;ExcessHet=3.0103;FS=0;MLEAC=2;MLEAF=1;MQ=52.26;QD=29.18;SOR=1.981	GT:AD:DP:GQ:PL	1/1:0,5:5:15:174,15,0	LOC109846026
NC_033794.1	2407431	.	A	G	62.74	PASS	AC=2;AF=1;AN=2;DP=2;ExcessHet=3.0103;FS=0;MLEAC=2;MLEAF=1;MQ=60;QD=31.37;SOR=2.303	GT:AD:DP:GQ:PL	1/1:0,2:2:6:90,6,0	LOC109846026
NC_033794.1	2407435	.	T	C	62.74	PASS	AC=2;AF=1;AN=2;DP=2;ExcessHet=3.0103;FS=0;MLEAC=2;MLEAF=1;MQ=60;QD=31.37;SOR=2.303	GT:AD:DP:GQ:PL	1/1:0,2:2:6:90,6,0	LOC109846026
NC_033794.1	2407502	.	A	C	94.77	PASS	AC=1;AF=0.5;AN=2;BaseQRankSum=-0.674;ClippingRankSum=0;DP=4;ExcessHet=3.0103;FS=0;MLEAC=1;MLEAF=0.5;MQ=60;MQRankSum=0;QD=23.69;ReadPosRankSum=-0.319;SOR=0.446	GT:AD:DP:GQ:PL	0/1:1,3:4:33:123,0,33	LOC109846026
NC_033794.1	2407508	.	T	G	94.77	PASS	AC=1;AF=0.5;AN=2;BaseQRankSum=-1.15;ClippingRankSum=0;DP=4;ExcessHet=3.0103;FS=0;MLEAC=1;MLEAF=0.5;MQ=60;MQRankSum=0;QD=23.69;ReadPosRankSum=-1.15;SOR=0.446	GT:AD:DP:GQ:PL	0/1:1,3:4:33:123,0,33	LOC109846026
NC_033794.1	2407513	.	A	G	94.77	PASS	AC=1;AF=0.5;AN=2;BaseQRankSum=0;ClippingRankSum=0;DP=5;ExcessHet=3.0103;FS=0;MLEAC=1;MLEAF=0.5;MQ=60;MQRankSum=0;QD=23.69;ReadPosRankSum=-0.319;SOR=0.446	GT:AD:DP:GQ:PL	0/1:1,3:4:33:123,0,33	LOC109846026
NC_033794.1	2407550	.	G	T	57.82	PASS	AC=1;AF=0.5;AN=2;BaseQRankSum=0.319;ClippingRankSum=0;DP=5;ExcessHet=3.0103;FS=0;MLEAC=1;MLEAF=0.5;MQ=60;MQRankSum=0;QD=14.46;ReadPosRankSum=0.319;SOR=0.446	GT:AD:DP:GQ:PL	0/1:1,3:4:19:86,0,19	LOC109846026
NC_033794.1	2407641	.	T	G	23.81	PASS	AC=1;AF=0.5;AN=2;BaseQRankSum=-0.967;ClippingRankSum=0;DP=3;ExcessHet=3.0103;FS=0;MLEAC=1;MLEAF=0.5;MQ=51.41;MQRankSum=0.967;QD=7.94;ReadPosRankSum=0.967;SOR=0.223	GT:AD:DP:GQ:PL	0/1:1,2:3:23:52,0,23	LOC109846026
NC_033794.1	2407727	.	C	G	30.8	PASS	AC=1;AF=0.5;AN=2;BaseQRankSum=0.967;ClippingRankSum=0;DP=3;ExcessHet=3.0103;FS=4.771;MLEAC=1;MLEAF=0.5;MQ=51.41;MQRankSum=0.967;QD=10.27;ReadPosRankSum=0.967;SOR=2.225	GT:AD:DP:GQ:PL	0/1:1,2:3:22:59,0,22	LOC109846026
NC_033794.1	2407739	.	G	A	107.28	PASS	AC=2;AF=1;AN=2;DP=3;ExcessHet=3.0103;FS=0;MLEAC=2;MLEAF=1;MQ=60;QD=31.29;SOR=1.179	GT:AD:DP:GQ:PL	1/1:0,3:3:9:135,9,0	LOC109846026
NC_033794.1	2407744	.	T	C	107.28	PASS	AC=2;AF=1;AN=2;DP=3;ExcessHet=3.0103;FS=0;MLEAC=2;MLEAF=1;MQ=60;QD=31.51;SOR=1.179	GT:AD:DP:GQ:PL	1/1:0,3:3:9:135,9,0	LOC109846026
NC_033794.1	2408384	.	C	T	31.74	PASS	AC=2;AF=1;AN=2;DP=2;ExcessHet=3.0103;FS=0;MLEAC=2;MLEAF=1;MQ=60;QD=15.87;SOR=2.303	GT:AD:DP:GQ:PL	1/1:0,2:2:6:59,6,0	LOC109846026
NC_033794.1	2408419	.	T	C	30.78	PASS	AC=1;AF=0.5;AN=2;BaseQRankSum=0;ClippingRankSum=0;DP=3;ExcessHet=3.0103;FS=4.771;MLEAC=1;MLEAF=0.5;MQ=60;MQRankSum=0;QD=10.26;ReadPosRankSum=0.967;SOR=2.225	GT:AD:DP:GQ:PL	0/1:1,2:3:25:59,0,25	LOC109846026
NC_033794.1	2408430	.	T	A	31.78	PASS	AC=1;AF=0.5;AN=2;BaseQRankSum=0.967;ClippingRankSum=0;DP=3;ExcessHet=3.0103;FS=4.771;MLEAC=1;MLEAF=0.5;MQ=60;MQRankSum=0;QD=10.59;ReadPosRankSum=0.967;SOR=2.225	GT:AD:DP:GQ:PL	0/1:1,2:3:25:60,0,25	LOC109846026
NC_033794.1	2408457	.	A	G	52.77	PASS	AC=1;AF=0.5;AN=2;BaseQRankSum=0.967;ClippingRankSum=0;DP=3;ExcessHet=3.0103;FS=4.771;MLEAC=1;MLEAF=0.5;MQ=60;MQRankSum=0;QD=17.59;ReadPosRankSum=-0.967;SOR=2.225	GT:AD:DP:GQ:PL	0/1:1,2:3:36:81,0,36	LOC109846026
NC_033794.1	2408458	.	G	A	52.77	PASS	AC=1;AF=0.5;AN=2;BaseQRankSum=0.967;ClippingRankSum=0;DP=3;ExcessHet=3.0103;FS=4.771;MLEAC=1;MLEAF=0.5;MQ=60;MQRankSum=0;QD=17.59;ReadPosRankSum=-0.967;SOR=2.225	GT:AD:DP:GQ:PL	0/1:1,2:3:36:81,0,36	LOC109846026
NC_033794.1	2408566	.	C	T	33.74	PASS	AC=2;AF=1;AN=2;DP=2;ExcessHet=3.0103;FS=0;MLEAC=2;MLEAF=1;MQ=37.7;QD=16.87;SOR=2.303	GT:AD:DP:GQ:PL	1/1:0,2:2:6:61,6,0	LOC109846026
NC_033794.1	2408640	.	A	T	12.05	PASS	AC=1;AF=0.5;AN=2;BaseQRankSum=1.981;ClippingRankSum=0;DP=7;ExcessHet=3.0103;FS=2.808;MLEAC=1;MLEAF=0.5;MQ=54.57;MQRankSum=-1.981;QD=1.72;ReadPosRankSum=-1.981;SOR=1.802	GT:AD:DP:GQ:PL	0/1:5,2:7:40:40,0,147	LOC109846026
NC_033794.1	2408749	.	C	A	48.77	PASS	AC=1;AF=0.5;AN=2;BaseQRankSum=-1.036;ClippingRankSum=0;DP=7;ExcessHet=3.0103;FS=0;MLEAC=1;MLEAF=0.5;MQ=59.58;MQRankSum=-0.674;QD=8.13;ReadPosRankSum=-0.842;SOR=2.093	GT:AD:DP:GQ:PL	0/1:3,3:6:77:77,0,84	LOC109846026
NC_033794.1	2408843	.	A	G	109.77	PASS	AC=1;AF=0.5;AN=2;BaseQRankSum=0.967;ClippingRankSum=0;DP=9;ExcessHet=3.0103;FS=4.771;MLEAC=1;MLEAF=0.5;MQ=56.12;MQRankSum=-0.842;QD=18.29;ReadPosRankSum=0.623;SOR=3.258	GT:AD:DP:GQ:PL	0/1:2,4:6:49:138,0,49	LOC109846026
NC_033794.1	2409038	.	T	G	62.74	PASS	AC=2;AF=1;AN=2;DP=2;ExcessHet=3.0103;FS=0;MLEAC=2;MLEAF=1;MQ=44.73;QD=31.37;SOR=2.303	GT:AD:DP:GQ:PL	1/1:0,2:2:6:90,6,0	LOC109846026
NC_033794.1	2409043	.	G	C	62.74	PASS	AC=2;AF=1;AN=2;DP=2;ExcessHet=3.0103;FS=0;MLEAC=2;MLEAF=1;MQ=44.73;QD=31.37;SOR=2.303	GT:AD:DP:GQ:PL	1/1:0,2:2:6:90,6,0	LOC109846026
NC_033794.1	2409394	.	A	C	37.74	PASS	AC=2;AF=1;AN=2;DP=2;ExcessHet=3.0103;FS=0;MLEAC=2;MLEAF=1;MQ=60;QD=18.87;SOR=0.693	GT:AD:DP:GQ:PL	1/1:0,2:2:6:65,6,0	LOC109846026
NC_033794.1	2409563	.	A	G	58.79	PASS	AC=1;AF=0.5;AN=2;BaseQRankSum=0.319;ClippingRankSum=0;DP=4;ExcessHet=3.0103;FS=0;MLEAC=1;MLEAF=0.5;MQ=60;MQRankSum=0;QD=14.7;ReadPosRankSum=-0.319;SOR=0.916	GT:AD:DP:GQ:PL	0/1:1,3:4:22:87,0,22	LOC109846026
NC_033794.1	2409632	.	C	A	62.74	PASS	AC=2;AF=1;AN=2;DP=2;ExcessHet=3.0103;FS=0;MLEAC=2;MLEAF=1;MQ=60;QD=31.37;SOR=0.693	GT:AD:DP:GQ:PL	1/1:0,2:2:6:90,6,0	LOC109846026
NC_033794.1	2409635	.	T	A	62.74	PASS	AC=2;AF=1;AN=2;DP=2;ExcessHet=3.0103;FS=0;MLEAC=2;MLEAF=1;MQ=60;QD=31.37;SOR=0.693	GT:AD:DP:GQ:PL	1/1:0,2:2:6:90,6,0	LOC109846026
NC_033794.1	2409755	.	G	A	39.74	PASS	AC=2;AF=1;AN=2;DP=2;ExcessHet=3.0103;FS=0;MLEAC=2;MLEAF=1;MQ=40;QD=19.87;SOR=2.303	GT:AD:DP:GQ:PL	1/1:0,2:2:6:67,6,0	LOC109846026
NC_033794.1	2409813	.	G	T	62.82	PASS	AC=1;AF=0.5;AN=2;BaseQRankSum=1.15;ClippingRankSum=0;DP=4;ExcessHet=3.0103;FS=0;MLEAC=1;MLEAF=0.5;MQ=46.7;MQRankSum=-1.15;QD=15.71;ReadPosRankSum=-1.15;SOR=0.446	GT:AD:DP:GQ:PL	0/1:1,3:4:19:91,0,19	LOC109846026
NC_033794.1	2410059	.	A	G	60.77	PASS	AC=1;AF=0.5;AN=2;BaseQRankSum=-0.967;ClippingRankSum=0;DP=3;ExcessHet=3.0103;FS=0;MLEAC=1;MLEAF=0.5;MQ=55.65;MQRankSum=-0.967;QD=20.26;ReadPosRankSum=-0.967;SOR=1.179	GT:AD:DP:GQ:PL	0/1:1,2:3:33:89,0,33	NA
NC_033794.1	2410083	.	T	A	103.77	PASS	AC=1;AF=0.5;AN=2;BaseQRankSum=0.524;ClippingRankSum=0;DP=5;ExcessHet=3.0103;FS=0;MLEAC=1;MLEAF=0.5;MQ=49.98;MQRankSum=-1.282;QD=20.75;ReadPosRankSum=-1.282;SOR=0.693	GT:AD:DP:GQ:PL	0/1:1,4:5:30:132,0,30	NA
NC_033794.1	2410149	.	A	G	118.77	PASS	AC=1;AF=0.5;AN=2;BaseQRankSum=2.362;ClippingRankSum=0;DP=11;ExcessHet=3.0103;FS=0;MLEAC=1;MLEAF=0.5;MQ=49.45;MQRankSum=-1.111;QD=10.8;ReadPosRankSum=0.261;SOR=0.283	GT:AD:DP:GQ:PL	0/1:7,4:11:99:147,0,257	NA
NC_033794.1	2410168	.	C	T	127.77	PASS	AC=1;AF=0.5;AN=2;BaseQRankSum=-0.144;ClippingRankSum=0;DP=8;ExcessHet=3.0103;FS=0;MLEAC=1;MLEAF=0.5;MQ=49.51;MQRankSum=-1.465;QD=15.97;ReadPosRankSum=1.1;SOR=0.148	GT:AD:DP:GQ:PL	0/1:4,4:8:99:156,0,156	NA
NC_033794.1	2410176	.	A	C	85.77	PASS	AC=1;AF=0.5;AN=2;BaseQRankSum=0.842;ClippingRankSum=0;DP=7;ExcessHet=3.0103;FS=0;MLEAC=1;MLEAF=0.5;MQ=50.72;MQRankSum=2.189;QD=12.25;ReadPosRankSum=-1.465;SOR=1.609	GT:AD:DP:GQ:PL	0/1:4,3:7:99:114,0,159	NA
NC_033794.1	2410184	.	C	T	130.77	PASS	AC=1;AF=0.5;AN=2;BaseQRankSum=-1.133;ClippingRankSum=0;DP=7;ExcessHet=3.0103;FS=0;MLEAC=1;MLEAF=0.5;MQ=50.72;MQRankSum=-2.189;QD=18.68;ReadPosRankSum=1.368;SOR=0.223	GT:AD:DP:GQ:PL	0/1:3,4:7:99:159,0,114	NA
NC_033794.1	2410298	.	C	G	142.78	PASS	AC=1;AF=0.5;AN=2;BaseQRankSum=-0.792;ClippingRankSum=0;DP=8;ExcessHet=3.0103;FS=0;MLEAC=1;MLEAF=0.5;MQ=58.2;MQRankSum=-0.366;QD=20.4;ReadPosRankSum=-0.366;SOR=1.179	GT:AD:DP:GQ:PL	0/1:1,6:7:24:171,0,24	NA
NC_033794.1	2410439	.	C	T	55.77	PASS	AC=1;AF=0.5;AN=2;BaseQRankSum=0.625;ClippingRankSum=0;DP=22;ExcessHet=3.0103;FS=0;MLEAC=1;MLEAF=0.5;MQ=51.53;MQRankSum=-2.272;QD=3.1;ReadPosRankSum=2.1;SOR=0.473	GT:AD:DP:GQ:PL	0/1:14,4:18:84:84,0,424	NA
NC_033794.1	2410460	.	A	G	244.77	PASS	AC=1;AF=0.5;AN=2;BaseQRankSum=-0.096;ClippingRankSum=0;DP=22;ExcessHet=3.0103;FS=0;MLEAC=1;MLEAF=0.5;MQ=50.12;MQRankSum=-1.801;QD=14.4;ReadPosRankSum=1.288;SOR=0.892	GT:AD:DP:GQ:PL	0/1:8,9:17:99:273,0,217	NA
NC_033794.1	2410465	.	C	T	13.95	PASS	AC=1;AF=0.5;AN=2;BaseQRankSum=0.084;ClippingRankSum=0;DP=21;ExcessHet=3.0103;FS=3.233;MLEAC=1;MLEAF=0.5;MQ=49.82;MQRankSum=-0.166;QD=0.87;ReadPosRankSum=-1.211;SOR=2.303	GT:AD:DP:GQ:PL	0/1:14,2:16:42:42,0,717	NA
NC_033794.1	2410473	.	A	C	13.95	PASS	AC=1;AF=0.5;AN=2;BaseQRankSum=0.264;ClippingRankSum=0;DP=22;ExcessHet=3.0103;FS=3.233;MLEAC=1;MLEAF=0.5;MQ=49.95;MQRankSum=-0.425;QD=0.87;ReadPosRankSum=-0.457;SOR=2.303	GT:AD:DP:GQ:PL	0/1:14,2:16:42:42,0,717	NA
NC_033794.1	2410482	.	A	C	315.77	PASS	AC=1;AF=0.5;AN=2;BaseQRankSum=-2.772;ClippingRankSum=0;DP=23;ExcessHet=3.0103;FS=2.218;MLEAC=1;MLEAF=0.5;MQ=51.57;MQRankSum=-1.79;QD=18.57;ReadPosRankSum=-0.926;SOR=0.25	GT:AD:DP:GQ:PL	0/1:5,12:17:99:344,0,124	NA
NC_033794.1	2410519	.	A	T	223.77	PASS	AC=1;AF=0.5;AN=2;BaseQRankSum=-0.237;ClippingRankSum=0;DP=32;ExcessHet=3.0103;FS=1.643;MLEAC=1;MLEAF=0.5;MQ=52.13;MQRankSum=-0.687;QD=9.73;ReadPosRankSum=1.471;SOR=0.399	GT:AD:DP:GQ:PL	0/1:13,10:23:99:252,0,379	NA
NC_033794.1	2410541	.	G	A	17.84	PASS	AC=1;AF=0.5;AN=2;BaseQRankSum=-0.19;ClippingRankSum=0;DP=23;ExcessHet=3.0103;FS=2.772;MLEAC=1;MLEAF=0.5;MQ=51.38;MQRankSum=-2.851;QD=0.99;ReadPosRankSum=0.95;SOR=0.935	GT:AD:DP:GQ:PL	0/1:15,3:18:46:46,0,538	NA
NC_033794.1	2410576	.	T	C	140.77	PASS	AC=1;AF=0.5;AN=2;BaseQRankSum=-3.359;ClippingRankSum=0;DP=22;ExcessHet=3.0103;FS=1.808;MLEAC=1;MLEAF=0.5;MQ=51.33;MQRankSum=2.184;QD=7.41;ReadPosRankSum=-2.151;SOR=1.14	GT:AD:DP:GQ:PL	0/1:13,6:19:99:169,0,555	NA
NC_033794.1	2410578	.	C	A	18.82	PASS	AC=1;AF=0.5;AN=2;BaseQRankSum=2.648;ClippingRankSum=0;DP=22;ExcessHet=3.0103;FS=2.35;MLEAC=1;MLEAF=0.5;MQ=50.55;MQRankSum=-1.999;QD=0.99;ReadPosRankSum=0.615;SOR=1.061	GT:AD:DP:GQ:PL	0/1:16,3:19:47:47,0,704	NA
NC_033794.1	2410948	.	G	A	25.78	PASS	AC=1;AF=0.5;AN=2;BaseQRankSum=1.645;ClippingRankSum=0;DP=5;ExcessHet=3.0103;FS=10;MLEAC=1;MLEAF=0.5;MQ=41.05;MQRankSum=0.524;QD=5.16;ReadPosRankSum=0.524;SOR=2.204	GT:AD:DP:GQ:PL	0/1:3,2:5:54:54,0,80	NA
NC_033794.1	2411232	.	G	A	49.77	PASS	AC=1;AF=0.5;AN=2;BaseQRankSum=-0.674;ClippingRankSum=0;DP=4;ExcessHet=3.0103;FS=4.771;MLEAC=1;MLEAF=0.5;MQ=57.24;MQRankSum=-0.674;QD=12.44;ReadPosRankSum=-0.674;SOR=2.209	GT:AD:DP:GQ:PL	0/1:2,2:4:78:78,0,127	NA
NC_033794.1	2411239	.	A	G	49.77	PASS	AC=1;AF=0.5;AN=2;BaseQRankSum=-1.383;ClippingRankSum=0;DP=4;ExcessHet=3.0103;FS=4.771;MLEAC=1;MLEAF=0.5;MQ=57.24;MQRankSum=-0.674;QD=12.44;ReadPosRankSum=-0.674;SOR=2.209	GT:AD:DP:GQ:PL	0/1:2,2:4:78:78,0,127	NA
NC_033794.1	2412140	.	C	T	14.91	PASS	AC=1;AF=0.5;AN=2;BaseQRankSum=-0.241;ClippingRankSum=0;DP=7;ExcessHet=3.0103;FS=8.451;MLEAC=1;MLEAF=0.5;MQ=46.02;MQRankSum=-1.068;QD=2.13;ReadPosRankSum=-0.241;SOR=2.215	GT:AD:DP:GQ:PL	0/1:5,2:7:43:43,0,140	LOC109829187
NC_033794.1	2412194	.	G	A	136.79	PASS	AC=1;AF=0.5;AN=2;BaseQRankSum=1.282;ClippingRankSum=0;DP=5;ExcessHet=3.0103;FS=3.979;MLEAC=1;MLEAF=0.5;MQ=51.08;MQRankSum=-0.524;QD=27.36;ReadPosRankSum=0;SOR=1.447	GT:AD:DP:GQ:PL	0/1:1,4:5:23:165,0,23	LOC109829187
NC_033794.1	2412195	.	G	A	136.79	PASS	AC=1;AF=0.5;AN=2;BaseQRankSum=1.282;ClippingRankSum=0;DP=5;ExcessHet=3.0103;FS=3.979;MLEAC=1;MLEAF=0.5;MQ=51.08;MQRankSum=-0.524;QD=27.36;ReadPosRankSum=0;SOR=1.447	GT:AD:DP:GQ:PL	0/1:1,4:5:23:165,0,23	LOC109829187
NC_033794.1	2416377	.	T	A	310.77	PASS	AC=1;AF=0.5;AN=2;BaseQRankSum=-1.463;ClippingRankSum=0;DP=45;ExcessHet=3.0103;FS=5.123;MLEAC=1;MLEAF=0.5;MQ=60;MQRankSum=0;QD=6.91;ReadPosRankSum=-1.061;SOR=0.209	GT:AD:DP:GQ:PL	0/1:31,14:45:99:339,0,915	LOC109829197
NC_033794.1	2416451	.	T	C	373.77	PASS	AC=1;AF=0.5;AN=2;BaseQRankSum=-0.476;ClippingRankSum=0;DP=33;ExcessHet=3.0103;FS=10.692;MLEAC=1;MLEAF=0.5;MQ=60;MQRankSum=0;QD=11.33;ReadPosRankSum=0.254;SOR=0.8	GT:AD:DP:GQ:PL	0/1:18,15:33:99:402,0,492	LOC109829197
NC_033794.1	2416517	.	A	G	344.77	PASS	AC=1;AF=0.5;AN=2;BaseQRankSum=-1.667;ClippingRankSum=0;DP=36;ExcessHet=3.0103;FS=0;MLEAC=1;MLEAF=0.5;MQ=60;MQRankSum=0;QD=9.58;ReadPosRankSum=-1.16;SOR=0.792	GT:AD:DP:GQ:PL	0/1:21,15:36:99:373,0,597	LOC109829197
NC_033794.1	2416578	.	T	C	431.77	PASS	AC=1;AF=0.5;AN=2;BaseQRankSum=-0.551;ClippingRankSum=0;DP=42;ExcessHet=3.0103;FS=1.26;MLEAC=1;MLEAF=0.5;MQ=60;MQRankSum=0;QD=10.28;ReadPosRankSum=-0.03;SOR=0.927	GT:AD:DP:GQ:PL	0/1:24,18:42:99:460,0,686	LOC109829197
NC_033794.1	2416769	.	G	C,T	1252.77	PASS	AC=1,1;AF=0.5,0.5;AN=2;DP=30;ExcessHet=3.0103;FS=0;MLEAC=1,1;MLEAF=0.5,0.5;MQ=60;QD=31.64;SOR=1.329	GT:AD:DP:GQ:PL	1/2:0,20,10:30:99:1281,342,252,597,0,506	LOC109829197
NC_033794.1	2416771	.	C	G	1314.77	PASS	AC=2;AF=1;AN=2;DP=29;ExcessHet=3.0103;FS=0;MLEAC=2;MLEAF=1;MQ=60;QD=26.36;SOR=1.255	GT:AD:DP:GQ:PL	1/1:0,29:29:90:1343,90,0	LOC109829197
NC_033794.1	2416797	.	G	A	1321.77	PASS	AC=2;AF=1;AN=2;DP=30;ExcessHet=3.0103;FS=0;MLEAC=2;MLEAF=1;MQ=60;QD=29.07;SOR=0.976	GT:AD:DP:GQ:PL	1/1:0,30:30:90:1350,90,0	LOC109829197
NC_033794.1	2417134	.	C	T	217.77	PASS	AC=1;AF=0.5;AN=2;BaseQRankSum=-0.461;ClippingRankSum=0;DP=24;ExcessHet=3.0103;FS=6.204;MLEAC=1;MLEAF=0.5;MQ=58.77;MQRankSum=-1.65;QD=9.07;ReadPosRankSum=0.293;SOR=1.527	GT:AD:DP:GQ:PL	0/1:14,10:24:99:246,0,382	LOC109829197
NC_033794.1	2417147	.	C	G	1083.77	PASS	AC=2;AF=1;AN=2;BaseQRankSum=1.797;ClippingRankSum=0;DP=25;ExcessHet=3.0103;FS=3.979;MLEAC=2;MLEAF=1;MQ=58.82;MQRankSum=-0.147;QD=27.99;ReadPosRankSum=1.352;SOR=1.033	GT:AD:DP:GQ:PL	1/1:1,24:25:66:1112,66,0	LOC109829197
NC_033794.1	2417215	.	G	A	786.77	PASS	AC=2;AF=1;AN=2;DP=25;ExcessHet=3.0103;FS=0;MLEAC=2;MLEAF=1;MQ=59.28;QD=31.47;SOR=0.77	GT:AD:DP:GQ:PL	1/1:0,25:25:75:815,75,0	LOC109829197
NC_033794.1	2417365	.	C	A	336.78	PASS	AC=2;AF=1;AN=2;DP=9;ExcessHet=3.0103;FS=0;MLEAC=2;MLEAF=1;MQ=55.64;QD=32.7;SOR=0.892	GT:AD:DP:GQ:PL	1/1:0,9:9:27:365,27,0	NA
NC_033794.1	2445021	.	T	A	27.77	PASS	AC=1;AF=0.5;AN=2;BaseQRankSum=1.645;ClippingRankSum=0;DP=5;ExcessHet=3.0103;FS=0;MLEAC=1;MLEAF=0.5;MQ=60;MQRankSum=0;QD=5.55;ReadPosRankSum=0.253;SOR=0.446	GT:AD:DP:GQ:PL	0/1:3,2:5:56:56,0,83	LOC109846044
NC_033794.1	2452279	.	G	A	283.78	PASS	AC=2;AF=1;AN=2;DP=9;ExcessHet=3.0103;FS=0;MLEAC=2;MLEAF=1;MQ=60;QD=31.53;SOR=4.615	GT:AD:DP:GQ:PL	1/1:0,9:9:27:312,27,0	LOC109846049
NC_033794.1	2452338	.	C	T	961.77	PASS	AC=2;AF=1;AN=2;DP=28;ExcessHet=3.0103;FS=0;MLEAC=2;MLEAF=1;MQ=60;QD=34.35;SOR=6.736	GT:AD:DP:GQ:PL	1/1:0,28:28:84:990,84,0	LOC109846049
NC_033794.1	2452447	.	T	A	254.77	PASS	AC=1;AF=0.5;AN=2;BaseQRankSum=2.135;ClippingRankSum=0;DP=18;ExcessHet=3.0103;FS=0;MLEAC=1;MLEAF=0.5;MQ=60;MQRankSum=0;QD=14.15;ReadPosRankSum=-0.134;SOR=0.446	GT:AD:DP:GQ:PL	0/1:8,10:18:99:283,0,201	LOC109846049
NC_033794.1	2452504	.	C	T	723.77	PASS	AC=2;AF=1;AN=2;DP=17;ExcessHet=3.0103;FS=0;MLEAC=2;MLEAF=1;MQ=60;QD=28.34;SOR=3.383	GT:AD:DP:GQ:PL	1/1:0,17:17:51:752,51,0	LOC109846049
NC_033794.1	2452738	.	G	A	62.74	PASS	AC=2;AF=1;AN=2;DP=2;ExcessHet=3.0103;FS=0;MLEAC=2;MLEAF=1;MQ=60;QD=31.37;SOR=2.303	GT:AD:DP:GQ:PL	1/1:0,2:2:6:90,6,0	LOC109846049
NC_033794.1	2452762	.	T	C	107.28	PASS	AC=2;AF=1;AN=2;DP=2;ExcessHet=3.0103;FS=0;MLEAC=2;MLEAF=1;MQ=60;QD=29.78;SOR=2.303	GT:AD:DP:GQ:PL	1/1:0,2:2:9:135,9,0	LOC109846049
NC_033794.1	2452765	.	C	T	107.28	PASS	AC=2;AF=1;AN=2;DP=3;ExcessHet=3.0103;FS=0;MLEAC=2;MLEAF=1;MQ=60;QD=31.83;SOR=2.833	GT:AD:DP:GQ:PL	1/1:0,3:3:9:135,9,0	LOC109846049
NC_033794.1	2452784	.	T	C	62.74	PASS	AC=2;AF=1;AN=2;DP=2;ExcessHet=3.0103;FS=0;MLEAC=2;MLEAF=1;MQ=60;QD=31.37;SOR=2.303	GT:AD:DP:GQ:PL	1/1:0,2:2:6:90,6,0	LOC109846049
NC_033794.1	2452799	.	C	T	62.74	PASS	AC=2;AF=1;AN=2;DP=2;ExcessHet=3.0103;FS=0;MLEAC=2;MLEAF=1;MQ=60;QD=31.37;SOR=2.303	GT:AD:DP:GQ:PL	1/1:0,2:2:6:90,6,0	LOC109846049
NC_033794.1	2452849	.	C	T	52.74	PASS	AC=2;AF=1;AN=2;DP=2;ExcessHet=3.0103;FS=0;MLEAC=2;MLEAF=1;MQ=60;QD=26.37;SOR=0.693	GT:AD:DP:GQ:PL	1/1:0,2:2:6:80,6,0	LOC109846049
NC_033794.1	2452868	.	T	G	62.74	PASS	AC=2;AF=1;AN=2;DP=2;ExcessHet=3.0103;FS=0;MLEAC=2;MLEAF=1;MQ=60;QD=31.37;SOR=0.693	GT:AD:DP:GQ:PL	1/1:0,2:2:6:90,6,0	LOC109846049
NC_033794.1	2452890	.	A	T	62.74	PASS	AC=2;AF=1;AN=2;DP=2;ExcessHet=3.0103;FS=0;MLEAC=2;MLEAF=1;MQ=60;QD=31.37;SOR=0.693	GT:AD:DP:GQ:PL	1/1:0,2:2:6:90,6,0	LOC109846049
NC_033794.1	2452936	.	G	T	62.74	PASS	AC=2;AF=1;AN=2;DP=2;ExcessHet=3.0103;FS=0;MLEAC=2;MLEAF=1;MQ=60;QD=31.37;SOR=0.693	GT:AD:DP:GQ:PL	1/1:0,2:2:6:90,6,0	LOC109846049
NC_033794.1	2452937	.	G	A	62.74	PASS	AC=2;AF=1;AN=2;DP=2;ExcessHet=3.0103;FS=0;MLEAC=2;MLEAF=1;MQ=60;QD=31.37;SOR=0.693	GT:AD:DP:GQ:PL	1/1:0,2:2:6:90,6,0	LOC109846049
NC_033794.1	2452983	.	A	C	62.74	PASS	AC=2;AF=1;AN=2;DP=1;ExcessHet=3.0103;FS=0;MLEAC=2;MLEAF=1;MQ=60;QD=26.56;SOR=1.609	GT:AD:DP:GQ:PL	1/1:0,1:1:6:90,6,0	LOC109846049
NC_033794.1	2452985	.	G	T	62.74	PASS	AC=2;AF=1;AN=2;DP=2;ExcessHet=3.0103;FS=0;MLEAC=2;MLEAF=1;MQ=60;QD=31.37;SOR=2.303	GT:AD:DP:GQ:PL	1/1:0,2:2:6:90,6,0	LOC109846049
NC_033794.1	2452989	.	G	A	121.03	PASS	AC=2;AF=1;AN=2;DP=4;ExcessHet=3.0103;FS=0;MLEAC=2;MLEAF=1;MQ=60;QD=30.26;SOR=3.258	GT:AD:DP:GQ:PL	1/1:0,4:4:12:149,12,0	LOC109846049
NC_033794.1	2454353	.	A	T	44.74	PASS	AC=2;AF=1;AN=2;DP=2;ExcessHet=3.0103;FS=0;MLEAC=2;MLEAF=1;MQ=60;QD=22.37;SOR=2.303	GT:AD:DP:GQ:PL	1/1:0,2:2:6:72,6,0	LOC109846049
NC_033794.1	2454524	.	C	T	77.28	PASS	AC=2;AF=1;AN=2;DP=3;ExcessHet=3.0103;FS=0;MLEAC=2;MLEAF=1;MQ=60;QD=25.76;SOR=1.179	GT:AD:DP:GQ:PL	1/1:0,3:3:9:105,9,0	LOC109846049
NC_033794.1	2454605	.	A	C	30.74	PASS	AC=2;AF=1;AN=2;DP=2;ExcessHet=3.0103;FS=0;MLEAC=2;MLEAF=1;MQ=60;QD=15.37;SOR=0.693	GT:AD:DP:GQ:PL	1/1:0,2:2:6:58,6,0	LOC109846049
NC_033794.1	2454773	.	T	C	65.28	PASS	AC=2;AF=1;AN=2;DP=3;ExcessHet=3.0103;FS=0;MLEAC=2;MLEAF=1;MQ=60;QD=21.76;SOR=1.179	GT:AD:DP:GQ:PL	1/1:0,3:3:9:93,9,0	LOC109846049
NC_033794.1	2454799	.	G	C	127.9	PASS	AC=2;AF=1;AN=2;DP=5;ExcessHet=3.0103;FS=0;MLEAC=2;MLEAF=1;MQ=60;QD=25.58;SOR=1.022	GT:AD:DP:GQ:PL	1/1:0,5:5:15:156,15,0	LOC109846049
NC_033794.1	2454814	.	G	C	103.03	PASS	AC=2;AF=1;AN=2;DP=4;ExcessHet=3.0103;FS=0;MLEAC=2;MLEAF=1;MQ=60;QD=25.76;SOR=0.693	GT:AD:DP:GQ:PL	1/1:0,4:4:12:131,12,0	LOC109846049
NC_033794.1	2454831	.	G	T	72.28	PASS	AC=2;AF=1;AN=2;DP=3;ExcessHet=3.0103;FS=0;MLEAC=2;MLEAF=1;MQ=60;QD=24.09;SOR=1.179	GT:AD:DP:GQ:PL	1/1:0,3:3:9:100,9,0	LOC109846049
NC_033794.1	2455177	.	C	T	50.74	PASS	AC=2;AF=1;AN=2;DP=2;ExcessHet=3.0103;FS=0;MLEAC=2;MLEAF=1;MQ=60;QD=25.37;SOR=0.693	GT:AD:DP:GQ:PL	1/1:0,2:2:6:78,6,0	LOC109846049
NC_033794.1	2455276	.	A	T	44.74	PASS	AC=2;AF=1;AN=2;DP=2;ExcessHet=3.0103;FS=0;MLEAC=2;MLEAF=1;MQ=60;QD=22.37;SOR=2.303	GT:AD:DP:GQ:PL	1/1:0,2:2:6:72,6,0	LOC109846049
NC_033794.1	2455310	.	G	T	107.28	PASS	AC=2;AF=1;AN=2;DP=3;ExcessHet=3.0103;FS=0;MLEAC=2;MLEAF=1;MQ=60;QD=28.23;SOR=2.833	GT:AD:DP:GQ:PL	1/1:0,3:3:9:135,9,0	LOC109846049
NC_033794.1	2455329	.	C	T	107.28	PASS	AC=2;AF=1;AN=2;DP=3;ExcessHet=3.0103;FS=0;MLEAC=2;MLEAF=1;MQ=60;QD=31.62;SOR=2.833	GT:AD:DP:GQ:PL	1/1:0,3:3:9:135,9,0	LOC109846049
NC_033794.1	2455436	.	C	T	40.74	PASS	AC=2;AF=1;AN=2;DP=2;ExcessHet=3.0103;FS=0;MLEAC=2;MLEAF=1;MQ=60;QD=20.37;SOR=2.303	GT:AD:DP:GQ:PL	1/1:0,2:2:6:68,6,0	LOC109846049
NC_033794.1	2456021	.	A	G	33.74	PASS	AC=2;AF=1;AN=2;DP=2;ExcessHet=3.0103;FS=0;MLEAC=2;MLEAF=1;MQ=60;QD=16.87;SOR=2.303	GT:AD:DP:GQ:PL	1/1:0,2:2:6:61,6,0	LOC109846049
NC_033794.1	2456300	.	A	T	76.28	PASS	AC=2;AF=1;AN=2;DP=3;ExcessHet=3.0103;FS=0;MLEAC=2;MLEAF=1;MQ=60;QD=25.43;SOR=1.179	GT:AD:DP:GQ:PL	1/1:0,3:3:9:104,9,0	LOC109846049
NC_033794.1	2456343	.	G	A	40.74	PASS	AC=2;AF=1;AN=2;DP=2;ExcessHet=3.0103;FS=0;MLEAC=2;MLEAF=1;MQ=60;QD=20.37;SOR=2.303	GT:AD:DP:GQ:PL	1/1:0,2:2:6:68,6,0	LOC109846049
NC_033794.1	2456398	.	C	T	107.28	PASS	AC=2;AF=1;AN=2;DP=3;ExcessHet=3.0103;FS=0;MLEAC=2;MLEAF=1;MQ=60;QD=33.12;SOR=1.179	GT:AD:DP:GQ:PL	1/1:0,3:3:9:135,9,0	LOC109846049
NC_033794.1	2456407	.	T	C	152.03	PASS	AC=2;AF=1;AN=2;DP=4;ExcessHet=3.0103;FS=0;MLEAC=2;MLEAF=1;MQ=60;QD=32.81;SOR=1.609	GT:AD:DP:GQ:PL	1/1:0,4:4:12:180,12,0	LOC109846049
NC_033794.1	2456550	.	G	A	76.28	PASS	AC=2;AF=1;AN=2;DP=3;ExcessHet=3.0103;FS=0;MLEAC=2;MLEAF=1;MQ=60;QD=25.43;SOR=1.179	GT:AD:DP:GQ:PL	1/1:0,3:3:9:104,9,0	LOC109846049
NC_033794.1	2456662	.	G	C	70.28	PASS	AC=2;AF=1;AN=2;DP=3;ExcessHet=3.0103;FS=0;MLEAC=2;MLEAF=1;MQ=60;QD=23.43;SOR=2.833	GT:AD:DP:GQ:PL	1/1:0,3:3:9:98,9,0	LOC109846049
NC_033794.1	2456776	.	C	T	46.74	PASS	AC=2;AF=1;AN=2;DP=1;ExcessHet=3.0103;FS=0;MLEAC=2;MLEAF=1;MQ=60;QD=26.95;SOR=1.609	GT:AD:DP:GQ:PL	1/1:0,1:1:6:74,6,0	LOC109846049
NC_033794.1	2456779	.	C	T	46.74	PASS	AC=2;AF=1;AN=2;DP=2;ExcessHet=3.0103;FS=0;MLEAC=2;MLEAF=1;MQ=60;QD=23.37;SOR=2.303	GT:AD:DP:GQ:PL	1/1:0,2:2:6:74,6,0	LOC109846049
NC_033794.1	2456912	.	T	C	66.28	PASS	AC=2;AF=1;AN=2;DP=3;ExcessHet=3.0103;FS=0;MLEAC=2;MLEAF=1;MQ=60;QD=22.09;SOR=1.179	GT:AD:DP:GQ:PL	1/1:0,3:3:9:94,9,0	LOC109846049
NC_033794.1	2457001	.	T	C	75.28	PASS	AC=2;AF=1;AN=2;DP=3;ExcessHet=3.0103;FS=0;MLEAC=2;MLEAF=1;MQ=60;QD=25.09;SOR=1.179	GT:AD:DP:GQ:PL	1/1:0,3:3:9:103,9,0	LOC109846049
NC_033794.1	2457440	.	T	A	109.03	PASS	AC=2;AF=1;AN=2;DP=4;ExcessHet=3.0103;FS=0;MLEAC=2;MLEAF=1;MQ=60;QD=27.26;SOR=0.693	GT:AD:DP:GQ:PL	1/1:0,4:4:12:137,12,0	LOC109846049
NC_033794.1	2457786	.	A	T	152.03	PASS	AC=2;AF=1;AN=2;DP=4;ExcessHet=3.0103;FS=0;MLEAC=2;MLEAF=1;MQ=60;QD=33.31;SOR=0.693	GT:AD:DP:GQ:PL	1/1:0,4:4:12:180,12,0	LOC109846049
NC_033794.1	2457789	.	T	A	152.03	PASS	AC=2;AF=1;AN=2;DP=4;ExcessHet=3.0103;FS=0;MLEAC=2;MLEAF=1;MQ=60;QD=31.36;SOR=0.693	GT:AD:DP:GQ:PL	1/1:0,4:4:12:180,12,0	LOC109846049
NC_033794.1	2458076	.	G	A	132.9	PASS	AC=2;AF=1;AN=2;DP=5;ExcessHet=3.0103;FS=0;MLEAC=2;MLEAF=1;MQ=60;QD=26.58;SOR=1.981	GT:AD:DP:GQ:PL	1/1:0,5:5:15:161,15,0	LOC109846049
NC_033794.1	2458124	.	T	C	94.28	PASS	AC=2;AF=1;AN=2;DP=3;ExcessHet=3.0103;FS=0;MLEAC=2;MLEAF=1;MQ=60;QD=31.43;SOR=2.833	GT:AD:DP:GQ:PL	1/1:0,3:3:9:122,9,0	LOC109846049
NC_033794.1	2458148	.	G	A	131.03	PASS	AC=2;AF=1;AN=2;DP=4;ExcessHet=3.0103;FS=0;MLEAC=2;MLEAF=1;MQ=60;QD=32.76;SOR=1.609	GT:AD:DP:GQ:PL	1/1:0,4:4:12:159,12,0	LOC109846049
NC_033794.1	2458177	.	T	C	41.74	PASS	AC=2;AF=1;AN=2;DP=3;ExcessHet=3.0103;FS=0;MLEAC=2;MLEAF=1;MQ=60;QD=20.87;SOR=0.693	GT:AD:DP:GQ:PL	1/1:0,2:2:6:69,6,0	LOC109846049
NC_033794.1	2458555	.	C	T	62.74	PASS	AC=2;AF=1;AN=2;DP=2;ExcessHet=3.0103;FS=0;MLEAC=2;MLEAF=1;MQ=60;QD=31.37;SOR=2.303	GT:AD:DP:GQ:PL	1/1:0,2:2:6:90,6,0	LOC109846049
NC_033794.1	2458565	.	C	A	62.74	PASS	AC=2;AF=1;AN=2;DP=2;ExcessHet=3.0103;FS=0;MLEAC=2;MLEAF=1;MQ=60;QD=31.37;SOR=2.303	GT:AD:DP:GQ:PL	1/1:0,2:2:6:90,6,0	LOC109846049
NC_033794.1	2458578	.	C	G	62.74	PASS	AC=2;AF=1;AN=2;DP=2;ExcessHet=3.0103;FS=0;MLEAC=2;MLEAF=1;MQ=60;QD=31.37;SOR=2.303	GT:AD:DP:GQ:PL	1/1:0,2:2:6:90,6,0	LOC109846049
NC_033794.1	2458580	.	T	C	62.74	PASS	AC=2;AF=1;AN=2;DP=2;ExcessHet=3.0103;FS=0;MLEAC=2;MLEAF=1;MQ=60;QD=31.37;SOR=2.303	GT:AD:DP:GQ:PL	1/1:0,2:2:6:90,6,0	LOC109846049
NC_033794.1	2459005	.	C	A	106.03	PASS	AC=2;AF=1;AN=2;DP=4;ExcessHet=3.0103;FS=0;MLEAC=2;MLEAF=1;MQ=53.91;QD=26.51;SOR=1.609	GT:AD:DP:GQ:PL	1/1:0,4:4:12:134,12,0	LOC109846049
NC_033794.1	2459059	.	T	C	331.78	PASS	AC=2;AF=1;AN=2;DP=8;ExcessHet=3.0103;FS=0;MLEAC=2;MLEAF=1;MQ=55.59;QD=30.11;SOR=1.179	GT:AD:DP:GQ:PL	1/1:0,8:8:24:360,24,0	LOC109846049
NC_033794.1	2459077	.	C	T	376.78	PASS	AC=2;AF=1;AN=2;DP=9;ExcessHet=3.0103;FS=0;MLEAC=2;MLEAF=1;MQ=56.1;QD=29.67;SOR=0.892	GT:AD:DP:GQ:PL	1/1:0,9:9:27:405,27,0	LOC109846049
NC_033794.1	2459098	.	A	G	331.78	PASS	AC=2;AF=1;AN=2;DP=8;ExcessHet=3.0103;FS=0;MLEAC=2;MLEAF=1;MQ=57.03;QD=27.5;SOR=0.693	GT:AD:DP:GQ:PL	1/1:0,8:8:24:360,24,0	LOC109846049
NC_033794.1	2459278	.	T	A	84.03	PASS	AC=2;AF=1;AN=2;DP=4;ExcessHet=3.0103;FS=0;MLEAC=2;MLEAF=1;MQ=60;QD=21.01;SOR=1.609	GT:AD:DP:GQ:PL	1/1:0,4:4:12:112,12,0	LOC109846049
NC_033794.1	2459393	.	A	T	74.28	PASS	AC=2;AF=1;AN=2;DP=3;ExcessHet=3.0103;FS=0;MLEAC=2;MLEAF=1;MQ=60;QD=24.76;SOR=1.179	GT:AD:DP:GQ:PL	1/1:0,3:3:9:102,9,0	LOC109846049
NC_033794.1	2459502	.	T	G	108.9	PASS	AC=2;AF=1;AN=2;DP=5;ExcessHet=3.0103;FS=0;MLEAC=2;MLEAF=1;MQ=60;QD=21.78;SOR=1.022	GT:AD:DP:GQ:PL	1/1:0,5:5:15:137,15,0	LOC109846049
NC_033794.1	2459737	.	A	T	106.03	PASS	AC=2;AF=1;AN=2;DP=4;ExcessHet=3.0103;FS=0;MLEAC=2;MLEAF=1;MQ=60;QD=26.51;SOR=0.693	GT:AD:DP:GQ:PL	1/1:0,4:4:12:134,12,0	LOC109846049
NC_033794.1	2459890	.	T	A	171.84	PASS	AC=2;AF=1;AN=2;DP=6;ExcessHet=3.0103;FS=0;MLEAC=2;MLEAF=1;MQ=60;QD=28.64;SOR=2.303	GT:AD:DP:GQ:PL	1/1:0,6:6:18:200,18,0	LOC109846049
NC_033794.1	2459924	.	G	A	172.84	PASS	AC=2;AF=1;AN=2;DP=6;ExcessHet=3.0103;FS=0;MLEAC=2;MLEAF=1;MQ=60;QD=28.81;SOR=1.329	GT:AD:DP:GQ:PL	1/1:0,6:6:18:201,18,0	LOC109846049
NC_033794.1	2459962	.	G	A	246.78	PASS	AC=2;AF=1;AN=2;DP=8;ExcessHet=3.0103;FS=0;MLEAC=2;MLEAF=1;MQ=60;QD=30.85;SOR=1.179	GT:AD:DP:GQ:PL	1/1:0,8:8:24:275,24,0	LOC109846049
NC_033794.1	2460008	.	T	C	96.03	PASS	AC=2;AF=1;AN=2;DP=4;ExcessHet=3.0103;FS=0;MLEAC=2;MLEAF=1;MQ=60;QD=24.01;SOR=1.609	GT:AD:DP:GQ:PL	1/1:0,4:4:12:124,12,0	LOC109846049
NC_033794.1	2460028	.	G	T	75.28	PASS	AC=2;AF=1;AN=2;DP=3;ExcessHet=3.0103;FS=0;MLEAC=2;MLEAF=1;MQ=60;QD=25.09;SOR=1.179	GT:AD:DP:GQ:PL	1/1:0,3:3:9:103,9,0	LOC109846049
NC_033794.1	2460120	.	T	A	74.28	PASS	AC=2;AF=1;AN=2;DP=3;ExcessHet=3.0103;FS=0;MLEAC=2;MLEAF=1;MQ=60;QD=24.76;SOR=1.179	GT:AD:DP:GQ:PL	1/1:0,3:3:9:102,9,0	LOC109846049
NC_033794.1	2460232	.	G	A	185.9	PASS	AC=2;AF=1;AN=2;DP=5;ExcessHet=3.0103;FS=0;MLEAC=2;MLEAF=1;MQ=60;QD=36.3;SOR=1.981	GT:AD:DP:GQ:PL	1/1:0,5:5:15:214,15,0	LOC109846049
NC_033794.1	2460259	.	T	C	152.03	PASS	AC=2;AF=1;AN=2;DP=4;ExcessHet=3.0103;FS=0;MLEAC=2;MLEAF=1;MQ=60;QD=27.44;SOR=1.609	GT:AD:DP:GQ:PL	1/1:0,4:4:12:180,12,0	LOC109846049
NC_033794.1	2460267	.	A	T	107.28	PASS	AC=2;AF=1;AN=2;DP=3;ExcessHet=3.0103;FS=0;MLEAC=2;MLEAF=1;MQ=60;QD=30.24;SOR=1.179	GT:AD:DP:GQ:PL	1/1:0,3:3:9:135,9,0	LOC109846049
NC_033794.1	2460308	.	T	G	68.28	PASS	AC=2;AF=1;AN=2;DP=3;ExcessHet=3.0103;FS=0;MLEAC=2;MLEAF=1;MQ=60;QD=22.76;SOR=1.179	GT:AD:DP:GQ:PL	1/1:0,3:3:9:96,9,0	LOC109846049
NC_033794.1	2460595	.	C	G	66.28	PASS	AC=2;AF=1;AN=2;DP=3;ExcessHet=3.0103;FS=0;MLEAC=2;MLEAF=1;MQ=60;QD=22.09;SOR=1.179	GT:AD:DP:GQ:PL	1/1:0,3:3:9:94,9,0	LOC109846049
NC_033794.1	2460880	.	C	T	38.74	PASS	AC=2;AF=1;AN=2;DP=2;ExcessHet=3.0103;FS=0;MLEAC=2;MLEAF=1;MQ=60;QD=19.37;SOR=2.303	GT:AD:DP:GQ:PL	1/1:0,2:2:6:66,6,0	LOC109846049
NC_033794.1	2461827	.	C	T	1261.77	PASS	AC=2;AF=1;AN=2;DP=40;ExcessHet=3.0103;FS=0;MLEAC=2;MLEAF=1;MQ=60;QD=31.54;SOR=0.693	GT:AD:DP:GQ:PL	1/1:0,40:40:99:1290,120,0	LOC109846049
NC_033794.1	2461875	.	C	A	1465.77	PASS	AC=2;AF=1;AN=2;DP=45;ExcessHet=3.0103;FS=0;MLEAC=2;MLEAF=1;MQ=59.45;QD=32.57;SOR=1.414	GT:AD:DP:GQ:PL	1/1:0,45:45:99:1494,135,0	LOC109846049
NC_033794.1	2462128	.	T	C	1728.77	PASS	AC=2;AF=1;AN=2;DP=62;ExcessHet=3.0103;FS=0;MLEAC=2;MLEAF=1;MQ=60;QD=27.88;SOR=8.287	GT:AD:DP:GQ:PL	1/1:0,62:62:99:1757,185,0	LOC109846049
NC_033794.1	2464224	.	C	A	428.77	PASS	AC=2;AF=1;AN=2;DP=14;ExcessHet=3.0103;FS=0;MLEAC=2;MLEAF=1;MQ=60;QD=30.63;SOR=3.912	GT:AD:DP:GQ:PL	1/1:0,14:14:42:457,42,0	LOC109846055
NC_033794.1	2464524	.	C	T	511.77	PASS	AC=2;AF=1;AN=2;DP=17;ExcessHet=3.0103;FS=0;MLEAC=2;MLEAF=1;MQ=60;QD=30.1;SOR=2.712	GT:AD:DP:GQ:PL	1/1:0,17:17:51:540,51,0	LOC109846055
NC_033794.1	2464749	.	C	T	176.84	PASS	AC=2;AF=1;AN=2;DP=6;ExcessHet=3.0103;FS=0;MLEAC=2;MLEAF=1;MQ=60;QD=29.47;SOR=1.329	GT:AD:DP:GQ:PL	1/1:0,6:6:18:205,18,0	LOC109846055
NC_033794.1	2464779	.	G	A	211.8	PASS	AC=2;AF=1;AN=2;DP=7;ExcessHet=3.0103;FS=0;MLEAC=2;MLEAF=1;MQ=60;QD=30.26;SOR=0.941	GT:AD:DP:GQ:PL	1/1:0,7:7:21:240,21,0	LOC109846055
NC_033794.1	2465284	.	A	T	39.74	PASS	AC=2;AF=1;AN=2;DP=2;ExcessHet=3.0103;FS=0;MLEAC=2;MLEAF=1;MQ=60;QD=19.87;SOR=0.693	GT:AD:DP:GQ:PL	1/1:0,2:2:6:67,6,0	LOC109846055
NC_033794.1	2465311	.	T	A	107.28	PASS	AC=2;AF=1;AN=2;DP=3;ExcessHet=3.0103;FS=0;MLEAC=2;MLEAF=1;MQ=60;QD=33.15;SOR=1.179	GT:AD:DP:GQ:PL	1/1:0,3:3:9:135,9,0	LOC109846055
NC_033794.1	2465335	.	G	T	107.28	PASS	AC=2;AF=1;AN=2;DP=3;ExcessHet=3.0103;FS=0;MLEAC=2;MLEAF=1;MQ=60;QD=33.84;SOR=1.179	GT:AD:DP:GQ:PL	1/1:0,3:3:9:135,9,0	LOC109846055
NC_033794.1	2465363	.	G	T	62.74	PASS	AC=2;AF=1;AN=2;DP=2;ExcessHet=3.0103;FS=0;MLEAC=2;MLEAF=1;MQ=60;QD=31.37;SOR=2.303	GT:AD:DP:GQ:PL	1/1:0,2:2:6:90,6,0	LOC109846055
NC_033794.1	2465371	.	C	T	62.74	PASS	AC=2;AF=1;AN=2;DP=2;ExcessHet=3.0103;FS=0;MLEAC=2;MLEAF=1;MQ=60;QD=31.37;SOR=2.303	GT:AD:DP:GQ:PL	1/1:0,2:2:6:90,6,0	LOC109846055
NC_033794.1	2465374	.	C	G	62.74	PASS	AC=2;AF=1;AN=2;DP=2;ExcessHet=3.0103;FS=0;MLEAC=2;MLEAF=1;MQ=60;QD=31.37;SOR=2.303	GT:AD:DP:GQ:PL	1/1:0,2:2:6:90,6,0	LOC109846055
NC_033794.1	2465400	.	T	C	62.74	PASS	AC=2;AF=1;AN=2;DP=2;ExcessHet=3.0103;FS=0;MLEAC=2;MLEAF=1;MQ=60;QD=31.37;SOR=2.303	GT:AD:DP:GQ:PL	1/1:0,2:2:6:90,6,0	LOC109846055
NC_033794.1	2465417	.	A	C	62.74	PASS	AC=2;AF=1;AN=2;DP=2;ExcessHet=3.0103;FS=0;MLEAC=2;MLEAF=1;MQ=60;QD=31.37;SOR=2.303	GT:AD:DP:GQ:PL	1/1:0,2:2:6:90,6,0	LOC109846055
NC_033794.1	2465458	.	C	T	41.74	PASS	AC=2;AF=1;AN=2;DP=2;ExcessHet=3.0103;FS=0;MLEAC=2;MLEAF=1;MQ=60;QD=20.87;SOR=0.693	GT:AD:DP:GQ:PL	1/1:0,2:2:6:69,6,0	LOC109846055
NC_033794.1	2465678	.	A	G	107.28	PASS	AC=2;AF=1;AN=2;DP=3;ExcessHet=3.0103;FS=0;MLEAC=2;MLEAF=1;MQ=60;QD=26.15;SOR=1.179	GT:AD:DP:GQ:PL	1/1:0,3:3:9:135,9,0	LOC109846055
NC_033794.1	2465684	.	T	G	162.9	PASS	AC=2;AF=1;AN=2;DP=5;ExcessHet=3.0103;FS=0;MLEAC=2;MLEAF=1;MQ=60;QD=32.58;SOR=1.022	GT:AD:DP:GQ:PL	1/1:0,5:5:15:191,15,0	LOC109846055
NC_033794.1	2465716	.	G	T	130.9	PASS	AC=2;AF=1;AN=2;DP=5;ExcessHet=3.0103;FS=0;MLEAC=2;MLEAF=1;MQ=60;QD=26.18;SOR=1.022	GT:AD:DP:GQ:PL	1/1:0,5:5:15:159,15,0	LOC109846055
NC_033794.1	2465750	.	A	G	109.03	PASS	AC=2;AF=1;AN=2;DP=4;ExcessHet=3.0103;FS=0;MLEAC=2;MLEAF=1;MQ=60;QD=27.26;SOR=1.609	GT:AD:DP:GQ:PL	1/1:0,4:4:12:137,12,0	LOC109846055
NC_033794.1	2465777	.	A	G	56.74	PASS	AC=2;AF=1;AN=2;DP=2;ExcessHet=3.0103;FS=0;MLEAC=2;MLEAF=1;MQ=60;QD=28.37;SOR=2.303	GT:AD:DP:GQ:PL	1/1:0,2:2:6:84,6,0	LOC109846055
NC_033794.1	2465778	.	A	G	56.74	PASS	AC=2;AF=1;AN=2;DP=2;ExcessHet=3.0103;FS=0;MLEAC=2;MLEAF=1;MQ=60;QD=28.37;SOR=2.303	GT:AD:DP:GQ:PL	1/1:0,2:2:6:84,6,0	LOC109846055
NC_033794.1	2465942	.	C	T	38.74	PASS	AC=2;AF=1;AN=2;DP=2;ExcessHet=3.0103;FS=0;MLEAC=2;MLEAF=1;MQ=60;QD=19.37;SOR=2.303	GT:AD:DP:GQ:PL	1/1:0,2:2:6:66,6,0	LOC109846055
NC_033794.1	2466445	.	G	T	152.03	PASS	AC=2;AF=1;AN=2;DP=4;ExcessHet=3.0103;FS=0;MLEAC=2;MLEAF=1;MQ=60;QD=29.75;SOR=3.258	GT:AD:DP:GQ:PL	1/1:0,4:4:12:180,12,0	LOC109846055
NC_033794.1	2466446	.	T	C	152.03	PASS	AC=2;AF=1;AN=2;DP=4;ExcessHet=3.0103;FS=0;MLEAC=2;MLEAF=1;MQ=60;QD=33.58;SOR=3.258	GT:AD:DP:GQ:PL	1/1:0,4:4:12:180,12,0	LOC109846055
NC_033794.1	2466452	.	T	C	152.03	PASS	AC=2;AF=1;AN=2;DP=4;ExcessHet=3.0103;FS=0;MLEAC=2;MLEAF=1;MQ=60;QD=28.2;SOR=3.258	GT:AD:DP:GQ:PL	1/1:0,4:4:12:180,12,0	LOC109846055
NC_033794.1	2466628	.	C	T	152.03	PASS	AC=2;AF=1;AN=2;DP=4;ExcessHet=3.0103;FS=0;MLEAC=2;MLEAF=1;MQ=60;QD=27.5;SOR=1.609	GT:AD:DP:GQ:PL	1/1:0,4:4:12:180,12,0	LOC109846055
NC_033794.1	2466636	.	T	G	152.03	PASS	AC=2;AF=1;AN=2;DP=4;ExcessHet=3.0103;FS=0;MLEAC=2;MLEAF=1;MQ=60;QD=30.84;SOR=1.609	GT:AD:DP:GQ:PL	1/1:0,4:4:12:180,12,0	LOC109846055
NC_033794.1	2466655	.	C	T	76.28	PASS	AC=2;AF=1;AN=2;DP=3;ExcessHet=3.0103;FS=0;MLEAC=2;MLEAF=1;MQ=60;QD=25.43;SOR=2.833	GT:AD:DP:GQ:PL	1/1:0,3:3:9:104,9,0	LOC109846055
NC_033794.1	2466672	.	C	T	191.8	PASS	AC=2;AF=1;AN=2;DP=7;ExcessHet=3.0103;FS=0;MLEAC=2;MLEAF=1;MQ=60;QD=27.4;SOR=0.941	GT:AD:DP:GQ:PL	1/1:0,7:7:21:220,21,0	LOC109846055
NC_033794.1	2466959	.	C	T	42.74	PASS	AC=2;AF=1;AN=2;DP=2;ExcessHet=3.0103;FS=0;MLEAC=2;MLEAF=1;MQ=60;QD=21.37;SOR=2.303	GT:AD:DP:GQ:PL	1/1:0,2:2:6:70,6,0	LOC109846055
NC_033794.1	2467419	.	A	T	321.78	PASS	AC=2;AF=1;AN=2;DP=8;ExcessHet=3.0103;FS=0;MLEAC=2;MLEAF=1;MQ=60;QD=30.65;SOR=4.407	GT:AD:DP:GQ:PL	1/1:0,8:8:24:350,24,0	LOC109846055
NC_033794.1	2467438	.	C	T	362.78	PASS	AC=2;AF=1;AN=2;DP=8;ExcessHet=3.0103;FS=0;MLEAC=2;MLEAF=1;MQ=60;QD=25.07;SOR=2.833	GT:AD:DP:GQ:PL	1/1:0,8:8:27:391,27,0	LOC109846055
NC_033794.1	2467446	.	T	C	362.78	PASS	AC=2;AF=1;AN=2;DP=9;ExcessHet=3.0103;FS=0;MLEAC=2;MLEAF=1;MQ=60;QD=32.33;SOR=3.056	GT:AD:DP:GQ:PL	1/1:0,9:9:27:391,27,0	LOC109846055
NC_033794.1	2467509	.	A	G	215.84	PASS	AC=2;AF=1;AN=2;DP=6;ExcessHet=3.0103;FS=0;MLEAC=2;MLEAF=1;MQ=60;QD=28.57;SOR=1.329	GT:AD:DP:GQ:PL	1/1:0,6:6:18:244,18,0	LOC109846055
NC_033794.1	2467510	.	T	C	215.84	PASS	AC=2;AF=1;AN=2;DP=6;ExcessHet=3.0103;FS=0;MLEAC=2;MLEAF=1;MQ=60;QD=28.83;SOR=1.329	GT:AD:DP:GQ:PL	1/1:0,6:6:18:244,18,0	LOC109846055
NC_033794.1	2467661	.	G	A	49.74	PASS	AC=2;AF=1;AN=2;DP=2;ExcessHet=3.0103;FS=0;MLEAC=2;MLEAF=1;MQ=60;QD=24.87;SOR=2.303	GT:AD:DP:GQ:PL	1/1:0,2:2:6:77,6,0	LOC109846055
NC_033794.1	2467697	.	A	G	62.74	PASS	AC=2;AF=1;AN=2;DP=2;ExcessHet=3.0103;FS=0;MLEAC=2;MLEAF=1;MQ=60;QD=31.37;SOR=2.303	GT:AD:DP:GQ:PL	1/1:0,2:2:6:90,6,0	LOC109846055
NC_033794.1	2467699	.	G	A	62.74	PASS	AC=2;AF=1;AN=2;DP=2;ExcessHet=3.0103;FS=0;MLEAC=2;MLEAF=1;MQ=60;QD=31.37;SOR=2.303	GT:AD:DP:GQ:PL	1/1:0,2:2:6:90,6,0	LOC109846055
NC_033794.1	2475159	.	G	A	77.77	PASS	AC=1;AF=0.5;AN=2;BaseQRankSum=2.965;ClippingRankSum=0;DP=11;ExcessHet=3.0103;FS=0;MLEAC=1;MLEAF=0.5;MQ=54.26;MQRankSum=-0.473;QD=7.07;ReadPosRankSum=0.473;SOR=1.112	GT:AD:DP:GQ:PL	0/1:7,4:11:99:106,0,189	LOC109846059
NC_033794.1	2475173	.	C	T	71.77	PASS	AC=1;AF=0.5;AN=2;BaseQRankSum=2.308;ClippingRankSum=0;DP=13;ExcessHet=3.0103;FS=3.041;MLEAC=1;MLEAF=0.5;MQ=55.19;MQRankSum=-0.857;QD=5.52;ReadPosRankSum=1.352;SOR=2.215	GT:AD:DP:GQ:PL	0/1:9,4:13:99:100,0,242	LOC109846059
NC_033794.1	2475548	.	A	T	281.77	PASS	AC=1;AF=0.5;AN=2;BaseQRankSum=-2.497;ClippingRankSum=0;DP=19;ExcessHet=3.0103;FS=8.318;MLEAC=1;MLEAF=0.5;MQ=60;MQRankSum=0;QD=14.83;ReadPosRankSum=0.756;SOR=0.353	GT:AD:DP:GQ:PL	0/1:8,11:19:99:310,0,223	LOC109846059
NC_033794.1	2477972	.	T	C	767.77	PASS	AC=1;AF=0.5;AN=2;BaseQRankSum=-4.569;ClippingRankSum=0;DP=62;ExcessHet=3.0103;FS=0;MLEAC=1;MLEAF=0.5;MQ=60;MQRankSum=0;QD=12.38;ReadPosRankSum=0.397;SOR=0.576	GT:AD:DP:GQ:PL	0/1:31,31:62:99:796,0,875	LOC109846059
NC_033794.1	2478077	.	C	T	326.77	PASS	AC=1;AF=0.5;AN=2;BaseQRankSum=3.05;ClippingRankSum=0;DP=50;ExcessHet=3.0103;FS=0;MLEAC=1;MLEAF=0.5;MQ=60;MQRankSum=0;QD=6.54;ReadPosRankSum=-1.432;SOR=0.686	GT:AD:DP:GQ:PL	0/1:35,15:50:99:355,0,923	LOC109846059
NC_033794.1	2478115	.	T	C	316.77	PASS	AC=1;AF=0.5;AN=2;BaseQRankSum=-2.578;ClippingRankSum=0;DP=54;ExcessHet=3.0103;FS=4.485;MLEAC=1;MLEAF=0.5;MQ=60;MQRankSum=0;QD=5.87;ReadPosRankSum=1.187;SOR=1.546	GT:AD:DP:GQ:PL	0/1:38,16:54:99:345,0,1089	LOC109846059
NC_033794.1	2478152	.	A	G	378.77	PASS	AC=1;AF=0.5;AN=2;BaseQRankSum=-4.035;ClippingRankSum=0;DP=51;ExcessHet=3.0103;FS=6.071;MLEAC=1;MLEAF=0.5;MQ=60;MQRankSum=0;QD=7.43;ReadPosRankSum=0.582;SOR=1.581	GT:AD:DP:GQ:PL	0/1:33,18:51:99:407,0,919	LOC109846059
NC_033794.1	2479041	.	A	G	837.77	PASS	AC=1;AF=0.5;AN=2;BaseQRankSum=-4.54;ClippingRankSum=0;DP=68;ExcessHet=3.0103;FS=1.999;MLEAC=1;MLEAF=0.5;MQ=60;MQRankSum=0;QD=12.32;ReadPosRankSum=0.518;SOR=0.473	GT:AD:DP:GQ:PL	0/1:32,36:68:99:866,0,862	LOC109846059
NC_033794.1	2479082	.	C	T	798.77	PASS	AC=1;AF=0.5;AN=2;BaseQRankSum=0.371;ClippingRankSum=0;DP=60;ExcessHet=3.0103;FS=2.12;MLEAC=1;MLEAF=0.5;MQ=60;MQRankSum=0;QD=13.31;ReadPosRankSum=0.46;SOR=0.463	GT:AD:DP:GQ:PL	0/1:29,31:60:99:827,0,764	LOC109846059
NC_033794.1	2479338	.	G	T	521.77	PASS	AC=1;AF=0.5;AN=2;BaseQRankSum=5.04;ClippingRankSum=0;DP=53;ExcessHet=3.0103;FS=0;MLEAC=1;MLEAF=0.5;MQ=60;MQRankSum=0;QD=9.84;ReadPosRankSum=-1.21;SOR=0.416	GT:AD:DP:GQ:PL	0/1:31,22:53:99:550,0,766	LOC109846059
NC_033794.1	2481205	.	C	T	42.74	PASS	AC=2;AF=1;AN=2;DP=2;ExcessHet=3.0103;FS=0;MLEAC=2;MLEAF=1;MQ=60;QD=21.37;SOR=2.303	GT:AD:DP:GQ:PL	1/1:0,2:2:6:70,6,0	NA
NC_033794.1	2481320	.	G	A	39.74	PASS	AC=2;AF=1;AN=2;DP=2;ExcessHet=3.0103;FS=0;MLEAC=2;MLEAF=1;MQ=60;QD=19.87;SOR=0.693	GT:AD:DP:GQ:PL	1/1:0,2:2:6:67,6,0	NA
NC_033794.1	2481661	.	C	A	107.28	PASS	AC=2;AF=1;AN=2;DP=3;ExcessHet=3.0103;FS=0;MLEAC=2;MLEAF=1;MQ=60;QD=35.34;SOR=2.833	GT:AD:DP:GQ:PL	1/1:0,3:3:9:135,9,0	NA
NC_033794.1	2481678	.	G	T	62.74	PASS	AC=2;AF=1;AN=2;DP=2;ExcessHet=3.0103;FS=0;MLEAC=2;MLEAF=1;MQ=60;QD=31.37;SOR=2.303	GT:AD:DP:GQ:PL	1/1:0,2:2:6:90,6,0	NA
NC_033794.1	2482232	.	A	T	13.95	PASS	AC=1;AF=0.5;AN=2;BaseQRankSum=-2.1;ClippingRankSum=0;DP=8;ExcessHet=3.0103;FS=0;MLEAC=1;MLEAF=0.5;MQ=60;MQRankSum=0;QD=1.74;ReadPosRankSum=0;SOR=0.169	GT:AD:DP:GQ:PL	0/1:6,2:8:42:42,0,150	LOC109846072
NC_033794.1	2482253	.	G	A	41.77	PASS	AC=1;AF=0.5;AN=2;BaseQRankSum=-2.515;ClippingRankSum=0;DP=9;ExcessHet=3.0103;FS=4.771;MLEAC=1;MLEAF=0.5;MQ=60;MQRankSum=0;QD=4.64;ReadPosRankSum=-0.812;SOR=0.045	GT:AD:DP:GQ:PL	0/1:6,3:9:70:70,0,181	LOC109846072
NC_033794.1	2482305	.	A	C	28.77	PASS	AC=1;AF=0.5;AN=2;BaseQRankSum=-0.566;ClippingRankSum=0;DP=7;ExcessHet=3.0103;FS=3.68;MLEAC=1;MLEAF=0.5;MQ=60;MQRankSum=0;QD=4.11;ReadPosRankSum=0.18;SOR=0.086	GT:AD:DP:GQ:PL	0/1:4,3:7:57:57,0,113	LOC109846072
NC_033794.1	2482501	.	T	C	135.77	PASS	AC=1;AF=0.5;AN=2;BaseQRankSum=-0.566;ClippingRankSum=0;DP=9;ExcessHet=3.0103;FS=0;MLEAC=1;MLEAF=0.5;MQ=60;MQRankSum=0;QD=15.09;ReadPosRankSum=-0.812;SOR=0.368	GT:AD:DP:GQ:PL	0/1:3,6:9:70:164,0,70	LOC109846072
NC_033794.1	2483184	.	A	G	296.77	PASS	AC=1;AF=0.5;AN=2;BaseQRankSum=0.437;ClippingRankSum=0;DP=21;ExcessHet=3.0103;FS=0;MLEAC=1;MLEAF=0.5;MQ=60;MQRankSum=0;QD=14.13;ReadPosRankSum=1.209;SOR=0.722	GT:AD:DP:GQ:PL	0/1:9,12:21:99:325,0,228	LOC109846072
NC_033794.1	2483214	.	T	C	215.77	PASS	AC=1;AF=0.5;AN=2;BaseQRankSum=0.618;ClippingRankSum=0;DP=21;ExcessHet=3.0103;FS=10.593;MLEAC=1;MLEAF=0.5;MQ=60;MQRankSum=0;QD=10.27;ReadPosRankSum=-0.178;SOR=1.17	GT:AD:DP:GQ:PL	0/1:12,9:21:99:244,0,347	LOC109846072
NC_033794.1	2483344	.	G	A	169.77	PASS	AC=1;AF=0.5;AN=2;BaseQRankSum=2.655;ClippingRankSum=0;DP=9;ExcessHet=3.0103;FS=21.004;MLEAC=1;MLEAF=0.5;MQ=60;MQRankSum=0;QD=18.86;SOR=3.585	GT:AD:DP:GQ:PL	0/1:4,5:9:99:198,0,153	LOC109846072
NC_033794.1	2483347	.	G	A	169.77	PASS	AC=1;AF=0.5;AN=2;BaseQRankSum=-1.2;ClippingRankSum=0;DP=9;ExcessHet=3.0103;FS=21.004;MLEAC=1;MLEAF=0.5;MQ=60;MQRankSum=0;QD=18.86;SOR=3.585	GT:AD:DP:GQ:PL	0/1:4,5:9:99:198,0,153	LOC109846072
NC_033794.1	2483801	.	G	A	141.77	PASS	AC=1;AF=0.5;AN=2;BaseQRankSum=2.074;ClippingRankSum=0;DP=10;ExcessHet=3.0103;FS=0;MLEAC=1;MLEAF=0.5;MQ=60;MQRankSum=0;QD=14.18;ReadPosRankSum=1.579;SOR=0.307	GT:AD:DP:GQ:PL	0/1:4,6:10:94:170,0,94	LOC109846072
NC_033794.1	2484887	.	A	G	117.77	PASS	AC=1;AF=0.5;AN=2;BaseQRankSum=-3.209;ClippingRankSum=0;DP=14;ExcessHet=3.0103;FS=8.616;MLEAC=1;MLEAF=0.5;MQ=60;MQRankSum=0;QD=8.41;ReadPosRankSum=-2.576;SOR=2.245	GT:AD:DP:GQ:PL	0/1:8,6:14:99:146,0,233	LOC109846072
NC_033794.1	2486715	.	T	C	179.77	PASS	AC=1;AF=0.5;AN=2;BaseQRankSum=0.447;ClippingRankSum=0;DP=14;ExcessHet=3.0103;FS=18.243;MLEAC=1;MLEAF=0.5;MQ=60;MQRankSum=0;QD=12.84;ReadPosRankSum=1.679;SOR=4.399	GT:AD:DP:GQ:PL	0/1:6,8:14:99:208,0,141	LOC109846072
NC_033794.1	2486748	.	T	C	58.77	PASS	AC=1;AF=0.5;AN=2;BaseQRankSum=-3.007;ClippingRankSum=0;DP=22;ExcessHet=3.0103;FS=9.322;MLEAC=1;MLEAF=0.5;MQ=60;MQRankSum=0;QD=2.67;ReadPosRankSum=0.335;SOR=0.024	GT:AD:DP:GQ:PL	0/1:17,5:22:87:87,0,490	LOC109846072
NC_033794.1	2486838	.	T	A	255.77	PASS	AC=1;AF=0.5;AN=2;BaseQRankSum=-2.488;ClippingRankSum=0;DP=22;ExcessHet=3.0103;FS=0;MLEAC=1;MLEAF=0.5;MQ=60;MQRankSum=0;QD=11.63;ReadPosRankSum=-0.48;SOR=0.693	GT:AD:DP:GQ:PL	0/1:11,11:22:99:284,0,301	LOC109846072
NC_033794.1	2486928	.	C	A	196.9	PASS	AC=2;AF=1;AN=2;DP=5;ExcessHet=3.0103;FS=0;MLEAC=2;MLEAF=1;MQ=60;QD=26.71;SOR=3.611	GT:AD:DP:GQ:PL	1/1:0,5:5:15:225,15,0	NA
NC_033794.1	2486929	.	T	G	196.9	PASS	AC=2;AF=1;AN=2;DP=5;ExcessHet=3.0103;FS=0;MLEAC=2;MLEAF=1;MQ=60;QD=26.18;SOR=3.611	GT:AD:DP:GQ:PL	1/1:0,5:5:15:225,15,0	NA
NC_033794.1	2486935	.	G	T	196.9	PASS	AC=2;AF=1;AN=2;DP=2;ExcessHet=3.0103;FS=0;MLEAC=2;MLEAF=1;MQ=60;QD=31.51;SOR=2.303	GT:AD:DP:GQ:PL	1/1:0,2:2:15:225,15,0	NA
NC_033794.1	2505293	.	C	T	214.77	PASS	AC=1;AF=0.5;AN=2;BaseQRankSum=2.515;ClippingRankSum=0;DP=9;ExcessHet=3.0103;FS=0;MLEAC=1;MLEAF=0.5;MQ=60;MQRankSum=0;QD=23.86;ReadPosRankSum=1.016;SOR=1.402	GT:AD:DP:GQ:PL	0/1:3,6:9:99:243,0,108	LOC109846089
NC_033794.1	2505310	.	G	A	376.78	PASS	AC=2;AF=1;AN=2;DP=9;ExcessHet=3.0103;FS=0;MLEAC=2;MLEAF=1;MQ=60;QD=25.89;SOR=4.615	GT:AD:DP:GQ:PL	1/1:0,9:9:27:405,27,0	LOC109846089
NC_033794.1	2505311	.	C	T	79.77	PASS	AC=1;AF=0.5;AN=2;BaseQRankSum=2.515;ClippingRankSum=0;DP=9;ExcessHet=3.0103;FS=0;MLEAC=1;MLEAF=0.5;MQ=60;MQRankSum=0;QD=8.86;ReadPosRankSum=-1.51;SOR=0.283	GT:AD:DP:GQ:PL	0/1:6,3:9:99:108,0,243	LOC109846089
NC_033794.1	2505337	.	C	G	120.77	PASS	AC=1;AF=0.5;AN=2;BaseQRankSum=1.108;ClippingRankSum=0;DP=8;ExcessHet=3.0103;FS=0;MLEAC=1;MLEAF=0.5;MQ=60;MQRankSum=0;QD=15.1;ReadPosRankSum=-1.029;SOR=1.179	GT:AD:DP:GQ:PL	0/1:3,5:8:76:149,0,76	LOC109846089
NC_033794.1	2505356	.	C	T	286.8	PASS	AC=2;AF=1;AN=2;DP=7;ExcessHet=3.0103;FS=0;MLEAC=2;MLEAF=1;MQ=60;QD=31.57;SOR=4.174	GT:AD:DP:GQ:PL	1/1:0,7:7:21:315,21,0	LOC109846089
NC_033794.1	2505384	.	G	A	107.28	PASS	AC=2;AF=1;AN=2;DP=3;ExcessHet=3.0103;FS=0;MLEAC=2;MLEAF=1;MQ=60;QD=28.65;SOR=2.833	GT:AD:DP:GQ:PL	1/1:0,3:3:9:135,9,0	LOC109846089
NC_033794.1	2505385	.	T	C	107.28	PASS	AC=2;AF=1;AN=2;DP=3;ExcessHet=3.0103;FS=0;MLEAC=2;MLEAF=1;MQ=60;QD=30.87;SOR=2.833	GT:AD:DP:GQ:PL	1/1:0,3:3:9:135,9,0	LOC109846089
NC_033794.1	2507430	.	G	C	66.28	PASS	AC=2;AF=1;AN=2;DP=3;ExcessHet=3.0103;FS=0;MLEAC=2;MLEAF=1;MQ=60;QD=22.09;SOR=2.833	GT:AD:DP:GQ:PL	1/1:0,3:3:9:94,9,0	LOC109846089
NC_033794.1	2508461	.	T	A	622.77	PASS	AC=1;AF=0.5;AN=2;BaseQRankSum=0.21;ClippingRankSum=0;DP=24;ExcessHet=3.0103;FS=4.481;MLEAC=1;MLEAF=0.5;MQ=60;MQRankSum=0;QD=25.95;ReadPosRankSum=-0.142;SOR=1.674	GT:AD:DP:GQ:PL	0/1:7,17:24:99:651,0,217	LOC109846089
NC_033794.1	2508474	.	A	G	575.77	PASS	AC=1;AF=0.5;AN=2;BaseQRankSum=-0.191;ClippingRankSum=0;DP=19;ExcessHet=3.0103;FS=2.445;MLEAC=1;MLEAF=0.5;MQ=60;MQRankSum=0;QD=30.3;ReadPosRankSum=-0.916;SOR=1.802	GT:AD:DP:GQ:PL	0/1:5,14:19:99:604,0,165	LOC109846089
NC_033794.1	2508477	.	G	A	502.77	PASS	AC=1;AF=0.5;AN=2;BaseQRankSum=-1.735;ClippingRankSum=0;DP=18;ExcessHet=3.0103;FS=2.735;MLEAC=1;MLEAF=0.5;MQ=60;MQRankSum=0;QD=27.93;ReadPosRankSum=-0.853;SOR=2.303	GT:AD:DP:GQ:PL	0/1:5,13:18:99:531,0,171	LOC109846089
NC_033794.1	2508510	.	A	G	402.77	PASS	AC=1;AF=0.5;AN=2;BaseQRankSum=-4.185;ClippingRankSum=0;DP=25;ExcessHet=3.0103;FS=0;MLEAC=1;MLEAF=0.5;MQ=60;MQRankSum=0;QD=16.11;ReadPosRankSum=-0.061;SOR=0.999	GT:AD:DP:GQ:PL	0/1:9,16:25:99:431,0,238	LOC109846089
NC_033794.1	2508740	.	C	T	748.77	PASS	AC=2;AF=1;AN=2;DP=18;ExcessHet=3.0103;FS=0;MLEAC=2;MLEAF=1;MQ=60;QD=26.81;SOR=2.303	GT:AD:DP:GQ:PL	1/1:0,18:18:54:777,54,0	LOC109846089
NC_033794.1	2508868	.	C	T	345.77	PASS	AC=1;AF=0.5;AN=2;BaseQRankSum=-3.564;ClippingRankSum=0;DP=28;ExcessHet=3.0103;FS=2.139;MLEAC=1;MLEAF=0.5;MQ=60;MQRankSum=0;QD=12.35;ReadPosRankSum=0.374;SOR=1.284	GT:AD:DP:GQ:PL	0/1:14,14:28:99:374,0,391	LOC109846089
NC_033794.1	2508918	.	G	C	114.77	PASS	AC=1;AF=0.5;AN=2;BaseQRankSum=-1.54;ClippingRankSum=0;DP=22;ExcessHet=3.0103;FS=0;MLEAC=1;MLEAF=0.5;MQ=60;MQRankSum=0;QD=5.22;ReadPosRankSum=-0.416;SOR=0.197	GT:AD:DP:GQ:PL	0/1:15,7:22:99:143,0,390	LOC109846089
NC_033794.1	2509046	.	A	C	176.9	PASS	AC=2;AF=1;AN=2;DP=5;ExcessHet=3.0103;FS=0;MLEAC=2;MLEAF=1;MQ=60;QD=33.45;SOR=3.611	GT:AD:DP:GQ:PL	1/1:0,5:5:15:205,15,0	LOC109846089
NC_033794.1	2509062	.	C	T	152.03	PASS	AC=2;AF=1;AN=2;DP=4;ExcessHet=3.0103;FS=0;MLEAC=2;MLEAF=1;MQ=60;QD=27.08;SOR=3.258	GT:AD:DP:GQ:PL	1/1:0,4:4:12:180,12,0	LOC109846089
NC_033794.1	2509069	.	T	G	152.03	PASS	AC=2;AF=1;AN=2;DP=4;ExcessHet=3.0103;FS=0;MLEAC=2;MLEAF=1;MQ=60;QD=33.22;SOR=3.258	GT:AD:DP:GQ:PL	1/1:0,4:4:12:180,12,0	LOC109846089
NC_033794.1	2509093	.	T	C	178.9	PASS	AC=2;AF=1;AN=2;DP=5;ExcessHet=3.0103;FS=0;MLEAC=2;MLEAF=1;MQ=60;QD=35.55;SOR=3.611	GT:AD:DP:GQ:PL	1/1:0,5:5:15:207,15,0	LOC109846089
NC_033794.1	2509887	.	T	C	62.74	PASS	AC=2;AF=1;AN=2;DP=2;ExcessHet=3.0103;FS=0;MLEAC=2;MLEAF=1;MQ=60;QD=31.37;SOR=2.303	GT:AD:DP:GQ:PL	1/1:0,2:2:6:90,6,0	NA
NC_033794.1	2509896	.	G	A	62.74	PASS	AC=2;AF=1;AN=2;DP=2;ExcessHet=3.0103;FS=0;MLEAC=2;MLEAF=1;MQ=60;QD=31.37;SOR=2.303	GT:AD:DP:GQ:PL	1/1:0,2:2:6:90,6,0	NA
NC_033794.1	2509948	.	A	C	97.28	PASS	AC=2;AF=1;AN=2;DP=3;ExcessHet=3.0103;FS=0;MLEAC=2;MLEAF=1;MQ=60;QD=32.43;SOR=1.179	GT:AD:DP:GQ:PL	1/1:0,3:3:9:125,9,0	NA
NC_033794.1	2509963	.	G	C	62.74	PASS	AC=2;AF=1;AN=2;DP=2;ExcessHet=3.0103;FS=0;MLEAC=2;MLEAF=1;MQ=60;QD=31.37;SOR=0.693	GT:AD:DP:GQ:PL	1/1:0,2:2:6:90,6,0	NA
NC_033794.1	2513175	.	A	T	73.77	PASS	AC=1;AF=0.5;AN=2;BaseQRankSum=-2.965;ClippingRankSum=0;DP=11;ExcessHet=3.0103;FS=4.393;MLEAC=1;MLEAF=0.5;MQ=60;MQRankSum=0;QD=6.71;ReadPosRankSum=1.169;SOR=0.061	GT:AD:DP:GQ:PL	0/1:7,4:11:99:102,0,211	LOC109846105
NC_033794.1	2513211	.	C	A	144.77	PASS	AC=1;AF=0.5;AN=2;BaseQRankSum=-0.671;ClippingRankSum=0;DP=19;ExcessHet=3.0103;FS=2.813;MLEAC=1;MLEAF=0.5;MQ=60;MQRankSum=0;QD=7.62;ReadPosRankSum=-0.85;SOR=0.105	GT:AD:DP:GQ:PL	0/1:12,7:19:99:173,0,342	LOC109846105
NC_033794.1	2513264	.	T	C	200.77	PASS	AC=1;AF=0.5;AN=2;BaseQRankSum=-3.037;ClippingRankSum=0;DP=21;ExcessHet=3.0103;FS=4.801;MLEAC=1;MLEAF=0.5;MQ=60;MQRankSum=0;QD=9.56;ReadPosRankSum=1.105;SOR=0.102	GT:AD:DP:GQ:PL	0/1:12,9:21:99:229,0,347	LOC109846105
NC_033794.1	2513335	.	C	A	160.77	PASS	AC=1;AF=0.5;AN=2;BaseQRankSum=-2.551;ClippingRankSum=0;DP=23;ExcessHet=3.0103;FS=5.275;MLEAC=1;MLEAF=0.5;MQ=60;MQRankSum=0;QD=6.99;ReadPosRankSum=-0.94;SOR=0.098	GT:AD:DP:GQ:PL	0/1:15,8:23:99:189,0,441	LOC109846105
NC_033794.1	2513596	.	G	C	349.77	PASS	AC=1;AF=0.5;AN=2;BaseQRankSum=3.634;ClippingRankSum=0;DP=43;ExcessHet=3.0103;FS=1.289;MLEAC=1;MLEAF=0.5;MQ=60;MQRankSum=0;QD=8.33;ReadPosRankSum=0.302;SOR=0.448	GT:AD:DP:GQ:PL	0/1:27,15:42:99:378,0,717	LOC109846105
NC_033794.1	2513656	.	A	C	346.77	PASS	AC=1;AF=0.5;AN=2;BaseQRankSum=-3.218;ClippingRankSum=0;DP=45;ExcessHet=3.0103;FS=1.238;MLEAC=1;MLEAF=0.5;MQ=60;MQRankSum=0;QD=7.88;ReadPosRankSum=0.348;SOR=0.665	GT:AD:DP:GQ:PL	0/1:29,15:44:99:375,0,869	LOC109846105
NC_033794.1	2513676	.	A	C	377.77	PASS	AC=1;AF=0.5;AN=2;BaseQRankSum=-3.997;ClippingRankSum=0;DP=43;ExcessHet=3.0103;FS=0;MLEAC=1;MLEAF=0.5;MQ=60;MQRankSum=0;QD=8.99;ReadPosRankSum=-0.171;SOR=0.725	GT:AD:DP:GQ:PL	0/1:25,17:42:99:406,0,733	LOC109846105
NC_033794.1	2513803	.	G	A	573.77	PASS	AC=1;AF=0.5;AN=2;BaseQRankSum=5.421;ClippingRankSum=0;DP=50;ExcessHet=3.0103;FS=0;MLEAC=1;MLEAF=0.5;MQ=60;MQRankSum=0;QD=11.71;ReadPosRankSum=-0.076;SOR=0.549	GT:AD:DP:GQ:PL	0/1:27,22:49:99:602,0,673	LOC109846105
NC_033794.1	2514073	.	T	G	386.77	PASS	AC=1;AF=0.5;AN=2;BaseQRankSum=1.84;ClippingRankSum=0;DP=39;ExcessHet=3.0103;FS=10.316;MLEAC=1;MLEAF=0.5;MQ=60;MQRankSum=0;QD=9.92;ReadPosRankSum=1.493;SOR=2.437	GT:AD:DP:GQ:PL	0/1:23,16:39:99:415,0,605	LOC109846105
NC_033794.1	2515327	.	G	A	141.77	PASS	AC=1;AF=0.5;AN=2;BaseQRankSum=1.753;ClippingRankSum=0;DP=12;ExcessHet=3.0103;FS=0;MLEAC=1;MLEAF=0.5;MQ=26.55;MQRankSum=-0.812;QD=11.81;SOR=0.446	GT:AD:DP:GQ:PL	0/1:7,5:12:99:170,0,262	LOC109846105
NC_033794.1	2515329	.	G	A	511.77	PASS	AC=2;AF=1;AN=2;DP=12;ExcessHet=3.0103;FS=0;MLEAC=2;MLEAF=1;MQ=26.55;QD=31.8;SOR=5.136	GT:AD:DP:GQ:PL	1/1:0,12:12:36:540,36,0	LOC109846105
NC_033794.1	2522602	.	T	G	1425.77	PASS	AC=1;AF=0.5;AN=2;BaseQRankSum=-6.163;ClippingRankSum=0;DP=94;ExcessHet=3.0103;FS=0;MLEAC=1;MLEAF=0.5;MQ=59.4;MQRankSum=-2.878;QD=16.97;ReadPosRankSum=0.172;SOR=0.814	GT:AD:DP:GQ:PL	0/1:46,38:84:99:1454,0,1845	LOC109846114
NC_033794.1	2522779	.	C	T	690.77	PASS	AC=1;AF=0.5;AN=2;BaseQRankSum=5.571;ClippingRankSum=0;DP=48;ExcessHet=3.0103;FS=1.368;MLEAC=1;MLEAF=0.5;MQ=60;MQRankSum=0;QD=14.7;ReadPosRankSum=1.293;SOR=0.448	GT:AD:DP:GQ:PL	0/1:22,25:47:99:719,0,530	LOC109846114
NC_033794.1	2523138	.	C	T	478.77	PASS	AC=1;AF=0.5;AN=2;BaseQRankSum=-3.156;ClippingRankSum=0;DP=41;ExcessHet=3.0103;FS=1.286;MLEAC=1;MLEAF=0.5;MQ=47.04;MQRankSum=0.678;QD=11.68;ReadPosRankSum=1.69;SOR=0.941	GT:AD:DP:GQ:PL	0/1:22,19:41:99:507,0,629	LOC109846114
NC_033794.1	2523274	.	T	C	450.77	PASS	AC=1;AF=0.5;AN=2;BaseQRankSum=-5.08;ClippingRankSum=0;DP=41;ExcessHet=3.0103;FS=3.017;MLEAC=1;MLEAF=0.5;MQ=45.14;MQRankSum=0.251;QD=10.99;SOR=1.27	GT:AD:DP:GQ:PL	0/1:22,19:41:99:479,0,627	LOC109846114
NC_033794.1	2525833	.	T	C	58.41	PASS	AC=1;AF=0.5;AN=2;BaseQRankSum=0.524;ClippingRankSum=0;DP=5;ExcessHet=3.0103;FS=0;MLEAC=1;MLEAF=0.5;MQ=60;MQRankSum=0;QD=11.68;ReadPosRankSum=-0.524;SOR=0.223	GT:AD:DP:GQ:PL	0/1:1,4:5:8:86,0,8	LOC109846114
NC_033794.1	2526653	.	T	G	542.77	PASS	AC=1;AF=0.5;AN=2;BaseQRankSum=1.504;ClippingRankSum=0;DP=54;ExcessHet=3.0103;FS=1.537;MLEAC=1;MLEAF=0.5;MQ=59.31;MQRankSum=-2.107;QD=10.05;ReadPosRankSum=0.592;SOR=0.357	GT:AD:DP:GQ:PL	0/1:32,22:54:99:571,0,900	LOC109846114
NC_033794.1	2526831	.	G	T	26.78	PASS	AC=1;AF=0.5;AN=2;BaseQRankSum=-0.674;ClippingRankSum=0;DP=4;ExcessHet=3.0103;FS=0;MLEAC=1;MLEAF=0.5;MQ=60;MQRankSum=0;QD=6.69;ReadPosRankSum=1.383;SOR=2.303	GT:AD:DP:GQ:PL	0/1:2,2:4:55:55,0,56	LOC109846114
NC_033794.1	2527123	.	A	C	25.8	PASS	AC=1;AF=0.5;AN=2;BaseQRankSum=0;ClippingRankSum=0;DP=3;ExcessHet=3.0103;FS=0;MLEAC=1;MLEAF=0.5;MQ=60;MQRankSum=0;QD=8.6;ReadPosRankSum=-0.431;SOR=1.179	GT:AD:DP:GQ:PL	0/1:1,2:3:24:54,0,24	LOC109846114
NC_033794.1	2530047	.	T	A	28.78	PASS	AC=1;AF=0.5;AN=2;BaseQRankSum=-0.967;ClippingRankSum=0;DP=3;ExcessHet=3.0103;FS=0;MLEAC=1;MLEAF=0.5;MQ=58.7;MQRankSum=-0.431;QD=9.59;ReadPosRankSum=0.967;SOR=0.223	GT:AD:DP:GQ:PL	0/1:1,2:3:26:57,0,26	LOC109846114
NC_033794.1	2530297	.	A	G	780.77	PASS	AC=1;AF=0.5;AN=2;BaseQRankSum=-0.151;ClippingRankSum=0;DP=44;ExcessHet=3.0103;FS=0;MLEAC=1;MLEAF=0.5;MQ=60;MQRankSum=0;QD=18.16;ReadPosRankSum=0.915;SOR=0.901	GT:AD:DP:GQ:PL	0/1:15,28:43:99:809,0,372	LOC109846114
NC_033794.1	2532293	.	G	A	252.77	PASS	AC=1;AF=0.5;AN=2;BaseQRankSum=3.154;ClippingRankSum=0;DP=17;ExcessHet=3.0103;FS=2.271;MLEAC=1;MLEAF=0.5;MQ=60;MQRankSum=0;QD=14.87;ReadPosRankSum=0.347;SOR=1.911	GT:AD:DP:GQ:PL	0/1:7,10:17:99:281,0,152	LOC109846114
NC_033794.1	2532386	.	G	T	743.77	PASS	AC=1;AF=0.5;AN=2;BaseQRankSum=3.51;ClippingRankSum=0;DP=40;ExcessHet=3.0103;FS=5.129;MLEAC=1;MLEAF=0.5;MQ=60;MQRankSum=0;QD=19.07;ReadPosRankSum=0.209;SOR=0.458	GT:AD:DP:GQ:PL	0/1:13,26:39:99:772,0,278	LOC109846114
NC_033794.1	2532769	.	T	C	52.77	PASS	AC=1;AF=0.5;AN=2;BaseQRankSum=-0.674;ClippingRankSum=0;DP=5;ExcessHet=3.0103;FS=0;MLEAC=1;MLEAF=0.5;MQ=60;MQRankSum=0;QD=10.55;ReadPosRankSum=0.842;SOR=0.223	GT:AD:DP:GQ:PL	0/1:2,3:5:52:81,0,52	LOC109846114
NC_033794.1	2533140	.	C	T	77.77	PASS	AC=1;AF=0.5;AN=2;BaseQRankSum=-2.189;ClippingRankSum=0;DP=7;ExcessHet=3.0103;FS=8.451;MLEAC=1;MLEAF=0.5;MQ=60;MQRankSum=0;QD=11.11;ReadPosRankSum=0.484;SOR=1.402	GT:AD:DP:GQ:PL	0/1:3,4:7:83:106,0,83	LOC109846114
NC_033794.1	2533280	.	A	G	106.77	PASS	AC=1;AF=0.5;AN=2;BaseQRankSum=-1.309;ClippingRankSum=0;DP=7;ExcessHet=3.0103;FS=0;MLEAC=1;MLEAF=0.5;MQ=60;MQRankSum=0;QD=15.25;ReadPosRankSum=0.18;SOR=1.022	GT:AD:DP:GQ:PL	0/1:2,5:7:47:135,0,47	LOC109846114
NC_033794.1	2533381	.	C	T	1108.77	PASS	AC=1;AF=0.5;AN=2;BaseQRankSum=6.721;ClippingRankSum=0;DP=78;ExcessHet=3.0103;FS=0.861;MLEAC=1;MLEAF=0.5;MQ=59.8;MQRankSum=1.052;QD=14.21;ReadPosRankSum=0.881;SOR=0.898	GT:AD:DP:GQ:PL	0/1:38,40:78:99:1137,0,939	LOC109846114
NC_033794.1	2533884	.	G	A	107.28	PASS	AC=2;AF=1;AN=2;DP=3;ExcessHet=3.0103;FS=0;MLEAC=2;MLEAF=1;MQ=60;QD=31.86;SOR=1.179	GT:AD:DP:GQ:PL	1/1:0,3:3:9:135,9,0	LOC109846114
NC_033794.1	2533890	.	T	G	107.28	PASS	AC=2;AF=1;AN=2;DP=3;ExcessHet=3.0103;FS=0;MLEAC=2;MLEAF=1;MQ=60;QD=28.4;SOR=1.179	GT:AD:DP:GQ:PL	1/1:0,3:3:9:135,9,0	LOC109846114
NC_033794.1	2534108	.	A	T	25.78	PASS	AC=1;AF=0.5;AN=2;BaseQRankSum=1.036;ClippingRankSum=0;DP=5;ExcessHet=3.0103;FS=0;MLEAC=1;MLEAF=0.5;MQ=60;MQRankSum=0;QD=5.16;ReadPosRankSum=0;SOR=1.609	GT:AD:DP:GQ:PL	0/1:3,2:5:54:54,0,86	LOC109846114
NC_033794.1	2534495	.	C	T	888.77	PASS	AC=1;AF=0.5;AN=2;BaseQRankSum=6.234;ClippingRankSum=0;DP=70;ExcessHet=3.0103;FS=0.909;MLEAC=1;MLEAF=0.5;MQ=60;MQRankSum=0;QD=12.7;ReadPosRankSum=-0.24;SOR=0.722	GT:AD:DP:GQ:PL	0/1:36,34:70:99:917,0,891	LOC109846114
NC_033794.1	2534607	.	T	A	1243.77	PASS	AC=1;AF=0.5;AN=2;BaseQRankSum=-2.783;ClippingRankSum=0;DP=80;ExcessHet=3.0103;FS=3.039;MLEAC=1;MLEAF=0.5;MQ=60;MQRankSum=0;QD=15.55;ReadPosRankSum=-1.044;SOR=0.424	GT:AD:DP:GQ:PL	0/1:34,46:80:99:1272,0,904	LOC109846114
NC_033794.1	2535034	.	A	G	665.77	PASS	AC=2;AF=1;AN=2;DP=23;ExcessHet=3.0103;FS=0;MLEAC=2;MLEAF=1;MQ=60;QD=28.95;SOR=3.352	GT:AD:DP:GQ:PL	1/1:0,23:23:69:694,69,0	LOC109846114
NC_033794.1	2547804	.	T	A	70.28	PASS	AC=2;AF=1;AN=2;DP=3;ExcessHet=3.0103;FS=0;MLEAC=2;MLEAF=1;MQ=60;QD=23.43;SOR=2.833	GT:AD:DP:GQ:PL	1/1:0,3:3:9:98,9,0	NA
NC_033794.1	2551150	.	T	G	81.77	PASS	AC=1;AF=0.5;AN=2;BaseQRankSum=1;ClippingRankSum=0;DP=9;ExcessHet=3.0103;FS=0;MLEAC=1;MLEAF=0.5;MQ=60;MQRankSum=0;QD=9.09;ReadPosRankSum=-1.383;SOR=1.179	GT:AD:DP:GQ:PL	0/1:5,4:9:99:110,0,118	LOC109846124
NC_033794.1	2551621	.	T	A	124.9	PASS	AC=1;AF=0.5;AN=2;BaseQRankSum=1.383;ClippingRankSum=0;DP=6;ExcessHet=3.0103;FS=0;MLEAC=1;MLEAF=0.5;MQ=60;MQRankSum=0;QD=20.82;ReadPosRankSum=-0.967;SOR=0.941	GT:AD:DP:GQ:PL	0/1:1,5:6:15:153,0,15	LOC109846124
NC_033794.1	2553989	.	A	C	25.78	PASS	AC=1;AF=0.5;AN=2;BaseQRankSum=0.842;ClippingRankSum=0;DP=5;ExcessHet=3.0103;FS=0;MLEAC=1;MLEAF=0.5;MQ=60;MQRankSum=0;QD=5.16;ReadPosRankSum=1.036;SOR=0.368	GT:AD:DP:GQ:PL	0/1:3,2:5:54:54,0,69	LOC109846124
NC_033794.1	2562332	.	A	T	24.78	PASS	AC=1;AF=0.5;AN=2;BaseQRankSum=0.253;ClippingRankSum=0;DP=5;ExcessHet=3.0103;FS=3.979;MLEAC=1;MLEAF=0.5;MQ=60;MQRankSum=0;QD=4.96;ReadPosRankSum=0.842;SOR=2.245	GT:AD:DP:GQ:PL	0/1:3,2:5:53:53,0,87	LOC109846124
NC_033794.1	2566647	.	C	T	261.77	PASS	AC=1;AF=0.5;AN=2;BaseQRankSum=-1.539;ClippingRankSum=0;DP=15;ExcessHet=3.0103;FS=5.497;MLEAC=1;MLEAF=0.5;MQ=60;MQRankSum=0;QD=17.45;ReadPosRankSum=-0.472;SOR=0.751	GT:AD:DP:GQ:PL	0/1:5,10:15:99:290,0,127	LOC109846124
NC_033794.1	2567247	.	T	C	62.74	PASS	AC=2;AF=1;AN=2;DP=2;ExcessHet=3.0103;FS=0;MLEAC=2;MLEAF=1;MQ=37.58;QD=31.37;SOR=2.303	GT:AD:DP:GQ:PL	1/1:0,2:2:6:90,6,0	LOC109846124
NC_033794.1	2567252	.	A	G	62.74	PASS	AC=2;AF=1;AN=2;DP=2;ExcessHet=3.0103;FS=0;MLEAC=2;MLEAF=1;MQ=37.58;QD=31.37;SOR=2.303	GT:AD:DP:GQ:PL	1/1:0,2:2:6:90,6,0	LOC109846124
NC_033794.1	2567267	.	A	G	92.28	PASS	AC=2;AF=1;AN=2;DP=3;ExcessHet=3.0103;FS=0;MLEAC=2;MLEAF=1;MQ=40.21;QD=30.76;SOR=2.833	GT:AD:DP:GQ:PL	1/1:0,3:3:9:120,9,0	LOC109846124
NC_033794.1	2567311	.	T	C	41.74	PASS	AC=2;AF=1;AN=2;DP=2;ExcessHet=3.0103;FS=0;MLEAC=2;MLEAF=1;MQ=40.31;QD=20.87;SOR=2.303	GT:AD:DP:GQ:PL	1/1:0,2:2:6:69,6,0	LOC109846124
NC_033794.1	2567460	.	T	C	18.59	PASS	AC=2;AF=1;AN=2;DP=13;ExcessHet=3.0103;FS=0;MLEAC=2;MLEAF=1;MQ=26.93;QD=18.59;SOR=1.609	GT:AD:DP:GQ:PL	1/1:0,1:1:3:45,3,0	LOC109846124
NC_033794.1	2567470	.	A	G	18.59	PASS	AC=2;AF=1;AN=2;DP=13;ExcessHet=3.0103;FS=0;MLEAC=2;MLEAF=1;MQ=26.93;QD=18.59;SOR=1.609	GT:AD:DP:GQ:PL	1/1:0,1:1:3:45,3,0	LOC109846124
NC_033794.1	2569529	.	G	A	109.77	PASS	AC=1;AF=0.5;AN=2;BaseQRankSum=-1.884;ClippingRankSum=0;DP=10;ExcessHet=3.0103;FS=2.808;MLEAC=1;MLEAF=0.5;MQ=60;MQRankSum=0;QD=10.98;ReadPosRankSum=0.674;SOR=1.919	GT:AD:DP:GQ:PL	0/1:5,5:10:99:138,0,142	LOC109846124
NC_033794.1	2569938	.	T	C	166.77	PASS	AC=1;AF=0.5;AN=2;BaseQRankSum=-2;ClippingRankSum=0;DP=11;ExcessHet=3.0103;FS=3.09;MLEAC=1;MLEAF=0.5;MQ=60;MQRankSum=0;QD=15.16;ReadPosRankSum=-0.748;SOR=0.148	GT:AD:DP:GQ:PL	0/1:4,7:11:99:195,0,102	LOC109846124
NC_033794.1	2570188	.	G	A	56.77	PASS	AC=1;AF=0.5;AN=2;BaseQRankSum=1.036;ClippingRankSum=0;DP=6;ExcessHet=3.0103;FS=0;MLEAC=1;MLEAF=0.5;MQ=60;MQRankSum=0;QD=9.46;ReadPosRankSum=1.282;SOR=0.991	GT:AD:DP:GQ:PL	0/1:3,3:6:79:85,0,79	LOC109846124
NC_033794.1	2573253	.	T	C	24.78	PASS	AC=1;AF=0.5;AN=2;BaseQRankSum=-1.383;ClippingRankSum=0;DP=4;ExcessHet=3.0103;FS=0;MLEAC=1;MLEAF=0.5;MQ=60;MQRankSum=0;QD=6.2;ReadPosRankSum=1.383;SOR=0.693	GT:AD:DP:GQ:PL	0/1:2,2:4:53:53,0,57	LOC109846124
NC_033794.1	2573282	.	C	A	62.74	PASS	AC=2;AF=1;AN=2;DP=2;ExcessHet=3.0103;FS=0;MLEAC=2;MLEAF=1;MQ=60;QD=31.37;SOR=2.303	GT:AD:DP:GQ:PL	1/1:0,2:2:6:90,6,0	NA
NC_033794.1	2573284	.	A	G	62.74	PASS	AC=2;AF=1;AN=2;DP=2;ExcessHet=3.0103;FS=0;MLEAC=2;MLEAF=1;MQ=60;QD=31.37;SOR=2.303	GT:AD:DP:GQ:PL	1/1:0,2:2:6:90,6,0	NA
NC_033794.1	2573286	.	C	T	62.74	PASS	AC=2;AF=1;AN=2;DP=2;ExcessHet=3.0103;FS=0;MLEAC=2;MLEAF=1;MQ=60;QD=31.37;SOR=2.303	GT:AD:DP:GQ:PL	1/1:0,2:2:6:90,6,0	NA
NC_033794.1	2575982	.	C	A	1141.77	PASS	AC=2;AF=1;AN=2;DP=26;ExcessHet=3.0103;FS=0;MLEAC=2;MLEAF=1;MQ=60;QD=38.5;SOR=6.593	GT:AD:DP:GQ:PL	1/1:0,26:26:78:1170,78,0	LOC109846133
NC_033794.1	2575990	.	C	T	1141.77	PASS	AC=2;AF=1;AN=2;DP=26;ExcessHet=3.0103;FS=0;MLEAC=2;MLEAF=1;MQ=60;QD=28.63;SOR=6.593	GT:AD:DP:GQ:PL	1/1:0,26:26:78:1170,78,0	LOC109846133
NC_033794.1	2576037	.	T	G	95.03	PASS	AC=2;AF=1;AN=2;DP=4;ExcessHet=3.0103;FS=0;MLEAC=2;MLEAF=1;MQ=60;QD=23.76;SOR=3.258	GT:AD:DP:GQ:PL	1/1:0,4:4:12:123,12,0	LOC109846133
NC_033794.1	2579215	.	T	C	196.77	PASS	AC=1;AF=0.5;AN=2;BaseQRankSum=-0.006;ClippingRankSum=0;DP=16;ExcessHet=3.0103;FS=0;MLEAC=1;MLEAF=0.5;MQ=60;MQRankSum=0;QD=12.3;ReadPosRankSum=-0.223;SOR=0.693	GT:AD:DP:GQ:PL	0/1:8,8:16:99:225,0,224	LOC109846133
NC_033794.1	2579400	.	C	G	407.77	PASS	AC=1;AF=0.5;AN=2;BaseQRankSum=-0.956;ClippingRankSum=0;DP=33;ExcessHet=3.0103;FS=0;MLEAC=1;MLEAF=0.5;MQ=60;MQRankSum=0;QD=12.36;ReadPosRankSum=-1.085;SOR=0.859	GT:AD:DP:GQ:PL	0/1:17,16:33:99:436,0,425	LOC109846133
NC_033794.1	2579900	.	C	T	260.77	PASS	AC=1;AF=0.5;AN=2;BaseQRankSum=-0.434;ClippingRankSum=0;DP=22;ExcessHet=3.0103;FS=0;MLEAC=1;MLEAF=0.5;MQ=60;MQRankSum=0;QD=11.85;ReadPosRankSum=0.691;SOR=0.693	GT:AD:DP:GQ:PL	0/1:11,11:22:99:289,0,292	LOC109846133
NC_033794.1	2582224	.	A	G	470.77	PASS	AC=1;AF=0.5;AN=2;BaseQRankSum=0.121;ClippingRankSum=0;DP=36;ExcessHet=3.0103;FS=1.25;MLEAC=1;MLEAF=0.5;MQ=60;MQRankSum=0;QD=13.08;ReadPosRankSum=0.94;SOR=0.919	GT:AD:DP:GQ:PL	0/1:18,18:36:99:499,0,493	LOC109846133
NC_033794.1	2582330	.	C	T	444.77	PASS	AC=1;AF=0.5;AN=2;BaseQRankSum=1.514;ClippingRankSum=0;DP=30;ExcessHet=3.0103;FS=1.607;MLEAC=1;MLEAF=0.5;MQ=60;MQRankSum=0;QD=14.83;ReadPosRankSum=-0.378;SOR=0.328	GT:AD:DP:GQ:PL	0/1:13,17:30:99:473,0,326	LOC109846133
NC_033794.1	2582724	.	T	G	221.77	PASS	AC=1;AF=0.5;AN=2;BaseQRankSum=-2.452;ClippingRankSum=0;DP=27;ExcessHet=3.0103;FS=4.379;MLEAC=1;MLEAF=0.5;MQ=59.54;MQRankSum=-1.227;QD=8.21;ReadPosRankSum=-1.173;SOR=0.13	GT:AD:DP:GQ:PL	0/1:17,10:27:99:250,0,496	LOC109846133
NC_033794.1	2582793	.	T	C	172.77	PASS	AC=1;AF=0.5;AN=2;BaseQRankSum=-2.404;ClippingRankSum=0;DP=19;ExcessHet=3.0103;FS=2.35;MLEAC=1;MLEAF=0.5;MQ=60;MQRankSum=0;QD=9.09;ReadPosRankSum=0.259;SOR=1.802	GT:AD:DP:GQ:PL	0/1:10,9:19:99:201,0,267	LOC109846133
NC_033794.1	2582981	.	C	T	106.77	PASS	AC=1;AF=0.5;AN=2;BaseQRankSum=-2.792;ClippingRankSum=0;DP=13;ExcessHet=3.0103;FS=0;MLEAC=1;MLEAF=0.5;MQ=60;MQRankSum=0;QD=8.21;ReadPosRankSum=-0.066;SOR=0.569	GT:AD:DP:GQ:PL	0/1:7,6:13:99:135,0,209	LOC109846133
NC_033794.1	2591782	.	T	C	94.77	PASS	AC=1;AF=0.5;AN=2;BaseQRankSum=0.674;ClippingRankSum=0;DP=4;ExcessHet=3.0103;FS=0;MLEAC=1;MLEAF=0.5;MQ=60;MQRankSum=0;QD=23.69;ReadPosRankSum=0.674;SOR=1.609	GT:AD:DP:GQ:PL	0/1:1,3:4:43:123,0,43	LOC109846143
NC_033794.1	2591795	.	G	A	94.77	PASS	AC=1;AF=0.5;AN=2;BaseQRankSum=1.15;ClippingRankSum=0;DP=4;ExcessHet=3.0103;FS=0;MLEAC=1;MLEAF=0.5;MQ=60;MQRankSum=0;QD=23.69;ReadPosRankSum=0.674;SOR=1.609	GT:AD:DP:GQ:PL	0/1:1,3:4:43:123,0,43	LOC109846143
NC_033794.1	2591916	.	C	A	202.8	PASS	AC=2;AF=1;AN=2;DP=7;ExcessHet=3.0103;FS=0;MLEAC=2;MLEAF=1;MQ=60;QD=28.97;SOR=4.174	GT:AD:DP:GQ:PL	1/1:0,7:7:21:231,21,0	LOC109846143
NC_033794.1	2591945	.	G	T	62.74	PASS	AC=2;AF=1;AN=2;DP=2;ExcessHet=3.0103;FS=0;MLEAC=2;MLEAF=1;MQ=60;QD=31.37;SOR=2.303	GT:AD:DP:GQ:PL	1/1:0,2:2:6:90,6,0	LOC109846143
NC_033794.1	2591947	.	G	A	62.74	PASS	AC=2;AF=1;AN=2;DP=2;ExcessHet=3.0103;FS=0;MLEAC=2;MLEAF=1;MQ=60;QD=31.37;SOR=2.303	GT:AD:DP:GQ:PL	1/1:0,2:2:6:90,6,0	LOC109846143
NC_033794.1	2592395	.	G	A	41.74	PASS	AC=2;AF=1;AN=2;DP=2;ExcessHet=3.0103;FS=0;MLEAC=2;MLEAF=1;MQ=60;QD=20.87;SOR=0.693	GT:AD:DP:GQ:PL	1/1:0,2:2:6:69,6,0	LOC109846143
NC_033794.1	2592439	.	A	G	23.76	PASS	AC=2;AF=1;AN=2;DP=2;ExcessHet=3.0103;FS=0;MLEAC=2;MLEAF=1;MQ=60;QD=11.88;SOR=0.693	GT:AD:DP:GQ:PL	1/1:0,2:2:6:51,6,0	LOC109846143
NC_033794.1	2593764	.	A	G	30.74	PASS	AC=2;AF=1;AN=2;DP=2;ExcessHet=3.0103;FS=0;MLEAC=2;MLEAF=1;MQ=60;QD=15.37;SOR=2.303	GT:AD:DP:GQ:PL	1/1:0,2:2:6:58,6,0	LOC109846143
NC_033794.1	2610922	.	C	T	385.77	PASS	AC=1;AF=0.5;AN=2;BaseQRankSum=0.513;ClippingRankSum=0;DP=18;ExcessHet=3.0103;FS=1.957;MLEAC=1;MLEAF=0.5;MQ=51.53;MQRankSum=-1.681;QD=21.43;ReadPosRankSum=-0.39;SOR=0.877	GT:AD:DP:GQ:PL	0/1:8,10:18:99:414,0,303	LOC109829220
NC_033794.1	2610983	.	T	C	382.77	PASS	AC=1;AF=0.5;AN=2;BaseQRankSum=-0.954;ClippingRankSum=0;DP=13;ExcessHet=3.0103;FS=2.522;MLEAC=1;MLEAF=0.5;MQ=47.11;MQRankSum=1.297;QD=29.44;ReadPosRankSum=-1.443;SOR=0.877	GT:AD:DP:GQ:PL	0/1:3,10:13:96:411,0,96	LOC109829220
NC_033794.1	2611019	.	T	G	556.77	PASS	AC=2;AF=1;AN=2;DP=13;ExcessHet=3.0103;FS=0;MLEAC=2;MLEAF=1;MQ=46.67;QD=30.99;SOR=1.179	GT:AD:DP:GQ:PL	1/1:0,13:13:39:585,39,0	LOC109829220
NC_033794.1	2611020	.	A	T	556.77	PASS	AC=2;AF=1;AN=2;DP=13;ExcessHet=3.0103;FS=0;MLEAC=2;MLEAF=1;MQ=46.67;QD=28.2;SOR=1.179	GT:AD:DP:GQ:PL	1/1:0,13:13:39:585,39,0	LOC109829220
NC_033794.1	2611050	.	C	G	634.77	PASS	AC=2;AF=1;AN=2;DP=14;ExcessHet=3.0103;FS=0;MLEAC=2;MLEAF=1;MQ=49.61;QD=31.55;SOR=1.329	GT:AD:DP:GQ:PL	1/1:0,14:14:45:663,45,0	LOC109829220
NC_033794.1	2611058	.	G	A	679.77	PASS	AC=2;AF=1;AN=2;DP=15;ExcessHet=3.0103;FS=0;MLEAC=2;MLEAF=1;MQ=52.13;QD=30.96;SOR=1.473	GT:AD:DP:GQ:PL	1/1:0,15:15:48:708,48,0	LOC109829220
NC_033794.1	2611060	.	A	C	646.77	PASS	AC=2;AF=1;AN=2;DP=15;ExcessHet=3.0103;FS=0;MLEAC=2;MLEAF=1;MQ=52.13;QD=27.75;SOR=1.473	GT:AD:DP:GQ:PL	1/1:0,15:15:45:675,45,0	LOC109829220
NC_033794.1	2611416	.	A	G	1411.77	PASS	AC=2;AF=1;AN=2;DP=31;ExcessHet=3.0103;FS=0;MLEAC=2;MLEAF=1;MQ=60;QD=33.95;SOR=0.756	GT:AD:DP:GQ:PL	1/1:0,31:31:96:1440,96,0	LOC109829220
NC_033794.1	2611417	.	G	A	1411.77	PASS	AC=2;AF=1;AN=2;DP=31;ExcessHet=3.0103;FS=0;MLEAC=2;MLEAF=1;MQ=60;QD=35.57;SOR=0.756	GT:AD:DP:GQ:PL	1/1:0,31:31:96:1440,96,0	LOC109829220
NC_033794.1	2611637	.	C	T	135.77	PASS	AC=1;AF=0.5;AN=2;BaseQRankSum=1.773;ClippingRankSum=0;DP=17;ExcessHet=3.0103;FS=0;MLEAC=1;MLEAF=0.5;MQ=60;MQRankSum=0;QD=7.99;ReadPosRankSum=-0.588;SOR=0.586	GT:AD:DP:GQ:PL	0/1:10,7:17:99:164,0,247	LOC109829220
NC_033794.1	2611706	.	G	A	545.77	PASS	AC=1;AF=0.5;AN=2;BaseQRankSum=1.153;ClippingRankSum=0;DP=26;ExcessHet=3.0103;FS=0;MLEAC=1;MLEAF=0.5;MQ=60;MQRankSum=0;QD=20.99;ReadPosRankSum=-0.206;SOR=0.859	GT:AD:DP:GQ:PL	0/1:12,14:26:99:574,0,448	LOC109829220
NC_033794.1	2611710	.	T	C	545.77	PASS	AC=1;AF=0.5;AN=2;BaseQRankSum=-2.548;ClippingRankSum=0;DP=27;ExcessHet=3.0103;FS=0;MLEAC=1;MLEAF=0.5;MQ=60;MQRankSum=0;QD=20.21;ReadPosRankSum=-0.586;SOR=0.941	GT:AD:DP:GQ:PL	0/1:12,15:27:99:574,0,448	LOC109829220
NC_033794.1	2611757	.	G	A	464.77	PASS	AC=1;AF=0.5;AN=2;BaseQRankSum=4.495;ClippingRankSum=0;DP=27;ExcessHet=3.0103;FS=0;MLEAC=1;MLEAF=0.5;MQ=60;MQRankSum=0;QD=17.21;ReadPosRankSum=0.669;SOR=0.627	GT:AD:DP:GQ:PL	0/1:14,13:27:99:493,0,500	LOC109829220
NC_033794.1	2611767	.	G	T	436.77	PASS	AC=1;AF=0.5;AN=2;BaseQRankSum=2.8;ClippingRankSum=0;DP=25;ExcessHet=3.0103;FS=0;MLEAC=1;MLEAF=0.5;MQ=60;MQRankSum=0;QD=17.47;ReadPosRankSum=0.545;SOR=0.622	GT:AD:DP:GQ:PL	0/1:13,12:25:99:465,0,510	LOC109829220
NC_033794.1	2611770	.	G	C	436.77	PASS	AC=1;AF=0.5;AN=2;BaseQRankSum=-3.177;ClippingRankSum=0;DP=25;ExcessHet=3.0103;FS=0;MLEAC=1;MLEAF=0.5;MQ=60;MQRankSum=0;QD=17.47;ReadPosRankSum=0.191;SOR=0.622	GT:AD:DP:GQ:PL	0/1:13,12:25:99:465,0,510	LOC109829220
NC_033794.1	2611773	.	G	T	436.77	PASS	AC=1;AF=0.5;AN=2;BaseQRankSum=-0.245;ClippingRankSum=0;DP=24;ExcessHet=3.0103;FS=0;MLEAC=1;MLEAF=0.5;MQ=60;MQRankSum=0;QD=18.2;ReadPosRankSum=0.116;SOR=0.551	GT:AD:DP:GQ:PL	0/1:13,11:24:99:465,0,510	LOC109829220
NC_033794.1	2611865	.	A	G	49.77	PASS	AC=1;AF=0.5;AN=2;BaseQRankSum=0;ClippingRankSum=0;DP=4;ExcessHet=3.0103;FS=0;MLEAC=1;MLEAF=0.5;MQ=60;MQRankSum=0;QD=12.44;ReadPosRankSum=0.967;SOR=0.693	GT:AD:DP:GQ:PL	0/1:2,2:4:78:78,0,176	LOC109829220
NC_033794.1	2611877	.	T	C	49.77	PASS	AC=1;AF=0.5;AN=2;BaseQRankSum=1.383;ClippingRankSum=0;DP=4;ExcessHet=3.0103;FS=0;MLEAC=1;MLEAF=0.5;MQ=60;MQRankSum=0;QD=12.44;ReadPosRankSum=0.674;SOR=0.693	GT:AD:DP:GQ:PL	0/1:2,2:4:78:78,0,176	LOC109829220
NC_033794.1	2611884	.	T	C	49.77	PASS	AC=1;AF=0.5;AN=2;BaseQRankSum=-1.383;ClippingRankSum=0;DP=4;ExcessHet=3.0103;FS=0;MLEAC=1;MLEAF=0.5;MQ=60;MQRankSum=0;QD=12.44;ReadPosRankSum=-0.431;SOR=0.693	GT:AD:DP:GQ:PL	0/1:2,2:4:78:78,0,176	LOC109829220
NC_033794.1	2624899	.	G	C	95.77	PASS	AC=1;AF=0.5;AN=2;BaseQRankSum=-1.574;ClippingRankSum=0;DP=25;ExcessHet=3.0103;FS=0;MLEAC=1;MLEAF=0.5;MQ=60;MQRankSum=0;QD=3.83;ReadPosRankSum=0.542;SOR=0.116	GT:AD:DP:GQ:PL	0/1:19,6:25:99:124,0,562	LOC109846161
NC_033794.1	2624957	.	T	C	109.77	PASS	AC=1;AF=0.5;AN=2;BaseQRankSum=-2.283;ClippingRankSum=0;DP=20;ExcessHet=3.0103;FS=0;MLEAC=1;MLEAF=0.5;MQ=60;MQRankSum=0;QD=5.49;ReadPosRankSum=1.446;SOR=0.197	GT:AD:DP:GQ:PL	0/1:14,6:20:99:138,0,392	LOC109846161
NC_033794.1	2625058	.	C	A	155.77	PASS	AC=1;AF=0.5;AN=2;BaseQRankSum=2.751;ClippingRankSum=0;DP=18;ExcessHet=3.0103;FS=0;MLEAC=1;MLEAF=0.5;MQ=60;MQRankSum=0;QD=8.65;ReadPosRankSum=1.049;SOR=0.941	GT:AD:DP:GQ:PL	0/1:11,7:18:99:184,0,274	LOC109846161
NC_033794.1	2626549	.	A	G	95.77	PASS	AC=1;AF=0.5;AN=2;BaseQRankSum=-2.484;ClippingRankSum=0;DP=12;ExcessHet=3.0103;FS=0;MLEAC=1;MLEAF=0.5;MQ=60;MQRankSum=0;QD=7.98;ReadPosRankSum=-1.43;SOR=0.693	GT:AD:DP:GQ:PL	0/1:6,6:12:99:124,0,168	LOC109846161
NC_033794.1	2632086	.	A	G	331.78	PASS	AC=2;AF=1;AN=2;DP=8;ExcessHet=3.0103;FS=0;MLEAC=2;MLEAF=1;MQ=50.35;QD=31.87;SOR=1.863	GT:AD:DP:GQ:PL	1/1:0,8:8:24:360,24,0	NA
NC_033794.1	2632104	.	T	C	331.78	PASS	AC=2;AF=1;AN=2;DP=8;ExcessHet=3.0103;FS=0;MLEAC=2;MLEAF=1;MQ=50.35;QD=34.39;SOR=1.863	GT:AD:DP:GQ:PL	1/1:0,8:8:24:360,24,0	NA
NC_033794.1	2632105	.	C	T	331.78	PASS	AC=2;AF=1;AN=2;DP=8;ExcessHet=3.0103;FS=0;MLEAC=2;MLEAF=1;MQ=50.35;QD=24.48;SOR=1.863	GT:AD:DP:GQ:PL	1/1:0,8:8:24:360,24,0	NA
NC_033794.1	2632292	.	G	A	60.77	PASS	AC=1;AF=0.5;AN=2;BaseQRankSum=1.645;ClippingRankSum=0;DP=5;ExcessHet=3.0103;FS=3.979;MLEAC=1;MLEAF=0.5;MQ=60;MQRankSum=0;QD=12.15;ReadPosRankSum=-0.524;SOR=0.859	GT:AD:DP:GQ:PL	0/1:2,3:5:50:89,0,50	NA
NC_033794.1	2632449	.	C	T	115.77	PASS	AC=1;AF=0.5;AN=2;BaseQRankSum=2.369;ClippingRankSum=0;DP=8;ExcessHet=3.0103;FS=0;MLEAC=1;MLEAF=0.5;MQ=60;MQRankSum=0;QD=14.47;ReadPosRankSum=0.703;SOR=0.368	GT:AD:DP:GQ:PL	0/1:5,3:8:99:144,0,382	NA
NC_033794.1	2632463	.	T	A	115.77	PASS	AC=1;AF=0.5;AN=2;BaseQRankSum=2.655;ClippingRankSum=0;DP=9;ExcessHet=3.0103;FS=0;MLEAC=1;MLEAF=0.5;MQ=60;MQRankSum=0;QD=12.86;ReadPosRankSum=0.819;SOR=0.527	GT:AD:DP:GQ:PL	0/1:5,4:9:99:144,0,382	NA
NC_033794.1	2636752	.	G	T	1354.77	PASS	AC=2;AF=1;AN=2;DP=43;ExcessHet=3.0103;FS=0;MLEAC=2;MLEAF=1;MQ=60;QD=31.51;SOR=7.569	GT:AD:DP:GQ:PL	1/1:0,43:43:99:1383,128,0	LOC109846170
NC_033794.1	2637434	.	T	A	73.28	PASS	AC=2;AF=1;AN=2;DP=3;ExcessHet=3.0103;FS=0;MLEAC=2;MLEAF=1;MQ=60;QD=24.43;SOR=1.179	GT:AD:DP:GQ:PL	1/1:0,3:3:9:101,9,0	LOC109846170
NC_033794.1	2637787	.	C	T	71.28	PASS	AC=2;AF=1;AN=2;DP=3;ExcessHet=3.0103;FS=0;MLEAC=2;MLEAF=1;MQ=60;QD=23.76;SOR=1.179	GT:AD:DP:GQ:PL	1/1:0,3:3:9:99,9,0	LOC109846170
NC_033794.1	2638510	.	G	A	38.74	PASS	AC=2;AF=1;AN=2;DP=2;ExcessHet=3.0103;FS=0;MLEAC=2;MLEAF=1;MQ=60;QD=19.37;SOR=0.693	GT:AD:DP:GQ:PL	1/1:0,2:2:6:66,6,0	LOC109846170
NC_033794.1	2641249	.	T	C	400.77	PASS	AC=2;AF=1;AN=2;DP=12;ExcessHet=3.0103;FS=0;MLEAC=2;MLEAF=1;MQ=60;QD=33.4;SOR=5.136	GT:AD:DP:GQ:PL	1/1:0,12:12:36:429,36,0	LOC109846170
NC_033794.1	2645676	.	C	T	209.8	PASS	AC=2;AF=1;AN=2;DP=7;ExcessHet=3.0103;FS=0;MLEAC=2;MLEAF=1;MQ=60;QD=29.97;SOR=0.941	GT:AD:DP:GQ:PL	1/1:0,7:7:21:238,21,0	LOC109846179
NC_033794.1	2652886	.	T	A	42.74	PASS	AC=2;AF=1;AN=2;DP=2;ExcessHet=3.0103;FS=0;MLEAC=2;MLEAF=1;MQ=60;QD=21.37;SOR=0.693	GT:AD:DP:GQ:PL	1/1:0,2:2:6:70,6,0	LOC109846186
NC_033794.1	2654329	.	T	C	89.03	PASS	AC=2;AF=1;AN=2;DP=4;ExcessHet=3.0103;FS=0;MLEAC=2;MLEAF=1;MQ=60;QD=22.26;SOR=1.609	GT:AD:DP:GQ:PL	1/1:0,4:4:12:117,12,0	LOC109846186
NC_033794.1	2654540	.	T	C	134.9	PASS	AC=2;AF=1;AN=2;DP=5;ExcessHet=3.0103;FS=0;MLEAC=2;MLEAF=1;MQ=60;QD=26.98;SOR=1.022	GT:AD:DP:GQ:PL	1/1:0,5:5:15:163,15,0	LOC109846186
NC_033794.1	2655882	.	T	G	94.03	PASS	AC=2;AF=1;AN=2;DP=4;ExcessHet=3.0103;FS=0;MLEAC=2;MLEAF=1;MQ=60;QD=23.51;SOR=0.693	GT:AD:DP:GQ:PL	1/1:0,4:4:12:122,12,0	LOC109846186
NC_033794.1	2655951	.	C	A	207.8	PASS	AC=2;AF=1;AN=2;DP=7;ExcessHet=3.0103;FS=0;MLEAC=2;MLEAF=1;MQ=60;QD=29.69;SOR=2.584	GT:AD:DP:GQ:PL	1/1:0,7:7:21:236,21,0	LOC109846186
NC_033794.1	2656339	.	C	T	42.74	PASS	AC=2;AF=1;AN=2;DP=2;ExcessHet=3.0103;FS=0;MLEAC=2;MLEAF=1;MQ=60;QD=21.37;SOR=2.303	GT:AD:DP:GQ:PL	1/1:0,2:2:6:70,6,0	LOC109846186
NC_033794.1	2656393	.	T	A	37.74	PASS	AC=2;AF=1;AN=2;DP=2;ExcessHet=3.0103;FS=0;MLEAC=2;MLEAF=1;MQ=60;QD=18.87;SOR=0.693	GT:AD:DP:GQ:PL	1/1:0,2:2:6:65,6,0	LOC109846186
NC_033794.1	2656421	.	T	G	105.28	PASS	AC=2;AF=1;AN=2;DP=3;ExcessHet=3.0103;FS=0;MLEAC=2;MLEAF=1;MQ=60;QD=29.61;SOR=1.179	GT:AD:DP:GQ:PL	1/1:0,3:3:9:133,9,0	LOC109846186
NC_033794.1	2656430	.	G	T	105.28	PASS	AC=2;AF=1;AN=2;DP=3;ExcessHet=3.0103;FS=0;MLEAC=2;MLEAF=1;MQ=60;QD=30.59;SOR=1.179	GT:AD:DP:GQ:PL	1/1:0,3:3:9:133,9,0	LOC109846186
NC_033794.1	2656464	.	A	C	137.9	PASS	AC=2;AF=1;AN=2;DP=5;ExcessHet=3.0103;FS=0;MLEAC=2;MLEAF=1;MQ=60;QD=27.58;SOR=1.981	GT:AD:DP:GQ:PL	1/1:0,5:5:15:166,15,0	LOC109846186
NC_033794.1	2656613	.	A	T	135.9	PASS	AC=2;AF=1;AN=2;DP=5;ExcessHet=3.0103;FS=0;MLEAC=2;MLEAF=1;MQ=60;QD=27.18;SOR=1.022	GT:AD:DP:GQ:PL	1/1:0,5:5:15:164,15,0	LOC109846186
NC_033794.1	2658306	.	A	C	421.77	PASS	AC=2;AF=1;AN=2;DP=10;ExcessHet=3.0103;FS=0;MLEAC=2;MLEAF=1;MQ=60;QD=32.51;SOR=4.804	GT:AD:DP:GQ:PL	1/1:0,10:10:30:450,30,0	LOC109846191
NC_033794.1	2658318	.	G	A	518.77	PASS	AC=2;AF=1;AN=2;DP=13;ExcessHet=3.0103;FS=0;MLEAC=2;MLEAF=1;MQ=60;QD=30.83;SOR=5.283	GT:AD:DP:GQ:PL	1/1:0,13:13:39:547,39,0	LOC109846191
NC_033794.1	2658513	.	T	C	173.84	PASS	AC=2;AF=1;AN=2;DP=6;ExcessHet=3.0103;FS=0;MLEAC=2;MLEAF=1;MQ=60;QD=28.97;SOR=2.303	GT:AD:DP:GQ:PL	1/1:0,6:6:18:202,18,0	LOC109846191
NC_033794.1	2659660	.	T	A	421.77	PASS	AC=2;AF=1;AN=2;DP=14;ExcessHet=3.0103;FS=0;MLEAC=2;MLEAF=1;MQ=60;QD=30.13;SOR=1.329	GT:AD:DP:GQ:PL	1/1:0,14:14:42:450,42,0	LOC109846191
NC_033794.1	2659859	.	A	G	435.77	PASS	AC=2;AF=1;AN=2;DP=15;ExcessHet=3.0103;FS=0;MLEAC=2;MLEAF=1;MQ=60;QD=29.05;SOR=1.112	GT:AD:DP:GQ:PL	1/1:0,15:15:45:464,45,0	LOC109846191
NC_033794.1	2660347	.	T	C	194.8	PASS	AC=2;AF=1;AN=2;DP=7;ExcessHet=3.0103;FS=0;MLEAC=2;MLEAF=1;MQ=60;QD=27.83;SOR=2.584	GT:AD:DP:GQ:PL	1/1:0,7:7:21:223,21,0	LOC109846191
NC_033794.1	2660390	.	T	C	331.78	PASS	AC=2;AF=1;AN=2;DP=8;ExcessHet=3.0103;FS=0;MLEAC=2;MLEAF=1;MQ=60;QD=25.1;SOR=4.407	GT:AD:DP:GQ:PL	1/1:0,8:8:24:360,24,0	LOC109846191
NC_033794.1	2660392	.	C	T	331.78	PASS	AC=2;AF=1;AN=2;DP=8;ExcessHet=3.0103;FS=0;MLEAC=2;MLEAF=1;MQ=60;QD=33.5;SOR=4.407	GT:AD:DP:GQ:PL	1/1:0,8:8:24:360,24,0	LOC109846191
NC_033794.1	2660412	.	A	G	247.78	PASS	AC=2;AF=1;AN=2;DP=8;ExcessHet=3.0103;FS=0;MLEAC=2;MLEAF=1;MQ=60;QD=30.97;SOR=4.407	GT:AD:DP:GQ:PL	1/1:0,8:8:24:276,24,0	LOC109846191
NC_033794.1	2660459	.	G	A	185.8	PASS	AC=2;AF=1;AN=2;DP=7;ExcessHet=3.0103;FS=0;MLEAC=2;MLEAF=1;MQ=60;QD=26.54;SOR=4.174	GT:AD:DP:GQ:PL	1/1:0,7:7:21:214,21,0	LOC109846191
NC_033794.1	2668794	.	A	T	79.28	PASS	AC=2;AF=1;AN=2;DP=3;ExcessHet=3.0103;FS=0;MLEAC=2;MLEAF=1;MQ=60;QD=26.43;SOR=2.833	GT:AD:DP:GQ:PL	1/1:0,3:3:9:107,9,0	NA
NC_033794.1	2668980	.	G	C	1327.77	PASS	AC=1;AF=0.5;AN=2;BaseQRankSum=-3.543;ClippingRankSum=0;DP=60;ExcessHet=3.0103;FS=5.876;MLEAC=1;MLEAF=0.5;MQ=60;MQRankSum=0;QD=22.13;ReadPosRankSum=-0.418;SOR=0.096	GT:AD:DP:GQ:PL	0/1:25,35:60:99:1356,0,944	LOC109846202
NC_033794.1	2668984	.	T	C	1329.77	PASS	AC=1;AF=0.5;AN=2;BaseQRankSum=-6.222;ClippingRankSum=0;DP=57;ExcessHet=3.0103;FS=5.767;MLEAC=1;MLEAF=0.5;MQ=60;MQRankSum=0;QD=23.33;ReadPosRankSum=1.414;SOR=0.105	GT:AD:DP:GQ:PL	0/1:23,34:57:99:1358,0,660	LOC109846202
NC_033794.1	2669019	.	C	A	1063.77	PASS	AC=1;AF=0.5;AN=2;BaseQRankSum=7.108;ClippingRankSum=0;DP=68;ExcessHet=3.0103;FS=0;MLEAC=1;MLEAF=0.5;MQ=60;MQRankSum=0;QD=15.64;ReadPosRankSum=0.671;SOR=0.966	GT:AD:DP:GQ:PL	0/1:30,38:68:99:1092,0,741	LOC109846202
NC_033794.1	2669057	.	A	C	1077.77	PASS	AC=1;AF=0.5;AN=2;BaseQRankSum=0.65;ClippingRankSum=0;DP=79;ExcessHet=3.0103;FS=0;MLEAC=1;MLEAF=0.5;MQ=60;MQRankSum=0;QD=13.82;ReadPosRankSum=-1.139;SOR=0.975	GT:AD:DP:GQ:PL	0/1:39,39:78:99:1106,0,1107	LOC109846202
NC_033794.1	2669152	.	A	G	2647.77	PASS	AC=1;AF=0.5;AN=2;BaseQRankSum=4.368;ClippingRankSum=0;DP=106;ExcessHet=3.0103;FS=1.003;MLEAC=1;MLEAF=0.5;MQ=60;MQRankSum=0;QD=25.22;ReadPosRankSum=0.537;SOR=0.565	GT:AD:DP:GQ:PL	0/1:39,66:105:99:2676,0,1447	LOC109846202
NC_033794.1	2669161	.	C	T	2717.77	PASS	AC=1;AF=0.5;AN=2;BaseQRankSum=0.441;ClippingRankSum=0;DP=122;ExcessHet=3.0103;FS=4.885;MLEAC=1;MLEAF=0.5;MQ=60;MQRankSum=0;QD=22.46;ReadPosRankSum=0.349;SOR=0.309	GT:AD:DP:GQ:PL	0/1:50,71:121:99:2746,0,1628	LOC109846202
NC_033794.1	2669290	.	G	A	125.9	PASS	AC=1;AF=0.5;AN=2;BaseQRankSum=0.967;ClippingRankSum=0;DP=7;ExcessHet=3.0103;FS=0;MLEAC=1;MLEAF=0.5;MQ=60;MQRankSum=0;QD=20.98;ReadPosRankSum=-0.967;SOR=0.368	GT:AD:DP:GQ:PL	0/1:1,5:6:15:154,0,15	LOC109846202
NC_033794.1	2670862	.	A	T	66.79	PASS	AC=1;AF=0.5;AN=2;BaseQRankSum=1.15;ClippingRankSum=0;DP=4;ExcessHet=3.0103;FS=0;MLEAC=1;MLEAF=0.5;MQ=60;MQRankSum=0;QD=16.7;ReadPosRankSum=-0.319;SOR=1.609	GT:AD:DP:GQ:PL	0/1:1,3:4:22:95,0,22	LOC109846202
NC_033794.1	2671407	.	A	G	1124.77	PASS	AC=1;AF=0.5;AN=2;BaseQRankSum=-0.554;ClippingRankSum=0;DP=88;ExcessHet=3.0103;FS=0.916;MLEAC=1;MLEAF=0.5;MQ=60;MQRankSum=0;QD=12.78;ReadPosRankSum=-0.782;SOR=0.538	GT:AD:DP:GQ:PL	0/1:45,43:88:99:1153,0,1239	LOC109846202
NC_033794.1	2673984	.	A	G	61.77	PASS	AC=1;AF=0.5;AN=2;BaseQRankSum=0.967;ClippingRankSum=0;DP=12;ExcessHet=3.0103;FS=0;MLEAC=1;MLEAF=0.5;MQ=50.87;MQRankSum=-3.087;QD=5.15;ReadPosRankSum=-1.589;SOR=0.551	GT:AD:DP:GQ:PL	0/1:8,4:12:90:90,0,227	LOC109846202
NC_033794.1	2674777	.	C	T	42.74	PASS	AC=2;AF=1;AN=2;DP=2;ExcessHet=3.0103;FS=0;MLEAC=2;MLEAF=1;MQ=60;QD=21.37;SOR=0.693	GT:AD:DP:GQ:PL	1/1:0,2:2:6:70,6,0	LOC109846202
NC_033794.1	2743297	.	G	A	29.77	PASS	AC=1;AF=0.5;AN=2;BaseQRankSum=1.383;ClippingRankSum=0;DP=4;ExcessHet=3.0103;FS=0;MLEAC=1;MLEAF=0.5;MQ=60;MQRankSum=0;QD=7.44;ReadPosRankSum=0;SOR=0.693	GT:AD:DP:GQ:PL	0/1:2,2:4:43:58,0,43	NA
NC_033794.1	2743543	.	A	T	25.79	PASS	AC=1;AF=0.5;AN=2;BaseQRankSum=-0.431;ClippingRankSum=0;DP=3;ExcessHet=3.0103;FS=0;MLEAC=1;MLEAF=0.5;MQ=60;MQRankSum=0;QD=8.6;ReadPosRankSum=-0.431;SOR=1.179	GT:AD:DP:GQ:PL	0/1:1,2:3:25:54,0,25	NA
NC_033794.1	2744864	.	T	G	38.74	PASS	AC=2;AF=1;AN=2;DP=2;ExcessHet=3.0103;FS=0;MLEAC=2;MLEAF=1;MQ=47;QD=19.37;SOR=2.303	GT:AD:DP:GQ:PL	1/1:0,2:2:6:66,6,0	NA
NC_033794.1	2746798	.	T	C	49.28	PASS	AC=2;AF=1;AN=2;DP=3;ExcessHet=3.0103;FS=0;MLEAC=2;MLEAF=1;MQ=59.67;QD=16.43;SOR=2.833	GT:AD:DP:GQ:PL	1/1:0,3:3:9:77,9,0	NA
NC_033794.1	2746828	.	A	G	61.28	PASS	AC=2;AF=1;AN=2;DP=3;ExcessHet=3.0103;FS=0;MLEAC=2;MLEAF=1;MQ=59.67;QD=20.43;SOR=2.833	GT:AD:DP:GQ:PL	1/1:0,3:3:9:89,9,0	NA
NC_033794.1	2746840	.	C	T	62.74	PASS	AC=2;AF=1;AN=2;DP=2;ExcessHet=3.0103;FS=0;MLEAC=2;MLEAF=1;MQ=60;QD=31.37;SOR=2.303	GT:AD:DP:GQ:PL	1/1:0,2:2:6:90,6,0	NA
NC_033794.1	2746846	.	C	T	62.74	PASS	AC=2;AF=1;AN=2;DP=2;ExcessHet=3.0103;FS=0;MLEAC=2;MLEAF=1;MQ=60;QD=31.37;SOR=2.303	GT:AD:DP:GQ:PL	1/1:0,2:2:6:90,6,0	NA
NC_033794.1	2746974	.	G	T	42.74	PASS	AC=2;AF=1;AN=2;DP=2;ExcessHet=3.0103;FS=0;MLEAC=2;MLEAF=1;MQ=60;QD=21.37;SOR=2.303	GT:AD:DP:GQ:PL	1/1:0,2:2:6:70,6,0	NA
NC_033794.1	2747041	.	A	G	64.28	PASS	AC=2;AF=1;AN=2;DP=3;ExcessHet=3.0103;FS=0;MLEAC=2;MLEAF=1;MQ=60;QD=21.43;SOR=2.833	GT:AD:DP:GQ:PL	1/1:0,3:3:9:92,9,0	NA
NC_033794.1	2747734	.	G	A	33.94	PASS	AC=1;AF=0.5;AN=2;BaseQRankSum=0.967;ClippingRankSum=0;DP=3;ExcessHet=3.0103;FS=4.771;MLEAC=1;MLEAF=0.5;MQ=54.16;MQRankSum=-0.431;QD=11.31;ReadPosRankSum=0.967;SOR=2.225	GT:AD:DP:GQ:PL	0/1:1,2:3:14:62,0,14	NA
NC_033794.1	2747761	.	A	T	30.79	PASS	AC=1;AF=0.5;AN=2;BaseQRankSum=0.967;ClippingRankSum=0;DP=3;ExcessHet=3.0103;FS=4.771;MLEAC=1;MLEAF=0.5;MQ=54.16;MQRankSum=-0.431;QD=10.26;ReadPosRankSum=0;SOR=2.225	GT:AD:DP:GQ:PL	0/1:1,2:3:23:59,0,23	NA
NC_033794.1	2747776	.	A	G	77.77	PASS	AC=1;AF=0.5;AN=2;BaseQRankSum=-0.319;ClippingRankSum=0;DP=4;ExcessHet=3.0103;FS=0;MLEAC=1;MLEAF=0.5;MQ=55.68;MQRankSum=-0.319;QD=19.44;ReadPosRankSum=-0.674;SOR=0.916	GT:AD:DP:GQ:PL	0/1:1,3:4:55:106,0,55	NA
NC_033794.1	2747784	.	T	C	52.77	PASS	AC=1;AF=0.5;AN=2;BaseQRankSum=0.431;ClippingRankSum=0;DP=3;ExcessHet=3.0103;FS=0;MLEAC=1;MLEAF=0.5;MQ=60;MQRankSum=0;QD=17.59;ReadPosRankSum=0;SOR=0.223	GT:AD:DP:GQ:PL	0/1:1,2:3:58:81,0,58	NA
NC_033794.1	2749953	.	C	T	74.28	PASS	AC=2;AF=1;AN=2;DP=3;ExcessHet=3.0103;FS=0;MLEAC=2;MLEAF=1;MQ=60;QD=24.76;SOR=1.179	GT:AD:DP:GQ:PL	1/1:0,3:3:9:102,9,0	NA
NC_033794.1	2749986	.	A	G	39.74	PASS	AC=2;AF=1;AN=2;DP=2;ExcessHet=3.0103;FS=0;MLEAC=2;MLEAF=1;MQ=60;QD=19.87;SOR=0.693	GT:AD:DP:GQ:PL	1/1:0,2:2:6:67,6,0	NA
NC_033794.1	2750336	.	G	A	59.77	PASS	AC=1;AF=0.5;AN=2;BaseQRankSum=1.645;ClippingRankSum=0;DP=5;ExcessHet=3.0103;FS=0;MLEAC=1;MLEAF=0.5;MQ=60;MQRankSum=0;QD=11.95;ReadPosRankSum=0;SOR=1.022	GT:AD:DP:GQ:PL	0/1:2,3:5:50:88,0,50	LOC109846217
NC_033794.1	2752014	.	A	T	74.28	PASS	AC=2;AF=1;AN=2;DP=3;ExcessHet=3.0103;FS=0;MLEAC=2;MLEAF=1;MQ=60;QD=24.76;SOR=2.833	GT:AD:DP:GQ:PL	1/1:0,3:3:9:102,9,0	LOC109846217
NC_033794.1	2759306	.	C	A	62.74	PASS	AC=2;AF=1;AN=2;DP=2;ExcessHet=3.0103;FS=0;MLEAC=2;MLEAF=1;MQ=60;QD=31.37;SOR=0.693	GT:AD:DP:GQ:PL	1/1:0,2:2:6:90,6,0	LOC109846217
NC_033794.1	2759321	.	C	T	62.74	PASS	AC=2;AF=1;AN=2;DP=2;ExcessHet=3.0103;FS=0;MLEAC=2;MLEAF=1;MQ=60;QD=31.37;SOR=0.693	GT:AD:DP:GQ:PL	1/1:0,2:2:6:90,6,0	LOC109846217
NC_033794.1	2759439	.	A	C	152.03	PASS	AC=2;AF=1;AN=2;DP=4;ExcessHet=3.0103;FS=0;MLEAC=2;MLEAF=1;MQ=57.55;QD=28.73;SOR=0.693	GT:AD:DP:GQ:PL	1/1:0,4:4:12:180,12,0	LOC109846217
NC_033794.1	2760785	.	C	T	138.77	PASS	AC=1;AF=0.5;AN=2;BaseQRankSum=2.1;ClippingRankSum=0;DP=9;ExcessHet=3.0103;FS=0;MLEAC=1;MLEAF=0.5;MQ=60;MQRankSum=0;QD=15.42;ReadPosRankSum=2.1;SOR=1.402	GT:AD:DP:GQ:PL	0/1:3,6:9:50:167,0,50	LOC109846225
NC_033794.1	2764731	.	T	A	47.77	PASS	AC=1;AF=0.5;AN=2;BaseQRankSum=-1.96;ClippingRankSum=0;DP=6;ExcessHet=3.0103;FS=0;MLEAC=1;MLEAF=0.5;MQ=60;MQRankSum=0;QD=7.96;ReadPosRankSum=-0.674;SOR=2.093	GT:AD:DP:GQ:PL	0/1:3,3:6:76:76,0,84	LOC109846225
NC_033794.1	2764765	.	A	G	84.77	PASS	AC=1;AF=0.5;AN=2;BaseQRankSum=0.842;ClippingRankSum=0;DP=7;ExcessHet=3.0103;FS=0;MLEAC=1;MLEAF=0.5;MQ=60;MQRankSum=0;QD=12.11;ReadPosRankSum=0.108;SOR=0.223	GT:AD:DP:GQ:PL	0/1:3,4:7:78:113,0,78	LOC109846225
NC_033794.1	2765098	.	A	T	91.77	PASS	AC=1;AF=0.5;AN=2;BaseQRankSum=0.842;ClippingRankSum=0;DP=6;ExcessHet=3.0103;FS=0;MLEAC=1;MLEAF=0.5;MQ=60;MQRankSum=0;QD=15.29;ReadPosRankSum=-0.431;SOR=0.693	GT:AD:DP:GQ:PL	0/1:2,4:6:49:120,0,49	LOC109846225
NC_033794.1	2765113	.	T	C	135.77	PASS	AC=1;AF=0.5;AN=2;BaseQRankSum=-1.383;ClippingRankSum=0;DP=9;ExcessHet=3.0103;FS=0;MLEAC=1;MLEAF=0.5;MQ=60;MQRankSum=0;QD=15.09;ReadPosRankSum=-0.334;SOR=0.368	GT:AD:DP:GQ:PL	0/1:3,6:9:75:164,0,75	LOC109846225
NC_033794.1	2765407	.	G	T	43.77	PASS	AC=1;AF=0.5;AN=2;BaseQRankSum=2.394;ClippingRankSum=0;DP=10;ExcessHet=3.0103;FS=0;MLEAC=1;MLEAF=0.5;MQ=60;MQRankSum=0;QD=4.38;ReadPosRankSum=-0.674;SOR=0.169	GT:AD:DP:GQ:PL	0/1:7,3:10:72:72,0,181	LOC109846225
NC_033794.1	2781934	.	G	C	107.28	PASS	AC=2;AF=1;AN=2;DP=2;ExcessHet=3.0103;FS=0;MLEAC=2;MLEAF=1;MQ=60;QD=25.3;SOR=0.693	GT:AD:DP:GQ:PL	1/1:0,2:2:9:135,9,0	LOC109846225
NC_033794.1	2781936	.	T	G	62.74	PASS	AC=2;AF=1;AN=2;DP=2;ExcessHet=3.0103;FS=0;MLEAC=2;MLEAF=1;MQ=60;QD=31.37;SOR=0.693	GT:AD:DP:GQ:PL	1/1:0,2:2:6:90,6,0	LOC109846225
NC_033794.1	2783048	.	G	T	157.77	PASS	AC=1;AF=0.5;AN=2;BaseQRankSum=2.322;ClippingRankSum=0;DP=21;ExcessHet=3.0103;FS=4.738;MLEAC=1;MLEAF=0.5;MQ=60;MQRankSum=0;QD=7.51;ReadPosRankSum=0.181;SOR=2.093	GT:AD:DP:GQ:PL	0/1:13,8:21:99:186,0,329	LOC109846225
NC_033794.1	2783116	.	A	C	122.77	PASS	AC=1;AF=0.5;AN=2;BaseQRankSum=-1.049;ClippingRankSum=0;DP=16;ExcessHet=3.0103;FS=6.021;MLEAC=1;MLEAF=0.5;MQ=60;MQRankSum=0;QD=7.67;ReadPosRankSum=-0.219;SOR=2.584	GT:AD:DP:GQ:PL	0/1:10,6:16:99:151,0,295	LOC109846225
NC_033794.1	2783194	.	C	T	161.77	PASS	AC=1;AF=0.5;AN=2;BaseQRankSum=-3.472;ClippingRankSum=0;DP=22;ExcessHet=3.0103;FS=9.328;MLEAC=1;MLEAF=0.5;MQ=60;MQRankSum=0;QD=7.35;ReadPosRankSum=-1.334;SOR=0.045	GT:AD:DP:GQ:PL	0/1:14,8:22:99:190,0,408	LOC109846225
NC_033794.1	2783249	.	A	G	63.77	PASS	AC=1;AF=0.5;AN=2;BaseQRankSum=0.598;ClippingRankSum=0;DP=6;ExcessHet=3.0103;FS=0;MLEAC=1;MLEAF=0.5;MQ=60;MQRankSum=0;QD=10.63;ReadPosRankSum=-0.189;SOR=0.991	GT:AD:DP:GQ:PL	0/1:3,3:6:92:92,0,138	LOC109846225
NC_033794.1	2783478	.	C	G	154.77	PASS	AC=1;AF=0.5;AN=2;BaseQRankSum=-0.222;ClippingRankSum=0;DP=21;ExcessHet=3.0103;FS=0;MLEAC=1;MLEAF=0.5;MQ=60;MQRankSum=0;QD=7.37;ReadPosRankSum=1.116;SOR=0.569	GT:AD:DP:GQ:PL	0/1:13,8:21:99:183,0,339	LOC109846225
NC_033794.1	2801816	.	T	C	172.77	PASS	AC=1;AF=0.5;AN=2;BaseQRankSum=-2.369;ClippingRankSum=0;DP=8;ExcessHet=3.0103;FS=0;MLEAC=1;MLEAF=0.5;MQ=60;MQRankSum=0;QD=21.6;ReadPosRankSum=-1.292;SOR=1.179	GT:AD:DP:GQ:PL	0/1:3,5:8:99:201,0,111	NA
NC_033794.1	2801880	.	T	C	269.77	PASS	AC=1;AF=0.5;AN=2;BaseQRankSum=-2.47;ClippingRankSum=0;DP=23;ExcessHet=3.0103;FS=0;MLEAC=1;MLEAF=0.5;MQ=60;MQRankSum=0;QD=11.73;ReadPosRankSum=0.308;SOR=0.776	GT:AD:DP:GQ:PL	0/1:11,12:23:99:298,0,287	NA
NC_033794.1	2801993	.	C	A	107.77	PASS	AC=1;AF=0.5;AN=2;BaseQRankSum=1.817;ClippingRankSum=0;DP=11;ExcessHet=3.0103;FS=0;MLEAC=1;MLEAF=0.5;MQ=60;MQRankSum=0;QD=9.8;ReadPosRankSum=-1.442;SOR=0.527	GT:AD:DP:GQ:PL	0/1:6,5:11:99:136,0,152	LOC109829242
NC_033794.1	2804404	.	C	A	201.77	PASS	AC=1;AF=0.5;AN=2;BaseQRankSum=2.878;ClippingRankSum=0;DP=14;ExcessHet=3.0103;FS=2.363;MLEAC=1;MLEAF=0.5;MQ=60;MQRankSum=0;QD=14.41;ReadPosRankSum=-0.437;SOR=0.223	GT:AD:DP:GQ:PL	0/1:6,8:14:99:230,0,144	LOC109829242
NC_033794.1	2804572	.	G	A	224.77	PASS	AC=1;AF=0.5;AN=2;BaseQRankSum=1.537;ClippingRankSum=0;DP=21;ExcessHet=3.0103;FS=4.123;MLEAC=1;MLEAF=0.5;MQ=60;MQRankSum=0;QD=10.7;ReadPosRankSum=1.332;SOR=0.18	GT:AD:DP:GQ:PL	0/1:11,10:21:99:253,0,277	LOC109829242
NC_033794.1	2805531	.	C	T	62.74	PASS	AC=2;AF=1;AN=2;DP=2;ExcessHet=3.0103;FS=0;MLEAC=2;MLEAF=1;MQ=60;QD=31.37;SOR=0.693	GT:AD:DP:GQ:PL	1/1:0,2:2:6:90,6,0	LOC109829242
NC_033794.1	2805535	.	C	A	62.74	PASS	AC=2;AF=1;AN=2;DP=2;ExcessHet=3.0103;FS=0;MLEAC=2;MLEAF=1;MQ=60;QD=31.37;SOR=0.693	GT:AD:DP:GQ:PL	1/1:0,2:2:6:90,6,0	LOC109829242
NC_033794.1	2805815	.	C	G	250.77	PASS	AC=1;AF=0.5;AN=2;BaseQRankSum=-2.641;ClippingRankSum=0;DP=21;ExcessHet=3.0103;FS=10.65;MLEAC=1;MLEAF=0.5;MQ=60;MQRankSum=0;QD=11.94;ReadPosRankSum=0.846;SOR=1.67	GT:AD:DP:GQ:PL	0/1:10,11:21:99:279,0,276	LOC109829242
NC_033794.1	2806080	.	T	A	170.77	PASS	AC=1;AF=0.5;AN=2;BaseQRankSum=-0.473;ClippingRankSum=0;DP=11;ExcessHet=3.0103;FS=0;MLEAC=1;MLEAF=0.5;MQ=60;MQRankSum=0;QD=15.52;ReadPosRankSum=-0.875;SOR=0.399	GT:AD:DP:GQ:PL	0/1:4,7:11:99:199,0,106	LOC109829242
NC_033794.1	2828888	.	T	G	107.28	PASS	AC=2;AF=1;AN=2;DP=3;ExcessHet=3.0103;FS=0;MLEAC=2;MLEAF=1;MQ=47.61;QD=28.83;SOR=2.833	GT:AD:DP:GQ:PL	1/1:0,3:3:9:135,9,0	LOC109846276
NC_033794.1	2829086	.	G	T	40.74	PASS	AC=2;AF=1;AN=2;DP=2;ExcessHet=3.0103;FS=0;MLEAC=2;MLEAF=1;MQ=40;QD=20.37;SOR=2.303	GT:AD:DP:GQ:PL	1/1:0,2:2:6:68,6,0	NA
NC_033794.1	2831543	.	A	G	18.82	PASS	AC=1;AF=0.5;AN=2;BaseQRankSum=-1.383;ClippingRankSum=0;DP=4;ExcessHet=3.0103;FS=0;MLEAC=1;MLEAF=0.5;MQ=60;MQRankSum=0;QD=4.71;ReadPosRankSum=0.674;SOR=2.303	GT:AD:DP:GQ:PL	0/1:2,2:4:47:47,0,58	LOC109846298
NC_033794.1	2832428	.	C	T	60.77	PASS	AC=1;AF=0.5;AN=2;BaseQRankSum=1.645;ClippingRankSum=0;DP=5;ExcessHet=3.0103;FS=0;MLEAC=1;MLEAF=0.5;MQ=60;MQRankSum=0;QD=12.15;ReadPosRankSum=0.524;SOR=1.179	GT:AD:DP:GQ:PL	0/1:2,3:5:49:89,0,49	LOC109846298
NC_033794.1	2835233	.	G	T	52.77	PASS	AC=1;AF=0.5;AN=2;BaseQRankSum=0;ClippingRankSum=0;DP=3;ExcessHet=3.0103;FS=0;MLEAC=1;MLEAF=0.5;MQ=60;MQRankSum=0;QD=17.59;ReadPosRankSum=-0.967;SOR=1.179	GT:AD:DP:GQ:PL	0/1:1,2:3:81:81,0,160	LOC109846298
NC_033794.1	2861274	.	G	A	59.77	PASS	AC=1;AF=0.5;AN=2;BaseQRankSum=3.195;ClippingRankSum=0;DP=13;ExcessHet=3.0103;FS=0;MLEAC=1;MLEAF=0.5;MQ=27;MQRankSum=0;QD=4.6;ReadPosRankSum=-0.306;SOR=0.223	GT:AD:DP:GQ:PL	0/1:9,4:13:88:88,0,238	LOC109846350
NC_033794.1	2861285	.	T	C	31.77	PASS	AC=1;AF=0.5;AN=2;BaseQRankSum=-2.891;ClippingRankSum=0;DP=15;ExcessHet=3.0103;FS=0;MLEAC=1;MLEAF=0.5;MQ=27;MQRankSum=0;QD=2.12;ReadPosRankSum=0.525;SOR=0.16	GT:AD:DP:GQ:PL	0/1:11,4:15:60:60,0,297	LOC109846350
NC_033794.1	2861380	.	A	G	118.77	PASS	AC=1;AF=0.5;AN=2;BaseQRankSum=2.965;ClippingRankSum=0;DP=11;ExcessHet=3.0103;FS=0;MLEAC=1;MLEAF=0.5;MQ=27;MQRankSum=0;QD=10.8;ReadPosRankSum=1.017;SOR=0.33	GT:AD:DP:GQ:PL	0/1:7,4:11:99:147,0,282	LOC109846350
NC_033794.1	2861385	.	C	T	118.77	PASS	AC=1;AF=0.5;AN=2;BaseQRankSum=-0.641;ClippingRankSum=0;DP=11;ExcessHet=3.0103;FS=0;MLEAC=1;MLEAF=0.5;MQ=27;MQRankSum=0;QD=10.8;ReadPosRankSum=0.728;SOR=0.33	GT:AD:DP:GQ:PL	0/1:7,4:11:99:147,0,282	LOC109846350
NC_033794.1	2861683	.	G	T	669.77	PASS	AC=2;AF=1;AN=2;DP=16;ExcessHet=3.0103;FS=0;MLEAC=2;MLEAF=1;MQ=27;QD=30.54;SOR=0.693	GT:AD:DP:GQ:PL	1/1:0,16:16:48:698,48,0	LOC109846350
NC_033794.1	2861684	.	T	C	669.77	PASS	AC=2;AF=1;AN=2;DP=15;ExcessHet=3.0103;FS=0;MLEAC=2;MLEAF=1;MQ=27;QD=30.8;SOR=0.818	GT:AD:DP:GQ:PL	1/1:0,15:15:48:698,48,0	LOC109846350
NC_033794.1	2866339	.	A	C	31.77	PASS	AC=1;AF=0.5;AN=2;BaseQRankSum=-2.647;ClippingRankSum=0;DP=25;ExcessHet=3.0103;FS=10.193;MLEAC=1;MLEAF=0.5;MQ=39.87;MQRankSum=-2.734;QD=1.27;ReadPosRankSum=-0.524;SOR=2.804	GT:AD:DP:GQ:PL	0/1:22,3:25:60:60,0,906	LOC109846350
NC_033794.1	2866341	.	C	G	31.77	PASS	AC=1;AF=0.5;AN=2;BaseQRankSum=0.32;ClippingRankSum=0;DP=25;ExcessHet=3.0103;FS=10.193;MLEAC=1;MLEAF=0.5;MQ=39.87;MQRankSum=-2.734;QD=1.27;ReadPosRankSum=-0.524;SOR=2.804	GT:AD:DP:GQ:PL	0/1:22,3:25:60:60,0,906	LOC109846350
NC_033794.1	2866344	.	G	A	31.77	PASS	AC=1;AF=0.5;AN=2;BaseQRankSum=0.233;ClippingRankSum=0;DP=24;ExcessHet=3.0103;FS=6.628;MLEAC=1;MLEAF=0.5;MQ=38.81;MQRankSum=-2.724;QD=1.32;ReadPosRankSum=0.674;SOR=2.809	GT:AD:DP:GQ:PL	0/1:21,3:24:60:60,0,906	LOC109846350
NC_033794.1	2885886	.	A	C	247.77	PASS	AC=1;AF=0.5;AN=2;BaseQRankSum=-3.247;ClippingRankSum=0;DP=17;ExcessHet=3.0103;FS=2.081;MLEAC=1;MLEAF=0.5;MQ=43.9;MQRankSum=-2.525;QD=15.49;ReadPosRankSum=-0.613;SOR=0.991	GT:AD:DP:GQ:PL	0/1:8,8:16:99:276,0,312	LOC109846333
NC_033794.1	2885997	.	T	C	157.77	PASS	AC=1;AF=0.5;AN=2;BaseQRankSum=0;ClippingRankSum=0;DP=13;ExcessHet=3.0103;FS=11.228;MLEAC=1;MLEAF=0.5;MQ=43.07;MQRankSum=-3.361;QD=12.14;SOR=3.596	GT:AD:DP:GQ:PL	0/1:8,5:13:99:186,0,321	LOC109846333
NC_033794.1	2886015	.	A	C	121.77	PASS	AC=1;AF=0.5;AN=2;BaseQRankSum=-1.699;ClippingRankSum=0;DP=8;ExcessHet=3.0103;FS=8.451;MLEAC=1;MLEAF=0.5;MQ=41.85;MQRankSum=-2.369;QD=15.22;SOR=2.783	GT:AD:DP:GQ:PL	0/1:5,3:8:99:150,0,240	LOC109846333
NC_033794.1	2886017	.	C	G	82.77	PASS	AC=1;AF=0.5;AN=2;BaseQRankSum=-0.566;ClippingRankSum=0;DP=7;ExcessHet=3.0103;FS=8.451;MLEAC=1;MLEAF=0.5;MQ=41.54;MQRankSum=-2.189;QD=11.82;SOR=2.788	GT:AD:DP:GQ:PL	0/1:4,3:7:99:111,0,201	LOC109846333
NC_033794.1	2886020	.	G	A	85.77	PASS	AC=1;AF=0.5;AN=2;BaseQRankSum=-0.674;ClippingRankSum=0;DP=5;ExcessHet=3.0103;FS=3.979;MLEAC=1;MLEAF=0.5;MQ=39.36;MQRankSum=-1.645;QD=17.15;SOR=2.245	GT:AD:DP:GQ:PL	0/1:3,2:5:99:114,0,159	LOC109846333
NC_033794.1	2886026	.	C	T	46.77	PASS	AC=1;AF=0.5;AN=2;BaseQRankSum=0.842;ClippingRankSum=0;DP=5;ExcessHet=3.0103;FS=3.979;MLEAC=1;MLEAF=0.5;MQ=39.36;MQRankSum=-1.645;QD=9.35;SOR=2.245	GT:AD:DP:GQ:PL	0/1:3,2:5:75:75,0,120	LOC109846333
NC_033794.1	2887449	.	T	A	784.77	PASS	AC=1;AF=0.5;AN=2;BaseQRankSum=0.059;ClippingRankSum=0;DP=44;ExcessHet=3.0103;FS=0;MLEAC=1;MLEAF=0.5;MQ=59.8;MQRankSum=-1.829;QD=17.84;ReadPosRankSum=-1.518;SOR=1.539	GT:AD:DP:GQ:PL	0/1:23,21:44:99:813,0,1094	LOC109846333
NC_033794.1	2887455	.	C	A	784.77	PASS	AC=1;AF=0.5;AN=2;BaseQRankSum=4.925;ClippingRankSum=0;DP=44;ExcessHet=3.0103;FS=0;MLEAC=1;MLEAF=0.5;MQ=59.8;MQRankSum=-1.829;QD=17.84;ReadPosRankSum=-1.458;SOR=1.539	GT:AD:DP:GQ:PL	0/1:23,21:44:99:813,0,1094	LOC109846333
NC_033794.1	2887486	.	G	A	67.77	PASS	AC=1;AF=0.5;AN=2;BaseQRankSum=2.764;ClippingRankSum=0;DP=14;ExcessHet=3.0103;FS=0;MLEAC=1;MLEAF=0.5;MQ=60;MQRankSum=0;QD=4.84;ReadPosRankSum=1.044;SOR=0.693	GT:AD:DP:GQ:PL	0/1:10,4:14:96:96,0,269	LOC109846333
NC_033794.1	2952682	.	G	C	31.74	PASS	AC=2;AF=1;AN=2;DP=2;ExcessHet=3.0103;FS=0;MLEAC=2;MLEAF=1;MQ=60;QD=15.87;SOR=0.693	GT:AD:DP:GQ:PL	1/1:0,2:2:6:59,6,0	NA
NC_033794.1	2953416	.	C	T	42.74	PASS	AC=2;AF=1;AN=2;DP=2;ExcessHet=3.0103;FS=0;MLEAC=2;MLEAF=1;MQ=60;QD=21.37;SOR=2.303	GT:AD:DP:GQ:PL	1/1:0,2:2:6:70,6,0	NA
NC_033794.1	2954294	.	C	G	39.74	PASS	AC=2;AF=1;AN=2;DP=2;ExcessHet=3.0103;FS=0;MLEAC=2;MLEAF=1;MQ=60;QD=19.87;SOR=2.303	GT:AD:DP:GQ:PL	1/1:0,2:2:6:67,6,0	NA
NC_033794.1	2954774	.	T	C	67.28	PASS	AC=2;AF=1;AN=2;DP=3;ExcessHet=3.0103;FS=0;MLEAC=2;MLEAF=1;MQ=60;QD=22.43;SOR=2.833	GT:AD:DP:GQ:PL	1/1:0,3:3:9:95,9,0	NA
NC_033794.1	2957063	.	C	A	74.28	PASS	AC=2;AF=1;AN=2;DP=3;ExcessHet=3.0103;FS=0;MLEAC=2;MLEAF=1;MQ=60;QD=24.76;SOR=2.833	GT:AD:DP:GQ:PL	1/1:0,3:3:9:102,9,0	NA
NC_033794.1	2957106	.	G	T	60.79	PASS	AC=1;AF=0.5;AN=2;BaseQRankSum=-0.674;ClippingRankSum=0;DP=4;ExcessHet=3.0103;FS=0;MLEAC=1;MLEAF=0.5;MQ=60;MQRankSum=0;QD=15.2;ReadPosRankSum=0;SOR=0.446	GT:AD:DP:GQ:PL	0/1:1,3:4:23:89,0,23	NA
NC_033794.1	2957624	.	C	A	32.78	PASS	AC=1;AF=0.5;AN=2;BaseQRankSum=0.431;ClippingRankSum=0;DP=3;ExcessHet=3.0103;FS=0;MLEAC=1;MLEAF=0.5;MQ=60;MQRankSum=0;QD=10.93;ReadPosRankSum=-0.431;SOR=0.223	GT:AD:DP:GQ:PL	0/1:1,2:3:25:61,0,25	NA
NC_033794.1	2957759	.	A	T	117.77	PASS	AC=1;AF=0.5;AN=2;BaseQRankSum=1.068;ClippingRankSum=0;DP=7;ExcessHet=3.0103;FS=0;MLEAC=1;MLEAF=0.5;MQ=60;MQRankSum=0;QD=16.82;ReadPosRankSum=1.068;SOR=1.981	GT:AD:DP:GQ:PL	0/1:2,5:7:44:146,0,44	NA
NC_033794.1	2960334	.	G	T	115.77	PASS	AC=1;AF=0.5;AN=2;BaseQRankSum=1.409;ClippingRankSum=0;DP=9;ExcessHet=3.0103;FS=3.522;MLEAC=1;MLEAF=0.5;MQ=60;MQRankSum=0;QD=12.86;ReadPosRankSum=0.508;SOR=0.069	GT:AD:DP:GQ:PL	0/1:4,5:9:99:144,0,104	LOC109846360
NC_033794.1	2960567	.	A	T	76.28	PASS	AC=2;AF=1;AN=2;DP=3;ExcessHet=3.0103;FS=0;MLEAC=2;MLEAF=1;MQ=56.57;QD=25.43;SOR=2.833	GT:AD:DP:GQ:PL	1/1:0,3:3:9:104,9,0	LOC109846360
NC_033794.1	2961405	.	T	G	42.74	PASS	AC=2;AF=1;AN=2;DP=2;ExcessHet=3.0103;FS=0;MLEAC=2;MLEAF=1;MQ=60;QD=21.37;SOR=2.303	GT:AD:DP:GQ:PL	1/1:0,2:2:6:70,6,0	LOC109846360
NC_033794.1	2962242	.	C	T	58.77	PASS	AC=1;AF=0.5;AN=2;BaseQRankSum=1.036;ClippingRankSum=0;DP=5;ExcessHet=3.0103;FS=0;MLEAC=1;MLEAF=0.5;MQ=60;MQRankSum=0;QD=11.75;ReadPosRankSum=-1.036;SOR=1.179	GT:AD:DP:GQ:PL	0/1:2,3:5:49:87,0,49	LOC109829268
NC_033794.1	3018187	.	T	C	331.78	PASS	AC=2;AF=1;AN=2;DP=7;ExcessHet=3.0103;FS=0;MLEAC=2;MLEAF=1;MQ=56.86;QD=33.59;SOR=4.174	GT:AD:DP:GQ:PL	1/1:0,7:7:24:360,24,0	NA
NC_033794.1	3018202	.	A	T	331.78	PASS	AC=2;AF=1;AN=2;DP=8;ExcessHet=3.0103;FS=0;MLEAC=2;MLEAF=1;MQ=57.26;QD=25.13;SOR=4.407	GT:AD:DP:GQ:PL	1/1:0,8:8:24:360,24,0	NA
NC_033794.1	3019542	.	G	A	208.8	PASS	AC=2;AF=1;AN=2;DP=9;ExcessHet=3.0103;FS=0;MLEAC=2;MLEAF=1;MQ=48.46;QD=29.83;SOR=2.584	GT:AD:DP:GQ:PL	1/1:0,7:7:21:237,21,0	NA
NC_033794.1	3044708	.	C	T	205.77	PASS	AC=1;AF=0.5;AN=2;BaseQRankSum=-2.116;ClippingRankSum=0;DP=12;ExcessHet=3.0103;FS=0;MLEAC=1;MLEAF=0.5;MQ=60;MQRankSum=0;QD=17.15;ReadPosRankSum=1.66;SOR=1.445	GT:AD:DP:GQ:PL	0/1:4,8:12:96:234,0,96	LOC109846388
NC_033794.1	3044787	.	T	C	259.77	PASS	AC=1;AF=0.5;AN=2;BaseQRankSum=-0.574;ClippingRankSum=0;DP=15;ExcessHet=3.0103;FS=0;MLEAC=1;MLEAF=0.5;MQ=60;MQRankSum=0;QD=17.32;ReadPosRankSum=-1.24;SOR=0.527	GT:AD:DP:GQ:PL	0/1:5,10:15:99:288,0,123	LOC109846388
NC_033794.1	3044849	.	C	A	185.77	PASS	AC=1;AF=0.5;AN=2;BaseQRankSum=0.355;ClippingRankSum=0;DP=20;ExcessHet=3.0103;FS=8.316;MLEAC=1;MLEAF=0.5;MQ=60;MQRankSum=0;QD=9.29;ReadPosRankSum=-1.306;SOR=0.032	GT:AD:DP:GQ:PL	0/1:12,8:20:99:214,0,334	LOC109846388
NC_033794.1	3044960	.	T	C	335.77	PASS	AC=1;AF=0.5;AN=2;BaseQRankSum=-3.064;ClippingRankSum=0;DP=32;ExcessHet=3.0103;FS=1.475;MLEAC=1;MLEAF=0.5;MQ=60;MQRankSum=0;QD=10.49;ReadPosRankSum=-0.686;SOR=0.412	GT:AD:DP:GQ:PL	0/1:18,14:32:99:364,0,515	LOC109846388
NC_033794.1	3045006	.	T	C	569.77	PASS	AC=1;AF=0.5;AN=2;BaseQRankSum=-2.398;ClippingRankSum=0;DP=25;ExcessHet=3.0103;FS=6.186;MLEAC=1;MLEAF=0.5;MQ=60;MQRankSum=0;QD=22.79;ReadPosRankSum=-1.701;SOR=1.354	GT:AD:DP:GQ:PL	0/1:10,15:25:99:598,0,372	LOC109846388
NC_033794.1	3045012	.	T	C	575.77	PASS	AC=1;AF=0.5;AN=2;BaseQRankSum=-1.805;ClippingRankSum=0;DP=28;ExcessHet=3.0103;FS=6.501;MLEAC=1;MLEAF=0.5;MQ=60;MQRankSum=0;QD=21.32;ReadPosRankSum=-1.859;SOR=1.65	GT:AD:DP:GQ:PL	0/1:10,17:27:99:604,0,369	LOC109846388
NC_033794.1	3045049	.	A	G	654.77	PASS	AC=1;AF=0.5;AN=2;BaseQRankSum=-0.471;ClippingRankSum=0;DP=35;ExcessHet=3.0103;FS=16.621;MLEAC=1;MLEAF=0.5;MQ=60;MQRankSum=0;QD=18.71;ReadPosRankSum=1.828;SOR=1.414	GT:AD:DP:GQ:PL	0/1:10,25:35:99:683,0,206	LOC109846388
NC_033794.1	3045373	.	C	T	504.77	PASS	AC=1;AF=0.5;AN=2;BaseQRankSum=-0.072;ClippingRankSum=0;DP=31;ExcessHet=3.0103;FS=1.585;MLEAC=1;MLEAF=0.5;MQ=60;MQRankSum=0;QD=17.41;ReadPosRankSum=-1.894;SOR=1.292	GT:AD:DP:GQ:PL	0/1:10,19:29:99:533,0,237	LOC109846388
NC_033794.1	3127946	.	A	G	39.74	PASS	AC=2;AF=1;AN=2;DP=2;ExcessHet=3.0103;FS=0;MLEAC=2;MLEAF=1;MQ=60;QD=19.87;SOR=2.303	GT:AD:DP:GQ:PL	1/1:0,2:2:6:67,6,0	NA
NC_033794.1	3127985	.	G	A	70.28	PASS	AC=2;AF=1;AN=2;DP=3;ExcessHet=3.0103;FS=0;MLEAC=2;MLEAF=1;MQ=60;QD=23.43;SOR=2.833	GT:AD:DP:GQ:PL	1/1:0,3:3:9:98,9,0	NA
NC_033794.1	3128022	.	A	C	109.03	PASS	AC=2;AF=1;AN=2;DP=4;ExcessHet=3.0103;FS=0;MLEAC=2;MLEAF=1;MQ=60;QD=27.26;SOR=3.258	GT:AD:DP:GQ:PL	1/1:0,4:4:12:137,12,0	NA
NC_033794.1	3128070	.	A	C	38.74	PASS	AC=2;AF=1;AN=2;DP=2;ExcessHet=3.0103;FS=0;MLEAC=2;MLEAF=1;MQ=60;QD=19.37;SOR=2.303	GT:AD:DP:GQ:PL	1/1:0,2:2:6:66,6,0	NA
NC_033794.1	3128293	.	G	C	71.28	PASS	AC=2;AF=1;AN=2;DP=3;ExcessHet=3.0103;FS=0;MLEAC=2;MLEAF=1;MQ=60;QD=23.76;SOR=2.833	GT:AD:DP:GQ:PL	1/1:0,3:3:9:99,9,0	NA
NC_033794.1	3136948	.	C	G	749.77	PASS	AC=2;AF=1;AN=2;DP=24;ExcessHet=3.0103;FS=0;MLEAC=2;MLEAF=1;MQ=60;QD=31.24;SOR=2.124	GT:AD:DP:GQ:PL	1/1:0,24:24:72:778,72,0	LOC109846441
NC_033794.1	3137418	.	C	T	959.77	PASS	AC=2;AF=1;AN=2;DP=29;ExcessHet=3.0103;FS=0;MLEAC=2;MLEAF=1;MQ=60;QD=33.1;SOR=1.255	GT:AD:DP:GQ:PL	1/1:0,29:29:87:988,87,0	LOC109846441
NC_033794.1	3137445	.	A	C	942.77	PASS	AC=2;AF=1;AN=2;DP=29;ExcessHet=3.0103;FS=0;MLEAC=2;MLEAF=1;MQ=60;QD=32.51;SOR=1.46	GT:AD:DP:GQ:PL	1/1:0,29:29:87:971,87,0	LOC109846441
NC_033794.1	3137476	.	A	G	975.77	PASS	AC=2;AF=1;AN=2;DP=33;ExcessHet=3.0103;FS=0;MLEAC=2;MLEAF=1;MQ=60;QD=29.57;SOR=0.752	GT:AD:DP:GQ:PL	1/1:0,33:33:99:1004,99,0	LOC109846441
NC_033794.1	3137868	.	G	A	107.28	PASS	AC=2;AF=1;AN=2;DP=3;ExcessHet=3.0103;FS=0;MLEAC=2;MLEAF=1;MQ=60;QD=33.76;SOR=1.179	GT:AD:DP:GQ:PL	1/1:0,3:3:9:135,9,0	LOC109846441
NC_033794.1	3137869	.	G	A	107.28	PASS	AC=2;AF=1;AN=2;DP=3;ExcessHet=3.0103;FS=0;MLEAC=2;MLEAF=1;MQ=60;QD=28.48;SOR=1.179	GT:AD:DP:GQ:PL	1/1:0,3:3:9:135,9,0	LOC109846441
NC_033794.1	3137906	.	T	A	40.74	PASS	AC=2;AF=1;AN=2;DP=2;ExcessHet=3.0103;FS=0;MLEAC=2;MLEAF=1;MQ=60;QD=20.37;SOR=2.303	GT:AD:DP:GQ:PL	1/1:0,2:2:6:68,6,0	LOC109846441
NC_033794.1	3140784	.	C	T	667.77	PASS	AC=2;AF=1;AN=2;DP=21;ExcessHet=3.0103;FS=0;MLEAC=2;MLEAF=1;MQ=60;QD=31.8;SOR=1.23	GT:AD:DP:GQ:PL	1/1:0,21:21:63:696,63,0	LOC109846441
NC_033794.1	3140862	.	C	T	421.77	PASS	AC=2;AF=1;AN=2;DP=10;ExcessHet=3.0103;FS=0;MLEAC=2;MLEAF=1;MQ=60;QD=31.6;SOR=1.085	GT:AD:DP:GQ:PL	1/1:0,10:10:30:450,30,0	LOC109846441
NC_033794.1	3140865	.	C	T	421.77	PASS	AC=2;AF=1;AN=2;DP=10;ExcessHet=3.0103;FS=0;MLEAC=2;MLEAF=1;MQ=60;QD=25.65;SOR=1.085	GT:AD:DP:GQ:PL	1/1:0,10:10:30:450,30,0	LOC109846441
NC_033794.1	3147631	.	G	A	575.77	PASS	AC=2;AF=1;AN=2;DP=18;ExcessHet=3.0103;FS=0;MLEAC=2;MLEAF=1;MQ=60;QD=31.99;SOR=0.693	GT:AD:DP:GQ:PL	1/1:0,18:18:54:604,54,0	LOC109846441
NC_033794.1	3148714	.	T	C	295.78	PASS	AC=2;AF=1;AN=2;DP=9;ExcessHet=3.0103;FS=0;MLEAC=2;MLEAF=1;MQ=60;QD=32.86;SOR=1.402	GT:AD:DP:GQ:PL	1/1:0,9:9:27:324,27,0	LOC109846441
NC_033794.1	3148723	.	C	T	181.9	PASS	AC=2;AF=1;AN=2;DP=4;ExcessHet=3.0103;FS=0;MLEAC=2;MLEAF=1;MQ=60;QD=30.44;SOR=0.693	GT:AD:DP:GQ:PL	1/1:0,4:4:15:210,15,0	LOC109846441
NC_033794.1	3156099	.	C	T	1276.77	PASS	AC=2;AF=1;AN=2;DP=29;ExcessHet=3.0103;FS=0;MLEAC=2;MLEAF=1;MQ=60;QD=31.03;SOR=0.76	GT:AD:DP:GQ:PL	1/1:0,29:29:87:1305,87,0	LOC109846441
NC_033794.1	3156105	.	C	A	1321.77	PASS	AC=2;AF=1;AN=2;DP=30;ExcessHet=3.0103;FS=0;MLEAC=2;MLEAF=1;MQ=60;QD=28.12;SOR=0.826	GT:AD:DP:GQ:PL	1/1:0,30:30:90:1350,90,0	LOC109846441
NC_033794.1	3156114	.	C	T	1338.77	PASS	AC=2;AF=1;AN=2;DP=29;ExcessHet=3.0103;FS=0;MLEAC=2;MLEAF=1;MQ=60;QD=34.21;SOR=0.76	GT:AD:DP:GQ:PL	1/1:0,29:29:93:1367,93,0	LOC109846441
NC_033794.1	3166812	.	T	C	139.9	PASS	AC=2;AF=1;AN=2;DP=5;ExcessHet=3.0103;FS=0;MLEAC=2;MLEAF=1;MQ=60;QD=27.98;SOR=1.022	GT:AD:DP:GQ:PL	1/1:0,5:5:15:168,15,0	LOC109846471
NC_033794.1	3166904	.	G	A	65.28	PASS	AC=2;AF=1;AN=2;DP=3;ExcessHet=3.0103;FS=0;MLEAC=2;MLEAF=1;MQ=60;QD=21.76;SOR=1.179	GT:AD:DP:GQ:PL	1/1:0,3:3:9:93,9,0	LOC109846471
NC_033794.1	3166952	.	C	A	107.03	PASS	AC=2;AF=1;AN=2;DP=4;ExcessHet=3.0103;FS=0;MLEAC=2;MLEAF=1;MQ=60;QD=26.76;SOR=0.693	GT:AD:DP:GQ:PL	1/1:0,4:4:12:135,12,0	LOC109846471
NC_033794.1	3166996	.	T	G	70.28	PASS	AC=2;AF=1;AN=2;DP=3;ExcessHet=3.0103;FS=0;MLEAC=2;MLEAF=1;MQ=60;QD=23.43;SOR=1.179	GT:AD:DP:GQ:PL	1/1:0,3:3:9:98,9,0	LOC109846471
NC_033794.1	3193115	.	T	C	650.77	PASS	AC=2;AF=1;AN=2;DP=21;ExcessHet=3.0103;FS=0;MLEAC=2;MLEAF=1;MQ=60;QD=30.99;SOR=6.184	GT:AD:DP:GQ:PL	1/1:0,21:21:63:679,63,0	LOC109846497
NC_033794.1	3193512	.	C	T	44.74	PASS	AC=2;AF=1;AN=2;DP=2;ExcessHet=3.0103;FS=0;MLEAC=2;MLEAF=1;MQ=60;QD=22.37;SOR=2.303	GT:AD:DP:GQ:PL	1/1:0,2:2:6:72,6,0	LOC109846497
NC_033794.1	3193757	.	G	A	42.74	PASS	AC=2;AF=1;AN=2;DP=2;ExcessHet=3.0103;FS=0;MLEAC=2;MLEAF=1;MQ=54.78;QD=21.37;SOR=2.303	GT:AD:DP:GQ:PL	1/1:0,2:2:6:70,6,0	LOC109846497
NC_033794.1	3193777	.	C	A	21.86	PASS	AC=1;AF=0.5;AN=2;BaseQRankSum=0.967;ClippingRankSum=0;DP=3;ExcessHet=3.0103;FS=0;MLEAC=1;MLEAF=0.5;MQ=56.57;MQRankSum=0.967;QD=7.29;ReadPosRankSum=-0.967;SOR=1.179	GT:AD:DP:GQ:PL	0/1:1,2:3:18:50,0,18	LOC109846497
NC_033794.1	3195536	.	T	C	1756.77	PASS	AC=2;AF=1;AN=2;DP=60;ExcessHet=3.0103;FS=0;MLEAC=2;MLEAF=1;MQ=38.42;QD=29.28;SOR=8.222	GT:AD:DP:GQ:PL	1/1:0,60:60:99:1785,180,0	LOC109846497
NC_033794.1	3195700	.	A	G	727.77	PASS	AC=2;AF=1;AN=2;DP=24;ExcessHet=3.0103;FS=0;MLEAC=2;MLEAF=1;MQ=38.28;QD=30.32;SOR=6.439	GT:AD:DP:GQ:PL	1/1:0,24:24:72:756,72,0	LOC109846497
NC_033794.1	3195763	.	G	A	1255.77	PASS	AC=2;AF=1;AN=2;DP=29;ExcessHet=3.0103;FS=0;MLEAC=2;MLEAF=1;MQ=38.18;QD=30.18;SOR=6.804	GT:AD:DP:GQ:PL	1/1:0,29:29:87:1284,87,0	LOC109846497
NC_033794.1	3195767	.	T	C	1255.77	PASS	AC=2;AF=1;AN=2;DP=29;ExcessHet=3.0103;FS=0;MLEAC=2;MLEAF=1;MQ=38.18;QD=30.19;SOR=6.804	GT:AD:DP:GQ:PL	1/1:0,29:29:87:1284,87,0	LOC109846497
NC_033794.1	3195810	.	C	T	1050.77	PASS	AC=2;AF=1;AN=2;DP=24;ExcessHet=3.0103;FS=0;MLEAC=2;MLEAF=1;MQ=38.47;QD=31.28;SOR=6.439	GT:AD:DP:GQ:PL	1/1:0,24:24:72:1079,72,0	LOC109846497
NC_033794.1	3195832	.	C	T	466.77	PASS	AC=2;AF=1;AN=2;DP=11;ExcessHet=3.0103;FS=0;MLEAC=2;MLEAF=1;MQ=39.18;QD=31.8;SOR=4.977	GT:AD:DP:GQ:PL	1/1:0,11:11:33:495,33,0	LOC109846497
NC_033794.1	3199112	.	A	G	341.77	PASS	AC=2;AF=1;AN=2;DP=11;ExcessHet=3.0103;FS=0;MLEAC=2;MLEAF=1;MQ=50.27;QD=31.07;SOR=4.977	GT:AD:DP:GQ:PL	1/1:0,11:11:33:370,33,0	NA
[truncated: 202,757 more rows]
